# Supplementary material for: The repertoire of G protein-coupled receptors in the human parasite Schistosoma mansoni and the model organism Schmidtea mediterranea
Source: BMC Genomics. 2011 Dec 6;12:596. doi: 10.1186/1471-2164-12-596 (PMC3261222; doi:10.1186/1471-2164-12-596)
Supplement: Additional file 1 — HMM and BLAST filter output. ZIP archive containing spreadsheet files in excel format: species-specific ranked GRAFS HMM results and BLAST filter results for the Rhodopsin family. [file 1471-2164-12-596-S1.ZIP]

Archive with 13 entries (10 files):
- 1-HMM/
- 1-HMM/.DS_Store
- __MACOSX/
- __MACOSX/1-HMM/
- __MACOSX/1-HMM/._.DS_Store
- 1-HMM/HMMsman.xlsx
- __MACOSX/1-HMM/._HMMsman.xlsx
- 1-HMM/HMMsmed.xlsx
- __MACOSX/1-HMM/._HMMsmed.xlsx
- 1-HMM/RBLASTsman.xlsx
- __MACOSX/1-HMM/._RBLASTsman.xlsx
- 1-HMM/RBLASTsmed.xlsx
- __MACOSX/1-HMM/._RBLASTsmed.xlsx
