# Supplementary material for: The repertoire of G protein-coupled receptors in the human parasite Schistosoma mansoni and the model organism Schmidtea mediterranea
Source: BMC Genomics. 2011 Dec 6;12:596. doi: 10.1186/1471-2164-12-596 (PMC3261222; doi:10.1186/1471-2164-12-596)
Supplement: Additional file 1 — HMM and BLAST filter output. ZIP archive containing spreadsheet files in excel format: species-specific ranked GRAFS HMM results and BLAST filter results for the Rhodopsin family. [file 1471-2164-12-596-S1.ZIP › 1-HMM/HMMsman.xlsx]

## Sheet: hmmG.csv
query	hmm-profile	length	E-value
Smp_150370	G_extract	267	9.3e-85
Smp_128940	G_extract	271	1.9e-09
Smp_161430	G_extract	275	9.2e-05
Smp_046120	G_extract	268	9.8e-05
Smp_137170	G_extract	266	0.00012
Smp_008580	G_extract	269	0.00012
Smp_131940	G_extract	267	0.00018
Smp_013440	G_extract	269	0.00021
Smp_036010	G_extract	274	0.00022
Smp_013640	G_extract	268	0.00022
Smp_152020	G_extract	272	0.00023
Smp_127940	G_extract	270	0.00025
Smp_157050	G_extract	268	0.00027
Smp_150090	G_extract	275	0.00032
Smp_170820	G_extract	268	0.00034
Smp_134720	G_extract	278	0.00035
Smp_142230	G_extract	268	0.00036
Smp_134820	G_extract	270	0.00038
Smp_157360	G_extract	277	0.00039
Smp_172320	G_extract	268	0.00039
Smp_141880	G_extract	266	0.0004
Smp_175480	G_extract	266	0.00043
Smp_127310	G_extract	266	0.00046
Smp_130780	G_extract	269	0.00048
Smp_162980	G_extract	266	0.00048
Smp_029360	G_extract	289	0.0005
Smp_084600.2	G_extract	269	0.00054
Smp_126300	G_extract	269	0.00054
Smp_159090	G_extract	266	0.00055
Smp_131890	G_extract	276	0.00057
Smp_150500	G_extract	270	0.00058
Smp_134530	G_extract	272	0.00059
Smp_163570	G_extract	273	0.00061
Smp_131030	G_extract	271	0.00062
Smp_125130	G_extract	268	0.00064
Smp_129810	G_extract	268	0.00065
Smp_039130	G_extract	294	0.00066
Smp_026160.1	G_extract	268	0.00066
Smp_058360.1	G_extract	267	0.00067
Smp_065130.2	G_extract	269	0.00067
Smp_040970.1	G_extract	272	0.00071
Smp_152830	G_extract	266	0.00072
Smp_145540	G_extract	273	0.00072
Smp_145560	G_extract	268	0.00073
Smp_148210	G_extract	268	0.00074
Smp_023340	G_extract	271	0.00074
Smp_150210.2	G_extract	266	0.00076
Smp_150210.1	G_extract	266	0.00076
Smp_176870	G_extract	281	0.00077
Smp_111470	G_extract	268	0.00078
Smp_105410	G_extract	266	0.00078
Smp_126730	G_extract	266	0.00079
Smp_134410.2	G_extract	266	0.0008
Smp_129540	G_extract	273	0.00081
Smp_053820	G_extract	269	0.00082
Smp_129900	G_extract	268	0.00084
Smp_123010	G_extract	277	0.00086
Smp_004630	G_extract	279	0.00086
Smp_164160	G_extract	266	0.00087
Smp_145040	G_extract	269	0.0009
Smp_126920	G_extract	268	0.00091
Smp_180030	G_extract	278	0.00091
Smp_181470	G_extract	271	0.00095
Smp_152940	G_extract	266	0.00098
Smp_134710	G_extract	272	0.001
Smp_172830	G_extract	267	0.001
Smp_170450	G_extract	269	0.001
Smp_099850.4	G_extract	270	0.001
Smp_099850.3	G_extract	270	0.001
Smp_153480	G_extract	269	0.001
Smp_156320	G_extract	274	0.001
Smp_157230	G_extract	266	0.0011
Smp_132080	G_extract	271	0.0012
Smp_162110	G_extract	277	0.0012
Smp_074430.1	G_extract	267	0.0012
Smp_074430.2	G_extract	267	0.0012
Smp_174410	G_extract	272	0.0012
Smp_149150	G_extract	270	0.0012
Smp_150340	G_extract	278	0.0012
Smp_123280	G_extract	269	0.0012
Smp_172170	G_extract	267	0.0012
Smp_090870	G_extract	270	0.0012
Smp_165020.2	G_extract	266	0.0012
Smp_163990	G_extract	284	0.0013
Smp_164540	G_extract	269	0.0013
Smp_130040	G_extract	272	0.0013
Smp_076950.2	G_extract	267	0.0013
Smp_169010	G_extract	284	0.0013
Smp_170080	G_extract	267	0.0013
Smp_004190	G_extract	300	0.0014
Smp_161590	G_extract	270	0.0014
Smp_129450	G_extract	268	0.0014
Smp_174350	G_extract	269	0.0014
Smp_008850	G_extract	268	0.0014
Smp_150180	G_extract	277	0.0014
Smp_194980	G_extract	266	0.0015
Smp_136310	G_extract	276	0.0015
Smp_058360.2	G_extract	268	0.0015
Smp_077610	G_extract	267	0.0015
Smp_165230	G_extract	307	0.0015
Smp_134980	G_extract	271	0.0016
Smp_134070	G_extract	276	0.0016
Smp_134410.1	G_extract	285	0.0016
Smp_096910	G_extract	270	0.0016
Smp_000900	G_extract	267	0.0016
Smp_136710.1	G_extract	267	0.0016
Smp_125590	G_extract	272	0.0016
Smp_094330	G_extract	268	0.0017
Smp_146750	G_extract	266	0.0017
Smp_129820	G_extract	267	0.0017
Smp_168980	G_extract	287	0.0017
Smp_175980	G_extract	278	0.0017
Smp_079640	G_extract	284	0.0017
Smp_157420	G_extract	275	0.0017
Smp_144760	G_extract	267	0.0017
Smp_140560	G_extract	267	0.0017
Smp_169510	G_extract	269	0.0017
Smp_090220	G_extract	268	0.0018
Smp_034850	G_extract	269	0.0018
Smp_094660.2	G_extract	266	0.0018
Smp_102340.1	G_extract	271	0.0018
Smp_102340.2	G_extract	271	0.0018
Smp_013950	G_extract	270	0.0018
Smp_051360.2	G_extract	270	0.0018
Smp_054010	G_extract	275	0.0018
Smp_135880	G_extract	268	0.0018
Smp_084600.1	G_extract	269	0.0018
Smp_162500	G_extract	273	0.0018
Smp_165800	G_extract	267	0.0018
Smp_165680	G_extract	282	0.0018
Smp_160160	G_extract	270	0.0018
Smp_151090	G_extract	269	0.0018
Smp_094950	G_extract	278	0.0019
Smp_141570	G_extract	266	0.0019
Smp_043260	G_extract	268	0.0019
Smp_160740	G_extract	266	0.0019
Smp_157930	G_extract	266	0.002
Smp_043300	G_extract	298	0.002
Smp_051360.1	G_extract	287	0.002
Smp_162880	G_extract	290	0.002
Smp_086130	G_extract	266	0.002
Smp_131840	G_extract	267	0.002
Smp_153960	G_extract	268	0.002
Smp_012570	G_extract	267	0.002
Smp_018210	G_extract	269	0.0021
Smp_140140	G_extract	268	0.0021
Smp_065770.1	G_extract	268	0.0021
Smp_080130.2	G_extract	268	0.0021
Smp_080130.1	G_extract	268	0.0021
Smp_071970	G_extract	278	0.0022
Smp_167630	G_extract	266	0.0022
Smp_165020.1	G_extract	267	0.0022
Smp_174860	G_extract	268	0.0023
Smp_145980.3	G_extract	276	0.0023
Smp_145980.1	G_extract	276	0.0023
Smp_135010	G_extract	274	0.0023
Smp_161500	G_extract	271	0.0024
Smp_023710	G_extract	267	0.0024
Smp_167740	G_extract	274	0.0024
Smp_131410	G_extract	276	0.0024
Smp_156150	G_extract	266	0.0024
Smp_057930	G_extract	269	0.0025
Smp_141370	G_extract	266	0.0025
Smp_055200.2	G_extract	268	0.0025
Smp_180140	G_extract	270	0.0025
Smp_157640	G_extract	267	0.0025
Smp_170020	G_extract	270	0.0025
Smp_167210	G_extract	268	0.0025
Smp_056290	G_extract	266	0.0025
Smp_046790	G_extract	271	0.0025
Smp_161850	G_extract	273	0.0026
Smp_075870.2	G_extract	282	0.0026
Smp_121930.1	G_extract	269	0.0026
Smp_126350	G_extract	266	0.0026
Smp_158600	G_extract	279	0.0026
Smp_054310	G_extract	272	0.0027
Smp_156410	G_extract	290	0.0027
Smp_016600	G_extract	274	0.0027
Smp_043290	G_extract	266	0.0028
Smp_027340	G_extract	266	0.0028
Smp_150230	G_extract	267	0.0028
Smp_135490	G_extract	266	0.0028
Smp_041700	G_extract	266	0.0028
Smp_163130	G_extract	277	0.0028
Smp_137050	G_extract	267	0.0029
Smp_057130	G_extract	267	0.0029
Smp_124300	G_extract	271	0.0029
Smp_152460	G_extract	267	0.0029
Smp_169090	G_extract	269	0.0029
Smp_147250.1	G_extract	277	0.0029
Smp_147250.2	G_extract	277	0.0029
Smp_160020	G_extract	268	0.0029
Smp_129920	G_extract	268	0.003
Smp_162510	G_extract	272	0.003
Smp_056080	G_extract	271	0.003
Smp_072450	G_extract	266	0.003
Smp_156040	G_extract	269	0.003
Smp_055260	G_extract	270	0.0031
Smp_137980	G_extract	274	0.0031
Smp_011560	G_extract	268	0.0032
Smp_163800	G_extract	272	0.0032
Smp_031220	G_extract	267	0.0032
Smp_136170	G_extract	273	0.0032
Smp_058380	G_extract	277	0.0032
Smp_084270	G_extract	268	0.0032
Smp_144140	G_extract	284	0.0033
Smp_078930	G_extract	267	0.0033
Smp_161580	G_extract	266	0.0033
Smp_120620	G_extract	266	0.0033
Smp_159970	G_extract	268	0.0033
Smp_162040	G_extract	279	0.0034
Smp_127190	G_extract	269	0.0034
Smp_194740	G_extract	268	0.0034
Smp_001780	G_extract	273	0.0034
Smp_147140	G_extract	266	0.0034
Smp_174870	G_extract	273	0.0034
Smp_175170	G_extract	269	0.0034
Smp_137890	G_extract	266	0.0034
Smp_000310.2	G_extract	268	0.0034
Smp_040720.2	G_extract	277	0.0034
Smp_053460	G_extract	271	0.0034
Smp_084280	G_extract	273	0.0034
Smp_020090	G_extract	281	0.0035
Smp_146830	G_extract	266	0.0035
Smp_026160.2	G_extract	269	0.0036
Smp_027940	G_extract	268	0.0036
Smp_155310.2	G_extract	266	0.0036
Smp_170590	G_extract	308	0.0036
Smp_121920	G_extract	266	0.0036
Smp_040720.1	G_extract	271	0.0036
Smp_145980.2	G_extract	279	0.0037
Smp_083990.1	G_extract	268	0.0037
Smp_175360.2	G_extract	275	0.0037
Smp_175360.1	G_extract	275	0.0037
Smp_176930	G_extract	276	0.0038
Smp_110690	G_extract	271	0.0038
Smp_089200	G_extract	283	0.0038
Smp_162650	G_extract	272	0.0038
Smp_176130	G_extract	276	0.0039
Smp_043270	G_extract	272	0.0039
Smp_141720	G_extract	269	0.0039
Smp_173720	G_extract	275	0.0039
Smp_069240	G_extract	268	0.0039
Smp_145320	G_extract	268	0.0039
Smp_012440	G_extract	291	0.0039
Smp_136400	G_extract	272	0.004
Smp_159740	G_extract	267	0.004
Smp_128460	G_extract	269	0.004
Smp_128710	G_extract	269	0.004
Smp_153200	G_extract	268	0.004
Smp_121930.2	G_extract	272	0.0041
Smp_123720	G_extract	268	0.0041
Smp_173010	G_extract	277	0.0041
Smp_095010	G_extract	273	0.0041
Smp_140000	G_extract	266	0.0042
Smp_172670	G_extract	267	0.0042
Smp_167820	G_extract	269	0.0042
Smp_000310.1	G_extract	267	0.0042
Smp_096520	G_extract	278	0.0043
Smp_098570	G_extract	269	0.0043
Smp_150520	G_extract	271	0.0043
Smp_147070	G_extract	269	0.0043
Smp_075860.1	G_extract	271	0.0043
Smp_075860.2	G_extract	271	0.0043
Smp_044000	G_extract	271	0.0043
Smp_059530.2	G_extract	266	0.0043
Smp_105730	G_extract	266	0.0044
Smp_133180.2	G_extract	266	0.0044
Smp_134700	G_extract	290	0.0045
Smp_006750	G_extract	267	0.0045
Smp_154180	G_extract	266	0.0045
Smp_145520	G_extract	272	0.0045
Smp_137080	G_extract	293	0.0046
Smp_093790.2	G_extract	267	0.0046
Smp_093790.1	G_extract	267	0.0046
Smp_011940	G_extract	268	0.0047
Smp_159140	G_extract	273	0.0047
Smp_168630	G_extract	266	0.0048
Smp_161210	G_extract	284	0.0049
Smp_129930	G_extract	267	0.0049
Smp_162920	G_extract	268	0.0049
Smp_171630	G_extract	270	0.005
Smp_147370	G_extract	270	0.005
Smp_076520	G_extract	268	0.005
Smp_142520	G_extract	275	0.0051
Smp_154770	G_extract	272	0.0051
Smp_133550	G_extract	268	0.0051
Smp_172390	G_extract	281	0.0051
Smp_160360	G_extract	279	0.0051
Smp_156090	G_extract	271	0.0051
Smp_155700	G_extract	266	0.0051
Smp_127000.1	G_extract	275	0.0052
Smp_127000.2	G_extract	275	0.0052
Smp_140510	G_extract	270	0.0052
Smp_161140	G_extract	271	0.0053
Smp_154160	G_extract	268	0.0054
Smp_147610	G_extract	273	0.0055
Smp_134630	G_extract	269	0.0056
Smp_168990	G_extract	298	0.0056
Smp_028690	G_extract	267	0.0056
Smp_148670	G_extract	268	0.0057
Smp_102780	G_extract	266	0.0057
Smp_035720.1	G_extract	267	0.0057
Smp_035720.2	G_extract	267	0.0057
Smp_134350	G_extract	267	0.0058
Smp_150990	G_extract	277	0.0058
Smp_143750	G_extract	278	0.0058
Smp_180960	G_extract	267	0.0059
Smp_045680	G_extract	269	0.0059
Smp_020270	G_extract	272	0.006
Smp_100080	G_extract	269	0.006
Smp_153210	G_extract	272	0.006
Smp_167870	G_extract	276	0.0062
Smp_062980	G_extract	266	0.0063
Smp_145250	G_extract	267	0.0063
Smp_193800	G_extract	272	0.0063
Smp_165660	G_extract	266	0.0063
Smp_144800	G_extract	267	0.0064
Smp_177040	G_extract	274	0.0064
Smp_151520	G_extract	274	0.0064
Smp_149170	G_extract	267	0.0065
Smp_177060	G_extract	280	0.0065
Smp_095630	G_extract	267	0.0065
Smp_103930.5	G_extract	274	0.0065
Smp_103930.6	G_extract	274	0.0065
Smp_146740	G_extract	284	0.0066
Smp_169770	G_extract	269	0.0066
Smp_171870	G_extract	280	0.0067
Smp_136440	G_extract	269	0.0067
Smp_145090	G_extract	278	0.0067
Smp_144970	G_extract	268	0.0068
Smp_089650	G_extract	270	0.0068
Smp_131110.4	G_extract	266	0.0068
Smp_141290.3	G_extract	268	0.0068
Smp_155340	G_extract	284	0.0069
Smp_143800	G_extract	273	0.0069
Smp_065770.2	G_extract	276	0.007
Smp_138300	G_extract	267	0.007
Smp_058080	G_extract	307	0.007
Smp_152350	G_extract	292	0.0071
Smp_007260.2	G_extract	277	0.0071
Smp_159780	G_extract	268	0.0071
Smp_038340	G_extract	272	0.0071
Smp_151880	G_extract	277	0.0072
Smp_127930	G_extract	267	0.0072
Smp_139220	G_extract	266	0.0074
Smp_040970.3	G_extract	270	0.0074
Smp_040970.2	G_extract	270	0.0074
Smp_071560	G_extract	272	0.0074
Smp_008620	G_extract	268	0.0074
Smp_172810	G_extract	275	0.0074
Smp_180950	G_extract	312	0.0075
Smp_026670	G_extract	266	0.0075
Smp_026910.2	G_extract	274	0.0075
Smp_160780	G_extract	267	0.0075
Smp_141290.2	G_extract	266	0.0076
Smp_169050	G_extract	273	0.0076
Smp_139180	G_extract	273	0.0077
Smp_006760	G_extract	268	0.0077
Smp_151120	G_extract	270	0.0077
Smp_155310.1	G_extract	267	0.0078
Smp_131350	G_extract	278	0.0078
Smp_083770	G_extract	275	0.0079
Smp_091950	G_extract	269	0.0079
Smp_159650	G_extract	267	0.0079
Smp_008170	G_extract	269	0.0079
Smp_147510	G_extract	267	0.0079
Smp_165190	G_extract	267	0.0079
Smp_168000	G_extract	276	0.008
Smp_081250	G_extract	273	0.008
Smp_131110.1	G_extract	267	0.0081
Smp_156010	G_extract	273	0.0081
Smp_074930	G_extract	268	0.0081
Smp_146470	G_extract	272	0.0082
Smp_021600	G_extract	269	0.0082
Smp_175010	G_extract	267	0.0082
Smp_086190	G_extract	278	0.0083
Smp_041830	G_extract	266	0.0083
Smp_124340	G_extract	278	0.0084
Smp_129380	G_extract	281	0.0084
Smp_164730	G_extract	266	0.0084
Smp_149580	G_extract	266	0.0084
Smp_150380	G_extract	266	0.0085
Smp_082620	G_extract	272	0.0085
Smp_138810	G_extract	266	0.0086
Smp_140250	G_extract	269	0.0086
Smp_021980	G_extract	266	0.0088
Smp_148090	G_extract	266	0.0088
Smp_173580	G_extract	266	0.0089
Smp_087930	G_extract	266	0.0089
Smp_130910	G_extract	267	0.009
Smp_141290.4	G_extract	268	0.009
Smp_064350	G_extract	267	0.0094
Smp_174450	G_extract	267	0.0094
Smp_163090.2	G_extract	267	0.0094
Smp_163090.1	G_extract	267	0.0094
Smp_166910	G_extract	266	0.0094
Smp_031680	G_extract	266	0.0095
Smp_138590	G_extract	274	0.0095
Smp_007260.1	G_extract	276	0.0096
Smp_017650.2	G_extract	267	0.0096
Smp_043340	G_extract	269	0.0097
Smp_121190	G_extract	268	0.0097
Smp_007730.3	G_extract	267	0.0098
Smp_151010	G_extract	279	0.0098
Smp_130890	G_extract	270	0.0099
Smp_126890	G_extract	266	0.01
Smp_071590	G_extract	266	0.01
Smp_127280	G_extract	274	0.01
Smp_152300	G_extract	266	0.01
Smp_142020	G_extract	266	0.01
Smp_019340.2	G_extract	268	0.01
Smp_133390	G_extract	268	0.01
Smp_131100	G_extract	266	0.01
Smp_096780.2	G_extract	268	0.01
Smp_070380	G_extract	266	0.01
Smp_136030	G_extract	270	0.01
Smp_139020	G_extract	276	0.011
Smp_178490	G_extract	276	0.011
Smp_104890	G_extract	266	0.011
Smp_102190	G_extract	269	0.011
Smp_180350	G_extract	272	0.011
Smp_069170	G_extract	271	0.011
Smp_135660	G_extract	266	0.011
Smp_170610	G_extract	282	0.011
Smp_066150	G_extract	268	0.011
Smp_128110	G_extract	271	0.011
Smp_137710	G_extract	267	0.011
Smp_148080	G_extract	266	0.011
Smp_004420.1	G_extract	266	0.012
Smp_171660	G_extract	266	0.012
Smp_049330	G_extract	273	0.012
Smp_013370.3	G_extract	266	0.012
Smp_079860.1	G_extract	277	0.012
Smp_118040	G_extract	277	0.012
Smp_157560	G_extract	268	0.012
Smp_149930	G_extract	269	0.012
Smp_017420	G_extract	266	0.012
Smp_149770	G_extract	270	0.012
Smp_136710.2	G_extract	272	0.012
Smp_099770	G_extract	270	0.012
Smp_169150	G_extract	266	0.012
Smp_143690	G_extract	281	0.012
Smp_103930.2	G_extract	266	0.012
Smp_103930.1	G_extract	266	0.012
Smp_103930.3	G_extract	266	0.012
Smp_141100	G_extract	271	0.013
Smp_134460	G_extract	269	0.013
Smp_005740	G_extract	266	0.013
Smp_118970	G_extract	270	0.013
Smp_094130	G_extract	266	0.013
Smp_075870.1	G_extract	277	0.013
Smp_127200	G_extract	286	0.013
Smp_174130	G_extract	271	0.013
Smp_186320	G_extract	268	0.013
Smp_159720	G_extract	270	0.013
Smp_142690	G_extract	268	0.013
Smp_131110.7	G_extract	267	0.013
Smp_131110.6	G_extract	267	0.013
Smp_138330	G_extract	267	0.013
Smp_125780	G_extract	285	0.013
Smp_139150	G_extract	266	0.014
Smp_139080	G_extract	267	0.014
Smp_173790	G_extract	268	0.014
Smp_162450	G_extract	269	0.014
Smp_071020	G_extract	284	0.014
Smp_129060	G_extract	267	0.014
Smp_127650	G_extract	266	0.014
Smp_085410	G_extract	267	0.014
Smp_007730.2	G_extract	267	0.014
Smp_154790	G_extract	268	0.014
Smp_172750	G_extract	270	0.014
Smp_035140	G_extract	266	0.014
Smp_163310	G_extract	268	0.014
Smp_095090	G_extract	271	0.014
Smp_046290	G_extract	267	0.014
Smp_171520	G_extract	267	0.015
Smp_141390	G_extract	266	0.015
Smp_180570	G_extract	266	0.015
Smp_091650	G_extract	280	0.015
Smp_050890	G_extract	267	0.015
Smp_159760	G_extract	273	0.015
Smp_135020	G_extract	269	0.015
Smp_163160	G_extract	299	0.015
Smp_156270	G_extract	273	0.015
Smp_061540	G_extract	266	0.016
Smp_139720	G_extract	271	0.016
Smp_162960.2	G_extract	266	0.016
Smp_050110	G_extract	268	0.016
Smp_054640	G_extract	270	0.016
Smp_145110	G_extract	276	0.016
Smp_126160	G_extract	270	0.016
Smp_082300	G_extract	271	0.016
Smp_148740	G_extract	269	0.017
Smp_171740	G_extract	284	0.017
Smp_083940	G_extract	285	0.017
Smp_053020	G_extract	269	0.017
Smp_194010	G_extract	268	0.017
Smp_162060	G_extract	269	0.017
Smp_125140	G_extract	281	0.018
Smp_127220	G_extract	282	0.018
Smp_006840	G_extract	267	0.018
Smp_045410	G_extract	266	0.018
Smp_045420	G_extract	268	0.018
Smp_150200	G_extract	266	0.018
Smp_149960	G_extract	271	0.018
Smp_038840	G_extract	270	0.018
Smp_076650.2	G_extract	266	0.018
Smp_076650.3	G_extract	266	0.018
Smp_123680	G_extract	266	0.018
Smp_027080	G_extract	268	0.018
Smp_083990.2	G_extract	285	0.018
Smp_151290	G_extract	268	0.018
Smp_141760	G_extract	266	0.019
Smp_067780	G_extract	267	0.019
Smp_073070	G_extract	266	0.019
Smp_127890	G_extract	268	0.019
Smp_123350	G_extract	269	0.019
Smp_051810	G_extract	266	0.019
Smp_124650	G_extract	268	0.02
Smp_139330	G_extract	266	0.02
Smp_085240.1	G_extract	269	0.02
Smp_128170	G_extract	266	0.02
Smp_041880	G_extract	269	0.02
Smp_044020	G_extract	275	0.02
Smp_165170	G_extract	266	0.02
Smp_144310	G_extract	279	0.021
Smp_104210	G_extract	267	0.021
Smp_153890.2	G_extract	267	0.021
Smp_153890.1	G_extract	267	0.021
Smp_002920.1	G_extract	275	0.021
Smp_108610	G_extract	267	0.021
Smp_127270	G_extract	266	0.021
Smp_006730	G_extract	268	0.021
Smp_022700.1	G_extract	266	0.021
Smp_022700.3	G_extract	266	0.021
Smp_022700.5	G_extract	266	0.021
Smp_084570	G_extract	266	0.021
Smp_131110.5	G_extract	267	0.021
Smp_123950	G_extract	269	0.021
Smp_070370	G_extract	266	0.021
Smp_158120	G_extract	270	0.021
Smp_026910.1	G_extract	275	0.021
Smp_128250	G_extract	266	0.021
Smp_121880	G_extract	271	0.021
Smp_144410	G_extract	266	0.022
Smp_126750.1	G_extract	271	0.022
Smp_081470	G_extract	267	0.022
Smp_035020.2	G_extract	266	0.022
Smp_017650.1	G_extract	266	0.022
Smp_158500	G_extract	283	0.022
Smp_146490	G_extract	273	0.023
Smp_043210	G_extract	266	0.023
Smp_171120	G_extract	270	0.023
Smp_063930	G_extract	269	0.023
Smp_038410	G_extract	266	0.023
Smp_153100	G_extract	267	0.023
Smp_023230	G_extract	266	0.023
Smp_181230	G_extract	269	0.024
Smp_132010	G_extract	269	0.024
Smp_020370	G_extract	267	0.024
Smp_048270.1	G_extract	266	0.024
Smp_048270.2	G_extract	266	0.024
Smp_005720	G_extract	266	0.024
Smp_159270	G_extract	269	0.024
Smp_179660	G_extract	270	0.024
Smp_147460	G_extract	266	0.024
Smp_128810	G_extract	283	0.024
Smp_146620	G_extract	268	0.025
Smp_134390	G_extract	266	0.025
Smp_161940	G_extract	267	0.025
Smp_085240.2	G_extract	266	0.025
Smp_041460	G_extract	266	0.025
Smp_044750	G_extract	268	0.025
Smp_155490	G_extract	270	0.025
Smp_155970	G_extract	281	0.025
Smp_055780	G_extract	266	0.026
Smp_171720	G_extract	274	0.026
Smp_146170	G_extract	276	0.026
Smp_132610	G_extract	266	0.026
Smp_136810	G_extract	272	0.026
Smp_059820	G_extract	269	0.026
Smp_131110.3	G_extract	267	0.026
Smp_099690	G_extract	266	0.026
Smp_004420.3	G_extract	268	0.027
Smp_134540	G_extract	266	0.027
Smp_141530	G_extract	268	0.027
Smp_163820	G_extract	271	0.027
Smp_010770.1	G_extract	270	0.027
Smp_161450	G_extract	272	0.027
Smp_164830	G_extract	266	0.027
Smp_164140	G_extract	268	0.027
Smp_040720.4	G_extract	267	0.027
Smp_185270	G_extract	266	0.028
Smp_194700	G_extract	277	0.028
Smp_021280	G_extract	273	0.028
Smp_137300	G_extract	266	0.029
Smp_045920.2	G_extract	266	0.029
Smp_142700	G_extract	267	0.029
Smp_186820	G_extract	272	0.029
Smp_014020.1	G_extract	266	0.029
Smp_158190	G_extract	271	0.029
Smp_005640	G_extract	266	0.029
Smp_133230.1	G_extract	292	0.029
Smp_139410	G_extract	267	0.03
Smp_042440	G_extract	266	0.03
Smp_179240	G_extract	267	0.03
Smp_158790	G_extract	268	0.03
Smp_162320	G_extract	267	0.031
Smp_142110	G_extract	266	0.031
Smp_128680	G_extract	268	0.031
Smp_176310	G_extract	268	0.032
Smp_006230	G_extract	286	0.032
Smp_013460	G_extract	268	0.032
Smp_035730	G_extract	268	0.032
Smp_004310.1	G_extract	267	0.032
Smp_043320	G_extract	266	0.033
Smp_007730.1	G_extract	267	0.033
Smp_184920	G_extract	267	0.033
Smp_184440	G_extract	267	0.033
Smp_173120	G_extract	266	0.033
Smp_175720	G_extract	267	0.033
Smp_079860.2	G_extract	273	0.034
Smp_179740	G_extract	273	0.034
Smp_063560	G_extract	268	0.034
Smp_169870	G_extract	270	0.034
Smp_162870	G_extract	266	0.034
Smp_176100	G_extract	267	0.035
Smp_048540	G_extract	267	0.035
Smp_056060	G_extract	269	0.035
Smp_173150	G_extract	267	0.035
Smp_167610	G_extract	272	0.035
Smp_002870	G_extract	266	0.035
Smp_180790	G_extract	266	0.036
Smp_154360	G_extract	268	0.036
Smp_147390	G_extract	266	0.036
Smp_160060	G_extract	266	0.036
Smp_137870	G_extract	268	0.036
Smp_134620	G_extract	281	0.037
Smp_061250	G_extract	276	0.037
Smp_149880	G_extract	270	0.037
Smp_093710	G_extract	266	0.037
Smp_096780.1	G_extract	267	0.037
Smp_143810	G_extract	266	0.037
Smp_154800	G_extract	267	0.038
Smp_131110.2	G_extract	266	0.038
Smp_149320	G_extract	266	0.039
Smp_017430	G_extract	266	0.039
Smp_140130	G_extract	273	0.039
Smp_147860	G_extract	266	0.039
Smp_037190	G_extract	266	0.039
Smp_155830	G_extract	266	0.039
Smp_158580	G_extract	269	0.039
Smp_161630	G_extract	266	0.04
Smp_169610	G_extract	266	0.04
Smp_153030	G_extract	269	0.04
Smp_037960	G_extract	276	0.041
Smp_059350.1	G_extract	267	0.042
Smp_059350.2	G_extract	267	0.042
Smp_156970	G_extract	268	0.042
Smp_148040	G_extract	270	0.042
Smp_024820.2	G_extract	267	0.043
Smp_010770.2	G_extract	270	0.043
Smp_129020	G_extract	266	0.043
Smp_157490	G_extract	275	0.043
Smp_141290.1	G_extract	266	0.043
Smp_155040	G_extract	267	0.044
Smp_183170	G_extract	266	0.045
Smp_166790	G_extract	266	0.045
Smp_149370	G_extract	266	0.045
Smp_140540	G_extract	266	0.045
Smp_170620	G_extract	278	0.045
Smp_047420	G_extract	266	0.046
Smp_130520.1	G_extract	266	0.046
Smp_130520.2	G_extract	266	0.046
Smp_064150	G_extract	274	0.048
Smp_127170	G_extract	267	0.048
Smp_152480	G_extract	270	0.048
Smp_130350	G_extract	267	0.048
Smp_022450.1	G_extract	266	0.049
Smp_022450.2	G_extract	266	0.049
Smp_168640	G_extract	266	0.049
Smp_091790.2	G_extract	266	0.049
Smp_091790.3	G_extract	266	0.049
Smp_000680	G_extract	277	0.049
Smp_010110.1	G_extract	268	0.05
Smp_119980	G_extract	267	0.05
Smp_156900	G_extract	267	0.051
Smp_004080	G_extract	266	0.052
Smp_190460	G_extract	266	0.052
Smp_173820	G_extract	266	0.053
Smp_054620	G_extract	269	0.053
Smp_072990	G_extract	291	0.054
Smp_165860	G_extract	266	0.055
Smp_075500	G_extract	266	0.056
Smp_166120	G_extract	266	0.056
Smp_157390	G_extract	266	0.056
Smp_040720.3	G_extract	266	0.057
Smp_130370	G_extract	275	0.058
Smp_194710	G_extract	266	0.058
Smp_151380	G_extract	267	0.058
Smp_104500	G_extract	268	0.062
Smp_151850	G_extract	266	0.063
Smp_188670	G_extract	267	0.064
Smp_012920	G_extract	267	0.064
Smp_035870	G_extract	266	0.064
Smp_064750.2	G_extract	266	0.065
Smp_064750.1	G_extract	266	0.065
Smp_193810	G_extract	266	0.065
Smp_142490	G_extract	270	0.067
Smp_182700	G_extract	266	0.067
Smp_122370.1	G_extract	266	0.067
Smp_177370	G_extract	267	0.069
Smp_144030	G_extract	266	0.07
Smp_045920.1	G_extract	266	0.07
Smp_045920.3	G_extract	266	0.07
Smp_127250	G_extract	278	0.07
Smp_062890	G_extract	269	0.071
Smp_031270.1	G_extract	266	0.071
Smp_153500	G_extract	269	0.073
Smp_190910	G_extract	266	0.074
Smp_122050	G_extract	267	0.074
Smp_144650	G_extract	266	0.074
Smp_035020.1	G_extract	272	0.074
Smp_105340	G_extract	268	0.074
Smp_001070.2	G_extract	268	0.074
Smp_000070	G_extract	266	0.074
Smp_138460	G_extract	267	0.079
Smp_063000	G_extract	272	0.079
Smp_002100	G_extract	266	0.079
Smp_148470	G_extract	267	0.081
Smp_013300.2	G_extract	269	0.081
Smp_013300.1	G_extract	269	0.081
Smp_193410	G_extract	266	0.081
Smp_184550	G_extract	266	0.082
Smp_080100	G_extract	276	0.083
Smp_166620	G_extract	268	0.084
Smp_056850	G_extract	266	0.084
Smp_166210	G_extract	266	0.086
Smp_148990	G_extract	267	0.088
Smp_165670	G_extract	277	0.088
Smp_059670	G_extract	266	0.089
Smp_179570	G_extract	271	0.09
Smp_036470	G_extract	278	0.092
Smp_022700.2	G_extract	275	0.095
Smp_029040	G_extract	270	0.096
Smp_100140	G_extract	272	0.097
Smp_060270	G_extract	266	0.097
Smp_136570	G_extract	268	0.099
Smp_094560	G_extract	269	0.1
Smp_179490	G_extract	266	0.1
Smp_177130	G_extract	276	0.1
Smp_140070	G_extract	266	0.1
Smp_170350	G_extract	266	0.1
Smp_160210	G_extract	271	0.1
Smp_114590	G_extract	274	0.1
Smp_158030.1	G_extract	268	0.11
Smp_158030.2	G_extract	268	0.11
Smp_180390	G_extract	266	0.11
Smp_051410	G_extract	266	0.11
Smp_084060	G_extract	268	0.11
Smp_060420.4	G_extract	266	0.11
Smp_060420.1	G_extract	266	0.11
Smp_060420.7	G_extract	266	0.11
Smp_060420.6	G_extract	266	0.11
Smp_121130	G_extract	266	0.11
Smp_032420	G_extract	266	0.12
Smp_160650.2	G_extract	266	0.12
Smp_160650.1	G_extract	266	0.12
Smp_118820	G_extract	271	0.12
Smp_053190	G_extract	267	0.12
Smp_096480	G_extract	269	0.12
Smp_133440	G_extract	266	0.12
Smp_133270	G_extract	270	0.12
Smp_100360	G_extract	266	0.12
Smp_065130.1	G_extract	266	0.12
Smp_151020	G_extract	266	0.12
Smp_014800.2	G_extract	270	0.12
Smp_121160	G_extract	270	0.12
Smp_146430	G_extract	267	0.13
Smp_066900	G_extract	269	0.13
Smp_194600	G_extract	266	0.13
Smp_079140	G_extract	266	0.13
Smp_074700	G_extract	266	0.13
Smp_146630	G_extract	268	0.14
Smp_145900	G_extract	273	0.14
Smp_119580	G_extract	266	0.14
Smp_019980	G_extract	271	0.14
Smp_158510	G_extract	266	0.14
Smp_173740	G_extract	274	0.15
Smp_142930	G_extract	273	0.15
Smp_034030	G_extract	266	0.15
Smp_136960	G_extract	272	0.15
Smp_137000.2	G_extract	266	0.15
Smp_158170	G_extract	268	0.15
Smp_131740	G_extract	266	0.15
Smp_156100	G_extract	270	0.15
Smp_083720	G_extract	267	0.16
Smp_044690	G_extract	266	0.16
Smp_151000	G_extract	267	0.16
Smp_066960.1	G_extract	268	0.17
Smp_102510	G_extract	266	0.17
Smp_182530	G_extract	269	0.17
Smp_141630.1	G_extract	269	0.18
Smp_141630.3	G_extract	269	0.18
Smp_141630.2	G_extract	269	0.18
Smp_141630.4	G_extract	267	0.18
Smp_036370	G_extract	266	0.18
Smp_155190	G_extract	266	0.18
Smp_161890.1	G_extract	266	0.18
Smp_161890.2	G_extract	266	0.18
Smp_131460	G_extract	267	0.18
Smp_083750	G_extract	267	0.19
Smp_123040	G_extract	276	0.19
Smp_001070.1	G_extract	266	0.19
Smp_044160	G_extract	268	0.19
Smp_125690	G_extract	266	0.2
Smp_132640	G_extract	271	0.21
Smp_132740	G_extract	266	0.21
Smp_055900.3	G_extract	266	0.21
Smp_055900.4	G_extract	266	0.21
Smp_150310	G_extract	266	0.22
Smp_153230	G_extract	266	0.22
Smp_175200	G_extract	267	0.23
Smp_002920.2	G_extract	266	0.24
Smp_027870	G_extract	268	0.24
Smp_081820.4	G_extract	272	0.24
Smp_131500.1	G_extract	269	0.24
Smp_131500.2	G_extract	269	0.24
Smp_150290	G_extract	266	0.25
Smp_145670	G_extract	267	0.25
Smp_053800	G_extract	268	0.25
Smp_010110.4	G_extract	270	0.26
Smp_010110.3	G_extract	270	0.26
Smp_148100	G_extract	266	0.26
Smp_040100	G_extract	270	0.27
Smp_169040	G_extract	272	0.28
Smp_019880	G_extract	270	0.28
Smp_133230.2	G_extract	272	0.29
Smp_146410	G_extract	292	0.32
Smp_163230	G_extract	267	0.32
Smp_136130	G_extract	266	0.33
Smp_076590	G_extract	266	0.34
Smp_081820.3	G_extract	275	0.35
Smp_002600.1	G_extract	266	0.35
Smp_002600.2	G_extract	266	0.35
Smp_187540	G_extract	269	0.36
Smp_124590	G_extract	266	0.38
Smp_133200	G_extract	266	0.38
Smp_000050	G_extract	267	0.38
Smp_101330	G_extract	269	0.39
Smp_120070	G_extract	268	0.4
Smp_194320	G_extract	266	0.43
Smp_143280	G_extract	266	0.43
Smp_144210	G_extract	266	0.46
Smp_081720	G_extract	266	0.49
Smp_013630	G_extract	266	0.49
Smp_005140	G_extract	266	0.5
Smp_093630.2	G_extract	266	0.51
Smp_175790	G_extract	266	0.51
Smp_155870	G_extract	266	0.52
Smp_173390	G_extract	269	0.53
Smp_130840	G_extract	266	0.55
Smp_174570	G_extract	266	0.6
Smp_106060	G_extract	272	0.61
Smp_152740	G_extract	266	0.63
Smp_137790	G_extract	270	0.64
Smp_143670	G_extract	268	0.66
Smp_166000	G_extract	266	0.67
Smp_177780	G_extract	267	0.76
Smp_159710	G_extract	266	0.78
Smp_105760	G_extract	266	0.85
Smp_160550	G_extract	267	0.87
Smp_045930	G_extract	267	0.88

## Sheet: hmmR.csv
query	hmm-profile	length	E-value
Smp_150180-TM:7	R_extract	480	1.2e-63
Smp_126730-TM:7	R_extract	478	4.3e-58
Smp_127310-TM:9	R_extract	535	3.1e-56
Smp_043340-TM:7	R_extract	478	1.2e-45
Smp_134820-TM:7	R_extract	478	9.4e-43
Smp_134460-TM:12	R_extract	478	3.1e-42
Smp_043260-TM:7	R_extract	483	4e-42
Smp_043290-TM:9	R_extract	537	1.1e-40
Smp_043270-TM:7	R_extract	478	8.2e-39
Smp_043300-TM:9	R_extract	528	4.9e-37
Smp_148210-TM:6	R_extract	478	9.8e-37
Smp_145540-TM:9	R_extract	507	3.6e-36
Smp_118040-TM:8	R_extract	482	5.8e-36
Smp_149770-TM:5	R_extract	478	5.8e-35
Smp_145520-TM:7	R_extract	478	1.4e-34
Smp_170020-TM:7	R_extract	478	1.2e-32
Smp_180030-TM:7	R_extract	478	1.7e-32
Smp_011940-TM:7	R_extract	479	1.8e-32
Smp_141880-TM:7	R_extract	478	3.8e-32
Smp_104210-TM:6	R_extract	478	4.5e-25
Smp_160020-TM:6	R_extract	480	7.1e-24
Smp_043320-TM:6	R_extract	478	2e-15
Smp_133550-TM:6	R_extract	478	4.1e-15
Smp_120620-TM:6	R_extract	478	4.1e-14
Smp_149580-TM:7	R_extract	490	3.1e-12
Smp_058080-TM:6	R_extract	513	3.3e-09
Smp_126890-TM:6	R_extract	483	3.7e-09
Smp_173010-TM:7	R_extract	483	3.8e-09
Smp_008850-TM:7	R_extract	480	4e-09
Smp_134350-TM:5	R_extract	478	6.7e-09
Smp_162980-TM:8	R_extract	511	7.8e-09
Smp_123350-TM:4	R_extract	478	9.2e-09
Smp_172170-TM:5	R_extract	478	1.1e-08
Smp_041880-TM:7	R_extract	479	2.1e-08
Smp_180140-TM:7	R_extract	489	2.2e-08
Smp_157640-TM:8	R_extract	499	2.8e-08
Smp_164730-TM:7	R_extract	480	2.9e-08
Smp_172810-TM:6	R_extract	478	7.1e-08
Smp_180350-TM:4	R_extract	478	2.5e-07
Smp_129810-TM:6	R_extract	479	6.6e-07
Smp_149170-TM:6	R_extract	489	1.1e-06
Smp_083940-TM:8	R_extract	481	1.5e-06
Smp_056080-TM:7	R_extract	478	1.6e-06
Smp_027940-TM:7	R_extract	482	2.2e-06
Smp_161500-TM:8	R_extract	485	3e-06
Smp_137050-TM:5	R_extract	478	3.6e-06
Smp_137300-TM:7	R_extract	478	6.9e-06
Smp_160650.2-TM:4	R_extract	478	7.7e-06
Smp_160650.1-TM:4	R_extract	478	7.7e-06
Smp_127720-TM:3	R_extract	478	8.2e-06
Smp_000900-TM:4	R_extract	478	1.4e-05
Smp_007070-TM:3	R_extract	478	1.5e-05
Smp_172320-TM:8	R_extract	478	1.8e-05
Smp_084280-TM:7	R_extract	479	2.4e-05
Smp_041700-TM:6	R_extract	487	3.5e-05
Smp_091950-TM:7	R_extract	480	3.9e-05
Smp_167870-TM:7	R_extract	479	4.1e-05
Smp_137980-TM:6	R_extract	493	4.5e-05
Smp_046790-TM:13	R_extract	485	6.2e-05
Smp_023710-TM:4	R_extract	484	9.1e-05
Smp_128710-TM:6	R_extract	481	9.2e-05
Smp_145980.3-TM:6	R_extract	478	0.00011
Smp_145980.2-TM:8	R_extract	478	0.00011
Smp_145980.1-TM:6	R_extract	478	0.00011
Smp_168990-TM:9	R_extract	498	0.00015
Smp_105410-TM:12	R_extract	486	0.00015
Smp_162500-TM:8	R_extract	480	0.00015
Smp_163990-TM:11	R_extract	489	0.00017
Smp_176930-TM:12	R_extract	517	0.00017
Smp_096520-TM:11	R_extract	480	0.00019
Smp_170590-TM:10	R_extract	485	0.0002
Smp_020270-TM:15	R_extract	504	0.00023
Smp_134720-TM:13	R_extract	490	0.00023
Smp_193800-TM:11	R_extract	479	0.00024
Smp_095010-TM:9	R_extract	479	0.00024
Smp_162510-TM:11	R_extract	492	0.00025
Smp_001070.1-TM:4	R_extract	478	0.00029
Smp_134410.2-TM:12	R_extract	521	0.00029
Smp_145240-TM:3	R_extract	478	0.0003
Smp_170610-TM:7	R_extract	481	0.00031
Smp_159090-TM:7	R_extract	480	0.00031
Smp_000310.2-TM:5	R_extract	479	0.00033
Smp_128940-TM:6	R_extract	480	0.00033
Smp_165020.2-TM:9	R_extract	496	0.00035
Smp_086130-TM:7	R_extract	480	0.00036
Smp_131410-TM:6	R_extract	482	0.00038
Smp_143800-TM:11	R_extract	483	0.0004
Smp_165800-TM:13	R_extract	537	0.00041
Smp_153480-TM:11	R_extract	490	0.00041
Smp_132410-TM:3	R_extract	478	0.00043
Smp_077610-TM:6	R_extract	478	0.00044
Smp_084600.1-TM:12	R_extract	504	0.00046
Smp_167740-TM:10	R_extract	508	0.00046
Smp_134700-TM:15	R_extract	494	0.00047
Smp_136400-TM:6	R_extract	478	0.00047
Smp_162880-TM:9	R_extract	489	0.00047
Smp_039130-TM:11	R_extract	514	0.00048
Smp_071020-TM:9	R_extract	487	0.00049
Smp_151010-TM:12	R_extract	479	0.00049
Smp_159140-TM:12	R_extract	494	0.0005
Smp_048270.1-TM:6	R_extract	478	0.00051
Smp_048270.2-TM:6	R_extract	478	0.00051
Smp_102780-TM:7	R_extract	478	0.00051
Smp_127930-TM:4	R_extract	478	0.00051
Smp_123720-TM:10	R_extract	478	0.00051
Smp_134710-TM:10	R_extract	492	0.00055
Smp_121930.1-TM:7	R_extract	482	0.00055
Smp_121930.2-TM:7	R_extract	482	0.00055
Smp_156410-TM:12	R_extract	482	0.00059
Smp_146740-TM:13	R_extract	500	0.0006
Smp_161210-TM:7	R_extract	488	0.0006
Smp_167210-TM:8	R_extract	482	0.0006
Smp_194740-TM:4	R_extract	479	0.00062
Smp_130040-TM:14	R_extract	503	0.00062
Smp_028690-TM:11	R_extract	481	0.00062
Smp_090870-TM:9	R_extract	478	0.00062
Smp_146470-TM:7	R_extract	512	0.00064
Smp_134410.1-TM:10	R_extract	485	0.00064
Smp_137080-TM:9	R_extract	511	0.00067
Smp_167610-TM:6	R_extract	489	0.00067
Smp_168000-TM:10	R_extract	494	0.0007
Smp_152020-TM:12	R_extract	478	0.0007
Smp_131890-TM:12	R_extract	491	0.0007
Smp_000310.1-TM:6	R_extract	478	0.0007
Smp_148670-TM:6	R_extract	482	0.00071
Smp_129450-TM:7	R_extract	478	0.00071
Smp_165020.1-TM:9	R_extract	486	0.00072
Smp_012440-TM:12	R_extract	501	0.00072
Smp_072450-TM:7	R_extract	478	0.00073
Smp_006760-TM:6	R_extract	482	0.00073
Smp_129930-TM:11	R_extract	480	0.00074
Smp_150370-TM:8	R_extract	498	0.00074
Smp_169010-TM:11	R_extract	480	0.00074
Smp_079640-TM:12	R_extract	481	0.00077
Smp_149880-TM:8	R_extract	500	0.00078
Smp_131100-TM:9	R_extract	481	0.0008
Smp_121920-TM:12	R_extract	505	0.00082
Smp_161850-TM:12	R_extract	478	0.00083
Smp_006750-TM:6	R_extract	482	0.00083
Smp_019340.2-TM:4	R_extract	478	0.00083
Smp_129820-TM:11	R_extract	478	0.00086
Smp_147250.1-TM:10	R_extract	479	0.00088
Smp_147250.2-TM:10	R_extract	479	0.00088
Smp_162920-TM:5	R_extract	479	0.00089
Smp_138300-TM:5	R_extract	483	0.00089
Smp_146830-TM:8	R_extract	478	0.0009
Smp_167630-TM:7	R_extract	481	0.0009
Smp_057130-TM:7	R_extract	482	0.00092
Smp_127000.1-TM:14	R_extract	482	0.00092
Smp_127000.2-TM:14	R_extract	482	0.00092
Smp_155340-TM:6	R_extract	495	0.00092
Smp_147610-TM:7	R_extract	478	0.00094
Smp_026910.2-TM:5	R_extract	483	0.00096
Smp_031220-TM:11	R_extract	500	0.00099
Smp_021980-TM:7	R_extract	478	0.00099
Smp_157050-TM:7	R_extract	507	0.001
Smp_057930-TM:10	R_extract	511	0.001
Smp_163820-TM:8	R_extract	480	0.001
Smp_043210-TM:4	R_extract	478	0.001
Smp_017430-TM:4	R_extract	487	0.001
Smp_053460-TM:9	R_extract	481	0.001
Smp_164140-TM:5	R_extract	492	0.0011
Smp_001780-TM:11	R_extract	508	0.0011
Smp_084600.2-TM:10	R_extract	507	0.0011
Smp_076520-TM:9	R_extract	481	0.0011
Smp_126350-TM:7	R_extract	485	0.0011
Smp_155700-TM:6	R_extract	480	0.0011
Smp_019880-TM:4	R_extract	478	0.0011
Smp_130890-TM:6	R_extract	492	0.0012
Smp_059670-TM:4	R_extract	479	0.0012
Smp_145040-TM:10	R_extract	480	0.0012
Smp_174860-TM:6	R_extract	480	0.0012
Smp_095090-TM:6	R_extract	485	0.0012
Smp_026160.2-TM:6	R_extract	478	0.0013
Smp_127190-TM:6	R_extract	495	0.0013
Smp_149150-TM:6	R_extract	483	0.0013
Smp_051360.1-TM:10	R_extract	486	0.0013
Smp_123950-TM:11	R_extract	491	0.0013
Smp_179740-TM:6	R_extract	483	0.0013
Smp_172390-TM:9	R_extract	478	0.0013
Smp_083990.1-TM:12	R_extract	491	0.0013
Smp_061540-TM:6	R_extract	478	0.0014
Smp_171740-TM:14	R_extract	519	0.0014
Smp_141530-TM:8	R_extract	479	0.0014
Smp_102340.1-TM:8	R_extract	482	0.0014
Smp_127200-TM:11	R_extract	480	0.0014
Smp_157360-TM:6	R_extract	486	0.0014
Smp_123010-TM:14	R_extract	511	0.0014
Smp_170820-TM:14	R_extract	479	0.0014
Smp_026910.1-TM:12	R_extract	495	0.0014
Smp_160780-TM:6	R_extract	483	0.0014
Smp_104500-TM:7	R_extract	506	0.0015
Smp_157930-TM:9	R_extract	478	0.0015
Smp_131940-TM:11	R_extract	483	0.0015
Smp_151290-TM:11	R_extract	481	0.0015
Smp_132610-TM:5	R_extract	487	0.0016
Smp_059350.1-TM:4	R_extract	480	0.0016
Smp_059350.2-TM:4	R_extract	480	0.0016
Smp_074430.1-TM:7	R_extract	481	0.0016
Smp_074430.2-TM:7	R_extract	481	0.0016
Smp_006730-TM:6	R_extract	482	0.0016
Smp_038340-TM:6	R_extract	489	0.0016
Smp_163160-TM:8	R_extract	498	0.0016
Smp_156320-TM:11	R_extract	484	0.0016
Smp_169680-TM:3	R_extract	478	0.0017
Smp_139180-TM:6	R_extract	495	0.0017
Smp_040970.1-TM:9	R_extract	479	0.0017
Smp_176870-TM:7	R_extract	486	0.0017
Smp_058360.2-TM:11	R_extract	503	0.0017
Smp_081250-TM:7	R_extract	492	0.0017
Smp_155190-TM:4	R_extract	485	0.0017
Smp_046120-TM:9	R_extract	490	0.0017
Smp_179660-TM:5	R_extract	479	0.0018
Smp_099850.4-TM:12	R_extract	482	0.0018
Smp_099850.3-TM:12	R_extract	482	0.0018
Smp_151380-TM:4	R_extract	478	0.0018
Smp_134540-TM:4	R_extract	478	0.0019
Smp_141370-TM:7	R_extract	481	0.0019
Smp_161430-TM:11	R_extract	482	0.0019
Smp_124340-TM:13	R_extract	500	0.0019
Smp_130520.1-TM:4	R_extract	485	0.0019
Smp_130520.2-TM:4	R_extract	485	0.0019
Smp_054310-TM:7	R_extract	519	0.0019
Smp_056290-TM:7	R_extract	485	0.0019
Smp_155490-TM:10	R_extract	492	0.0019
Smp_040720.2-TM:6	R_extract	507	0.0019
Smp_158600-TM:11	R_extract	505	0.0019
Smp_174410-TM:14	R_extract	484	0.002
Smp_153200-TM:6	R_extract	481	0.0021
Smp_004420.1-TM:6	R_extract	483	0.0021
Smp_171120-TM:7	R_extract	498	0.0021
Smp_069170-TM:6	R_extract	478	0.0021
Smp_144140-TM:8	R_extract	508	0.0022
Smp_004190-TM:15	R_extract	527	0.0022
Smp_094660.2-TM:11	R_extract	488	0.0022
Smp_150500-TM:6	R_extract	478	0.0022
Smp_178490-TM:10	R_extract	487	0.0023
Smp_040970.3-TM:8	R_extract	480	0.0023
Smp_040970.2-TM:8	R_extract	480	0.0023
Smp_110690-TM:5	R_extract	487	0.0023
Smp_102340.2-TM:7	R_extract	482	0.0023
Smp_089650-TM:8	R_extract	480	0.0023
Smp_177040-TM:10	R_extract	500	0.0023
Smp_072990-TM:8	R_extract	495	0.0023
Smp_001070.2-TM:4	R_extract	480	0.0023
Smp_165230-TM:10	R_extract	508	0.0023
Smp_140250-TM:4	R_extract	479	0.0024
Smp_128460-TM:7	R_extract	480	0.0024
Smp_175720-TM:6	R_extract	478	0.0024
Smp_071970-TM:10	R_extract	505	0.0025
Smp_036010-TM:9	R_extract	509	0.0025
Smp_035720.1-TM:5	R_extract	478	0.0025
Smp_035720.2-TM:5	R_extract	478	0.0025
Smp_169090-TM:11	R_extract	478	0.0025
Smp_082300-TM:5	R_extract	478	0.0025
Smp_056060-TM:6	R_extract	480	0.0026
Smp_155310.2-TM:4	R_extract	492	0.0026
Smp_155310.1-TM:5	R_extract	492	0.0026
Smp_164160-TM:11	R_extract	515	0.0026
Smp_126010-TM:3	R_extract	478	0.0027
Smp_084270-TM:7	R_extract	483	0.0027
Smp_181470-TM:7	R_extract	478	0.0027
Smp_141100-TM:7	R_extract	478	0.0027
Smp_150090-TM:12	R_extract	482	0.0027
Smp_065770.1-TM:9	R_extract	484	0.0027
Smp_026160.1-TM:7	R_extract	482	0.0028
Smp_153890.2-TM:6	R_extract	490	0.0028
Smp_153890.1-TM:6	R_extract	490	0.0028
Smp_147070-TM:6	R_extract	494	0.0028
Smp_054010-TM:12	R_extract	512	0.0028
Smp_163130-TM:9	R_extract	479	0.0028
Smp_103930.2-TM:10	R_extract	498	0.0028
Smp_103930.1-TM:10	R_extract	498	0.0028
Smp_103930.3-TM:10	R_extract	498	0.0028
Smp_023340-TM:13	R_extract	503	0.0028
Smp_125130-TM:6	R_extract	491	0.0029
Smp_145090-TM:7	R_extract	478	0.0029
Smp_174630-TM:3	R_extract	478	0.0029
Smp_172670-TM:6	R_extract	478	0.0029
Smp_161140-TM:7	R_extract	482	0.0029
Smp_017650.1-TM:4	R_extract	480	0.0029
Smp_130780-TM:10	R_extract	478	0.003
Smp_096780.2-TM:6	R_extract	496	0.003
Smp_150200-TM:10	R_extract	487	0.0031
Smp_144760-TM:11	R_extract	484	0.0031
Smp_070370-TM:4	R_extract	481	0.0031
Smp_080820-TM:3	R_extract	478	0.0032
Smp_013640-TM:9	R_extract	481	0.0032
Smp_174870-TM:7	R_extract	479	0.0032
Smp_165170-TM:6	R_extract	478	0.0032
Smp_146450-TM:3	R_extract	478	0.0033
Smp_161590-TM:11	R_extract	499	0.0033
Smp_034030-TM:4	R_extract	478	0.0033
Smp_164540-TM:9	R_extract	496	0.0033
Smp_089200-TM:12	R_extract	519	0.0033
Smp_007260.1-TM:11	R_extract	514	0.0034
Smp_044750-TM:4	R_extract	478	0.0034
Smp_020090-TM:8	R_extract	479	0.0035
Smp_194980-TM:4	R_extract	478	0.0035
Smp_013950-TM:14	R_extract	485	0.0035
Smp_150520-TM:11	R_extract	486	0.0035
Smp_017650.2-TM:6	R_extract	505	0.0035
Smp_012570-TM:5	R_extract	478	0.0035
Smp_016600-TM:9	R_extract	505	0.0035
Smp_158500-TM:6	R_extract	480	0.0035
Smp_131110.3-TM:5	R_extract	494	0.0036
Smp_167820-TM:5	R_extract	484	0.0036
Smp_091650-TM:7	R_extract	489	0.0037
Smp_168980-TM:15	R_extract	559	0.0037
Smp_145560-TM:8	R_extract	479	0.0037
Smp_147370-TM:7	R_extract	478	0.0037
Smp_004630-TM:10	R_extract	479	0.0037
Smp_170450-TM:11	R_extract	520	0.0037
Smp_171520-TM:4	R_extract	481	0.0038
Smp_173720-TM:9	R_extract	494	0.0038
Smp_162320-TM:4	R_extract	478	0.0038
Smp_154770-TM:10	R_extract	489	0.0038
Smp_129900-TM:12	R_extract	478	0.0038
Smp_156040-TM:8	R_extract	478	0.0038
Smp_151090-TM:7	R_extract	509	0.0038
Smp_064350-TM:5	R_extract	479	0.0039
Smp_175980-TM:9	R_extract	490	0.0039
Smp_171720-TM:6	R_extract	486	0.004
Smp_055200.2-TM:5	R_extract	480	0.004
Smp_123040-TM:5	R_extract	488	0.004
Smp_163570-TM:8	R_extract	482	0.004
Smp_044000-TM:6	R_extract	506	0.004
Smp_094130-TM:4	R_extract	479	0.0041
Smp_045410-TM:6	R_extract	478	0.0041
Smp_133390-TM:8	R_extract	495	0.0041
Smp_083990.2-TM:9	R_extract	489	0.0041
Smp_046290-TM:4	R_extract	480	0.0041
Smp_019980-TM:6	R_extract	490	0.0041
Smp_152350-TM:8	R_extract	518	0.0042
Smp_142230-TM:6	R_extract	487	0.0042
Smp_051360.2-TM:8	R_extract	481	0.0042
Smp_062890-TM:4	R_extract	479	0.0042
Smp_126160-TM:10	R_extract	503	0.0042
Smp_020370-TM:4	R_extract	485	0.0043
Smp_124300-TM:9	R_extract	503	0.0043
Smp_022450.1-TM:4	R_extract	480	0.0044
Smp_022450.2-TM:4	R_extract	480	0.0044
Smp_140000-TM:5	R_extract	493	0.0044
Smp_024820.2-TM:4	R_extract	478	0.0045
Smp_090220-TM:11	R_extract	502	0.0045
Smp_007260.2-TM:11	R_extract	516	0.0045
Smp_162060-TM:11	R_extract	526	0.0046
Smp_162450-TM:5	R_extract	479	0.0046
Smp_065130.2-TM:6	R_extract	492	0.0046
Smp_176130-TM:8	R_extract	494	0.0047
Smp_146490-TM:6	R_extract	488	0.0047
Smp_157230-TM:8	R_extract	509	0.0047
Smp_142700-TM:5	R_extract	493	0.0047
Smp_131110.5-TM:5	R_extract	478	0.0047
Smp_128170-TM:4	R_extract	479	0.0047
Smp_151000-TM:4	R_extract	494	0.0047
Smp_169510-TM:8	R_extract	483	0.0048
Smp_126300-TM:8	R_extract	484	0.0048
Smp_156090-TM:4	R_extract	478	0.0048
Smp_094950-TM:11	R_extract	505	0.005
Smp_174190-TM:3	R_extract	478	0.005
Smp_129920-TM:7	R_extract	478	0.005
Smp_078930-TM:12	R_extract	522	0.0051
Smp_118970-TM:5	R_extract	482	0.0051
Smp_050890-TM:4	R_extract	478	0.0051
Smp_148080-TM:5	R_extract	482	0.0051
Smp_136170-TM:11	R_extract	484	0.0053
Smp_175170-TM:6	R_extract	478	0.0053
Smp_131110.4-TM:7	R_extract	478	0.0054
Smp_136710.1-TM:7	R_extract	504	0.0055
Smp_075860.1-TM:13	R_extract	483	0.0055
Smp_075860.2-TM:13	R_extract	483	0.0055
Smp_171630-TM:12	R_extract	499	0.0056
Smp_134630-TM:10	R_extract	478	0.0056
Smp_147460-TM:7	R_extract	478	0.0056
Smp_160740-TM:11	R_extract	478	0.0056
Smp_094560-TM:4	R_extract	479	0.0057
Smp_180950-TM:9	R_extract	480	0.0057
Smp_131110.7-TM:6	R_extract	482	0.0057
Smp_131110.6-TM:6	R_extract	482	0.0057
Smp_151120-TM:6	R_extract	488	0.0057
Smp_163800-TM:6	R_extract	495	0.0058
Smp_137170-TM:6	R_extract	480	0.0058
Smp_142690-TM:5	R_extract	488	0.0058
Smp_123280-TM:10	R_extract	502	0.0058
Smp_160360-TM:12	R_extract	513	0.0058
Smp_158030.1-TM:5	R_extract	503	0.006
Smp_158030.2-TM:5	R_extract	503	0.006
Smp_134070-TM:8	R_extract	504	0.006
Smp_093710-TM:4	R_extract	483	0.0061
Smp_144650-TM:4	R_extract	478	0.0062
Smp_150990-TM:11	R_extract	528	0.0062
Smp_135040-TM:3	R_extract	478	0.0062
Smp_154360-TM:5	R_extract	478	0.0063
Smp_155970-TM:5	R_extract	478	0.0063
Smp_135660-TM:5	R_extract	481	0.0064
Smp_126920-TM:7	R_extract	487	0.0064
Smp_058360.1-TM:10	R_extract	505	0.0064
Smp_157420-TM:8	R_extract	489	0.0064
Smp_012920-TM:4	R_extract	484	0.0065
Smp_096780.1-TM:6	R_extract	495	0.0065
Smp_023230-TM:6	R_extract	481	0.0065
Smp_129540-TM:11	R_extract	493	0.0066
Smp_127280-TM:10	R_extract	480	0.0066
Smp_008170-TM:4	R_extract	490	0.0066
Smp_172750-TM:5	R_extract	490	0.0066
Smp_132010-TM:5	R_extract	493	0.0067
Smp_152050-TM:3	R_extract	478	0.0067
Smp_190460-TM:4	R_extract	479	0.0068
Smp_131030-TM:9	R_extract	483	0.0068
Smp_041460-TM:4	R_extract	478	0.0068
Smp_143690-TM:11	R_extract	492	0.0068
Smp_162040-TM:9	R_extract	485	0.0069
Smp_152830-TM:12	R_extract	478	0.0069
Smp_174350-TM:6	R_extract	490	0.0069
Smp_035020.2-TM:6	R_extract	482	0.0069
Smp_135010-TM:6	R_extract	481	0.0069
Smp_066150-TM:11	R_extract	491	0.0069
Smp_040720.1-TM:6	R_extract	496	0.0069
Smp_029360-TM:10	R_extract	491	0.0069
Smp_050110-TM:9	R_extract	481	0.007
Smp_129020-TM:5	R_extract	478	0.007
Smp_149930-TM:8	R_extract	483	0.007
Smp_063560-TM:7	R_extract	481	0.007
Smp_185270-TM:6	R_extract	495	0.0072
Smp_180790-TM:4	R_extract	483	0.0072
Smp_165670-TM:6	R_extract	482	0.0072
Smp_160160-TM:11	R_extract	500	0.0072
Smp_144410-TM:4	R_extract	479	0.0074
Smp_062980-TM:4	R_extract	480	0.0074
Smp_147510-TM:5	R_extract	478	0.0074
Smp_005740-TM:6	R_extract	484	0.0075
Smp_141290.4-TM:5	R_extract	499	0.0075
Smp_069240-TM:6	R_extract	479	0.0077
Smp_169610-TM:4	R_extract	478	0.0077
Smp_165680-TM:10	R_extract	501	0.0077
Smp_084060-TM:5	R_extract	486	0.0077
Smp_171870-TM:9	R_extract	490	0.0078
Smp_055260-TM:9	R_extract	482	0.0078
Smp_134390-TM:9	R_extract	487	0.0079
Smp_096910-TM:9	R_extract	479	0.0079
Smp_157560-TM:8	R_extract	503	0.0079
Smp_177060-TM:12	R_extract	491	0.0079
Smp_053820-TM:9	R_extract	483	0.0079
Smp_156270-TM:5	R_extract	478	0.0079
Smp_146170-TM:10	R_extract	493	0.0081
Smp_166790-TM:5	R_extract	478	0.0082
Smp_159720-TM:8	R_extract	481	0.0082
Smp_166910-TM:7	R_extract	485	0.0083
Smp_013300.2-TM:5	R_extract	478	0.0083
Smp_013300.1-TM:5	R_extract	478	0.0083
Smp_013370.3-TM:4	R_extract	487	0.0084
Smp_152460-TM:6	R_extract	487	0.0084
Smp_170080-TM:13	R_extract	501	0.0084
Smp_082620-TM:8	R_extract	481	0.0084
Smp_008580-TM:9	R_extract	532	0.0085
Smp_141290.2-TM:6	R_extract	499	0.0085
Smp_146620-TM:8	R_extract	499	0.0086
Smp_134530-TM:6	R_extract	504	0.0087
Smp_158190-TM:6	R_extract	478	0.0087
Smp_153500-TM:4	R_extract	478	0.0087
Smp_158580-TM:10	R_extract	484	0.0087
Smp_100140-TM:4	R_extract	483	0.0089
Smp_075870.1-TM:6	R_extract	482	0.0089
Smp_154180-TM:4	R_extract	478	0.009
Smp_013460-TM:4	R_extract	478	0.009
Smp_169050-TM:12	R_extract	507	0.009
Smp_140540-TM:4	R_extract	491	0.009
Smp_086190-TM:8	R_extract	480	0.009
Smp_053800-TM:4	R_extract	482	0.0091
Smp_103930.5-TM:9	R_extract	496	0.0091
Smp_103930.6-TM:9	R_extract	496	0.0091
Smp_150340-TM:11	R_extract	500	0.0092
Smp_040720.3-TM:4	R_extract	478	0.0094
Smp_122370.1-TM:4	R_extract	478	0.0096
Smp_135880-TM:8	R_extract	507	0.0097
Smp_125140-TM:7	R_extract	483	0.0098
Smp_159270-TM:5	R_extract	482	0.0098
Smp_085240.1-TM:6	R_extract	490	0.0098
Smp_141570-TM:7	R_extract	479	0.01
Smp_161580-TM:5	R_extract	492	0.01
Smp_174130-TM:4	R_extract	478	0.01
Smp_045680-TM:5	R_extract	478	0.01
Smp_159740-TM:9	R_extract	504	0.01
Smp_130910-TM:4	R_extract	478	0.01
Smp_140140-TM:5	R_extract	485	0.01
Smp_147860-TM:6	R_extract	494	0.01
Smp_027080-TM:5	R_extract	478	0.01
Smp_085240.2-TM:6	R_extract	499	0.01
Smp_058380-TM:6	R_extract	503	0.01
Smp_153210-TM:5	R_extract	482	0.01
Smp_165190-TM:5	R_extract	478	0.01
Smp_139720-TM:7	R_extract	509	0.011
Smp_139330-TM:4	R_extract	493	0.011
Smp_136810-TM:4	R_extract	480	0.011
Smp_076950.2-TM:12	R_extract	554	0.011
Smp_073070-TM:4	R_extract	478	0.011
Smp_045420-TM:6	R_extract	479	0.011
Smp_157490-TM:6	R_extract	480	0.011
Smp_150310-TM:4	R_extract	482	0.011
Smp_182700-TM:6	R_extract	495	0.011
Smp_105760-TM:5	R_extract	503	0.011
Smp_055900.3-TM:4	R_extract	488	0.011
Smp_055900.4-TM:4	R_extract	488	0.011
Smp_175010-TM:7	R_extract	488	0.011
Smp_059530.2-TM:4	R_extract	478	0.011
Smp_143750-TM:8	R_extract	486	0.011
Smp_150210.2-TM:5	R_extract	484	0.011
Smp_150210.1-TM:5	R_extract	484	0.011
Smp_002870-TM:5	R_extract	478	0.011
Smp_181230-TM:8	R_extract	505	0.012
Smp_083770-TM:9	R_extract	480	0.012
Smp_045920.2-TM:4	R_extract	478	0.012
Smp_161450-TM:5	R_extract	481	0.012
Smp_162110-TM:11	R_extract	490	0.012
Smp_127220-TM:6	R_extract	482	0.012
Smp_152300-TM:4	R_extract	482	0.012
Smp_059820-TM:5	R_extract	481	0.012
Smp_036470-TM:6	R_extract	496	0.012
Smp_131110.2-TM:4	R_extract	479	0.012
Smp_017420-TM:4	R_extract	479	0.012
Smp_141290.3-TM:5	R_extract	501	0.012
Smp_136710.2-TM:7	R_extract	500	0.012
Smp_065770.2-TM:8	R_extract	482	0.012
Smp_101330-TM:4	R_extract	478	0.012
Smp_138460-TM:4	R_extract	481	0.012
Smp_169770-TM:8	R_extract	490	0.012
Smp_035140-TM:6	R_extract	494	0.012
Smp_131460-TM:4	R_extract	484	0.012
Smp_139020-TM:8	R_extract	499	0.013
Smp_047420-TM:6	R_extract	507	0.013
Smp_173580-TM:5	R_extract	483	0.013
Smp_176310-TM:5	R_extract	481	0.013
Smp_129380-TM:6	R_extract	502	0.013
Smp_150230-TM:7	R_extract	480	0.013
Smp_159780-TM:4	R_extract	483	0.013
Smp_021280-TM:6	R_extract	485	0.013
Smp_135020-TM:8	R_extract	484	0.013
Smp_137710-TM:9	R_extract	479	0.013
Smp_158170-TM:5	R_extract	478	0.013
Smp_002100-TM:4	R_extract	488	0.013
Smp_051410-TM:5	R_extract	480	0.013
Smp_175480-TM:5	R_extract	481	0.013
Smp_131350-TM:10	R_extract	483	0.013
Smp_082990-TM:3	R_extract	480	0.013
Smp_156010-TM:6	R_extract	480	0.013
Smp_144360-TM:3	R_extract	478	0.014
Smp_055780-TM:4	R_extract	480	0.014
Smp_004420.3-TM:4	R_extract	478	0.014
Smp_136310-TM:9	R_extract	512	0.014
Smp_159970-TM:6	R_extract	482	0.014
Smp_026670-TM:4	R_extract	482	0.014
Smp_145110-TM:9	R_extract	495	0.014
Smp_135490-TM:11	R_extract	517	0.014
Smp_095630-TM:4	R_extract	485	0.014
Smp_138590-TM:7	R_extract	485	0.014
Smp_080130.2-TM:7	R_extract	495	0.014
Smp_080130.1-TM:7	R_extract	495	0.014
Smp_162650-TM:9	R_extract	503	0.014
Smp_160210-TM:5	R_extract	482	0.014
Smp_133180.2-TM:11	R_extract	495	0.014
Smp_162870-TM:4	R_extract	478	0.015
Smp_075870.2-TM:7	R_extract	500	0.015
Smp_126750.1-TM:7	R_extract	479	0.015
Smp_087930-TM:5	R_extract	484	0.015
Smp_147140-TM:8	R_extract	503	0.015
Smp_038410-TM:4	R_extract	478	0.015
Smp_035730-TM:6	R_extract	479	0.015
Smp_177720-TM:3	R_extract	478	0.015
Smp_070380-TM:5	R_extract	490	0.015
Smp_014020.1-TM:4	R_extract	491	0.015
Smp_128110-TM:6	R_extract	492	0.015
Smp_037190-TM:5	R_extract	478	0.015
Smp_144320-TM:3	R_extract	478	0.016
Smp_139080-TM:7	R_extract	486	0.016
Smp_134980-TM:10	R_extract	484	0.016
Smp_146750-TM:13	R_extract	509	0.016
Smp_173820-TM:4	R_extract	481	0.016
Smp_173740-TM:4	R_extract	478	0.016
Smp_168630-TM:4	R_extract	482	0.016
Smp_164830-TM:10	R_extract	479	0.016
Smp_174450-TM:5	R_extract	486	0.016
Smp_194700-TM:6	R_extract	479	0.016
Smp_149370-TM:5	R_extract	479	0.016
Smp_156900-TM:5	R_extract	479	0.016
Smp_099770-TM:4	R_extract	483	0.016
Smp_156150-TM:8	R_extract	478	0.016
Smp_137320-TM:3	R_extract	478	0.017
Smp_011560-TM:4	R_extract	484	0.017
Smp_151880-TM:6	R_extract	504	0.017
Smp_034310-TM:3	R_extract	478	0.017
Smp_173790-TM:9	R_extract	500	0.017
Smp_027340-TM:5	R_extract	489	0.017
Smp_006230-TM:6	R_extract	489	0.017
Smp_130880-TM:3	R_extract	480	0.017
Smp_163090.2-TM:6	R_extract	500	0.017
Smp_163090.1-TM:6	R_extract	500	0.017
Smp_127940-TM:11	R_extract	494	0.017
Smp_154790-TM:6	R_extract	483	0.017
Smp_149960-TM:6	R_extract	499	0.017
Smp_186820-TM:5	R_extract	489	0.017
Smp_048540-TM:5	R_extract	478	0.017
Smp_156100-TM:4	R_extract	478	0.017
Smp_155830-TM:4	R_extract	480	0.017
Smp_045920.1-TM:4	R_extract	478	0.018
Smp_045920.3-TM:4	R_extract	478	0.018
Smp_142490-TM:6	R_extract	490	0.018
Smp_179570-TM:4	R_extract	478	0.018
Smp_145320-TM:10	R_extract	499	0.018
Smp_151520-TM:6	R_extract	491	0.018
Smp_143810-TM:4	R_extract	478	0.018
Smp_137310-TM:3	R_extract	478	0.019
Smp_094330-TM:7	R_extract	486	0.019
Smp_043570-TM:3	R_extract	478	0.019
Smp_166120-TM:4	R_extract	479	0.019
Smp_144970-TM:6	R_extract	480	0.019
Smp_145250-TM:6	R_extract	486	0.019
Smp_128810-TM:10	R_extract	487	0.019
Smp_121190-TM:6	R_extract	478	0.019
Smp_007730.3-TM:7	R_extract	484	0.02
Smp_021600-TM:5	R_extract	488	0.02
Smp_176100-TM:4	R_extract	478	0.021
Smp_104000.2-TM:3	R_extract	479	0.021
Smp_141760-TM:4	R_extract	486	0.021
Smp_010110.1-TM:4	R_extract	478	0.021
Smp_102190-TM:5	R_extract	492	0.021
Smp_173830-TM:3	R_extract	485	0.021
Smp_180390-TM:4	R_extract	483	0.021
Smp_098570-TM:5	R_extract	479	0.021
Smp_159650-TM:8	R_extract	499	0.021
Smp_138810-TM:5	R_extract	480	0.021
Smp_154800-TM:4	R_extract	479	0.021
Smp_054640-TM:5	R_extract	479	0.021
Smp_135960-TM:3	R_extract	478	0.021
Smp_140510-TM:6	R_extract	485	0.021
Smp_169150-TM:6	R_extract	492	0.021
Smp_137870-TM:4	R_extract	482	0.021
Smp_137890-TM:5	R_extract	478	0.021
Smp_173150-TM:4	R_extract	478	0.021
Smp_004310.1-TM:4	R_extract	478	0.021
Smp_046640-TM:3	R_extract	490	0.021
Smp_155870-TM:4	R_extract	480	0.021
Smp_129060-TM:10	R_extract	543	0.022
Smp_123680-TM:6	R_extract	478	0.022
Smp_037960-TM:4	R_extract	490	0.022
Smp_153960-TM:7	R_extract	502	0.022
Smp_071590-TM:4	R_extract	478	0.023
Smp_108610-TM:4	R_extract	487	0.023
Smp_142520-TM:6	R_extract	502	0.023
Smp_145670-TM:4	R_extract	489	0.023
Smp_131110.1-TM:8	R_extract	483	0.023
Smp_076650.2-TM:4	R_extract	478	0.023
Smp_076650.3-TM:4	R_extract	478	0.023
Smp_061250-TM:6	R_extract	486	0.024
Smp_161630-TM:4	R_extract	479	0.024
Smp_034850-TM:7	R_extract	493	0.024
Smp_133440-TM:4	R_extract	493	0.024
Smp_000070-TM:4	R_extract	480	0.024
Smp_141390-TM:5	R_extract	479	0.025
Smp_010770.1-TM:7	R_extract	478	0.025
Smp_152940-TM:7	R_extract	501	0.025
Smp_174490-TM:3	R_extract	490	0.025
Smp_111470-TM:7	R_extract	488	0.025
Smp_038840-TM:6	R_extract	487	0.025
Smp_121880-TM:5	R_extract	487	0.025
Smp_132220-TM:3	R_extract	478	0.026
Smp_144310-TM:7	R_extract	489	0.026
Smp_141720-TM:6	R_extract	487	0.026
Smp_005720-TM:6	R_extract	511	0.026
Smp_067780-TM:4	R_extract	480	0.026
Smp_035020.1-TM:5	R_extract	479	0.026
Smp_105730-TM:4	R_extract	480	0.026
Smp_160060-TM:4	R_extract	484	0.026
Smp_127270-TM:5	R_extract	478	0.027
Smp_169870-TM:7	R_extract	490	0.027
Smp_163310-TM:5	R_extract	480	0.027
Smp_159070.2-TM:3	R_extract	480	0.028
Smp_159070.4-TM:3	R_extract	480	0.028
Smp_081470-TM:4	R_extract	479	0.028
Smp_008620-TM:5	R_extract	481	0.028
Smp_084570-TM:5	R_extract	479	0.028
Smp_119980-TM:5	R_extract	480	0.028
Smp_035870-TM:5	R_extract	479	0.028
Smp_128250-TM:5	R_extract	484	0.028
Smp_143670-TM:4	R_extract	478	0.028
Smp_144800-TM:5	R_extract	488	0.029
Smp_076590-TM:4	R_extract	480	0.029
Smp_040720.4-TM:5	R_extract	480	0.029
Smp_146630-TM:4	R_extract	479	0.03
Smp_125780-TM:9	R_extract	492	0.03
Smp_059530.1-TM:3	R_extract	478	0.03
Smp_180570-TM:4	R_extract	487	0.031
Smp_136440-TM:6	R_extract	478	0.031
Smp_175790-TM:4	R_extract	490	0.031
Smp_044020-TM:6	R_extract	479	0.031
Smp_134620-TM:6	R_extract	485	0.032
Smp_127170-TM:5	R_extract	482	0.032
Smp_132640-TM:5	R_extract	490	0.032
Smp_013630-TM:4	R_extract	488	0.032
Smp_165660-TM:7	R_extract	500	0.032
Smp_114590-TM:4	R_extract	489	0.032
Smp_018210-TM:6	R_extract	478	0.033
Smp_113470-TM:3	R_extract	478	0.033
Smp_022700.1-TM:5	R_extract	489	0.033
Smp_022700.3-TM:5	R_extract	489	0.033
Smp_022700.5-TM:5	R_extract	489	0.033
Smp_140130-TM:5	R_extract	478	0.033
Smp_093790.2-TM:4	R_extract	479	0.033
Smp_093790.1-TM:4	R_extract	479	0.033
Smp_175360.2-TM:10	R_extract	496	0.033
Smp_175360.1-TM:9	R_extract	496	0.033
Smp_128680-TM:4	R_extract	480	0.033
Smp_065130.1-TM:4	R_extract	478	0.033
Smp_014800.2-TM:5	R_extract	478	0.033
Smp_071560-TM:7	R_extract	481	0.034
Smp_127890-TM:8	R_extract	489	0.034
Smp_131740-TM:4	R_extract	479	0.034
Smp_027870-TM:5	R_extract	486	0.035
Smp_161540-TM:3	R_extract	478	0.035
Smp_127650-TM:4	R_extract	478	0.035
Smp_140070-TM:4	R_extract	482	0.035
Smp_140560-TM:7	R_extract	510	0.035
Smp_031270.2-TM:3	R_extract	478	0.035
Smp_044690-TM:6	R_extract	491	0.035
Smp_139410-TM:4	R_extract	486	0.036
Smp_007730.1-TM:5	R_extract	478	0.036
Smp_007730.2-TM:5	R_extract	478	0.036
Smp_118820-TM:6	R_extract	488	0.037
Smp_053020-TM:6	R_extract	484	0.037
Smp_168640-TM:4	R_extract	478	0.037
Smp_150730-TM:3	R_extract	478	0.037
Smp_151850-TM:4	R_extract	478	0.038
Smp_174310-TM:3	R_extract	478	0.038
Smp_186320-TM:8	R_extract	500	0.038
Smp_099690-TM:4	R_extract	478	0.038
Smp_140920-TM:3	R_extract	480	0.038
Smp_000050-TM:4	R_extract	478	0.038
Smp_148090-TM:4	R_extract	478	0.038
Smp_142020-TM:4	R_extract	498	0.039
Smp_159760-TM:8	R_extract	481	0.039
Smp_013440-TM:6	R_extract	490	0.039
Smp_036370-TM:4	R_extract	480	0.04
Smp_136570-TM:7	R_extract	478	0.041
Smp_081820.4-TM:7	R_extract	504	0.041
Smp_177130-TM:4	R_extract	503	0.041
Smp_133250-TM:3	R_extract	478	0.041
Smp_063930-TM:6	R_extract	485	0.041
Smp_099680-TM:3	R_extract	478	0.041
Smp_031680-TM:6	R_extract	499	0.041
Smp_165860-TM:6	R_extract	494	0.041
Smp_157390-TM:4	R_extract	489	0.042
Smp_054620-TM:4	R_extract	478	0.042
Smp_125160-TM:3	R_extract	478	0.043
Smp_142620-TM:3	R_extract	479	0.043
Smp_188670-TM:4	R_extract	478	0.043
Smp_193810-TM:4	R_extract	478	0.043
Smp_170350-TM:4	R_extract	487	0.044
Smp_125510-TM:3	R_extract	478	0.044
Smp_048230-TM:3	R_extract	478	0.044
Smp_161890.1-TM:4	R_extract	484	0.044
Smp_161890.2-TM:4	R_extract	484	0.044
Smp_042440-TM:5	R_extract	486	0.044
Smp_158790-TM:6	R_extract	479	0.044
Smp_075500-TM:4	R_extract	478	0.045
Smp_006840-TM:4	R_extract	478	0.045
Smp_079600-TM:3	R_extract	478	0.045
Smp_060270-TM:4	R_extract	482	0.045
Smp_153230-TM:4	R_extract	478	0.045
Smp_121160-TM:5	R_extract	478	0.045
Smp_139150-TM:4	R_extract	484	0.046
Smp_143280-TM:4	R_extract	479	0.046
Smp_125590-TM:9	R_extract	480	0.046
Smp_041830-TM:4	R_extract	487	0.046
Smp_051810-TM:4	R_extract	480	0.046
Smp_139220-TM:4	R_extract	478	0.047
Smp_149280-TM:3	R_extract	478	0.047
Smp_133230.1-TM:6	R_extract	498	0.047
Smp_074930-TM:4	R_extract	478	0.047
Smp_056850-TM:4	R_extract	478	0.048
Smp_010770.2-TM:7	R_extract	485	0.049
Smp_125690-TM:4	R_extract	478	0.049
Smp_004420.2-TM:3	R_extract	478	0.05
Smp_158120-TM:7	R_extract	480	0.05
Smp_074880-TM:3	R_extract	490	0.05
Smp_064150-TM:5	R_extract	483	0.052
Smp_075720-TM:3	R_extract	479	0.052
Smp_184920-TM:5	R_extract	478	0.052
Smp_184440-TM:5	R_extract	478	0.052
Smp_119580-TM:4	R_extract	489	0.052
Smp_148990-TM:5	R_extract	480	0.053
Smp_085410-TM:6	R_extract	495	0.053
Smp_006040-TM:3	R_extract	478	0.053
Smp_014800.1-TM:3	R_extract	495	0.053
Smp_130370-TM:5	R_extract	500	0.054
Smp_081820.3-TM:5	R_extract	480	0.054
Smp_083720-TM:6	R_extract	482	0.055
Smp_138330-TM:4	R_extract	481	0.055
Smp_179240-TM:4	R_extract	486	0.055
Smp_160120-TM:3	R_extract	478	0.056
Smp_043820-TM:3	R_extract	482	0.057
Smp_131840-TM:4	R_extract	488	0.057
Smp_132080-TM:8	R_extract	513	0.058
Smp_184550-TM:4	R_extract	478	0.058
Smp_153030-TM:4	R_extract	479	0.058
Smp_079860.2-TM:10	R_extract	483	0.059
Smp_005140-TM:4	R_extract	480	0.059
Smp_083750-TM:4	R_extract	485	0.06
Smp_181100-TM:3	R_extract	478	0.06
Smp_011680.1-TM:3	R_extract	490	0.06
Smp_011680.3-TM:3	R_extract	490	0.06
Smp_148740-TM:4	R_extract	478	0.061
Smp_174500-TM:3	R_extract	482	0.061
Smp_005640-TM:4	R_extract	490	0.061
Smp_148040-TM:4	R_extract	479	0.061
Smp_045930-TM:4	R_extract	479	0.062
Smp_180960-TM:5	R_extract	478	0.064
Smp_179490-TM:4	R_extract	480	0.065
Smp_096290.1-TM:3	R_extract	488	0.066
Smp_162350-TM:3	R_extract	478	0.066
Smp_022700.2-TM:5	R_extract	484	0.066
Smp_193410-TM:5	R_extract	488	0.066
Smp_014060-TM:3	R_extract	483	0.067
Smp_074700-TM:4	R_extract	478	0.068
Smp_002920.2-TM:4	R_extract	478	0.07
Smp_100080-TM:4	R_extract	485	0.07
Smp_141630.4-TM:5	R_extract	478	0.07
Smp_147430-TM:3	R_extract	478	0.07
Smp_141630.1-TM:5	R_extract	478	0.071
Smp_141630.3-TM:5	R_extract	478	0.071
Smp_141630.2-TM:5	R_extract	478	0.071
Smp_099670-TM:3	R_extract	482	0.071
Smp_000680-TM:6	R_extract	478	0.071
Smp_161940-TM:6	R_extract	479	0.072
Smp_122050-TM:6	R_extract	494	0.072
Smp_150380-TM:4	R_extract	478	0.072
Smp_053190-TM:5	R_extract	479	0.075
Smp_124650-TM:5	R_extract	504	0.076
Smp_162960.2-TM:5	R_extract	492	0.076
Smp_079140-TM:5	R_extract	489	0.076
Smp_146030-TM:3	R_extract	482	0.078
Smp_172490-TM:3	R_extract	478	0.078
Smp_095190-TM:3	R_extract	478	0.078
Smp_183170-TM:4	R_extract	480	0.079
Smp_101990-TM:3	R_extract	478	0.08
Smp_105340-TM:6	R_extract	480	0.08
Smp_100360-TM:4	R_extract	478	0.08
Smp_096480-TM:4	R_extract	479	0.081
Smp_015630-TM:3	R_extract	480	0.081
Smp_063000-TM:4	R_extract	480	0.081
Smp_144030-TM:6	R_extract	484	0.083
Smp_161610-TM:3	R_extract	481	0.083
Smp_148100-TM:4	R_extract	478	0.083
Smp_024820.1-TM:3	R_extract	486	0.084
Smp_031270.1-TM:4	R_extract	479	0.085
Smp_150390.2-TM:3	R_extract	478	0.085
Smp_078750.1-TM:3	R_extract	478	0.086
Smp_078750.2-TM:3	R_extract	478	0.086
Smp_151810-TM:3	R_extract	478	0.087
Smp_121130-TM:4	R_extract	478	0.089
Smp_092810.2-TM:3	R_extract	482	0.09
Smp_092810.1-TM:3	R_extract	482	0.09
Smp_142110-TM:4	R_extract	482	0.09
Smp_023290-TM:3	R_extract	478	0.091
Smp_124390-TM:3	R_extract	478	0.092
Smp_037430-TM:3	R_extract	478	0.093
Smp_060420.4-TM:4	R_extract	478	0.095
Smp_060420.1-TM:4	R_extract	478	0.095
Smp_060420.7-TM:4	R_extract	478	0.095
Smp_060420.6-TM:4	R_extract	478	0.095
Smp_079860.1-TM:10	R_extract	521	0.096
Smp_156970-TM:14	R_extract	478	0.097
Smp_136030-TM:7	R_extract	495	0.097
Smp_032420-TM:4	R_extract	478	0.099
Smp_004080-TM:4	R_extract	478	0.1
Smp_002920.1-TM:5	R_extract	484	0.1
Smp_110870-TM:3	R_extract	478	0.1
Smp_190090-TM:3	R_extract	481	0.1
Smp_104890-TM:4	R_extract	478	0.1
Smp_087820-TM:3	R_extract	482	0.1
Smp_130350-TM:4	R_extract	480	0.1
Smp_188520-TM:3	R_extract	478	0.1
Smp_150290-TM:4	R_extract	479	0.1
Smp_145900-TM:4	R_extract	491	0.1
Smp_133270-TM:5	R_extract	493	0.1
Smp_135200-TM:3	R_extract	478	0.1
Smp_155760-TM:3	R_extract	485	0.1
Smp_146430-TM:5	R_extract	480	0.11
Smp_066900-TM:4	R_extract	482	0.11
Smp_125200-TM:3	R_extract	479	0.11
Smp_154160-TM:7	R_extract	501	0.11
Smp_172830-TM:6	R_extract	493	0.11
Smp_147390-TM:6	R_extract	502	0.11
Smp_010720-TM:3	R_extract	483	0.11
Smp_026570-TM:3	R_extract	480	0.11
Smp_080100-TM:5	R_extract	500	0.11
Smp_029040-TM:5	R_extract	483	0.11
Smp_104000.1-TM:3	R_extract	479	0.12
Smp_166620-TM:4	R_extract	478	0.12
Smp_050760-TM:3	R_extract	482	0.12
Smp_091790.2-TM:4	R_extract	478	0.12
Smp_091790.3-TM:4	R_extract	478	0.12
Smp_170370-TM:3	R_extract	480	0.12
Smp_076650.1-TM:3	R_extract	478	0.12
Smp_170620-TM:12	R_extract	479	0.12
Smp_137590-TM:3	R_extract	478	0.12
Smp_185030-TM:3	R_extract	478	0.12
Smp_151020-TM:4	R_extract	484	0.12
Smp_060420.5-TM:3	R_extract	480	0.12
Smp_020210-TM:3	R_extract	478	0.13
Smp_144610-TM:3	R_extract	478	0.13
Smp_194960-TM:3	R_extract	478	0.13
Smp_134380-TM:3	R_extract	478	0.13
Smp_024010-TM:3	R_extract	478	0.13
Smp_056990-TM:3	R_extract	478	0.13
Smp_035160-TM:3	R_extract	478	0.13
Smp_049330-TM:9	R_extract	519	0.14
Smp_030030-TM:3	R_extract	478	0.14
Smp_067580-TM:3	R_extract	479	0.14
Smp_127030-TM:3	R_extract	479	0.14
Smp_137000.2-TM:4	R_extract	485	0.14
Smp_131500.1-TM:4	R_extract	478	0.14
Smp_131500.2-TM:4	R_extract	478	0.14
Smp_141290.1-TM:4	R_extract	499	0.14
Smp_193930-TM:3	R_extract	478	0.14
Smp_144210-TM:4	R_extract	496	0.15
Smp_102510-TM:5	R_extract	481	0.15
Smp_166990-TM:3	R_extract	478	0.15
Smp_182830-TM:3	R_extract	479	0.15
Smp_173120-TM:4	R_extract	478	0.15
Smp_127250-TM:8	R_extract	480	0.16
Smp_136960-TM:4	R_extract	490	0.16
Smp_166000-TM:4	R_extract	489	0.16
Smp_155040-TM:7	R_extract	490	0.16
Smp_191940-TM:3	R_extract	478	0.16
Smp_163220-TM:3	R_extract	478	0.16
Smp_163230-TM:4	R_extract	482	0.16
Smp_093630.2-TM:4	R_extract	479	0.17
Smp_118760-TM:3	R_extract	478	0.17
Smp_122060-TM:3	R_extract	478	0.17
Smp_194010-TM:4	R_extract	480	0.17
Smp_081720-TM:4	R_extract	481	0.17
Smp_166210-TM:4	R_extract	486	0.17
Smp_194600-TM:4	R_extract	478	0.17
Smp_132850.2-TM:3	R_extract	487	0.17
Smp_132850.1-TM:3	R_extract	487	0.17
Smp_176830-TM:3	R_extract	479	0.18
Smp_141710-TM:3	R_extract	481	0.18
Smp_173390-TM:4	R_extract	478	0.18
Smp_176450-TM:3	R_extract	478	0.18
Smp_142930-TM:6	R_extract	496	0.18
Smp_142290-TM:3	R_extract	478	0.18
Smp_008310-TM:3	R_extract	478	0.18
Smp_045430.3-TM:3	R_extract	478	0.19
Smp_194710-TM:4	R_extract	478	0.19
Smp_072790.2-TM:3	R_extract	479	0.19
Smp_186740-TM:3	R_extract	479	0.19
Smp_153100-TM:4	R_extract	478	0.19
Smp_084320-TM:3	R_extract	478	0.19
Smp_064750.2-TM:4	R_extract	480	0.2
Smp_064750.1-TM:4	R_extract	480	0.2
Smp_181910-TM:3	R_extract	479	0.2
Smp_191150-TM:3	R_extract	478	0.2
Smp_099890-TM:3	R_extract	478	0.2
Smp_187070-TM:3	R_extract	479	0.2
Smp_065190.2-TM:3	R_extract	493	0.21
Smp_175660-TM:3	R_extract	478	0.21
Smp_148470-TM:5	R_extract	481	0.22
Smp_044160-TM:4	R_extract	485	0.22
Smp_178420-TM:3	R_extract	478	0.23
Smp_079220-TM:3	R_extract	489	0.23
Smp_169560-TM:3	R_extract	478	0.23
Smp_023250.1-TM:3	R_extract	484	0.23
Smp_155850-TM:3	R_extract	488	0.23
Smp_055390-TM:3	R_extract	478	0.24
Smp_068960.1-TM:3	R_extract	483	0.24
Smp_123930-TM:3	R_extract	478	0.24
Smp_193630-TM:3	R_extract	479	0.24
Smp_193260-TM:3	R_extract	487	0.24
Smp_182530-TM:4	R_extract	478	0.25
Smp_133790-TM:3	R_extract	478	0.25
Smp_190770-TM:3	R_extract	478	0.26
Smp_139920-TM:3	R_extract	478	0.26
Smp_171820.2-TM:3	R_extract	478	0.26
Smp_171820.1-TM:3	R_extract	478	0.26
Smp_132740-TM:4	R_extract	478	0.26
Smp_143170-TM:3	R_extract	478	0.26
Smp_174570-TM:4	R_extract	478	0.26
Smp_130840-TM:4	R_extract	495	0.27
Smp_149670-TM:3	R_extract	480	0.27
Smp_020770-TM:3	R_extract	478	0.28
Smp_160080.1-TM:3	R_extract	478	0.28
Smp_143710-TM:3	R_extract	478	0.28
Smp_192320-TM:3	R_extract	478	0.29
Smp_152480-TM:6	R_extract	523	0.29
Smp_192250-TM:3	R_extract	478	0.29
Smp_177590-TM:3	R_extract	478	0.29
Smp_090420-TM:3	R_extract	485	0.29
Smp_141360-TM:3	R_extract	482	0.3
Smp_171660-TM:4	R_extract	480	0.31
Smp_026250.3-TM:3	R_extract	480	0.31
Smp_142390-TM:3	R_extract	478	0.31
Smp_127300-TM:3	R_extract	478	0.31
Smp_117920-TM:3	R_extract	478	0.31
Smp_123120-TM:3	R_extract	479	0.31
Smp_133230.2-TM:4	R_extract	495	0.31
Smp_181580-TM:3	R_extract	480	0.32
Smp_025950-TM:3	R_extract	488	0.32
Smp_091790.1-TM:3	R_extract	478	0.32
Smp_175200-TM:4	R_extract	478	0.32
Smp_171070-TM:3	R_extract	480	0.34
Smp_137440-TM:3	R_extract	478	0.34
Smp_130220-TM:3	R_extract	478	0.34
Smp_106060-TM:4	R_extract	482	0.34
Smp_182090-TM:3	R_extract	478	0.34
Smp_170560-TM:3	R_extract	490	0.34
Smp_156020-TM:3	R_extract	478	0.34
Smp_151830-TM:3	R_extract	478	0.37
Smp_157080-TM:3	R_extract	481	0.37
Smp_169040-TM:4	R_extract	484	0.37
Smp_133860-TM:3	R_extract	478	0.37
Smp_143870-TM:3	R_extract	478	0.37
Smp_168140-TM:3	R_extract	478	0.38
Smp_181810-TM:3	R_extract	485	0.38
Smp_093210-TM:3	R_extract	478	0.38
Smp_019490.4-TM:3	R_extract	478	0.38
Smp_019490.1-TM:3	R_extract	478	0.38
Smp_031360.2-TM:3	R_extract	479	0.38
Smp_078070-TM:3	R_extract	478	0.38
Smp_158510-TM:5	R_extract	495	0.39
Smp_146410-TM:7	R_extract	480	0.41
Smp_034610-TM:3	R_extract	478	0.41
Smp_137000.1-TM:3	R_extract	478	0.42
Smp_152740-TM:4	R_extract	478	0.43
Smp_136130-TM:4	R_extract	484	0.43
Smp_156050-TM:3	R_extract	478	0.43
Smp_124590-TM:4	R_extract	479	0.44
Smp_091790.4-TM:3	R_extract	479	0.44
Smp_040100-TM:4	R_extract	478	0.45
Smp_167200-TM:3	R_extract	479	0.46
Smp_133980-TM:3	R_extract	479	0.46
Smp_178930-TM:3	R_extract	478	0.47
Smp_010110.4-TM:4	R_extract	478	0.47
Smp_010110.3-TM:4	R_extract	478	0.47
Smp_002600.1-TM:4	R_extract	478	0.47
Smp_002600.2-TM:4	R_extract	478	0.47
Smp_049450-TM:3	R_extract	478	0.48
Smp_149320-TM:5	R_extract	511	0.48
Smp_069810-TM:3	R_extract	478	0.48
Smp_167170.1-TM:3	R_extract	478	0.48
Smp_167170.2-TM:3	R_extract	478	0.48
Smp_135790-TM:3	R_extract	478	0.49
Smp_038330-TM:3	R_extract	478	0.5
Smp_099640-TM:3	R_extract	478	0.5
Smp_138560-TM:3	R_extract	478	0.5
Smp_023240-TM:3	R_extract	478	0.5
Smp_187890-TM:3	R_extract	479	0.51
Smp_055210-TM:3	R_extract	478	0.51
Smp_033210-TM:3	R_extract	478	0.51
Smp_006350.1-TM:3	R_extract	478	0.51
Smp_006350.2-TM:3	R_extract	478	0.51
Smp_054070-TM:3	R_extract	487	0.51
Smp_172410-TM:3	R_extract	480	0.51
Smp_066960.1-TM:4	R_extract	481	0.52
Smp_154840-TM:3	R_extract	478	0.52
Smp_151760-TM:3	R_extract	478	0.52
Smp_191650-TM:3	R_extract	479	0.53
Smp_187540-TM:4	R_extract	481	0.53
Smp_194930-TM:3	R_extract	479	0.54
Smp_080980.1-TM:3	R_extract	479	0.54
Smp_080980.2-TM:3	R_extract	479	0.54
Smp_080980.3-TM:3	R_extract	479	0.54
Smp_128470-TM:3	R_extract	481	0.54
Smp_137790-TM:5	R_extract	484	0.58
Smp_004170-TM:3	R_extract	478	0.59
Smp_120070-TM:4	R_extract	488	0.59
Smp_191030-TM:3	R_extract	478	0.59
Smp_011000-TM:3	R_extract	478	0.6
Smp_156450.1-TM:3	R_extract	478	0.6
Smp_156450.2-TM:3	R_extract	478	0.6
Smp_191820-TM:3	R_extract	478	0.61
Smp_183500-TM:3	R_extract	478	0.63
Smp_014280-TM:3	R_extract	478	0.63
Smp_171030-TM:3	R_extract	482	0.64
Smp_111320-TM:3	R_extract	478	0.64
Smp_149740-TM:3	R_extract	479	0.64
Smp_070330-TM:3	R_extract	478	0.64
Smp_127560-TM:3	R_extract	480	0.67
Smp_191260-TM:3	R_extract	478	0.67
Smp_026260-TM:3	R_extract	480	0.68
Smp_133200-TM:4	R_extract	494	0.7
Smp_141950-TM:3	R_extract	486	0.71
Smp_156400-TM:3	R_extract	478	0.71
Smp_190910-TM:4	R_extract	479	0.72
Smp_179420-TM:3	R_extract	478	0.73
Smp_143830-TM:3	R_extract	479	0.73
Smp_144600-TM:3	R_extract	484	0.74
Smp_175330.2-TM:3	R_extract	478	0.74
Smp_136250.1-TM:3	R_extract	478	0.75
Smp_050540-TM:3	R_extract	478	0.76
Smp_177780-TM:4	R_extract	479	0.76
Smp_070360-TM:3	R_extract	478	0.77
Smp_016890-TM:3	R_extract	478	0.77
Smp_120050-TM:3	R_extract	482	0.78
Smp_147180-TM:3	R_extract	479	0.78
Smp_088280-TM:3	R_extract	479	0.78
Smp_132350-TM:3	R_extract	478	0.79
Smp_177370-TM:5	R_extract	479	0.79
Smp_179450-TM:3	R_extract	478	0.79
Smp_161110.1-TM:3	R_extract	478	0.8
Smp_005180-TM:3	R_extract	480	0.81
Smp_173530-TM:3	R_extract	478	0.82
Smp_159710-TM:4	R_extract	478	0.82
Smp_146570-TM:3	R_extract	479	0.83
Smp_194320-TM:6	R_extract	487	0.83
Smp_181210-TM:3	R_extract	478	0.86
Smp_068920.1-TM:3	R_extract	490	0.86
Smp_068920.2-TM:3	R_extract	490	0.86
Smp_120640.1-TM:3	R_extract	488	0.87
Smp_136530-TM:3	R_extract	478	0.87
Smp_119470-TM:3	R_extract	478	0.89
Smp_120790-TM:3	R_extract	478	0.9
Smp_175490-TM:3	R_extract	490	0.91
Smp_191460-TM:3	R_extract	478	0.93
Smp_187530-TM:3	R_extract	478	0.94
Smp_125090-TM:3	R_extract	478	0.95
Smp_133110-TM:3	R_extract	481	0.96
Smp_161110.2-TM:3	R_extract	478	0.96
Smp_053430-TM:3	R_extract	478	0.96
Smp_147550-TM:3	R_extract	478	0.97
Smp_019840.1-TM:3	R_extract	478	0.98
Smp_160550-TM:4	R_extract	480	0.98
Smp_185780-TM:3	R_extract	479	0.99
Smp_106040-TM:3	R_extract	478	0.99
Smp_191310-TM:3	R_extract	478	0.99
Smp_172240-TM:3	R_extract	478	0.99
Smp_022300-TM:3	R_extract	478	1
Smp_178870-TM:3	R_extract	478	1
Smp_053030-TM:3	R_extract	478	1
Smp_194270-TM:3	R_extract	490	1
Smp_089780-TM:3	R_extract	478	1
Smp_170330-TM:3	R_extract	479	1
Smp_126100-TM:3	R_extract	478	1
Smp_163080-TM:3	R_extract	487	1
Smp_019000.1-TM:3	R_extract	478	1
Smp_019000.2-TM:3	R_extract	478	1

## Sheet: hmmAS.csv
query	hmm-profile	length	E-value
Smp_058380	AS_extract	263	5.5e-06
Smp_011940	AS_extract	261	5.7e-06
Smp_174350	AS_extract	253	8.2e-06
Smp_134820	AS_extract	256	1e-05
Smp_159650	AS_extract	250	3.7e-05
Smp_169010	AS_extract	252	3.9e-05
Smp_193810	AS_extract	259	4.5e-05
Smp_163130	AS_extract	273	5.6e-05
Smp_162880	AS_extract	283	8.8e-05
Smp_134720	AS_extract	250	8.9e-05
Smp_164160	AS_extract	248	9e-05
Smp_043260	AS_extract	256	9.4e-05
Smp_161430	AS_extract	258	0.0001
Smp_144650	AS_extract	252	0.0001
Smp_002870	AS_extract	251	0.00011
Smp_127930	AS_extract	250	0.00012
Smp_133550	AS_extract	254	0.00015
Smp_126890	AS_extract	250	0.00018
Smp_075860.1	AS_extract	249	0.00019
Smp_075860.2	AS_extract	249	0.00019
Smp_035730	AS_extract	248	0.00019
Smp_130040	AS_extract	272	0.0002
Smp_061540	AS_extract	254	0.00021
Smp_006730	AS_extract	257	0.00021
Smp_167870	AS_extract	275	0.00025
Smp_126920	AS_extract	256	0.00027
Smp_128940	AS_extract	255	0.00028
Smp_148210	AS_extract	250	0.0003
Smp_134710	AS_extract	250	0.0003
Smp_043290	AS_extract	313	0.0003
Smp_129450	AS_extract	290	0.0003
Smp_170020	AS_extract	271	0.0003
Smp_075500	AS_extract	257	0.00031
Smp_104210	AS_extract	269	0.00032
Smp_055200.2	AS_extract	255	0.00033
Smp_186820	AS_extract	260	0.00035
Smp_126300	AS_extract	251	0.00035
Smp_039130	AS_extract	258	0.00036
Smp_134460	AS_extract	250	0.00036
Smp_150340	AS_extract	271	0.00036
Smp_031220	AS_extract	248	0.00039
Smp_144140	AS_extract	256	0.0004
Smp_121930.2	AS_extract	262	0.0004
Smp_044000	AS_extract	257	0.0004
Smp_172810	AS_extract	255	0.00041
Smp_135490	AS_extract	252	0.00041
Smp_082300	AS_extract	246	0.00041
Smp_079640	AS_extract	269	0.00043
Smp_102780	AS_extract	252	0.00044
Smp_169050	AS_extract	253	0.00045
Smp_137080	AS_extract	289	0.00048
Smp_136400	AS_extract	252	0.00048
Smp_143690	AS_extract	249	0.00048
Smp_134410.2	AS_extract	252	0.00051
Smp_121930.1	AS_extract	262	0.00052
Smp_165230	AS_extract	253	0.00056
Smp_006750	AS_extract	251	0.00057
Smp_168980	AS_extract	265	0.00058
Smp_151010	AS_extract	254	0.00059
Smp_083990.2	AS_extract	259	0.0006
Smp_126730	AS_extract	251	0.00067
Smp_086130	AS_extract	260	0.00068
Smp_127940	AS_extract	250	0.0007
Smp_086190	AS_extract	258	0.00071
Smp_165680	AS_extract	264	0.00071
Smp_058360.2	AS_extract	258	0.00073
Smp_118970	AS_extract	252	0.00075
Smp_162650	AS_extract	248	0.00075
Smp_058360.1	AS_extract	262	0.00076
Smp_170590	AS_extract	281	0.00077
Smp_162500	AS_extract	257	0.00079
Smp_158600	AS_extract	250	0.0008
Smp_135020	AS_extract	253	0.00082
Smp_155700	AS_extract	253	0.00082
Smp_082620	AS_extract	271	0.00082
Smp_091950	AS_extract	257	0.00084
Smp_127310	AS_extract	310	0.00084
Smp_056080	AS_extract	254	0.00084
Smp_170080	AS_extract	287	0.00085
Smp_004630	AS_extract	267	0.00085
Smp_165800	AS_extract	258	0.00085
Smp_156320	AS_extract	255	0.00086
Smp_008580	AS_extract	257	0.00087
Smp_159760	AS_extract	251	0.00087
Smp_161500	AS_extract	288	0.00089
Smp_180030	AS_extract	266	0.00089
Smp_157050	AS_extract	257	0.00089
Smp_019340.2	AS_extract	262	0.00089
Smp_150370	AS_extract	255	0.00092
Smp_137980	AS_extract	249	0.00092
Smp_011560	AS_extract	254	0.00094
Smp_077610	AS_extract	246	0.00096
Smp_123010	AS_extract	248	0.00096
Smp_085240.1	AS_extract	273	0.00096
Smp_163800	AS_extract	256	0.00097
Smp_161850	AS_extract	259	0.00097
Smp_131110.1	AS_extract	249	0.00097
Smp_174410	AS_extract	265	0.00098
Smp_181470	AS_extract	248	0.00099
Smp_180140	AS_extract	254	0.00099
Smp_150180	AS_extract	257	0.00099
Smp_157640	AS_extract	285	0.00099
Smp_134700	AS_extract	259	0.001
Smp_157360	AS_extract	249	0.001
Smp_154770	AS_extract	249	0.001
Smp_085240.2	AS_extract	274	0.001
Smp_143800	AS_extract	290	0.001
Smp_139180	AS_extract	264	0.0011
Smp_026160.1	AS_extract	250	0.0011
Smp_146830	AS_extract	259	0.0011
Smp_081470	AS_extract	248	0.0011
Smp_123720	AS_extract	279	0.0011
Smp_105410	AS_extract	258	0.0011
Smp_169090	AS_extract	256	0.0011
Smp_172390	AS_extract	250	0.0011
Smp_012440	AS_extract	254	0.0011
Smp_151090	AS_extract	253	0.0011
Smp_027940	AS_extract	257	0.0012
Smp_163990	AS_extract	261	0.0012
Smp_006760	AS_extract	254	0.0012
Smp_177060	AS_extract	267	0.0012
Smp_054010	AS_extract	256	0.0012
Smp_145040	AS_extract	254	0.0012
Smp_163160	AS_extract	266	0.0012
Smp_165020.2	AS_extract	304	0.0012
Smp_155340	AS_extract	259	0.0012
Smp_096910	AS_extract	254	0.0013
Smp_130780	AS_extract	290	0.0013
Smp_164830	AS_extract	259	0.0013
Smp_045420	AS_extract	248	0.0013
Smp_165020.1	AS_extract	303	0.0013
Smp_159140	AS_extract	269	0.0014
Smp_069170	AS_extract	264	0.0014
Smp_142520	AS_extract	285	0.0014
Smp_150990	AS_extract	251	0.0014
Smp_150210.2	AS_extract	255	0.0014
Smp_150210.1	AS_extract	255	0.0014
Smp_158500	AS_extract	255	0.0014
Smp_171630	AS_extract	260	0.0015
Smp_043300	AS_extract	326	0.0015
Smp_071560	AS_extract	258	0.0015
Smp_007260.2	AS_extract	267	0.0015
Smp_157230	AS_extract	253	0.0015
Smp_013950	AS_extract	265	0.0015
Smp_084600.2	AS_extract	261	0.0015
Smp_162510	AS_extract	278	0.0015
Smp_103930.5	AS_extract	257	0.0015
Smp_103930.6	AS_extract	257	0.0015
Smp_071970	AS_extract	271	0.0016
Smp_043340	AS_extract	259	0.0016
Smp_129820	AS_extract	257	0.0016
Smp_065770.2	AS_extract	253	0.0016
Smp_065770.1	AS_extract	253	0.0016
Smp_145090	AS_extract	246	0.0016
Smp_131100	AS_extract	266	0.0016
Smp_175360.2	AS_extract	257	0.0016
Smp_175360.1	AS_extract	257	0.0016
Smp_093710	AS_extract	251	0.0017
Smp_175010	AS_extract	251	0.0017
Smp_163570	AS_extract	267	0.0017
Smp_128250	AS_extract	277	0.0017
Smp_171740	AS_extract	267	0.0018
Smp_134620	AS_extract	252	0.0018
Smp_173720	AS_extract	284	0.0018
Smp_084600.1	AS_extract	256	0.0018
Smp_083990.1	AS_extract	257	0.0018
Smp_153200	AS_extract	259	0.0018
Smp_171120	AS_extract	249	0.0019
Smp_179660	AS_extract	252	0.0019
Smp_149770	AS_extract	250	0.0019
Smp_125590	AS_extract	250	0.0019
Smp_023340	AS_extract	263	0.0019
Smp_139020	AS_extract	260	0.002
Smp_122050	AS_extract	266	0.002
Smp_162110	AS_extract	272	0.002
Smp_035020.2	AS_extract	259	0.002
Smp_144760	AS_extract	262	0.002
Smp_147250.1	AS_extract	300	0.002
Smp_147250.2	AS_extract	300	0.002
Smp_083770	AS_extract	267	0.0021
Smp_096520	AS_extract	254	0.0021
Smp_162320	AS_extract	249	0.0021
Smp_152020	AS_extract	278	0.0021
Smp_142490	AS_extract	250	0.0021
Smp_070370	AS_extract	249	0.0021
Smp_020270	AS_extract	263	0.0022
Smp_001780	AS_extract	286	0.0022
Smp_150520	AS_extract	265	0.0022
Smp_131030	AS_extract	254	0.0022
Smp_131940	AS_extract	249	0.0022
Smp_065130.2	AS_extract	263	0.0022
Smp_078930	AS_extract	254	0.0023
Smp_162060	AS_extract	249	0.0023
Smp_130370	AS_extract	252	0.0023
Smp_129930	AS_extract	262	0.0023
Smp_051360.1	AS_extract	273	0.0023
Smp_145560	AS_extract	258	0.0023
Smp_134530	AS_extract	260	0.0024
Smp_176930	AS_extract	259	0.0024
Smp_156410	AS_extract	300	0.0024
Smp_029360	AS_extract	266	0.0024
Smp_134630	AS_extract	266	0.0025
Smp_089200	AS_extract	274	0.0025
Smp_149880	AS_extract	268	0.0025
Smp_096780.2	AS_extract	248	0.0025
Smp_026160.2	AS_extract	255	0.0026
Smp_132610	AS_extract	258	0.0026
Smp_036010	AS_extract	280	0.0026
Smp_013440	AS_extract	255	0.0026
Smp_145670	AS_extract	246	0.0026
Smp_145540	AS_extract	333	0.0026
Smp_170450	AS_extract	265	0.0026
Smp_134410.1	AS_extract	249	0.0027
Smp_125130	AS_extract	264	0.0027
Smp_136710.2	AS_extract	266	0.0027
Smp_146740	AS_extract	250	0.0028
Smp_174870	AS_extract	287	0.0028
Smp_167740	AS_extract	256	0.0028
Smp_103930.2	AS_extract	320	0.0028
Smp_103930.1	AS_extract	320	0.0028
Smp_103930.3	AS_extract	320	0.0028
Smp_155970	AS_extract	255	0.0028
Smp_144310	AS_extract	286	0.0029
Smp_157930	AS_extract	261	0.0029
Smp_094660.2	AS_extract	261	0.0029
Smp_129060	AS_extract	266	0.0029
Smp_157420	AS_extract	260	0.0029
Smp_172670	AS_extract	251	0.0029
Smp_080130.2	AS_extract	252	0.0029
Smp_080130.1	AS_extract	252	0.0029
Smp_016600	AS_extract	251	0.0029
Smp_136170	AS_extract	257	0.003
Smp_158580	AS_extract	271	0.003
Smp_139150	AS_extract	265	0.0031
Smp_125140	AS_extract	259	0.0031
Smp_130910	AS_extract	268	0.0031
Smp_151020	AS_extract	253	0.0031
Smp_141370	AS_extract	249	0.0032
Smp_168000	AS_extract	262	0.0032
Smp_168640	AS_extract	248	0.0032
Smp_136310	AS_extract	251	0.0032
Smp_127890	AS_extract	255	0.0032
Smp_144030	AS_extract	248	0.0033
Smp_111470	AS_extract	263	0.0033
Smp_145520	AS_extract	261	0.0033
Smp_093790.2	AS_extract	255	0.0033
Smp_093790.1	AS_extract	255	0.0033
Smp_096780.1	AS_extract	248	0.0033
Smp_126160	AS_extract	257	0.0033
Smp_160740	AS_extract	248	0.0033
Smp_150230	AS_extract	266	0.0034
Smp_099850.4	AS_extract	253	0.0034
Smp_000070	AS_extract	248	0.0034
Smp_046790	AS_extract	268	0.0034
Smp_059820	AS_extract	279	0.0035
Smp_163090.2	AS_extract	256	0.0035
Smp_163090.1	AS_extract	256	0.0035
Smp_149370	AS_extract	264	0.0035
Smp_140000	AS_extract	291	0.0035
Smp_193800	AS_extract	265	0.0035
Smp_147390	AS_extract	255	0.0035
Smp_135010	AS_extract	259	0.0035
Smp_127170	AS_extract	266	0.0036
Smp_145110	AS_extract	255	0.0036
Smp_145980.2	AS_extract	256	0.0036
Smp_066150	AS_extract	258	0.0036
Smp_153480	AS_extract	256	0.0036
Smp_141530	AS_extract	253	0.0037
Smp_054310	AS_extract	261	0.0037
Smp_132080	AS_extract	257	0.0038
Smp_100080	AS_extract	254	0.0038
Smp_127200	AS_extract	257	0.0038
Smp_059670	AS_extract	253	0.0038
Smp_160020	AS_extract	250	0.0038
Smp_124300	AS_extract	249	0.0039
Smp_129380	AS_extract	246	0.0039
Smp_145320	AS_extract	287	0.0039
Smp_053820	AS_extract	257	0.0039
Smp_137050	AS_extract	254	0.004
Smp_151880	AS_extract	270	0.004
Smp_150500	AS_extract	251	0.004
Smp_147860	AS_extract	256	0.004
Smp_043270	AS_extract	250	0.0041
Smp_063930	AS_extract	265	0.0041
Smp_035140	AS_extract	254	0.0041
Smp_194010	AS_extract	254	0.0042
Smp_175980	AS_extract	276	0.0042
Smp_094560	AS_extract	250	0.0043
Smp_169510	AS_extract	250	0.0043
Smp_076520	AS_extract	298	0.0043
Smp_095010	AS_extract	304	0.0043
Smp_165170	AS_extract	250	0.0043
Smp_139720	AS_extract	253	0.0044
Smp_057130	AS_extract	253	0.0044
Smp_161590	AS_extract	262	0.0044
Smp_186320	AS_extract	255	0.0044
Smp_013640	AS_extract	257	0.0044
Smp_177040	AS_extract	252	0.0044
Smp_136710.1	AS_extract	264	0.0044
Smp_099850.3	AS_extract	253	0.0044
Smp_087930	AS_extract	256	0.0045
Smp_042440	AS_extract	248	0.0045
Smp_026910.2	AS_extract	264	0.0045
Smp_083940	AS_extract	271	0.0047
Smp_118040	AS_extract	260	0.0047
Smp_071020	AS_extract	261	0.0047
Smp_131110.7	AS_extract	249	0.0048
Smp_131110.6	AS_extract	249	0.0048
Smp_179740	AS_extract	251	0.0048
Smp_126350	AS_extract	262	0.0048
Smp_176310	AS_extract	258	0.0049
Smp_168990	AS_extract	260	0.0049
Smp_166120	AS_extract	255	0.0049
Smp_156900	AS_extract	246	0.0049
Smp_090870	AS_extract	257	0.0049
Smp_022450.1	AS_extract	251	0.005
Smp_022450.2	AS_extract	251	0.005
Smp_123280	AS_extract	263	0.005
Smp_153500	AS_extract	246	0.005
Smp_053460	AS_extract	257	0.005
Smp_127000.1	AS_extract	263	0.0051
Smp_127000.2	AS_extract	263	0.0051
Smp_138300	AS_extract	257	0.0051
Smp_169150	AS_extract	260	0.0051
Smp_151290	AS_extract	268	0.0052
Smp_156040	AS_extract	290	0.0052
Smp_137170	AS_extract	250	0.0053
Smp_007260.1	AS_extract	267	0.0053
Smp_149580	AS_extract	256	0.0053
Smp_162980	AS_extract	265	0.0053
Smp_131350	AS_extract	267	0.0053
Smp_045920.2	AS_extract	248	0.0054
Smp_074430.1	AS_extract	253	0.0054
Smp_074430.2	AS_extract	253	0.0054
Smp_136810	AS_extract	246	0.0054
Smp_064350	AS_extract	255	0.0055
Smp_175170	AS_extract	250	0.0055
Smp_079860.2	AS_extract	259	0.0056
Smp_155830	AS_extract	246	0.0056
Smp_162040	AS_extract	280	0.0058
Smp_008850	AS_extract	282	0.0058
Smp_141570	AS_extract	269	0.0059
Smp_138460	AS_extract	251	0.0059
Smp_041700	AS_extract	257	0.0059
Smp_035020.1	AS_extract	248	0.006
Smp_164140	AS_extract	251	0.006
Smp_133390	AS_extract	261	0.006
Smp_137710	AS_extract	258	0.006
Smp_175480	AS_extract	246	0.006
Smp_084280	AS_extract	251	0.006
Smp_045410	AS_extract	258	0.0061
Smp_159720	AS_extract	255	0.0061
Smp_145980.3	AS_extract	246	0.0061
Smp_145980.1	AS_extract	246	0.0061
Smp_055780	AS_extract	260	0.0062
Smp_075870.1	AS_extract	272	0.0062
Smp_131890	AS_extract	254	0.0062
Smp_110690	AS_extract	248	0.0063
Smp_085410	AS_extract	261	0.0064
Smp_017650.1	AS_extract	246	0.0064
Smp_028690	AS_extract	264	0.0065
Smp_048270.1	AS_extract	249	0.0066
Smp_048270.2	AS_extract	249	0.0066
Smp_004190	AS_extract	273	0.0066
Smp_147510	AS_extract	259	0.0066
Smp_041880	AS_extract	262	0.0066
Smp_156010	AS_extract	269	0.0066
Smp_148090	AS_extract	259	0.0066
Smp_049330	AS_extract	252	0.0067
Smp_149170	AS_extract	257	0.0067
Smp_129900	AS_extract	259	0.0067
Smp_140140	AS_extract	260	0.0067
Smp_128710	AS_extract	250	0.0067
Smp_102340.1	AS_extract	254	0.0069
Smp_102340.2	AS_extract	254	0.0069
Smp_063560	AS_extract	256	0.0069
Smp_055260	AS_extract	266	0.007
Smp_041460	AS_extract	255	0.007
Smp_159090	AS_extract	271	0.0071
Smp_021980	AS_extract	252	0.0071
Smp_160360	AS_extract	262	0.0071
Smp_012570	AS_extract	268	0.0071
Smp_178490	AS_extract	270	0.0072
Smp_124340	AS_extract	260	0.0072
Smp_147460	AS_extract	264	0.0072
Smp_095630	AS_extract	255	0.0072
Smp_023230	AS_extract	248	0.0072
Smp_062980	AS_extract	253	0.0073
Smp_141880	AS_extract	266	0.0074
Smp_140540	AS_extract	246	0.0075
Smp_057930	AS_extract	248	0.0076
Smp_159740	AS_extract	246	0.0077
Smp_136440	AS_extract	250	0.0079
Smp_105730	AS_extract	258	0.0079
Smp_152940	AS_extract	255	0.0081
Smp_160210	AS_extract	251	0.0083
Smp_160160	AS_extract	261	0.0083
Smp_128460	AS_extract	264	0.0083
Smp_185270	AS_extract	251	0.0084
Smp_120620	AS_extract	263	0.0084
Smp_133230.1	AS_extract	256	0.0084
Smp_135660	AS_extract	255	0.0085
Smp_044750	AS_extract	256	0.0085
Smp_151520	AS_extract	267	0.0085
Smp_158030.1	AS_extract	253	0.0086
Smp_158030.2	AS_extract	253	0.0086
Smp_176870	AS_extract	259	0.0086
Smp_176130	AS_extract	259	0.0087
Smp_040970.3	AS_extract	249	0.0087
Smp_040970.2	AS_extract	249	0.0087
Smp_129810	AS_extract	251	0.0087
Smp_152460	AS_extract	248	0.0087
Smp_047420	AS_extract	263	0.0088
Smp_194980	AS_extract	250	0.0088
Smp_129540	AS_extract	259	0.0088
Smp_157390	AS_extract	259	0.0088
Smp_151120	AS_extract	261	0.0088
Smp_037190	AS_extract	250	0.0088
Smp_184920	AS_extract	259	0.0089
Smp_184440	AS_extract	259	0.0089
Smp_144800	AS_extract	259	0.009
Smp_154790	AS_extract	253	0.009
Smp_160780	AS_extract	253	0.009
Smp_004420.1	AS_extract	254	0.0092
Smp_143750	AS_extract	263	0.0092
Smp_144970	AS_extract	271	0.0093
Smp_145250	AS_extract	248	0.0094
Smp_154180	AS_extract	254	0.0095
Smp_147610	AS_extract	251	0.0095
Smp_147370	AS_extract	250	0.0096
Smp_140510	AS_extract	264	0.0096
Smp_038840	AS_extract	246	0.0097
Smp_150090	AS_extract	250	0.0098
Smp_123350	AS_extract	258	0.0098
Smp_040970.1	AS_extract	284	0.0099
Smp_152830	AS_extract	251	0.0099
Smp_134980	AS_extract	255	0.01
Smp_180350	AS_extract	249	0.01
Smp_152350	AS_extract	272	0.01
Smp_142110	AS_extract	265	0.01
Smp_126750.1	AS_extract	256	0.011
Smp_089650	AS_extract	252	0.011
Smp_056850	AS_extract	250	0.011
Smp_149930	AS_extract	255	0.011
Smp_133200	AS_extract	250	0.011
Smp_062890	AS_extract	259	0.011
Smp_017420	AS_extract	254	0.011
Smp_135880	AS_extract	262	0.011
Smp_167630	AS_extract	254	0.011
Smp_084060	AS_extract	256	0.011
Smp_128810	AS_extract	250	0.011
Smp_146170	AS_extract	296	0.012
Smp_153890.2	AS_extract	254	0.012
Smp_153890.1	AS_extract	254	0.012
Smp_141390	AS_extract	251	0.012
Smp_005720	AS_extract	262	0.012
Smp_094330	AS_extract	276	0.012
Smp_180570	AS_extract	258	0.012
Smp_075870.2	AS_extract	262	0.012
Smp_155310.2	AS_extract	250	0.012
Smp_164730	AS_extract	259	0.012
Smp_045680	AS_extract	253	0.012
Smp_169610	AS_extract	250	0.012
Smp_170820	AS_extract	257	0.012
Smp_133180.2	AS_extract	254	0.012
Smp_148670	AS_extract	263	0.013
Smp_176100	AS_extract	255	0.013
Smp_134350	AS_extract	255	0.013
Smp_162960.2	AS_extract	269	0.013
Smp_081250	AS_extract	259	0.013
Smp_154360	AS_extract	255	0.013
Smp_012920	AS_extract	246	0.013
Smp_099770	AS_extract	249	0.013
Smp_056060	AS_extract	252	0.013
Smp_156090	AS_extract	257	0.013
Smp_153210	AS_extract	263	0.013
Smp_084270	AS_extract	263	0.013
Smp_173580	AS_extract	280	0.014
Smp_146620	AS_extract	265	0.014
Smp_168630	AS_extract	250	0.014
Smp_155310.1	AS_extract	249	0.014
Smp_076950.2	AS_extract	270	0.014
Smp_129920	AS_extract	255	0.014
Smp_131110.5	AS_extract	249	0.014
Smp_131110.4	AS_extract	249	0.014
Smp_070380	AS_extract	269	0.014
Smp_055900.3	AS_extract	276	0.014
Smp_055900.4	AS_extract	276	0.014
Smp_172170	AS_extract	258	0.014
Smp_002100	AS_extract	251	0.014
Smp_134070	AS_extract	261	0.015
Smp_127280	AS_extract	290	0.015
Smp_142020	AS_extract	254	0.015
Smp_142690	AS_extract	251	0.015
Smp_167210	AS_extract	265	0.015
Smp_099690	AS_extract	246	0.015
Smp_162870	AS_extract	250	0.015
Smp_133230.2	AS_extract	258	0.015
Smp_018210	AS_extract	259	0.016
Smp_061250	AS_extract	252	0.016
Smp_034850	AS_extract	248	0.016
Smp_127220	AS_extract	257	0.016
Smp_051360.2	AS_extract	296	0.016
Smp_026670	AS_extract	254	0.016
Smp_123040	AS_extract	261	0.016
Smp_140560	AS_extract	261	0.016
Smp_167820	AS_extract	254	0.016
Smp_014800.2	AS_extract	252	0.016
Smp_171870	AS_extract	261	0.017
Smp_146490	AS_extract	267	0.017
Smp_141760	AS_extract	249	0.017
Smp_043320	AS_extract	252	0.017
Smp_043210	AS_extract	246	0.017
Smp_022700.2	AS_extract	248	0.017
Smp_147070	AS_extract	260	0.017
Smp_143280	AS_extract	249	0.017
Smp_046120	AS_extract	255	0.017
Smp_173010	AS_extract	257	0.017
Smp_165670	AS_extract	261	0.017
Smp_165660	AS_extract	253	0.017
Smp_026910.1	AS_extract	281	0.017
Smp_180950	AS_extract	278	0.018
Smp_194700	AS_extract	259	0.018
Smp_150200	AS_extract	255	0.018
Smp_157560	AS_extract	269	0.018
Smp_123680	AS_extract	254	0.018
Smp_072450	AS_extract	256	0.018
Smp_173120	AS_extract	250	0.018
Smp_000310.1	AS_extract	263	0.018
Smp_040720.4	AS_extract	246	0.018
Smp_118820	AS_extract	270	0.019
Smp_137300	AS_extract	252	0.019
Smp_013370.3	AS_extract	256	0.019
Smp_130890	AS_extract	255	0.019
Smp_038340	AS_extract	279	0.019
Smp_094950	AS_extract	263	0.02
Smp_027340	AS_extract	261	0.02
Smp_079860.1	AS_extract	264	0.02
Smp_091650	AS_extract	254	0.02
Smp_127650	AS_extract	253	0.02
Smp_013630	AS_extract	253	0.02
Smp_156970	AS_extract	249	0.02
Smp_131110.3	AS_extract	250	0.02
Smp_038410	AS_extract	246	0.02
Smp_172320	AS_extract	256	0.02
Smp_059530.2	AS_extract	254	0.02
Smp_000310.2	AS_extract	268	0.02
Smp_171720	AS_extract	256	0.021
Smp_173790	AS_extract	257	0.021
Smp_164540	AS_extract	286	0.021
Smp_091790.2	AS_extract	253	0.021
Smp_091790.3	AS_extract	253	0.021
Smp_169770	AS_extract	250	0.021
Smp_125780	AS_extract	249	0.021
Smp_005640	AS_extract	260	0.021
Smp_156270	AS_extract	252	0.021
Smp_007730.3	AS_extract	251	0.022
Smp_031680	AS_extract	272	0.022
Smp_167610	AS_extract	256	0.022
Smp_166790	AS_extract	257	0.023
Smp_158170	AS_extract	253	0.023
Smp_121880	AS_extract	262	0.023
Smp_005740	AS_extract	250	0.024
Smp_124650	AS_extract	248	0.024
Smp_142700	AS_extract	248	0.024
Smp_114590	AS_extract	246	0.024
Smp_121190	AS_extract	250	0.024
Smp_134540	AS_extract	250	0.025
Smp_161210	AS_extract	261	0.025
Smp_161450	AS_extract	256	0.025
Smp_177130	AS_extract	273	0.025
Smp_013300.2	AS_extract	250	0.025
Smp_013300.1	AS_extract	250	0.025
Smp_100360	AS_extract	250	0.025
Smp_041830	AS_extract	246	0.025
Smp_148080	AS_extract	246	0.025
Smp_004420.3	AS_extract	256	0.026
Smp_180960	AS_extract	252	0.026
Smp_146470	AS_extract	250	0.026
Smp_134390	AS_extract	250	0.026
Smp_006230	AS_extract	250	0.026
Smp_069240	AS_extract	255	0.026
Smp_149150	AS_extract	246	0.026
Smp_157490	AS_extract	256	0.026
Smp_060270	AS_extract	246	0.026
Smp_193410	AS_extract	250	0.026
Smp_148040	AS_extract	250	0.026
Smp_002920.1	AS_extract	250	0.027
Smp_010110.1	AS_extract	256	0.027
Smp_050110	AS_extract	250	0.027
Smp_142230	AS_extract	253	0.027
Smp_056290	AS_extract	253	0.027
Smp_128110	AS_extract	267	0.027
Smp_153960	AS_extract	258	0.027
Smp_131410	AS_extract	249	0.027
Smp_019980	AS_extract	253	0.027
Smp_155870	AS_extract	250	0.027
Smp_171520	AS_extract	246	0.028
Smp_146750	AS_extract	264	0.028
Smp_174450	AS_extract	253	0.028
Smp_008620	AS_extract	253	0.028
Smp_166910	AS_extract	254	0.028
Smp_154800	AS_extract	264	0.028
Smp_076650.2	AS_extract	267	0.028
Smp_076650.3	AS_extract	267	0.028
Smp_194740	AS_extract	251	0.029
Smp_133440	AS_extract	246	0.029
Smp_162920	AS_extract	257	0.029
Smp_031270.1	AS_extract	257	0.029
Smp_128170	AS_extract	250	0.029
Smp_017650.2	AS_extract	266	0.029
Smp_045920.1	AS_extract	250	0.03
Smp_045920.3	AS_extract	250	0.03
Smp_154160	AS_extract	250	0.03
Smp_017430	AS_extract	246	0.03
Smp_021280	AS_extract	257	0.03
Smp_172750	AS_extract	252	0.03
Smp_044020	AS_extract	248	0.03
Smp_155490	AS_extract	258	0.03
Smp_153230	AS_extract	256	0.03
Smp_180790	AS_extract	252	0.031
Smp_161580	AS_extract	251	0.031
Smp_150310	AS_extract	250	0.031
Smp_155040	AS_extract	246	0.031
Smp_007730.2	AS_extract	255	0.032
Smp_150380	AS_extract	250	0.032
Smp_141290.3	AS_extract	250	0.032
Smp_136030	AS_extract	249	0.032
Smp_040720.1	AS_extract	254	0.032
Smp_148990	AS_extract	248	0.033
Smp_141720	AS_extract	281	0.033
Smp_141630.1	AS_extract	246	0.034
Smp_141630.3	AS_extract	246	0.034
Smp_141630.2	AS_extract	246	0.034
Smp_141630.4	AS_extract	246	0.034
Smp_108610	AS_extract	246	0.034
Smp_130350	AS_extract	246	0.034
Smp_072990	AS_extract	260	0.034
Smp_184550	AS_extract	252	0.034
Smp_121920	AS_extract	246	0.034
Smp_104890	AS_extract	248	0.035
Smp_149960	AS_extract	252	0.035
Smp_123950	AS_extract	266	0.035
Smp_138590	AS_extract	250	0.035
Smp_027080	AS_extract	246	0.035
Smp_163310	AS_extract	265	0.035
Smp_139330	AS_extract	250	0.036
Smp_159780	AS_extract	254	0.036
Smp_141290.2	AS_extract	258	0.036
Smp_190460	AS_extract	246	0.037
Smp_166000	AS_extract	254	0.037
Smp_013460	AS_extract	263	0.037
Smp_169870	AS_extract	261	0.037
Smp_058080	AS_extract	256	0.038
Smp_051810	AS_extract	248	0.038
Smp_171660	AS_extract	248	0.039
Smp_090220	AS_extract	253	0.039
Smp_094130	AS_extract	264	0.039
Smp_067780	AS_extract	253	0.039
Smp_131740	AS_extract	250	0.039
Smp_095090	AS_extract	254	0.039
Smp_008170	AS_extract	251	0.04
Smp_000900	AS_extract	254	0.04
Smp_174570	AS_extract	256	0.04
Smp_048540	AS_extract	259	0.04
Smp_046290	AS_extract	258	0.04
Smp_141100	AS_extract	246	0.041
Smp_142930	AS_extract	280	0.041
Smp_159970	AS_extract	246	0.041
Smp_081720	AS_extract	251	0.042
Smp_105340	AS_extract	250	0.042
Smp_105760	AS_extract	269	0.042
Smp_040720.2	AS_extract	268	0.042
Smp_139080	AS_extract	256	0.043
Smp_152300	AS_extract	250	0.043
Smp_036470	AS_extract	259	0.043
Smp_145900	AS_extract	249	0.043
Smp_170610	AS_extract	256	0.044
Smp_156150	AS_extract	259	0.044
Smp_083720	AS_extract	261	0.045
Smp_037960	AS_extract	251	0.045
Smp_156100	AS_extract	253	0.045
Smp_064150	AS_extract	249	0.046
Smp_022700.1	AS_extract	248	0.046
Smp_022700.3	AS_extract	248	0.046
Smp_022700.5	AS_extract	248	0.046
Smp_007730.1	AS_extract	255	0.046
Smp_165860	AS_extract	250	0.046
Smp_131110.2	AS_extract	250	0.047
Smp_137870	AS_extract	251	0.047
Smp_175720	AS_extract	246	0.047
Smp_121160	AS_extract	256	0.047
Smp_166620	AS_extract	248	0.048
Smp_054640	AS_extract	258	0.048
Smp_140130	AS_extract	250	0.048
Smp_181230	AS_extract	265	0.049
Smp_081820.3	AS_extract	254	0.049
Smp_020370	AS_extract	258	0.05
Smp_177370	AS_extract	256	0.05
Smp_131460	AS_extract	256	0.05
Smp_000680	AS_extract	249	0.05
Smp_166210	AS_extract	254	0.052
Smp_159270	AS_extract	259	0.052
Smp_138330	AS_extract	255	0.052
Smp_053190	AS_extract	253	0.054
Smp_169040	AS_extract	250	0.054
Smp_019880	AS_extract	258	0.054
Smp_144410	AS_extract	260	0.055
Smp_161630	AS_extract	252	0.055
Smp_127270	AS_extract	246	0.055
Smp_051410	AS_extract	263	0.055
Smp_137000.2	AS_extract	246	0.056
Smp_104500	AS_extract	256	0.058
Smp_174130	AS_extract	250	0.058
Smp_081820.4	AS_extract	268	0.058
Smp_074700	AS_extract	251	0.059
Smp_132010	AS_extract	257	0.06
Smp_155190	AS_extract	256	0.06
Smp_125690	AS_extract	251	0.06
Smp_004310.1	AS_extract	256	0.062
Smp_153100	AS_extract	250	0.063
Smp_059350.1	AS_extract	251	0.064
Smp_059350.2	AS_extract	251	0.064
Smp_100140	AS_extract	250	0.065
Smp_161140	AS_extract	282	0.068
Smp_053020	AS_extract	256	0.069
Smp_035870	AS_extract	248	0.069
Smp_161940	AS_extract	254	0.07
Smp_130840	AS_extract	248	0.071
Smp_161890.1	AS_extract	249	0.071
Smp_161890.2	AS_extract	249	0.071
Smp_151000	AS_extract	254	0.071
Smp_066900	AS_extract	250	0.072
Smp_130520.1	AS_extract	251	0.072
Smp_130520.2	AS_extract	251	0.072
Smp_132740	AS_extract	246	0.072
Smp_084570	AS_extract	252	0.072
Smp_158190	AS_extract	249	0.072
Smp_023710	AS_extract	264	0.073
Smp_173150	AS_extract	255	0.073
Smp_151380	AS_extract	246	0.073
Smp_143670	AS_extract	255	0.073
Smp_143810	AS_extract	246	0.073
Smp_160650.2	AS_extract	251	0.074
Smp_160650.1	AS_extract	251	0.074
Smp_054620	AS_extract	252	0.074
Smp_158510	AS_extract	250	0.076
Smp_063000	AS_extract	249	0.077
Smp_139220	AS_extract	250	0.078
Smp_098570	AS_extract	272	0.078
Smp_160060	AS_extract	251	0.078
Smp_020090	AS_extract	254	0.08
Smp_010770.2	AS_extract	250	0.08
Smp_147140	AS_extract	278	0.08
Smp_174860	AS_extract	252	0.08
Smp_060420.4	AS_extract	256	0.08
Smp_060420.1	AS_extract	256	0.08
Smp_060420.7	AS_extract	256	0.08
Smp_060420.6	AS_extract	256	0.08
Smp_148740	AS_extract	248	0.081
Smp_138810	AS_extract	248	0.083
Smp_140250	AS_extract	249	0.083
Smp_074930	AS_extract	253	0.083
Smp_014020.1	AS_extract	246	0.084
Smp_175200	AS_extract	250	0.084
Smp_096480	AS_extract	258	0.086
Smp_141290.4	AS_extract	254	0.086
Smp_032420	AS_extract	259	0.089
Smp_188670	AS_extract	254	0.089
Smp_083750	AS_extract	254	0.09
Smp_119980	AS_extract	249	0.09
Smp_146410	AS_extract	262	0.091
Smp_035720.1	AS_extract	257	0.091
Smp_035720.2	AS_extract	257	0.091
Smp_127190	AS_extract	257	0.092
Smp_131500.1	AS_extract	249	0.096
Smp_131500.2	AS_extract	249	0.096
Smp_133270	AS_extract	260	0.096
Smp_162450	AS_extract	250	0.097
Smp_044690	AS_extract	251	0.098
Smp_073070	AS_extract	246	0.099
Smp_021600	AS_extract	260	0.099
Smp_029040	AS_extract	259	0.099
Smp_139410	AS_extract	261	0.1
Smp_006840	AS_extract	248	0.1
Smp_152480	AS_extract	259	0.1
Smp_140070	AS_extract	259	0.1
Smp_080100	AS_extract	258	0.1
Smp_036370	AS_extract	260	0.11
Smp_194710	AS_extract	253	0.11
Smp_194600	AS_extract	249	0.11
Smp_182700	AS_extract	251	0.11
Smp_131840	AS_extract	256	0.11
Smp_044160	AS_extract	262	0.11
Smp_165190	AS_extract	250	0.11
Smp_004080	AS_extract	251	0.12
Smp_076590	AS_extract	246	0.12
Smp_040720.3	AS_extract	250	0.12
Smp_121130	AS_extract	253	0.12
Smp_136960	AS_extract	252	0.13
Smp_179570	AS_extract	250	0.13
Smp_001070.2	AS_extract	252	0.13
Smp_128680	AS_extract	252	0.13
Smp_010110.4	AS_extract	246	0.14
Smp_010110.3	AS_extract	246	0.14
Smp_137890	AS_extract	248	0.14
Smp_024820.2	AS_extract	251	0.15
Smp_079140	AS_extract	270	0.15
Smp_141290.1	AS_extract	250	0.15
Smp_179240	AS_extract	248	0.15
Smp_093630.2	AS_extract	251	0.16
Smp_010770.1	AS_extract	249	0.16
Smp_151850	AS_extract	258	0.16
Smp_132640	AS_extract	255	0.16
Smp_148100	AS_extract	248	0.16
Smp_146630	AS_extract	250	0.17
Smp_180390	AS_extract	253	0.17
Smp_136570	AS_extract	255	0.17
Smp_050890	AS_extract	252	0.17
Smp_163230	AS_extract	246	0.17
Smp_119580	AS_extract	246	0.17
Smp_066960.1	AS_extract	253	0.18
Smp_127250	AS_extract	246	0.18
Smp_071590	AS_extract	250	0.19
Smp_136130	AS_extract	246	0.19
Smp_000050	AS_extract	249	0.19
Smp_129020	AS_extract	250	0.2
Smp_175790	AS_extract	252	0.2
Smp_190910	AS_extract	248	0.21
Smp_148470	AS_extract	255	0.21
Smp_045930	AS_extract	248	0.21
Smp_150290	AS_extract	250	0.22
Smp_158790	AS_extract	252	0.22
Smp_001070.1	AS_extract	249	0.23
Smp_182530	AS_extract	260	0.24
Smp_170350	AS_extract	255	0.24
Smp_064750.2	AS_extract	250	0.25
Smp_064750.1	AS_extract	250	0.25
Smp_163820	AS_extract	259	0.26
Smp_002920.2	AS_extract	250	0.26
Smp_173740	AS_extract	250	0.26
Smp_034030	AS_extract	254	0.27
Smp_053800	AS_extract	251	0.27
Smp_122370.1	AS_extract	252	0.29
Smp_153030	AS_extract	254	0.29
Smp_152740	AS_extract	254	0.3
Smp_173820	AS_extract	256	0.31
Smp_183170	AS_extract	251	0.32
Smp_102190	AS_extract	257	0.33
Smp_005140	AS_extract	250	0.33
Smp_158120	AS_extract	252	0.34
Smp_146430	AS_extract	261	0.35
Smp_173390	AS_extract	264	0.36
Smp_170620	AS_extract	248	0.36
Smp_027870	AS_extract	246	0.37
Smp_160550	AS_extract	260	0.38
Smp_179490	AS_extract	250	0.39
Smp_102510	AS_extract	250	0.4
Smp_137790	AS_extract	257	0.4
Smp_149320	AS_extract	282	0.45
Smp_065130.1	AS_extract	250	0.45
Smp_124590	AS_extract	251	0.46
Smp_101330	AS_extract	263	0.48
Smp_040100	AS_extract	266	0.53
Smp_106060	AS_extract	246	0.54
Smp_120070	AS_extract	250	0.55
Smp_172830	AS_extract	253	0.55
Smp_177780	AS_extract	249	0.65
Smp_159710	AS_extract	251	0.7
Smp_194320	AS_extract	250	0.75
Smp_144210	AS_extract	256	0.79
Smp_187540	AS_extract	250	0.81
Smp_002600.1	AS_extract	246	0.83
Smp_002600.2	AS_extract	246	0.83

## Sheet: hmmF.csv
query	hmm-profile	length	E-value
Smp_139180	F_extract	324	1.4e-46
Smp_118970	F_extract	324	3.1e-34
Smp_155340	F_extract	325	6.3e-25
Smp_174350	F_extract	327	1.5e-20
Smp_134820	F_extract	328	9.9e-06
Smp_149170	F_extract	325	1.1e-05
Smp_150180	F_extract	326	1.2e-05
Smp_160020	F_extract	324	2.3e-05
Smp_008850	F_extract	330	2.5e-05
Smp_167870	F_extract	330	2.6e-05
Smp_043260	F_extract	325	3.2e-05
Smp_157050	F_extract	324	4.5e-05
Smp_133550	F_extract	324	4.8e-05
Smp_129810	F_extract	324	5e-05
Smp_120620	F_extract	324	5.4e-05
Smp_145540	F_extract	333	5.5e-05
Smp_131110.7	F_extract	324	5.9e-05
Smp_131110.6	F_extract	324	5.9e-05
Smp_134980	F_extract	324	6.1e-05
Smp_177060	F_extract	326	6.3e-05
Smp_180140	F_extract	324	6.5e-05
Smp_162980	F_extract	329	6.7e-05
Smp_148210	F_extract	333	7.1e-05
Smp_038340	F_extract	324	7.3e-05
Smp_134630	F_extract	327	7.8e-05
Smp_013950	F_extract	327	7.9e-05
Smp_158600	F_extract	329	7.9e-05
Smp_128710	F_extract	324	8.1e-05
Smp_170020	F_extract	326	8.4e-05
Smp_146750	F_extract	332	8.9e-05
Smp_129540	F_extract	324	9.2e-05
Smp_130040	F_extract	325	9.3e-05
Smp_164730	F_extract	325	9.4e-05
Smp_134410.1	F_extract	326	9.8e-05
Smp_171630	F_extract	328	9.9e-05
Smp_131110.1	F_extract	324	0.0001
Smp_127000.1	F_extract	324	0.00011
Smp_127000.2	F_extract	324	0.00011
Smp_118040	F_extract	337	0.00011
Smp_041880	F_extract	326	0.00011
Smp_130780	F_extract	324	0.00012
Smp_149930	F_extract	328	0.00012
Smp_084280	F_extract	324	0.00012
Smp_069170	F_extract	340	0.00013
Smp_021600	F_extract	327	0.00013
Smp_096520	F_extract	330	0.00014
Smp_150230	F_extract	326	0.00015
Smp_150990	F_extract	332	0.00016
Smp_173010	F_extract	324	0.00016
Smp_103930.5	F_extract	326	0.00016
Smp_103930.6	F_extract	326	0.00016
Smp_006760	F_extract	325	0.00017
Smp_131110.3	F_extract	324	0.00017
Smp_167740	F_extract	327	0.00017
Smp_027940	F_extract	327	0.00018
Smp_001780	F_extract	350	0.00018
Smp_162880	F_extract	325	0.00018
Smp_134710	F_extract	326	0.00019
Smp_147610	F_extract	327	0.00019
Smp_084270	F_extract	329	0.00019
Smp_176130	F_extract	324	0.0002
Smp_123720	F_extract	332	0.0002
Smp_146170	F_extract	327	0.00021
Smp_134070	F_extract	334	0.00021
Smp_160740	F_extract	325	0.00021
Smp_000310.1	F_extract	324	0.00021
Smp_173580	F_extract	326	0.00022
Smp_180030	F_extract	332	0.00022
Smp_144760	F_extract	332	0.00022
Smp_149580	F_extract	327	0.00022
Smp_123010	F_extract	327	0.00022
Smp_163990	F_extract	326	0.00023
Smp_150090	F_extract	331	0.00023
Smp_057930	F_extract	325	0.00024
Smp_146740	F_extract	328	0.00024
Smp_094660.2	F_extract	327	0.00024
Smp_127940	F_extract	328	0.00024
Smp_150520	F_extract	327	0.00024
Smp_043290	F_extract	324	0.00025
Smp_137050	F_extract	334	0.00025
Smp_137170	F_extract	324	0.00025
Smp_161500	F_extract	328	0.00025
Smp_154770	F_extract	324	0.00025
Smp_058080	F_extract	332	0.00025
Smp_136170	F_extract	338	0.00025
Smp_159090	F_extract	337	0.00026
Smp_129060	F_extract	331	0.00026
Smp_143750	F_extract	338	0.00026
Smp_090870	F_extract	324	0.00027
Smp_180950	F_extract	330	0.00028
Smp_150370	F_extract	337	0.00028
Smp_131110.5	F_extract	328	0.00029
Smp_058360.2	F_extract	367	0.0003
Smp_000900	F_extract	325	0.0003
Smp_169090	F_extract	326	0.0003
Smp_143690	F_extract	335	0.0003
Smp_128810	F_extract	331	0.0003
Smp_058360.1	F_extract	324	0.00031
Smp_145090	F_extract	324	0.00031
Smp_043270	F_extract	324	0.00032
Smp_102780	F_extract	328	0.00032
Smp_161430	F_extract	334	0.00032
Smp_134720	F_extract	324	0.00033
Smp_138590	F_extract	324	0.00033
Smp_153480	F_extract	336	0.00033
Smp_151120	F_extract	326	0.00034
Smp_084600.2	F_extract	333	0.00035
Smp_056080	F_extract	324	0.00035
Smp_176930	F_extract	336	0.00036
Smp_127310	F_extract	325	0.00036
Smp_172810	F_extract	334	0.00036
Smp_084600.1	F_extract	333	0.00036
Smp_121920	F_extract	324	0.00036
Smp_049330	F_extract	328	0.00037
Smp_157420	F_extract	324	0.00037
Smp_055200.2	F_extract	324	0.00038
Smp_043340	F_extract	327	0.00038
Smp_056060	F_extract	327	0.00038
Smp_121190	F_extract	329	0.00039
Smp_126920	F_extract	354	0.0004
Smp_036010	F_extract	329	0.0004
Smp_094330	F_extract	324	0.00042
Smp_149370	F_extract	324	0.00043
Smp_157230	F_extract	324	0.00044
Smp_131940	F_extract	326	0.00044
Smp_145320	F_extract	335	0.00045
Smp_162500	F_extract	328	0.00045
Smp_046790	F_extract	325	0.00045
Smp_171740	F_extract	324	0.00046
Smp_111470	F_extract	324	0.00046
Smp_105410	F_extract	324	0.00047
Smp_156320	F_extract	327	0.00047
Smp_162040	F_extract	329	0.00048
Smp_129450	F_extract	325	0.00048
Smp_131110.2	F_extract	324	0.00048
Smp_083990.1	F_extract	324	0.00048
Smp_004190	F_extract	324	0.00049
Smp_150500	F_extract	324	0.00049
Smp_149960	F_extract	325	0.00049
Smp_160360	F_extract	328	0.00049
Smp_044000	F_extract	325	0.00049
Smp_069240	F_extract	324	0.0005
Smp_125130	F_extract	327	0.00051
Smp_168990	F_extract	324	0.00051
Smp_165680	F_extract	324	0.00051
Smp_160160	F_extract	326	0.00051
Smp_023230	F_extract	324	0.00051
Smp_181470	F_extract	334	0.00053
Smp_094950	F_extract	328	0.00053
Smp_142690	F_extract	324	0.00053
Smp_164160	F_extract	327	0.00053
Smp_167210	F_extract	324	0.00053
Smp_172390	F_extract	330	0.00054
Smp_128940	F_extract	336	0.00054
Smp_045410	F_extract	324	0.00055
Smp_179740	F_extract	325	0.00055
Smp_166910	F_extract	339	0.00056
Smp_056290	F_extract	324	0.00056
Smp_161210	F_extract	334	0.00057
Smp_169050	F_extract	327	0.00058
Smp_011940	F_extract	324	0.00059
Smp_090220	F_extract	324	0.00059
Smp_134350	F_extract	324	0.00059
Smp_131030	F_extract	326	0.00059
Smp_085240.2	F_extract	333	0.00059
Smp_023340	F_extract	331	0.00059
Smp_170820	F_extract	324	0.0006
Smp_157930	F_extract	324	0.00061
Smp_129900	F_extract	325	0.00061
Smp_178490	F_extract	326	0.00062
Smp_020270	F_extract	326	0.00063
Smp_150340	F_extract	325	0.00063
Smp_172170	F_extract	329	0.00063
Smp_040970.3	F_extract	329	0.00066
Smp_040970.2	F_extract	329	0.00066
Smp_121930.1	F_extract	336	0.00066
Smp_145520	F_extract	324	0.00067
Smp_096780.2	F_extract	324	0.00067
Smp_091950	F_extract	324	0.00068
Smp_075860.1	F_extract	327	0.00069
Smp_075860.2	F_extract	327	0.00069
Smp_099850.4	F_extract	326	0.00069
Smp_099850.3	F_extract	326	0.00069
Smp_141570	F_extract	325	0.0007
Smp_159970	F_extract	338	0.0007
Smp_029360	F_extract	329	0.0007
Smp_004420.1	F_extract	327	0.00071
Smp_043300	F_extract	327	0.00071
Smp_148670	F_extract	324	0.00072
Smp_176870	F_extract	329	0.00072
Smp_152940	F_extract	326	0.00072
Smp_157640	F_extract	325	0.00072
Smp_172320	F_extract	337	0.00072
Smp_171120	F_extract	338	0.00073
Smp_074430.1	F_extract	335	0.00074
Smp_074430.2	F_extract	335	0.00074
Smp_071020	F_extract	330	0.00075
Smp_131110.4	F_extract	324	0.00075
Smp_170590	F_extract	342	0.00078
Smp_085240.1	F_extract	332	0.00078
Smp_126730	F_extract	325	0.00078
Smp_165020.1	F_extract	324	0.00078
Smp_145980.3	F_extract	332	0.00079
Smp_145980.1	F_extract	332	0.00079
Smp_043320	F_extract	325	0.00081
Smp_137300	F_extract	326	0.00081
Smp_123280	F_extract	331	0.00081
Smp_132080	F_extract	324	0.00082
Smp_152830	F_extract	330	0.00082
Smp_129380	F_extract	330	0.00082
Smp_137980	F_extract	326	0.00082
Smp_136400	F_extract	326	0.00083
Smp_091650	F_extract	324	0.00084
Smp_157360	F_extract	327	0.00084
Smp_151010	F_extract	324	0.00086
Smp_096910	F_extract	336	0.00087
Smp_082620	F_extract	333	0.00087
Smp_153890.2	F_extract	324	0.00088
Smp_153890.1	F_extract	324	0.00088
Smp_133230.1	F_extract	326	0.00088
Smp_148990	F_extract	324	0.00089
Smp_047420	F_extract	324	0.00089
Smp_163800	F_extract	324	0.00089
Smp_146830	F_extract	324	0.00089
Smp_158580	F_extract	324	0.00089
Smp_039130	F_extract	324	0.0009
Smp_162510	F_extract	329	0.0009
Smp_129820	F_extract	325	0.00093
Smp_008580	F_extract	332	0.00093
Smp_134530	F_extract	325	0.00094
Smp_185270	F_extract	336	0.00095
Smp_124340	F_extract	324	0.00095
Smp_019340.2	F_extract	325	0.00095
Smp_140000	F_extract	327	0.00095
Smp_171870	F_extract	324	0.00096
Smp_144140	F_extract	324	0.00096
Smp_054310	F_extract	329	0.00097
Smp_160780	F_extract	326	0.00099
Smp_139020	F_extract	324	0.001
Smp_141760	F_extract	324	0.001
Smp_134410.2	F_extract	326	0.001
Smp_141880	F_extract	324	0.001
Smp_121930.2	F_extract	335	0.001
Smp_013640	F_extract	327	0.001
Smp_028690	F_extract	330	0.001
Smp_149880	F_extract	339	0.001
Smp_072990	F_extract	332	0.001
Smp_147250.1	F_extract	325	0.001
Smp_147250.2	F_extract	325	0.001
Smp_167820	F_extract	332	0.001
Smp_083990.2	F_extract	324	0.001
Smp_126300	F_extract	333	0.001
Smp_181230	F_extract	333	0.0011
Smp_026160.1	F_extract	329	0.0011
Smp_134460	F_extract	326	0.0011
Smp_146470	F_extract	327	0.0011
Smp_164540	F_extract	325	0.0011
Smp_145560	F_extract	324	0.0011
Smp_063930	F_extract	324	0.0011
Smp_135880	F_extract	345	0.0011
Smp_163310	F_extract	329	0.0011
Smp_017650.2	F_extract	325	0.0011
Smp_156010	F_extract	324	0.0011
Smp_153200	F_extract	331	0.0011
Smp_012440	F_extract	348	0.0011
Smp_156410	F_extract	331	0.0011
Smp_104210	F_extract	325	0.0012
Smp_055260	F_extract	324	0.0012
Smp_146490	F_extract	324	0.0012
Smp_137080	F_extract	337	0.0012
Smp_159650	F_extract	340	0.0012
Smp_081470	F_extract	324	0.0012
Smp_054010	F_extract	332	0.0012
Smp_072450	F_extract	328	0.0012
Smp_026910.2	F_extract	324	0.0012
Smp_128170	F_extract	324	0.0012
Smp_134700	F_extract	351	0.0013
Smp_141370	F_extract	331	0.0013
Smp_142230	F_extract	324	0.0013
Smp_035020.2	F_extract	324	0.0013
Smp_123950	F_extract	330	0.0013
Smp_080130.2	F_extract	326	0.0013
Smp_080130.1	F_extract	326	0.0013
Smp_169510	F_extract	344	0.0013
Smp_175360.2	F_extract	324	0.0013
Smp_175360.1	F_extract	324	0.0013
Smp_103930.2	F_extract	325	0.0013
Smp_103930.1	F_extract	325	0.0013
Smp_103930.3	F_extract	325	0.0013
Smp_161850	F_extract	330	0.0014
Smp_168980	F_extract	327	0.0014
Smp_087930	F_extract	324	0.0014
Smp_174410	F_extract	335	0.0014
Smp_076950.2	F_extract	325	0.0014
Smp_152020	F_extract	345	0.0014
Smp_065770.2	F_extract	324	0.0014
Smp_065770.1	F_extract	324	0.0014
Smp_145040	F_extract	324	0.0014
Smp_153960	F_extract	324	0.0014
Smp_134620	F_extract	328	0.0015
Smp_146620	F_extract	325	0.0015
Smp_124300	F_extract	324	0.0015
Smp_136440	F_extract	324	0.0015
Smp_127200	F_extract	326	0.0015
Smp_147140	F_extract	330	0.0015
Smp_174870	F_extract	328	0.0015
Smp_138300	F_extract	325	0.0015
Smp_145980.2	F_extract	331	0.0015
Smp_193810	F_extract	324	0.0016
Smp_193800	F_extract	340	0.0016
Smp_170080	F_extract	342	0.0016
Smp_163570	F_extract	327	0.0016
Smp_131350	F_extract	328	0.0016
Smp_148080	F_extract	326	0.0016
Smp_002870	F_extract	325	0.0016
Smp_144310	F_extract	324	0.0017
Smp_141530	F_extract	324	0.0017
Smp_194010	F_extract	324	0.0017
Smp_059820	F_extract	326	0.0017
Smp_177040	F_extract	328	0.0017
Smp_119980	F_extract	334	0.0017
Smp_170450	F_extract	327	0.0017
Smp_135010	F_extract	338	0.0017
Smp_075870.2	F_extract	326	0.0018
Smp_154180	F_extract	326	0.0018
Smp_129930	F_extract	324	0.0018
Smp_089200	F_extract	363	0.0018
Smp_096780.1	F_extract	325	0.0018
Smp_070380	F_extract	325	0.0018
Smp_162650	F_extract	345	0.0018
Smp_137890	F_extract	324	0.0018
Smp_156270	F_extract	324	0.0018
Smp_083770	F_extract	324	0.0019
Smp_168000	F_extract	327	0.0019
Smp_159140	F_extract	326	0.0019
Smp_008170	F_extract	326	0.0019
Smp_154790	F_extract	325	0.0019
Smp_084060	F_extract	328	0.0019
Smp_016600	F_extract	332	0.0019
Smp_194980	F_extract	330	0.002
Smp_144030	F_extract	333	0.002
Smp_071560	F_extract	324	0.002
Smp_162960.2	F_extract	326	0.002
Smp_006750	F_extract	332	0.002
Smp_149770	F_extract	326	0.002
Smp_169010	F_extract	332	0.002
Smp_135490	F_extract	335	0.002
Smp_173150	F_extract	325	0.002
Smp_082300	F_extract	324	0.002
Smp_053820	F_extract	325	0.002
Smp_018210	F_extract	324	0.0021
Smp_059350.1	F_extract	324	0.0021
Smp_059350.2	F_extract	324	0.0021
Smp_110690	F_extract	326	0.0021
Smp_168630	F_extract	326	0.0021
Smp_127170	F_extract	327	0.0021
Smp_147460	F_extract	324	0.0021
Smp_165660	F_extract	325	0.0021
Smp_175720	F_extract	328	0.0021
Smp_155490	F_extract	324	0.0021
Smp_150200	F_extract	327	0.0022
Smp_142490	F_extract	326	0.0022
Smp_077610	F_extract	324	0.0022
Smp_128460	F_extract	326	0.0022
Smp_159740	F_extract	329	0.0023
Smp_013440	F_extract	327	0.0023
Smp_105730	F_extract	324	0.0023
Smp_162870	F_extract	324	0.0023
Smp_083940	F_extract	328	0.0024
Smp_135660	F_extract	324	0.0024
Smp_095630	F_extract	333	0.0024
Smp_156040	F_extract	324	0.0024
Smp_078930	F_extract	334	0.0025
Smp_079140	F_extract	328	0.0025
Smp_169770	F_extract	337	0.0025
Smp_046290	F_extract	324	0.0025
Smp_158500	F_extract	326	0.0025
Smp_093790.2	F_extract	324	0.0026
Smp_093790.1	F_extract	324	0.0026
Smp_074930	F_extract	324	0.0026
Smp_139150	F_extract	327	0.0027
Smp_031220	F_extract	330	0.0027
Smp_037960	F_extract	324	0.0027
Smp_004310.1	F_extract	324	0.0027
Smp_161450	F_extract	327	0.0028
Smp_150210.2	F_extract	324	0.0028
Smp_150210.1	F_extract	324	0.0028
Smp_029040	F_extract	325	0.0028
Smp_164830	F_extract	326	0.0029
Smp_152480	F_extract	324	0.0029
Smp_170610	F_extract	326	0.0029
Smp_086130	F_extract	329	0.0029
Smp_026910.1	F_extract	336	0.0029
Smp_095090	F_extract	326	0.0029
Smp_055780	F_extract	325	0.003
Smp_027340	F_extract	324	0.003
Smp_141290.2	F_extract	338	0.003
Smp_162920	F_extract	324	0.003
Smp_125590	F_extract	324	0.003
Smp_136030	F_extract	324	0.003
Smp_165020.2	F_extract	324	0.003
Smp_081250	F_extract	324	0.0031
Smp_128110	F_extract	324	0.0031
Smp_131840	F_extract	324	0.0031
Smp_167630	F_extract	343	0.0031
Smp_156150	F_extract	325	0.0031
Smp_005740	F_extract	330	0.0032
Smp_071970	F_extract	339	0.0032
Smp_169150	F_extract	328	0.0032
Smp_147860	F_extract	324	0.0032
Smp_148040	F_extract	324	0.0032
Smp_171720	F_extract	326	0.0033
Smp_175980	F_extract	328	0.0033
Smp_131410	F_extract	332	0.0033
Smp_061540	F_extract	325	0.0034
Smp_161580	F_extract	324	0.0034
Smp_006230	F_extract	324	0.0034
Smp_006730	F_extract	324	0.0034
Smp_013460	F_extract	327	0.0034
Smp_099770	F_extract	325	0.0034
Smp_169610	F_extract	327	0.0034
Smp_135020	F_extract	327	0.0034
Smp_041700	F_extract	326	0.0034
Smp_002100	F_extract	324	0.0034
Smp_059530.2	F_extract	324	0.0034
Smp_127270	F_extract	324	0.0035
Smp_062890	F_extract	324	0.0035
Smp_136710.2	F_extract	350	0.0035
Smp_123040	F_extract	324	0.0035
Smp_174860	F_extract	326	0.0035
Smp_153210	F_extract	324	0.0035
Smp_133180.2	F_extract	332	0.0035
Smp_021280	F_extract	330	0.0036
Smp_040970.1	F_extract	329	0.0037
Smp_048270.1	F_extract	327	0.0037
Smp_048270.2	F_extract	327	0.0037
Smp_075870.1	F_extract	333	0.0037
Smp_000310.2	F_extract	326	0.0037
Smp_020090	F_extract	325	0.0038
Smp_132610	F_extract	326	0.0038
Smp_057130	F_extract	333	0.0038
Smp_067780	F_extract	324	0.0038
Smp_129020	F_extract	324	0.0038
Smp_138810	F_extract	331	0.0038
Smp_095010	F_extract	341	0.0038
Smp_064350	F_extract	324	0.0039
Smp_136810	F_extract	331	0.0039
Smp_171520	F_extract	326	0.004
Smp_173790	F_extract	326	0.004
Smp_089650	F_extract	336	0.004
Smp_172750	F_extract	333	0.004
Smp_155040	F_extract	337	0.004
Smp_145110	F_extract	349	0.004
Smp_127280	F_extract	350	0.0041
Smp_045420	F_extract	324	0.0041
Smp_012920	F_extract	326	0.0041
Smp_126350	F_extract	325	0.0041
Smp_160650.2	F_extract	328	0.0042
Smp_160650.1	F_extract	328	0.0042
Smp_168640	F_extract	324	0.0042
Smp_126750.1	F_extract	327	0.0042
Smp_163090.2	F_extract	324	0.0042
Smp_163090.1	F_extract	324	0.0042
Smp_164140	F_extract	324	0.0042
Smp_169870	F_extract	325	0.0042
Smp_066150	F_extract	324	0.0042
Smp_076520	F_extract	326	0.0042
Smp_126160	F_extract	332	0.0042
Smp_163160	F_extract	326	0.0042
Smp_162320	F_extract	326	0.0043
Smp_186320	F_extract	328	0.0043
Smp_144970	F_extract	324	0.0043
Smp_147510	F_extract	325	0.0043
Smp_021980	F_extract	346	0.0043
Smp_165670	F_extract	334	0.0043
Smp_100080	F_extract	324	0.0044
Smp_161590	F_extract	324	0.0044
Smp_102340.1	F_extract	345	0.0044
Smp_022450.1	F_extract	324	0.0045
Smp_022450.2	F_extract	324	0.0045
Smp_130370	F_extract	325	0.0045
Smp_026160.2	F_extract	324	0.0046
Smp_050110	F_extract	329	0.0046
Smp_079640	F_extract	333	0.0046
Smp_179660	F_extract	324	0.0046
Smp_143280	F_extract	324	0.0046
Smp_086190	F_extract	328	0.0046
Smp_157490	F_extract	324	0.0047
Smp_130910	F_extract	324	0.0047
Smp_140560	F_extract	333	0.0047
Smp_180790	F_extract	324	0.0048
Smp_152460	F_extract	324	0.0048
Smp_159780	F_extract	325	0.0048
Smp_139720	F_extract	332	0.0049
Smp_035720.1	F_extract	324	0.0049
Smp_035720.2	F_extract	324	0.0049
Smp_127890	F_extract	333	0.0049
Smp_046120	F_extract	344	0.005
Smp_155700	F_extract	325	0.005
Smp_166790	F_extract	324	0.0052
Smp_186820	F_extract	324	0.0052
Smp_166120	F_extract	324	0.0053
Smp_038410	F_extract	324	0.0053
Smp_131890	F_extract	329	0.0053
Smp_136570	F_extract	324	0.0054
Smp_123350	F_extract	324	0.0054
Smp_126890	F_extract	325	0.0055
Smp_173740	F_extract	328	0.0055
Smp_130520.1	F_extract	327	0.0055
Smp_130520.2	F_extract	327	0.0055
Smp_159760	F_extract	336	0.0055
Smp_147070	F_extract	324	0.0055
Smp_180960	F_extract	327	0.0056
Smp_063560	F_extract	328	0.0056
Smp_065130.2	F_extract	325	0.0056
Smp_176310	F_extract	328	0.0057
Smp_130890	F_extract	325	0.0057
Smp_174450	F_extract	324	0.0057
Smp_129920	F_extract	325	0.0057
Smp_051360.1	F_extract	325	0.0057
Smp_012570	F_extract	326	0.0057
Smp_063000	F_extract	324	0.0058
Smp_123680	F_extract	324	0.0058
Smp_161140	F_extract	334	0.0058
Smp_158190	F_extract	324	0.0058
Smp_005720	F_extract	326	0.0059
Smp_149150	F_extract	324	0.0059
Smp_133390	F_extract	325	0.0059
Smp_147370	F_extract	326	0.0059
Smp_136310	F_extract	332	0.006
Smp_147390	F_extract	327	0.006
Smp_017430	F_extract	325	0.0061
Smp_141290.3	F_extract	326	0.0061
Smp_093710	F_extract	325	0.0061
Smp_137710	F_extract	327	0.0061
Smp_148090	F_extract	324	0.0061
Smp_041460	F_extract	324	0.0062
Smp_162110	F_extract	328	0.0063
Smp_175010	F_extract	331	0.0063
Smp_143800	F_extract	325	0.0063
Smp_134390	F_extract	325	0.0064
Smp_004630	F_extract	335	0.0064
Smp_013300.2	F_extract	324	0.0064
Smp_013300.1	F_extract	324	0.0064
Smp_175170	F_extract	327	0.0064
Smp_158170	F_extract	324	0.0064
Smp_019980	F_extract	324	0.0064
Smp_141100	F_extract	335	0.0065
Smp_045920.1	F_extract	324	0.0065
Smp_045920.3	F_extract	324	0.0065
Smp_140510	F_extract	326	0.0066
Smp_153500	F_extract	324	0.0066
Smp_144650	F_extract	328	0.0067
Smp_160210	F_extract	324	0.0067
Smp_151520	F_extract	324	0.0067
Smp_146630	F_extract	324	0.0068
Smp_194740	F_extract	328	0.0069
Smp_140140	F_extract	324	0.0069
Smp_076650.2	F_extract	329	0.0069
Smp_076650.3	F_extract	329	0.0069
Smp_165190	F_extract	324	0.007
Smp_142520	F_extract	328	0.0071
Smp_172830	F_extract	329	0.0071
Smp_151290	F_extract	344	0.0072
Smp_165230	F_extract	339	0.0072
Smp_194700	F_extract	330	0.0073
Smp_157560	F_extract	343	0.0073
Smp_136710.1	F_extract	350	0.0074
Smp_051410	F_extract	326	0.0074
Smp_125780	F_extract	334	0.0075
Smp_151880	F_extract	324	0.0076
Smp_019880	F_extract	324	0.0076
Smp_040720.4	F_extract	326	0.0076
Smp_165170	F_extract	326	0.0076
Smp_140130	F_extract	324	0.0077
Smp_132010	F_extract	324	0.0079
Smp_079860.2	F_extract	338	0.0079
Smp_171660	F_extract	324	0.008
Smp_036470	F_extract	325	0.008
Smp_125140	F_extract	324	0.0081
Smp_037190	F_extract	324	0.0082
Smp_142110	F_extract	324	0.0083
Smp_163130	F_extract	352	0.0084
Smp_151090	F_extract	330	0.0084
Smp_104500	F_extract	325	0.0085
Smp_141390	F_extract	325	0.0085
Smp_053460	F_extract	327	0.0085
Smp_156900	F_extract	324	0.0086
Smp_144410	F_extract	324	0.0087
Smp_043210	F_extract	324	0.0087
Smp_059670	F_extract	324	0.0087
Smp_058380	F_extract	328	0.0088
Smp_008620	F_extract	326	0.0089
Smp_140070	F_extract	324	0.0089
Smp_128250	F_extract	333	0.0089
Smp_075500	F_extract	324	0.009
Smp_062980	F_extract	324	0.009
Smp_105340	F_extract	325	0.009
Smp_091790.2	F_extract	324	0.009
Smp_091790.3	F_extract	324	0.009
Smp_175480	F_extract	324	0.009
Smp_071590	F_extract	324	0.0091
Smp_154360	F_extract	324	0.0091
Smp_155970	F_extract	328	0.0091
Smp_007260.1	F_extract	333	0.0093
Smp_156090	F_extract	324	0.0093
Smp_127220	F_extract	329	0.0094
Smp_182700	F_extract	324	0.0094
Smp_079860.1	F_extract	333	0.0095
Smp_150310	F_extract	324	0.0095
Smp_127650	F_extract	326	0.0096
Smp_159720	F_extract	325	0.0096
Smp_002920.1	F_extract	326	0.0098
Smp_060270	F_extract	324	0.0099
Smp_155830	F_extract	325	0.0099
Smp_152300	F_extract	325	0.01
Smp_127930	F_extract	324	0.01
Smp_022700.2	F_extract	324	0.01
Smp_013630	F_extract	334	0.01
Smp_131100	F_extract	330	0.01
Smp_143810	F_extract	324	0.01
Smp_127190	F_extract	326	0.011
Smp_142700	F_extract	324	0.011
Smp_154800	F_extract	324	0.011
Smp_141290.4	F_extract	325	0.011
Smp_169040	F_extract	324	0.011
Smp_155190	F_extract	324	0.011
Smp_140540	F_extract	325	0.011
Smp_170350	F_extract	324	0.011
Smp_173120	F_extract	328	0.011
Smp_121880	F_extract	337	0.011
Smp_011560	F_extract	325	0.012
Smp_134540	F_extract	324	0.012
Smp_061250	F_extract	325	0.012
Smp_045920.2	F_extract	326	0.012
Smp_013370.3	F_extract	324	0.012
Smp_173720	F_extract	331	0.012
Smp_180350	F_extract	324	0.012
Smp_050890	F_extract	324	0.012
Smp_022700.1	F_extract	324	0.012
Smp_022700.3	F_extract	324	0.012
Smp_022700.5	F_extract	324	0.012
Smp_035730	F_extract	326	0.012
Smp_027080	F_extract	324	0.012
Smp_035140	F_extract	324	0.012
Smp_176100	F_extract	327	0.013
Smp_020370	F_extract	324	0.013
Smp_190460	F_extract	325	0.013
Smp_102190	F_extract	327	0.013
Smp_100140	F_extract	324	0.013
Smp_073070	F_extract	326	0.013
Smp_007260.2	F_extract	336	0.013
Smp_145900	F_extract	325	0.013
Smp_099690	F_extract	324	0.013
Smp_139410	F_extract	326	0.014
Smp_142930	F_extract	325	0.014
Smp_140250	F_extract	328	0.014
Smp_035870	F_extract	324	0.014
Smp_051810	F_extract	324	0.014
Smp_179240	F_extract	324	0.014
Smp_155310.1	F_extract	327	0.015
Smp_174130	F_extract	328	0.015
Smp_142020	F_extract	327	0.015
Smp_045680	F_extract	327	0.015
Smp_081820.3	F_extract	332	0.015
Smp_035020.1	F_extract	324	0.015
Smp_172670	F_extract	325	0.015
Smp_138460	F_extract	327	0.015
Smp_158120	F_extract	325	0.015
Smp_114590	F_extract	324	0.015
Smp_151000	F_extract	324	0.015
Smp_081820.4	F_extract	332	0.016
Smp_138330	F_extract	325	0.016
Smp_031680	F_extract	325	0.016
Smp_070370	F_extract	324	0.016
Smp_165860	F_extract	325	0.016
Smp_060420.4	F_extract	324	0.016
Smp_060420.1	F_extract	324	0.016
Smp_060420.7	F_extract	324	0.016
Smp_060420.6	F_extract	324	0.016
Smp_104890	F_extract	325	0.017
Smp_085410	F_extract	324	0.017
Smp_007730.1	F_extract	331	0.017
Smp_007730.2	F_extract	331	0.017
Smp_145250	F_extract	325	0.017
Smp_004420.3	F_extract	324	0.018
Smp_141720	F_extract	325	0.018
Smp_162060	F_extract	335	0.018
Smp_152350	F_extract	325	0.018
Smp_007730.3	F_extract	324	0.018
Smp_054640	F_extract	326	0.018
Smp_041830	F_extract	327	0.018
Smp_017650.1	F_extract	324	0.018
Smp_128680	F_extract	324	0.018
Smp_158030.1	F_extract	324	0.019
Smp_158030.2	F_extract	324	0.019
Smp_053190	F_extract	327	0.019
Smp_179490	F_extract	325	0.019
Smp_042440	F_extract	324	0.019
Smp_065130.1	F_extract	324	0.019
Smp_024820.2	F_extract	324	0.02
Smp_146430	F_extract	324	0.02
Smp_094560	F_extract	324	0.02
Smp_094130	F_extract	327	0.02
Smp_017420	F_extract	324	0.02
Smp_000050	F_extract	324	0.02
Smp_098570	F_extract	324	0.021
Smp_194600	F_extract	324	0.021
Smp_157390	F_extract	324	0.021
Smp_184920	F_extract	324	0.021
Smp_184440	F_extract	324	0.021
Smp_165800	F_extract	325	0.021
Smp_074700	F_extract	326	0.021
Smp_122050	F_extract	327	0.022
Smp_132640	F_extract	326	0.022
Smp_036370	F_extract	324	0.023
Smp_144800	F_extract	332	0.023
Smp_084570	F_extract	328	0.023
Smp_141290.1	F_extract	327	0.023
Smp_034850	F_extract	334	0.024
Smp_010110.4	F_extract	324	0.024
Smp_010110.3	F_extract	324	0.024
Smp_155310.2	F_extract	327	0.024
Smp_038840	F_extract	324	0.024
Smp_167610	F_extract	325	0.024
Smp_188670	F_extract	324	0.025
Smp_151020	F_extract	324	0.025
Smp_066900	F_extract	326	0.026
Smp_136960	F_extract	324	0.026
Smp_145670	F_extract	324	0.026
Smp_044750	F_extract	324	0.026
Smp_032420	F_extract	324	0.027
Smp_166210	F_extract	324	0.027
Smp_159270	F_extract	325	0.027
Smp_121160	F_extract	324	0.027
Smp_014800.2	F_extract	324	0.028
Smp_179570	F_extract	327	0.029
Smp_148740	F_extract	324	0.03
Smp_027870	F_extract	326	0.03
Smp_031270.1	F_extract	324	0.03
Smp_100360	F_extract	324	0.03
Smp_051360.2	F_extract	331	0.031
Smp_096480	F_extract	324	0.032
Smp_143670	F_extract	324	0.032
Smp_180390	F_extract	324	0.033
Smp_023710	F_extract	325	0.034
Smp_005640	F_extract	324	0.034
Smp_153230	F_extract	324	0.034
Smp_131500.1	F_extract	324	0.035
Smp_131500.2	F_extract	324	0.035
Smp_048540	F_extract	340	0.036
Smp_044020	F_extract	327	0.036
Smp_053800	F_extract	333	0.037
Smp_139080	F_extract	332	0.038
Smp_151850	F_extract	326	0.038
Smp_154160	F_extract	324	0.038
Smp_161890.1	F_extract	324	0.038
Smp_161890.2	F_extract	324	0.038
Smp_040720.1	F_extract	327	0.038
Smp_010110.1	F_extract	324	0.039
Smp_118820	F_extract	325	0.039
Smp_137870	F_extract	324	0.039
Smp_053020	F_extract	327	0.04
Smp_034030	F_extract	324	0.04
Smp_026670	F_extract	326	0.04
Smp_044690	F_extract	324	0.04
Smp_161630	F_extract	334	0.041
Smp_163820	F_extract	336	0.041
Smp_054620	F_extract	324	0.041
Smp_177130	F_extract	331	0.041
Smp_014020.1	F_extract	324	0.041
Smp_006840	F_extract	325	0.042
Smp_130350	F_extract	324	0.042
Smp_139330	F_extract	329	0.043
Smp_102340.2	F_extract	324	0.043
Smp_080100	F_extract	338	0.043
Smp_131740	F_extract	324	0.043
Smp_004080	F_extract	325	0.044
Smp_124650	F_extract	328	0.044
Smp_153030	F_extract	325	0.045
Smp_055900.3	F_extract	327	0.046
Smp_055900.4	F_extract	327	0.046
Smp_160060	F_extract	324	0.046
Smp_166620	F_extract	324	0.047
Smp_162450	F_extract	329	0.047
Smp_131460	F_extract	324	0.048
Smp_170620	F_extract	324	0.049
Smp_133230.2	F_extract	324	0.049
Smp_001070.2	F_extract	328	0.05
Smp_150380	F_extract	324	0.051
Smp_175790	F_extract	326	0.052
Smp_194710	F_extract	324	0.053
Smp_193410	F_extract	324	0.054
Smp_102510	F_extract	325	0.056
Smp_010770.2	F_extract	327	0.056
Smp_158790	F_extract	341	0.057
Smp_040720.3	F_extract	325	0.058
Smp_148100	F_extract	324	0.058
Smp_083720	F_extract	335	0.059
Smp_081720	F_extract	325	0.059
Smp_175200	F_extract	327	0.059
Smp_108610	F_extract	324	0.061
Smp_182530	F_extract	324	0.061
Smp_000680	F_extract	330	0.062
Smp_040720.2	F_extract	324	0.064
Smp_139220	F_extract	324	0.065
Smp_190910	F_extract	324	0.065
Smp_161940	F_extract	324	0.065
Smp_044160	F_extract	330	0.066
Smp_083750	F_extract	324	0.073
Smp_173820	F_extract	327	0.073
Smp_056850	F_extract	324	0.073
Smp_121130	F_extract	324	0.074
Smp_001070.1	F_extract	324	0.075
Smp_127250	F_extract	331	0.076
Smp_105760	F_extract	324	0.076
Smp_146410	F_extract	327	0.078
Smp_153100	F_extract	325	0.078
Smp_045930	F_extract	324	0.08
Smp_183170	F_extract	324	0.083
Smp_005140	F_extract	326	0.084
Smp_151380	F_extract	324	0.085
Smp_156970	F_extract	325	0.087
Smp_156100	F_extract	324	0.087
Smp_148470	F_extract	324	0.095
Smp_133270	F_extract	324	0.095
Smp_141630.1	F_extract	324	0.099
Smp_141630.3	F_extract	324	0.099
Smp_141630.2	F_extract	324	0.099
Smp_132740	F_extract	324	0.11
Smp_184550	F_extract	324	0.11
Smp_136130	F_extract	324	0.11
Smp_141630.4	F_extract	324	0.12
Smp_158510	F_extract	331	0.12
Smp_124590	F_extract	324	0.13
Smp_122370.1	F_extract	324	0.14
Smp_119580	F_extract	324	0.14
Smp_000070	F_extract	324	0.14
Smp_002920.2	F_extract	324	0.17
Smp_180570	F_extract	324	0.17
Smp_064150	F_extract	324	0.18
Smp_010770.1	F_extract	328	0.19
Smp_194320	F_extract	326	0.2
Smp_137790	F_extract	324	0.21
Smp_125690	F_extract	324	0.22
Smp_130840	F_extract	335	0.23
Smp_177370	F_extract	325	0.23
Smp_133440	F_extract	329	0.23
Smp_120070	F_extract	324	0.25
Smp_106060	F_extract	324	0.26
Smp_066960.1	F_extract	325	0.28
Smp_040100	F_extract	332	0.28
Smp_174570	F_extract	324	0.28
Smp_076590	F_extract	324	0.28
Smp_173390	F_extract	324	0.29
Smp_166000	F_extract	324	0.3
Smp_177780	F_extract	324	0.3
Smp_144210	F_extract	327	0.31
Smp_155870	F_extract	326	0.33
Smp_101330	F_extract	324	0.34
Smp_093630.2	F_extract	324	0.38
Smp_064750.2	F_extract	324	0.4
Smp_064750.1	F_extract	324	0.4
Smp_150290	F_extract	324	0.41
Smp_163230	F_extract	325	0.46
Smp_152740	F_extract	324	0.48
Smp_187540	F_extract	324	0.51
Smp_149320	F_extract	324	0.52
Smp_137000.2	F_extract	331	0.58
Smp_002600.1	F_extract	324	0.71
Smp_002600.2	F_extract	324	0.71
Smp_159710	F_extract	324	0.75
Smp_133200	F_extract	328	0.81
Smp_160550	F_extract	325	0.94
