# Supplementary material for: The repertoire of G protein-coupled receptors in the human parasite Schistosoma mansoni and the model organism Schmidtea mediterranea
Source: BMC Genomics. 2011 Dec 6;12:596. doi: 10.1186/1471-2164-12-596 (PMC3261222; doi:10.1186/1471-2164-12-596)
Supplement: Additional file 1 — HMM and BLAST filter output. ZIP archive containing spreadsheet files in excel format: species-specific ranked GRAFS HMM results and BLAST filter results for the Rhodopsin family. [file 1471-2164-12-596-S1.ZIP › 1-HMM/HMMsmed.xlsx]

## Sheet: hmmG.csv
query	hmm-profile	length	E-value
mk4.009528.00.01-TM:7	G_extract	267	9.5e-74
mk4.010162.00.01-TM:7	G_extract	267	5.6e-66
mk4.005356.00.01-TM:7	G_extract	267	2e-49
mk4.000394.09.01-TM:6	G_extract	267	3.8e-39
mk4.001419.04.01-TM:7	G_extract	269	4.5e-30
mk4.025402.00.01-TM:4	G_extract	267	1.3e-09
mk4.043140.00.01-TM:12	G_extract	272	1.1e-05
mk4.000089.05.01-TM:12	G_extract	273	8.4e-05
mk4.000180.08.01-TM:6	G_extract	266	8.8e-05
mk4.000038.11.01-TM:6	G_extract	272	9.1e-05
mk4.030465.00.01-TM:14	G_extract	275	0.0001
mk4.002518.01.01-TM:6	G_extract	270	0.00012
mk4.037595.00.01-TM:11	G_extract	268	0.00014
mk4.002396.03.01-TM:7	G_extract	271	0.00014
mk4.004966.07.01-TM:6	G_extract	272	0.00017
mk4.003506.04.01-TM:12	G_extract	267	0.00017
mk4.010425.01.01-TM:6	G_extract	266	0.00017
mk4.002427.03.01-TM:7	G_extract	269	0.00019
mk4.002965.02.01-TM:7	G_extract	271	0.00019
mk4.007746.00.01-TM:10	G_extract	292	0.00019
mk4.001479.01.01-TM:10	G_extract	273	0.0002
mk4.004187.04.01-TM:6	G_extract	275	0.00021
mk4.000842.00.01-TM:6	G_extract	271	0.00021
mk4.003863.02.01-TM:7	G_extract	273	0.00025
mk4.009812.00.01-TM:10	G_extract	273	0.00025
mk4.006848.00.01-TM:7	G_extract	268	0.00025
mk4.002288.02.01-TM:8	G_extract	284	0.00026
mk4.004625.02.01-TM:11	G_extract	268	0.00027
mk4.003802.00.01-TM:7	G_extract	272	0.00028
mk4.006903.03.01-TM:13	G_extract	269	0.00029
mk4.056091.00.01-TM:7	G_extract	267	0.00029
mk4.047532.00.01-TM:11	G_extract	285	0.0003
mk4.002131.03.01-TM:5	G_extract	266	0.00031
mk4.002063.02.01-TM:12	G_extract	276	0.00032
mk4.001569.04.01-TM:7	G_extract	278	0.00033
mk4.000377.02.01-TM:11	G_extract	269	0.00034
mk4.000347.04.01-TM:6	G_extract	282	0.00035
mk4.004652.00.01-TM:11	G_extract	273	0.00037
mk4.000325.01.01-TM:11	G_extract	270	0.00038
mk4.016856.00.01-TM:6	G_extract	272	0.00038
mk4.005329.00.01-TM:6	G_extract	277	0.0004
mk4.000386.16.01-TM:11	G_extract	267	0.00041
mk4.000709.00.01-TM:8	G_extract	270	0.00041
mk4.004733.03.01-TM:11	G_extract	266	0.00042
mk4.006438.02.01-TM:6	G_extract	266	0.00042
mk4.000526.00.01-TM:6	G_extract	267	0.00043
mk4.022607.00.01-TM:7	G_extract	269	0.00043
mk4.046580.02.01-TM:9	G_extract	267	0.00044
mk4.000387.03.01-TM:12	G_extract	283	0.00045
mk4.004864.00.01-TM:6	G_extract	277	0.00045
mk4.001267.00.01-TM:11	G_extract	273	0.00047
mk4.005793.00.01-TM:8	G_extract	282	0.00047
mk4.007171.00.01-TM:7	G_extract	290	0.00048
mk4.001527.06.01-TM:14	G_extract	271	0.00048
mk4.000862.03.01-TM:13	G_extract	349	0.00049
mk4.000186.03.01-TM:10	G_extract	272	0.00053
mk4.006543.02.01-TM:8	G_extract	275	0.00053
mk4.003078.01.01-TM:12	G_extract	278	0.00054
mk4.001198.02.01-TM:9	G_extract	267	0.00055
mk4.001018.02.01-TM:10	G_extract	276	0.00055
mk4.021573.00.01-TM:7	G_extract	270	0.00056
mk4.014465.03.01-TM:7	G_extract	267	0.00058
mk4.023948.01.01-TM:11	G_extract	269	0.00058
mk4.005654.01.01-TM:7	G_extract	267	0.00059
mk4.000043.19.01-TM:8	G_extract	266	0.00059
mk4.024544.01.01-TM:8	G_extract	272	0.0006
mk4.008269.00.01-TM:8	G_extract	272	0.0006
mk4.020923.00.01-TM:4	G_extract	272	0.0006
mk4.000785.00.01-TM:6	G_extract	272	0.0006
mk4.001211.14.01-TM:8	G_extract	273	0.00061
mk4.007964.02.01-TM:5	G_extract	267	0.00062
mk4.003802.01.01-TM:7	G_extract	266	0.00064
mk4.004608.01.01-TM:4	G_extract	267	0.00064
mk4.007417.00.01-TM:12	G_extract	268	0.00066
mk4.006926.00.01-TM:13	G_extract	268	0.00068
mk4.000714.06.01-TM:14	G_extract	285	0.00068
mk4.002063.00.01-TM:8	G_extract	269	0.00069
mk4.004094.00.01-TM:12	G_extract	266	0.0007
mk4.010027.02.01-TM:6	G_extract	270	0.00071
mk4.037343.00.01-TM:11	G_extract	270	0.00071
mk4.014339.00.01-TM:10	G_extract	293	0.00073
mk4.013043.01.01-TM:5	G_extract	268	0.00073
mk4.005745.00.01-TM:15	G_extract	267	0.00074
mk4.000299.14.01-TM:10	G_extract	266	0.00074
mk4.008774.00.01-TM:7	G_extract	270	0.00075
mk4.017481.00.01-TM:13	G_extract	269	0.00076
mk4.015479.00.01-TM:5	G_extract	270	0.00077
mk4.003761.03.01-TM:12	G_extract	284	0.00077
mk4.006212.01.01-TM:13	G_extract	266	0.0008
mk4.028995.00.01-TM:9	G_extract	280	0.0008
mk4.018638.00.01-TM:9	G_extract	266	0.00081
mk4.006181.00.01-TM:9	G_extract	267	0.00081
mk4.000801.06.01-TM:6	G_extract	266	0.00082
mk4.015562.00.01-TM:6	G_extract	266	0.00082
mk4.000887.07.01-TM:6	G_extract	277	0.00087
mk4.001317.00.01-TM:11	G_extract	266	0.00089
mk4.019922.01.01-TM:9	G_extract	284	0.00089
mk4.004728.01.01-TM:6	G_extract	271	0.00089
mk4.002950.00.01-TM:13	G_extract	267	0.00089
mk4.112760.00.01-TM:9	G_extract	279	0.00091
mk4.090268.00.01-TM:14	G_extract	271	0.00092
mk4.033258.00.01-TM:7	G_extract	267	0.00093
mk4.041772.01.01-TM:12	G_extract	269	0.00093
mk4.005685.00.01-TM:9	G_extract	278	0.00093
mk4.041360.00.02-TM:10	G_extract	267	0.00095
mk4.014465.04.01-TM:7	G_extract	267	0.00095
mk4.017192.00.01-TM:7	G_extract	276	0.00096
mk4.016258.00.01-TM:6	G_extract	268	0.00097
mk4.023948.00.01-TM:10	G_extract	272	0.00098
mk4.014465.00.01-TM:7	G_extract	267	0.00098
mk4.027521.01.01-TM:7	G_extract	274	0.00099
mk4.029325.00.01-TM:7	G_extract	269	0.001
mk4.000518.03.01-TM:6	G_extract	266	0.001
mk4.041360.00.01-TM:9	G_extract	279	0.001
mk4.025164.01.01-TM:11	G_extract	272	0.001
mk4.012790.00.01-TM:7	G_extract	266	0.001
mk4.003995.01.01-TM:7	G_extract	269	0.001
mk4.027666.00.01-TM:7	G_extract	277	0.0011
mk4.003698.06.02-TM:13	G_extract	267	0.0011
mk4.000320.02.01-TM:6	G_extract	274	0.0011
mk4.002569.02.01-TM:7	G_extract	271	0.0011
mk4.000064.04.01-TM:14	G_extract	272	0.0011
mk4.000033.05.01-TM:12	G_extract	276	0.0011
mk4.003698.06.01-TM:12	G_extract	268	0.0011
mk4.001579.05.01-TM:7	G_extract	273	0.0011
mk4.008686.00.01-TM:6	G_extract	270	0.0011
mk4.000699.11.01-TM:7	G_extract	272	0.0011
mk4.002150.00.01-TM:7	G_extract	267	0.0011
mk4.008963.00.01-TM:6	G_extract	269	0.0011
mk4.016353.01.01-TM:5	G_extract	267	0.0011
mk4.018209.00.01-TM:7	G_extract	272	0.0011
mk4.002411.02.01-TM:6	G_extract	267	0.0012
mk4.021371.02.01-TM:6	G_extract	269	0.0012
mk4.011371.00.01-TM:7	G_extract	269	0.0012
mk4.000111.06.01-TM:7	G_extract	275	0.0012
mk4.002618.00.01-TM:7	G_extract	274	0.0012
mk4.065294.00.01-TM:6	G_extract	267	0.0012
mk4.005268.02.01-TM:7	G_extract	269	0.0012
mk4.023907.00.01-TM:8	G_extract	272	0.0013
mk4.000008.08.01-TM:8	G_extract	268	0.0013
mk4.010306.00.01-TM:7	G_extract	273	0.0013
mk4.009505.02.01-TM:6	G_extract	274	0.0013
mk4.023164.00.01-TM:7	G_extract	266	0.0013
mk4.000035.06.01-TM:10	G_extract	268	0.0013
mk4.003870.01.01-TM:6	G_extract	267	0.0013
mk4.001138.04.01-TM:7	G_extract	268	0.0013
mk4.002759.00.01-TM:7	G_extract	266	0.0013
mk4.014950.00.01-TM:5	G_extract	267	0.0014
mk4.015951.01.01-TM:10	G_extract	280	0.0014
mk4.001585.00.01-TM:5	G_extract	268	0.0014
mk4.001541.08.01-TM:6	G_extract	268	0.0014
mk4.016304.00.01-TM:7	G_extract	267	0.0014
mk4.001731.02.01-TM:5	G_extract	266	0.0014
mk4.028519.00.01-TM:7	G_extract	273	0.0014
mk4.003634.00.01-TM:7	G_extract	278	0.0014
mk4.002182.01.01-TM:8	G_extract	283	0.0014
mk4.001827.05.01-TM:11	G_extract	270	0.0014
mk4.011006.00.01-TM:5	G_extract	270	0.0014
mk4.000387.01.01-TM:12	G_extract	278	0.0014
mk4.000081.11.01-TM:13	G_extract	275	0.0014
mk4.000064.03.01-TM:15	G_extract	271	0.0014
mk4.002749.02.01-TM:8	G_extract	272	0.0014
mk4.000957.03.01-TM:13	G_extract	267	0.0015
mk4.000871.01.01-TM:8	G_extract	266	0.0015
mk4.002984.00.01-TM:13	G_extract	268	0.0015
mk4.031738.00.01-TM:10	G_extract	301	0.0015
mk4.005966.02.01-TM:7	G_extract	266	0.0015
mk4.000081.05.01-TM:12	G_extract	272	0.0015
mk4.008288.00.01-TM:12	G_extract	274	0.0015
mk4.006256.01.01-TM:8	G_extract	267	0.0015
mk4.034835.02.01-TM:12	G_extract	278	0.0015
mk4.004661.00.01-TM:6	G_extract	273	0.0015
mk4.001491.09.01-TM:7	G_extract	266	0.0015
mk4.000742.09.01-TM:7	G_extract	267	0.0015
mk4.000656.10.01-TM:7	G_extract	283	0.0015
mk4.001014.08.01-TM:8	G_extract	267	0.0015
mk4.021095.01.01-TM:6	G_extract	266	0.0015
mk4.064173.01.01-TM:7	G_extract	269	0.0015
mk4.014127.00.01-TM:7	G_extract	271	0.0015
mk4.000269.01.01-TM:12	G_extract	268	0.0015
mk4.018682.00.01-TM:7	G_extract	277	0.0016
mk4.000131.00.01-TM:7	G_extract	270	0.0016
mk4.000377.05.01-TM:12	G_extract	268	0.0016
mk4.031645.00.01-TM:9	G_extract	266	0.0016
mk4.010969.00.01-TM:6	G_extract	270	0.0016
mk4.006686.05.01-TM:6	G_extract	273	0.0016
mk4.002457.00.01-TM:7	G_extract	268	0.0016
mk4.003202.01.01-TM:7	G_extract	270	0.0016
mk4.110428.00.01-TM:10	G_extract	268	0.0016
mk4.016594.00.01-TM:12	G_extract	273	0.0016
mk4.009091.00.01-TM:7	G_extract	266	0.0016
mk4.024776.02.01-TM:5	G_extract	268	0.0016
mk4.019855.00.01-TM:6	G_extract	266	0.0016
mk4.010158.01.01-TM:5	G_extract	273	0.0016
mk4.007921.00.01-TM:5	G_extract	267	0.0016
mk4.000990.05.01-TM:6	G_extract	268	0.0016
mk4.002514.01.01-TM:7	G_extract	266	0.0016
mk4.015023.00.01-TM:6	G_extract	267	0.0017
mk4.013545.01.01-TM:6	G_extract	287	0.0017
mk4.006946.00.01-TM:5	G_extract	274	0.0017
mk4.000317.12.01-TM:13	G_extract	281	0.0017
mk4.000675.13.01-TM:9	G_extract	269	0.0017
mk4.001642.06.01-TM:11	G_extract	272	0.0017
mk4.002524.01.01-TM:7	G_extract	278	0.0018
mk4.000245.02.01-TM:11	G_extract	274	0.0018
mk4.041435.00.01-TM:7	G_extract	280	0.0018
mk4.002661.07.01-TM:12	G_extract	283	0.0018
mk4.003540.01.01-TM:5	G_extract	266	0.0018
mk4.038514.00.01-TM:7	G_extract	266	0.0018
mk4.003635.03.01-TM:11	G_extract	273	0.0018
mk4.001235.01.01-TM:7	G_extract	269	0.0018
mk4.019085.00.01-TM:5	G_extract	268	0.0018
mk4.000152.03.01-TM:5	G_extract	266	0.0019
mk4.000189.02.01-TM:5	G_extract	267	0.0019
mk4.000068.16.01-TM:13	G_extract	275	0.0019
mk4.010001.00.01-TM:6	G_extract	267	0.0019
mk4.008535.00.01-TM:7	G_extract	270	0.0019
mk4.002234.01.01-TM:11	G_extract	280	0.0019
mk4.010383.00.01-TM:8	G_extract	266	0.0019
mk4.019969.00.01-TM:7	G_extract	283	0.0019
mk4.009526.00.01-TM:7	G_extract	279	0.0019
mk4.024928.00.01-TM:6	G_extract	267	0.002
mk4.003444.04.01-TM:8	G_extract	270	0.002
mk4.005939.01.01-TM:6	G_extract	267	0.002
mk4.000224.13.01-TM:7	G_extract	269	0.002
mk4.005737.00.01-TM:14	G_extract	276	0.002
mk4.001096.00.01-TM:6	G_extract	267	0.002
mk4.016110.00.01-TM:13	G_extract	290	0.002
mk4.016386.00.01-TM:6	G_extract	266	0.002
mk4.000115.01.01-TM:7	G_extract	276	0.002
mk4.021966.00.01-TM:14	G_extract	290	0.002
mk4.013231.00.01-TM:7	G_extract	269	0.002
mk4.000667.00.01-TM:11	G_extract	287	0.0021
mk4.058979.00.01-TM:4	G_extract	266	0.0021
mk4.005864.01.01-TM:7	G_extract	268	0.0021
mk4.009881.00.01-TM:11	G_extract	285	0.0021
mk4.001700.04.01-TM:5	G_extract	271	0.0021
mk4.000101.21.01-TM:6	G_extract	275	0.0021
mk4.030476.00.01-TM:7	G_extract	277	0.0021
mk4.000070.05.01-TM:9	G_extract	272	0.0021
mk4.009186.00.01-TM:6	G_extract	268	0.0021
mk4.001335.01.01-TM:13	G_extract	266	0.0022
mk4.010211.00.01-TM:7	G_extract	270	0.0022
mk4.004109.03.01-TM:7	G_extract	268	0.0022
mk4.000018.07.01-TM:7	G_extract	271	0.0022
mk4.018756.02.01-TM:9	G_extract	273	0.0022
mk4.000787.05.01-TM:7	G_extract	273	0.0022
mk4.014048.00.01-TM:7	G_extract	276	0.0022
mk4.002807.03.01-TM:7	G_extract	271	0.0022
mk4.000418.10.01-TM:7	G_extract	277	0.0022
mk4.044485.01.01-TM:7	G_extract	266	0.0022
mk4.001541.04.01-TM:6	G_extract	267	0.0022
mk4.004864.01.01-TM:9	G_extract	270	0.0022
mk4.009975.01.01-TM:8	G_extract	267	0.0022
mk4.010961.02.01-TM:11	G_extract	299	0.0023
mk4.000893.06.01-TM:9	G_extract	270	0.0023
mk4.007063.01.01-TM:13	G_extract	266	0.0023
mk4.003582.00.01-TM:11	G_extract	277	0.0023
mk4.000008.07.01-TM:8	G_extract	286	0.0023
mk4.002836.01.01-TM:4	G_extract	268	0.0023
mk4.003744.01.01-TM:7	G_extract	275	0.0024
mk4.000130.16.01-TM:5	G_extract	273	0.0024
mk4.000233.01.01-TM:12	G_extract	266	0.0024
mk4.006726.02.01-TM:12	G_extract	276	0.0024
mk4.021723.00.01-TM:6	G_extract	277	0.0024
mk4.011160.01.01-TM:7	G_extract	276	0.0024
mk4.016378.00.01-TM:6	G_extract	272	0.0024
mk4.075043.00.01-TM:6	G_extract	270	0.0024
mk4.002418.01.01-TM:7	G_extract	273	0.0025
mk4.000375.06.01-TM:7	G_extract	267	0.0025
mk4.000231.00.01-TM:5	G_extract	266	0.0025
mk4.000486.05.01-TM:11	G_extract	275	0.0026
mk4.007417.01.01-TM:14	G_extract	266	0.0026
mk4.014245.00.01-TM:7	G_extract	276	0.0026
mk4.000455.05.01-TM:13	G_extract	279	0.0026
mk4.050532.02.01-TM:8	G_extract	273	0.0026
mk4.028014.00.01-TM:7	G_extract	269	0.0026
mk4.018505.00.01-TM:6	G_extract	266	0.0026
mk4.010538.00.01-TM:6	G_extract	271	0.0026
mk4.006272.02.01-TM:12	G_extract	276	0.0027
mk4.003863.01.01-TM:5	G_extract	273	0.0027
mk4.006248.02.01-TM:7	G_extract	268	0.0027
mk4.043429.01.01-TM:5	G_extract	266	0.0027
mk4.015116.00.01-TM:6	G_extract	268	0.0027
mk4.017680.00.01-TM:6	G_extract	271	0.0027
mk4.041737.01.01-TM:11	G_extract	268	0.0027
mk4.000972.03.01-TM:6	G_extract	266	0.0027
mk4.000507.12.01-TM:5	G_extract	273	0.0028
mk4.000065.02.01-TM:7	G_extract	270	0.0028
mk4.065188.00.01-TM:12	G_extract	279	0.0028
mk4.006707.01.01-TM:12	G_extract	272	0.0028
mk4.009077.01.01-TM:9	G_extract	273	0.0028
mk4.012079.00.01-TM:6	G_extract	269	0.0028
mk4.008060.01.01-TM:7	G_extract	266	0.0028
mk4.005799.01.01-TM:6	G_extract	268	0.0028
mk4.008619.00.01-TM:6	G_extract	270	0.0028
mk4.034972.04.01-TM:11	G_extract	276	0.0029
mk4.012712.00.01-TM:5	G_extract	272	0.0029
mk4.021981.00.01-TM:6	G_extract	266	0.0029
mk4.013443.00.01-TM:7	G_extract	269	0.0029
mk4.006637.01.01-TM:9	G_extract	276	0.0029
mk4.003002.02.01-TM:7	G_extract	274	0.0029
mk4.000749.07.01-TM:14	G_extract	273	0.0029
mk4.006187.00.01-TM:8	G_extract	274	0.0029
mk4.008325.00.01-TM:8	G_extract	279	0.0029
mk4.008560.02.01-TM:8	G_extract	273	0.003
mk4.000129.05.01-TM:9	G_extract	266	0.003
mk4.002063.03.01-TM:12	G_extract	283	0.003
mk4.008848.02.01-TM:6	G_extract	266	0.0031
mk4.004290.01.01-TM:5	G_extract	269	0.0031
mk4.014771.00.01-TM:6	G_extract	266	0.0031
mk4.009996.00.01-TM:7	G_extract	273	0.0031
mk4.005254.00.01-TM:12	G_extract	270	0.0031
mk4.001543.02.01-TM:7	G_extract	266	0.0031
mk4.010890.00.01-TM:8	G_extract	269	0.0032
mk4.002980.06.01-TM:7	G_extract	275	0.0032
mk4.000992.05.01-TM:5	G_extract	274	0.0032
mk4.003391.00.01-TM:6	G_extract	268	0.0032
mk4.004011.01.01-TM:5	G_extract	271	0.0032
mk4.013690.00.01-TM:6	G_extract	269	0.0032
mk4.003971.00.01-TM:8	G_extract	268	0.0032
mk4.000600.00.01-TM:7	G_extract	271	0.0032
mk4.002108.03.01-TM:4	G_extract	266	0.0032
mk4.029237.00.01-TM:5	G_extract	266	0.0033
mk4.033855.01.01-TM:5	G_extract	266	0.0033
mk4.024190.00.01-TM:5	G_extract	268	0.0033
mk4.004125.01.01-TM:6	G_extract	276	0.0034
mk4.013336.00.01-TM:5	G_extract	267	0.0034
mk4.018112.00.01-TM:7	G_extract	266	0.0034
mk4.008189.00.01-TM:9	G_extract	272	0.0034
mk4.000698.04.01-TM:6	G_extract	273	0.0034
mk4.000152.09.01-TM:5	G_extract	268	0.0034
mk4.001225.08.01-TM:10	G_extract	266	0.0034
mk4.028431.00.01-TM:6	G_extract	266	0.0034
mk4.000205.09.01-TM:4	G_extract	267	0.0034
mk4.003370.00.01-TM:7	G_extract	267	0.0034
mk4.004491.00.01-TM:8	G_extract	269	0.0034
mk4.001001.05.01-TM:9	G_extract	267	0.0035
mk4.052451.01.01-TM:8	G_extract	270	0.0035
mk4.009774.00.01-TM:6	G_extract	277	0.0035
mk4.004934.00.01-TM:5	G_extract	276	0.0035
mk4.070744.00.01-TM:5	G_extract	266	0.0035
mk4.021333.00.01-TM:4	G_extract	273	0.0036
mk4.066545.00.01-TM:7	G_extract	277	0.0036
mk4.000467.01.01-TM:7	G_extract	276	0.0036
mk4.007350.00.01-TM:10	G_extract	276	0.0036
mk4.001541.05.01-TM:12	G_extract	289	0.0036
mk4.005059.00.01-TM:11	G_extract	271	0.0036
mk4.009372.01.01-TM:6	G_extract	275	0.0036
mk4.008908.00.01-TM:6	G_extract	275	0.0036
mk4.015482.01.01-TM:11	G_extract	269	0.0037
mk4.018973.00.01-TM:5	G_extract	273	0.0037
mk4.001765.04.01-TM:7	G_extract	267	0.0037
mk4.007116.00.01-TM:5	G_extract	266	0.0037
mk4.025426.00.01-TM:8	G_extract	272	0.0038
mk4.000012.14.01-TM:5	G_extract	267	0.0038
mk4.021371.01.01-TM:6	G_extract	266	0.0038
mk4.006472.00.01-TM:7	G_extract	266	0.0038
mk4.004402.02.01-TM:5	G_extract	270	0.0038
mk4.002853.00.01-TM:12	G_extract	273	0.0038
mk4.026702.00.01-TM:5	G_extract	266	0.0038
mk4.025650.00.01-TM:7	G_extract	272	0.0039
mk4.001919.01.01-TM:5	G_extract	274	0.0039
mk4.007867.00.01-TM:8	G_extract	268	0.0039
mk4.000323.00.01-TM:6	G_extract	268	0.0039
mk4.003695.00.01-TM:12	G_extract	272	0.0039
mk4.013405.00.01-TM:4	G_extract	268	0.0039
mk4.015373.00.01-TM:8	G_extract	275	0.0039
mk4.001823.04.01-TM:6	G_extract	277	0.0039
mk4.000732.01.01-TM:6	G_extract	271	0.004
mk4.012121.00.01-TM:5	G_extract	271	0.004
mk4.023545.00.01-TM:6	G_extract	268	0.004
mk4.003647.03.01-TM:7	G_extract	269	0.004
mk4.003768.02.01-TM:11	G_extract	278	0.0041
mk4.008583.01.01-TM:9	G_extract	271	0.0041
mk4.000332.02.01-TM:9	G_extract	266	0.0041
mk4.004572.01.01-TM:5	G_extract	266	0.0041
mk4.005428.00.01-TM:6	G_extract	277	0.0041
mk4.001391.00.01-TM:11	G_extract	271	0.0041
mk4.039303.00.02-TM:5	G_extract	267	0.0041
mk4.009326.01.01-TM:13	G_extract	271	0.0041
mk4.000957.01.02-TM:12	G_extract	266	0.0041
mk4.014252.00.01-TM:6	G_extract	268	0.0042
mk4.022807.00.01-TM:5	G_extract	268	0.0042
mk4.002881.02.01-TM:6	G_extract	271	0.0042
mk4.004437.02.01-TM:6	G_extract	274	0.0043
mk4.047682.01.01-TM:9	G_extract	271	0.0043
mk4.015549.02.01-TM:8	G_extract	289	0.0043
mk4.014801.02.01-TM:4	G_extract	266	0.0043
mk4.015816.00.01-TM:5	G_extract	269	0.0043
mk4.008555.00.01-TM:7	G_extract	267	0.0043
mk4.012790.01.01-TM:7	G_extract	273	0.0044
mk4.007538.01.01-TM:7	G_extract	282	0.0045
mk4.002881.01.01-TM:6	G_extract	269	0.0045
mk4.009244.00.01-TM:9	G_extract	267	0.0045
mk4.001852.03.01-TM:4	G_extract	266	0.0045
mk4.000341.05.01-TM:7	G_extract	270	0.0045
mk4.021732.00.01-TM:6	G_extract	276	0.0045
mk4.010430.04.01-TM:7	G_extract	279	0.0045
mk4.001001.01.01-TM:8	G_extract	266	0.0045
mk4.005966.01.01-TM:7	G_extract	269	0.0046
mk4.014986.03.01-TM:8	G_extract	274	0.0046
mk4.000557.00.01-TM:7	G_extract	277	0.0046
mk4.009236.02.01-TM:7	G_extract	272	0.0046
mk4.017826.00.01-TM:6	G_extract	269	0.0046
mk4.000235.13.01-TM:5	G_extract	275	0.0046
mk4.000332.07.01-TM:6	G_extract	267	0.0047
mk4.010863.00.01-TM:8	G_extract	272	0.0047
mk4.002713.07.01-TM:10	G_extract	273	0.0047
mk4.001845.00.01-TM:5	G_extract	266	0.0047
mk4.016522.00.01-TM:6	G_extract	267	0.0047
mk4.001291.01.01-TM:7	G_extract	273	0.0047
mk4.002485.01.01-TM:5	G_extract	271	0.0047
mk4.000128.07.01-TM:10	G_extract	270	0.0047
mk4.000480.07.01-TM:4	G_extract	267	0.0047
mk4.009754.00.01-TM:13	G_extract	293	0.0047
mk4.022227.01.01-TM:7	G_extract	266	0.0048
mk4.012183.00.01-TM:6	G_extract	268	0.0048
mk4.001434.00.01-TM:5	G_extract	267	0.0048
mk4.004030.02.01-TM:7	G_extract	273	0.0048
mk4.001382.02.01-TM:7	G_extract	269	0.0048
mk4.004462.02.01-TM:5	G_extract	269	0.0048
mk4.007700.01.01-TM:6	G_extract	268	0.0049
mk4.010834.00.01-TM:7	G_extract	281	0.0049
mk4.000076.05.01-TM:5	G_extract	277	0.0049
mk4.000210.05.01-TM:9	G_extract	268	0.0049
mk4.004303.02.01-TM:5	G_extract	272	0.005
mk4.000596.05.01-TM:7	G_extract	266	0.005
mk4.009002.00.01-TM:5	G_extract	269	0.005
mk4.005353.00.01-TM:13	G_extract	272	0.005
mk4.000732.11.01-TM:6	G_extract	272	0.005
mk4.002460.05.01-TM:5	G_extract	267	0.0051
mk4.026767.00.01-TM:5	G_extract	268	0.0051
mk4.047334.00.01-TM:8	G_extract	266	0.0051
mk4.000581.05.01-TM:9	G_extract	289	0.0051
mk4.044600.00.01-TM:5	G_extract	270	0.0051
mk4.017286.00.01-TM:5	G_extract	269	0.0051
mk4.018855.00.01-TM:8	G_extract	271	0.0052
mk4.014833.01.01-TM:6	G_extract	270	0.0052
mk4.003161.02.01-TM:6	G_extract	271	0.0053
mk4.001166.15.01-TM:7	G_extract	271	0.0053
mk4.000309.10.01-TM:6	G_extract	267	0.0053
mk4.003391.03.01-TM:11	G_extract	273	0.0053
mk4.028156.00.01-TM:7	G_extract	267	0.0053
mk4.002042.02.01-TM:7	G_extract	274	0.0055
mk4.065124.00.01-TM:5	G_extract	266	0.0055
mk4.004137.00.01-TM:5	G_extract	271	0.0055
mk4.028071.00.01-TM:6	G_extract	274	0.0056
mk4.001381.00.01-TM:6	G_extract	269	0.0056
mk4.003938.01.01-TM:7	G_extract	272	0.0056
mk4.010777.00.01-TM:5	G_extract	268	0.0057
mk4.003380.00.01-TM:4	G_extract	267	0.0057
mk4.003018.04.01-TM:6	G_extract	271	0.0057
mk4.002714.04.01-TM:6	G_extract	282	0.0057
mk4.004497.00.01-TM:6	G_extract	274	0.0057
mk4.000843.10.01-TM:7	G_extract	268	0.0057
mk4.000090.04.01-TM:12	G_extract	274	0.0057
mk4.002479.00.01-TM:8	G_extract	287	0.0058
mk4.004711.02.01-TM:7	G_extract	278	0.0058
mk4.064379.00.01-TM:7	G_extract	278	0.0058
mk4.001112.02.01-TM:5	G_extract	277	0.0058
mk4.002021.03.01-TM:10	G_extract	269	0.0059
mk4.011561.00.01-TM:6	G_extract	267	0.0059
mk4.017090.01.01-TM:7	G_extract	281	0.0059
mk4.001587.06.01-TM:5	G_extract	271	0.0059
mk4.007388.02.01-TM:5	G_extract	267	0.006
mk4.019036.00.01-TM:5	G_extract	272	0.006
mk4.002849.04.01-TM:11	G_extract	266	0.006
mk4.028819.00.01-TM:6	G_extract	271	0.0061
mk4.027458.00.01-TM:5	G_extract	268	0.0061
mk4.028704.00.01-TM:5	G_extract	267	0.0061
mk4.010400.02.01-TM:7	G_extract	266	0.0061
mk4.004437.00.01-TM:5	G_extract	274	0.0061
mk4.002235.01.01-TM:6	G_extract	267	0.0062
mk4.005481.04.01-TM:4	G_extract	267	0.0062
mk4.025352.00.01-TM:7	G_extract	291	0.0062
mk4.009878.02.01-TM:9	G_extract	272	0.0062
mk4.028245.00.01-TM:5	G_extract	269	0.0062
mk4.004791.00.01-TM:6	G_extract	266	0.0062
mk4.016171.01.01-TM:5	G_extract	273	0.0062
mk4.021289.00.01-TM:8	G_extract	273	0.0063
mk4.000160.15.01-TM:7	G_extract	301	0.0063
mk4.001510.05.01-TM:6	G_extract	266	0.0063
mk4.009255.05.01-TM:5	G_extract	269	0.0063
mk4.009398.00.01-TM:14	G_extract	284	0.0064
mk4.006097.03.01-TM:7	G_extract	284	0.0065
mk4.001412.04.01-TM:6	G_extract	273	0.0065
mk4.014274.00.01-TM:6	G_extract	278	0.0065
mk4.000149.00.01-TM:6	G_extract	266	0.0065
mk4.000153.15.01-TM:4	G_extract	269	0.0065
mk4.014690.00.01-TM:5	G_extract	266	0.0065
mk4.000614.12.01-TM:13	G_extract	335	0.0066
mk4.008073.00.01-TM:7	G_extract	275	0.0066
mk4.012893.00.01-TM:4	G_extract	268	0.0066
mk4.000649.00.01-TM:6	G_extract	273	0.0066
mk4.008463.05.01-TM:5	G_extract	271	0.0066
mk4.020609.01.01-TM:5	G_extract	270	0.0067
mk4.000646.00.01-TM:7	G_extract	266	0.0067
mk4.000054.19.01-TM:7	G_extract	266	0.0067
mk4.011166.03.01-TM:7	G_extract	273	0.0067
mk4.002484.00.01-TM:9	G_extract	270	0.0067
mk4.020158.02.01-TM:6	G_extract	267	0.0067
mk4.016047.00.01-TM:8	G_extract	266	0.0067
mk4.012659.00.01-TM:7	G_extract	268	0.0068
mk4.009682.02.01-TM:4	G_extract	267	0.0068
mk4.000529.01.01-TM:8	G_extract	272	0.0069
mk4.000231.03.01-TM:5	G_extract	267	0.0069
mk4.001701.01.01-TM:9	G_extract	267	0.0069
mk4.005792.01.01-TM:12	G_extract	267	0.0069
mk4.000588.08.01-TM:5	G_extract	267	0.0069
mk4.013870.01.01-TM:6	G_extract	283	0.0069
mk4.041325.00.01-TM:6	G_extract	274	0.007
mk4.000883.05.01-TM:7	G_extract	274	0.007
mk4.001658.10.01-TM:7	G_extract	282	0.007
mk4.007536.02.01-TM:8	G_extract	278	0.007
mk4.007587.01.01-TM:7	G_extract	276	0.0071
mk4.002977.02.01-TM:5	G_extract	266	0.0071
mk4.000108.08.01-TM:7	G_extract	272	0.0072
mk4.012932.00.01-TM:5	G_extract	273	0.0072
mk4.015879.01.01-TM:5	G_extract	267	0.0072
mk4.004391.01.01-TM:5	G_extract	266	0.0072
mk4.000162.07.01-TM:5	G_extract	269	0.0072
mk4.002551.00.01-TM:7	G_extract	266	0.0073
mk4.000164.05.01-TM:6	G_extract	266	0.0073
mk4.002395.11.01-TM:11	G_extract	274	0.0073
mk4.000233.05.01-TM:12	G_extract	295	0.0074
mk4.000659.02.01-TM:6	G_extract	273	0.0074
mk4.001853.06.01-TM:6	G_extract	266	0.0074
mk4.033185.00.01-TM:5	G_extract	267	0.0075
mk4.006946.01.01-TM:7	G_extract	268	0.0075
mk4.000297.03.01-TM:12	G_extract	286	0.0075
mk4.023701.00.01-TM:5	G_extract	274	0.0075
mk4.023242.00.01-TM:11	G_extract	284	0.0075
mk4.000020.03.01-TM:7	G_extract	273	0.0076
mk4.000576.12.01-TM:4	G_extract	266	0.0076
mk4.013977.01.01-TM:13	G_extract	296	0.0076
mk4.001634.01.01-TM:7	G_extract	271	0.0076
mk4.003915.04.01-TM:6	G_extract	276	0.0077
mk4.004465.00.01-TM:12	G_extract	324	0.0077
mk4.010658.02.01-TM:9	G_extract	270	0.0078
mk4.000580.00.01-TM:5	G_extract	268	0.0079
mk4.000491.04.01-TM:6	G_extract	269	0.0079
mk4.000442.04.01-TM:8	G_extract	272	0.0079
mk4.000164.06.01-TM:6	G_extract	287	0.0079
mk4.000874.07.01-TM:5	G_extract	266	0.008
mk4.019901.00.01-TM:5	G_extract	269	0.008
mk4.004224.00.01-TM:5	G_extract	266	0.008
mk4.000219.00.01-TM:5	G_extract	272	0.0081
mk4.053440.00.01-TM:5	G_extract	268	0.0081
mk4.000713.09.01-TM:5	G_extract	267	0.0081
mk4.005367.02.01-TM:5	G_extract	266	0.0082
mk4.002066.02.01-TM:4	G_extract	270	0.0082
mk4.020376.00.01-TM:7	G_extract	266	0.0082
mk4.001012.08.01-TM:4	G_extract	275	0.0083
mk4.004469.04.01-TM:6	G_extract	275	0.0083
mk4.018855.01.01-TM:6	G_extract	270	0.0083
mk4.001207.06.01-TM:6	G_extract	266	0.0083
mk4.000972.04.01-TM:7	G_extract	286	0.0084
mk4.011321.00.01-TM:5	G_extract	267	0.0084
mk4.004310.01.01-TM:8	G_extract	268	0.0084
mk4.006235.01.01-TM:4	G_extract	266	0.0084
mk4.002063.05.01-TM:5	G_extract	269	0.0085
mk4.001456.05.01-TM:8	G_extract	267	0.0085
mk4.014774.01.01-TM:6	G_extract	271	0.0085
mk4.000354.16.01-TM:7	G_extract	284	0.0085
mk4.001178.03.01-TM:5	G_extract	266	0.0085
mk4.006327.00.01-TM:7	G_extract	279	0.0085
mk4.000711.05.01-TM:12	G_extract	303	0.0087
mk4.002112.07.01-TM:12	G_extract	278	0.0087
mk4.020363.00.01-TM:5	G_extract	268	0.0088
mk4.008731.01.01-TM:5	G_extract	267	0.0088
mk4.017592.00.01-TM:6	G_extract	274	0.0088
mk4.008513.01.02-TM:5	G_extract	272	0.0088
mk4.001711.04.01-TM:5	G_extract	271	0.0089
mk4.024505.00.01-TM:10	G_extract	284	0.0089
mk4.012106.00.01-TM:5	G_extract	268	0.0089
mk4.035872.02.01-TM:5	G_extract	266	0.0089
mk4.000090.03.01-TM:6	G_extract	267	0.0089
mk4.013160.00.01-TM:5	G_extract	266	0.009
mk4.025669.00.01-TM:5	G_extract	266	0.009
mk4.011509.03.01-TM:7	G_extract	277	0.009
mk4.025533.00.01-TM:6	G_extract	267	0.009
mk4.002423.01.01-TM:6	G_extract	271	0.009
mk4.012327.00.01-TM:9	G_extract	273	0.0091
mk4.003768.03.01-TM:11	G_extract	325	0.0091
mk4.000022.02.01-TM:5	G_extract	268	0.0091
mk4.002996.01.01-TM:6	G_extract	269	0.0092
mk4.001407.02.01-TM:5	G_extract	266	0.0092
mk4.013827.00.01-TM:5	G_extract	272	0.0092
mk4.022218.00.01-TM:7	G_extract	273	0.0093
mk4.025433.00.01-TM:5	G_extract	276	0.0093
mk4.004048.02.01-TM:4	G_extract	267	0.0094
mk4.009674.00.01-TM:6	G_extract	280	0.0094
mk4.014719.00.01-TM:6	G_extract	276	0.0094
mk4.019606.00.01-TM:5	G_extract	266	0.0095
mk4.012416.01.01-TM:6	G_extract	270	0.0095
mk4.023291.01.01-TM:6	G_extract	274	0.0095
mk4.003386.03.01-TM:5	G_extract	266	0.0095
mk4.000233.03.01-TM:12	G_extract	266	0.0095
mk4.016496.00.01-TM:7	G_extract	281	0.0096
mk4.011988.00.01-TM:7	G_extract	270	0.0096
mk4.001816.08.01-TM:4	G_extract	266	0.0096
mk4.013487.00.01-TM:7	G_extract	268	0.0096
mk4.000020.08.01-TM:7	G_extract	276	0.0096
mk4.090945.00.01-TM:5	G_extract	271	0.0097
mk4.005899.01.01-TM:13	G_extract	269	0.0097
mk4.004172.00.01-TM:5	G_extract	279	0.0097
mk4.005564.01.01-TM:4	G_extract	266	0.0097
mk4.001140.03.01-TM:4	G_extract	269	0.0098
mk4.004711.03.01-TM:11	G_extract	288	0.0098
mk4.002724.00.01-TM:5	G_extract	272	0.0098
mk4.001541.00.01-TM:12	G_extract	271	0.0099
mk4.002529.03.01-TM:7	G_extract	268	0.0099
mk4.031060.00.01-TM:6	G_extract	266	0.0099
mk4.006636.00.01-TM:6	G_extract	269	0.0099
mk4.000181.04.01-TM:6	G_extract	269	0.01
mk4.003070.02.01-TM:10	G_extract	268	0.01
mk4.001493.02.01-TM:5	G_extract	269	0.01
mk4.059715.00.01-TM:7	G_extract	272	0.01
mk4.014320.00.01-TM:7	G_extract	278	0.01
mk4.004312.02.01-TM:6	G_extract	270	0.01
mk4.025678.00.01-TM:5	G_extract	275	0.01
mk4.002013.04.01-TM:6	G_extract	266	0.01
mk4.000271.05.01-TM:10	G_extract	270	0.01
mk4.001377.11.01-TM:7	G_extract	266	0.01
mk4.002249.06.01-TM:4	G_extract	267	0.01
mk4.000987.06.01-TM:9	G_extract	276	0.01
mk4.036740.00.01-TM:5	G_extract	266	0.01
mk4.002692.02.01-TM:6	G_extract	266	0.01
mk4.002058.02.01-TM:6	G_extract	266	0.011
mk4.028035.01.01-TM:5	G_extract	275	0.011
mk4.002936.02.01-TM:4	G_extract	267	0.011
mk4.076625.00.01-TM:7	G_extract	273	0.011
mk4.000535.07.01-TM:4	G_extract	267	0.011
mk4.009662.00.01-TM:8	G_extract	276	0.011
mk4.000785.02.01-TM:5	G_extract	269	0.011
mk4.001208.04.01-TM:4	G_extract	266	0.011
mk4.000030.07.01-TM:8	G_extract	279	0.011
mk4.005568.02.01-TM:6	G_extract	274	0.011
mk4.024092.00.01-TM:7	G_extract	272	0.011
mk4.000518.02.01-TM:9	G_extract	266	0.011
mk4.007776.00.01-TM:7	G_extract	268	0.011
mk4.002634.00.01-TM:5	G_extract	269	0.011
mk4.001266.03.01-TM:5	G_extract	275	0.011
mk4.017060.00.01-TM:8	G_extract	267	0.011
mk4.017515.02.01-TM:6	G_extract	270	0.011
mk4.009448.00.01-TM:5	G_extract	269	0.011
mk4.020797.01.01-TM:7	G_extract	270	0.011
mk4.004873.01.01-TM:4	G_extract	266	0.011
mk4.000156.00.01-TM:10	G_extract	275	0.011
mk4.011351.00.01-TM:5	G_extract	268	0.011
mk4.000003.30.01-TM:5	G_extract	266	0.011
mk4.000766.06.01-TM:5	G_extract	266	0.011
mk4.010315.01.01-TM:5	G_extract	266	0.012
mk4.006266.02.01-TM:12	G_extract	269	0.012
mk4.009662.04.01-TM:6	G_extract	266	0.012
mk4.010239.00.01-TM:4	G_extract	266	0.012
mk4.000707.02.01-TM:6	G_extract	269	0.012
mk4.043458.00.01-TM:5	G_extract	269	0.012
mk4.028649.04.01-TM:7	G_extract	269	0.012
mk4.000287.00.01-TM:12	G_extract	275	0.012
mk4.002285.05.01-TM:6	G_extract	267	0.012
mk4.008621.00.01-TM:6	G_extract	282	0.012
mk4.001771.01.01-TM:6	G_extract	274	0.012
mk4.043315.01.01-TM:10	G_extract	283	0.012
mk4.000392.10.01-TM:5	G_extract	266	0.012
mk4.002769.03.01-TM:5	G_extract	268	0.012
mk4.000085.14.01-TM:5	G_extract	271	0.012
mk4.017583.00.01-TM:5	G_extract	267	0.012
mk4.006883.00.01-TM:5	G_extract	266	0.012
mk4.058500.00.01-TM:6	G_extract	273	0.012
mk4.017782.00.01-TM:5	G_extract	269	0.012
mk4.004303.01.01-TM:5	G_extract	266	0.012
mk4.000872.01.01-TM:3	G_extract	266	0.012
mk4.000022.03.01-TM:5	G_extract	270	0.012
mk4.015276.00.01-TM:9	G_extract	274	0.012
mk4.002877.00.01-TM:6	G_extract	266	0.012
mk4.001792.07.01-TM:7	G_extract	271	0.013
mk4.002172.02.01-TM:6	G_extract	272	0.013
mk4.002893.03.01-TM:6	G_extract	268	0.013
mk4.000911.00.01-TM:9	G_extract	280	0.013
mk4.000467.08.01-TM:6	G_extract	280	0.013
mk4.000714.02.01-TM:10	G_extract	279	0.013
mk4.026290.01.01-TM:6	G_extract	266	0.013
mk4.003906.01.01-TM:5	G_extract	275	0.013
mk4.006446.01.01-TM:12	G_extract	270	0.013
mk4.004437.01.01-TM:5	G_extract	270	0.013
mk4.002128.03.01-TM:3	G_extract	266	0.013
mk4.006604.00.01-TM:5	G_extract	269	0.013
mk4.017835.00.01-TM:5	G_extract	272	0.013
mk4.065148.00.01-TM:10	G_extract	270	0.013
mk4.003448.02.01-TM:7	G_extract	266	0.013
mk4.008166.01.01-TM:5	G_extract	268	0.013
mk4.005315.00.01-TM:4	G_extract	266	0.013
mk4.000421.00.01-TM:7	G_extract	266	0.013
mk4.001918.06.01-TM:12	G_extract	271	0.013
mk4.000323.02.01-TM:4	G_extract	266	0.013
mk4.023435.00.01-TM:4	G_extract	266	0.013
mk4.001974.03.01-TM:7	G_extract	266	0.014
mk4.000052.12.01-TM:6	G_extract	268	0.014
mk4.026082.00.01-TM:6	G_extract	273	0.014
mk4.013999.00.01-TM:7	G_extract	286	0.014
mk4.004290.03.01-TM:4	G_extract	266	0.014
mk4.001678.03.01-TM:7	G_extract	273	0.014
mk4.004515.01.01-TM:6	G_extract	266	0.014
mk4.003246.04.01-TM:5	G_extract	266	0.014
mk4.022130.01.01-TM:4	G_extract	268	0.014
mk4.004400.01.01-TM:7	G_extract	267	0.014
mk4.011130.02.01-TM:4	G_extract	266	0.014
mk4.016023.00.01-TM:4	G_extract	266	0.014
mk4.018463.00.01-TM:5	G_extract	272	0.014
mk4.001328.00.01-TM:7	G_extract	271	0.014
mk4.001166.09.01-TM:5	G_extract	266	0.014
mk4.000665.02.01-TM:5	G_extract	270	0.014
mk4.000458.08.01-TM:5	G_extract	274	0.014
mk4.004289.02.01-TM:6	G_extract	266	0.014
mk4.001320.02.01-TM:5	G_extract	266	0.014
mk4.011070.00.01-TM:10	G_extract	266	0.014
mk4.000656.02.01-TM:5	G_extract	276	0.014
mk4.007312.01.01-TM:6	G_extract	267	0.014
mk4.000940.02.01-TM:5	G_extract	267	0.014
mk4.027867.00.01-TM:8	G_extract	278	0.014
mk4.007777.01.01-TM:4	G_extract	268	0.014
mk4.025096.00.01-TM:5	G_extract	267	0.014
mk4.002472.08.01-TM:6	G_extract	266	0.014
mk4.008510.02.01-TM:6	G_extract	280	0.014
mk4.003644.00.01-TM:8	G_extract	296	0.014
mk4.000218.00.01-TM:6	G_extract	267	0.014
mk4.000489.00.01-TM:4	G_extract	266	0.014
mk4.002418.02.01-TM:8	G_extract	273	0.014
mk4.000924.03.01-TM:7	G_extract	266	0.014
mk4.000281.10.01-TM:8	G_extract	268	0.015
mk4.012244.02.01-TM:9	G_extract	266	0.015
mk4.013492.00.01-TM:7	G_extract	272	0.015
mk4.007949.00.01-TM:6	G_extract	268	0.015
mk4.001225.04.01-TM:5	G_extract	267	0.015
mk4.007072.01.01-TM:4	G_extract	267	0.015
mk4.004028.03.01-TM:6	G_extract	272	0.015
mk4.003679.04.01-TM:5	G_extract	267	0.015
mk4.025583.00.01-TM:4	G_extract	266	0.015
mk4.009044.00.01-TM:8	G_extract	280	0.015
mk4.000681.13.01-TM:4	G_extract	266	0.015
mk4.015311.00.01-TM:4	G_extract	266	0.015
mk4.000904.06.01-TM:5	G_extract	268	0.015
mk4.001002.09.01-TM:5	G_extract	268	0.015
mk4.019924.01.01-TM:4	G_extract	266	0.015
mk4.005742.03.01-TM:6	G_extract	268	0.015
mk4.058366.00.01-TM:6	G_extract	267	0.015
mk4.023026.00.01-TM:5	G_extract	271	0.015
mk4.016353.00.01-TM:4	G_extract	267	0.015
mk4.005766.00.01-TM:9	G_extract	272	0.015
mk4.002769.05.01-TM:5	G_extract	266	0.015
mk4.000164.12.01-TM:7	G_extract	272	0.015
mk4.005935.02.01-TM:5	G_extract	267	0.015
mk4.000118.04.01-TM:6	G_extract	266	0.015
mk4.021839.00.01-TM:8	G_extract	266	0.015
mk4.020454.01.01-TM:6	G_extract	278	0.015
mk4.002276.00.01-TM:4	G_extract	267	0.015
mk4.024549.00.01-TM:6	G_extract	266	0.016
mk4.063848.00.01-TM:5	G_extract	270	0.016
mk4.003793.01.01-TM:5	G_extract	266	0.016
mk4.019628.00.01-TM:3	G_extract	266	0.016
mk4.005552.01.01-TM:6	G_extract	271	0.016
mk4.001801.00.01-TM:8	G_extract	270	0.016
mk4.008907.01.01-TM:6	G_extract	272	0.016
mk4.007176.00.01-TM:7	G_extract	269	0.016
mk4.002266.00.01-TM:6	G_extract	271	0.016
mk4.010351.01.01-TM:7	G_extract	276	0.016
mk4.020573.02.01-TM:5	G_extract	266	0.016
mk4.027019.00.01-TM:6	G_extract	266	0.016
mk4.020042.00.01-TM:6	G_extract	266	0.016
mk4.002153.00.01-TM:6	G_extract	268	0.016
mk4.000473.07.01-TM:5	G_extract	271	0.016
mk4.007438.01.01-TM:6	G_extract	272	0.016
mk4.003908.00.01-TM:6	G_extract	266	0.016
mk4.005773.00.01-TM:6	G_extract	275	0.016
mk4.001301.03.01-TM:7	G_extract	271	0.017
mk4.002299.04.02-TM:5	G_extract	266	0.017
mk4.002683.04.01-TM:5	G_extract	266	0.017
mk4.005399.00.01-TM:4	G_extract	268	0.017
mk4.027228.00.01-TM:4	G_extract	267	0.017
mk4.020272.00.01-TM:5	G_extract	280	0.017
mk4.021123.00.01-TM:7	G_extract	266	0.017
mk4.002246.01.01-TM:5	G_extract	270	0.017
mk4.000770.03.01-TM:4	G_extract	266	0.017
mk4.005623.00.01-TM:6	G_extract	266	0.017
mk4.000121.11.01-TM:6	G_extract	267	0.017
mk4.058474.00.01-TM:5	G_extract	267	0.017
mk4.000928.03.01-TM:5	G_extract	266	0.017
mk4.002299.04.01-TM:5	G_extract	266	0.017
mk4.000385.05.01-TM:5	G_extract	266	0.017
mk4.009537.00.01-TM:6	G_extract	267	0.017
mk4.003091.00.01-TM:4	G_extract	266	0.017
mk4.007868.03.01-TM:5	G_extract	269	0.017
mk4.010443.00.01-TM:4	G_extract	267	0.017
mk4.002635.00.01-TM:7	G_extract	268	0.017
mk4.000311.10.01-TM:6	G_extract	266	0.017
mk4.000118.11.01-TM:4	G_extract	266	0.017
mk4.002751.06.01-TM:3	G_extract	266	0.017
mk4.008026.01.01-TM:4	G_extract	270	0.017
mk4.031508.01.01-TM:4	G_extract	269	0.018
mk4.030563.01.01-TM:4	G_extract	269	0.018
mk4.000388.10.01-TM:3	G_extract	272	0.018
mk4.004095.01.01-TM:4	G_extract	266	0.018
mk4.004036.03.01-TM:4	G_extract	267	0.018
mk4.002112.02.01-TM:10	G_extract	281	0.018
mk4.008813.00.01-TM:5	G_extract	270	0.018
mk4.033153.00.01-TM:6	G_extract	266	0.018
mk4.001610.06.01-TM:6	G_extract	272	0.018
mk4.004230.05.01-TM:6	G_extract	268	0.018
mk4.002687.04.01-TM:6	G_extract	268	0.018
mk4.012113.03.01-TM:5	G_extract	273	0.018
mk4.009372.00.01-TM:5	G_extract	267	0.018
mk4.002989.01.01-TM:4	G_extract	268	0.018
mk4.024763.01.01-TM:6	G_extract	266	0.018
mk4.001989.03.01-TM:9	G_extract	266	0.018
mk4.001839.03.01-TM:5	G_extract	267	0.018
mk4.000617.01.01-TM:7	G_extract	267	0.019
mk4.010450.02.01-TM:4	G_extract	270	0.019
mk4.007116.02.01-TM:7	G_extract	267	0.019
mk4.000685.07.02-TM:6	G_extract	269	0.019
mk4.013611.01.01-TM:7	G_extract	268	0.019
mk4.001106.01.01-TM:8	G_extract	271	0.019
mk4.002091.02.01-TM:6	G_extract	282	0.019
mk4.028791.00.01-TM:8	G_extract	268	0.019
mk4.009070.00.01-TM:9	G_extract	272	0.019
mk4.001077.05.01-TM:6	G_extract	270	0.019
mk4.002738.02.01-TM:6	G_extract	270	0.019
mk4.003628.02.01-TM:6	G_extract	266	0.019
mk4.000071.07.01-TM:4	G_extract	268	0.019
mk4.097248.00.01-TM:5	G_extract	274	0.019
mk4.001091.06.01-TM:12	G_extract	276	0.019
mk4.009412.00.01-TM:5	G_extract	275	0.019
mk4.024950.00.01-TM:6	G_extract	268	0.019
mk4.006213.04.01-TM:4	G_extract	266	0.02
mk4.009287.01.01-TM:5	G_extract	270	0.02
mk4.012584.01.01-TM:4	G_extract	268	0.02
mk4.030245.00.01-TM:8	G_extract	296	0.02
mk4.013251.00.01-TM:5	G_extract	266	0.02
mk4.014100.00.01-TM:4	G_extract	266	0.02
mk4.019589.00.01-TM:6	G_extract	266	0.02
mk4.003258.04.01-TM:4	G_extract	266	0.02
mk4.005599.00.01-TM:7	G_extract	272	0.02
mk4.007112.06.01-TM:4	G_extract	266	0.02
mk4.000254.09.01-TM:4	G_extract	270	0.02
mk4.007347.00.01-TM:3	G_extract	266	0.02
mk4.044940.00.01-TM:4	G_extract	266	0.02
mk4.063386.02.01-TM:4	G_extract	266	0.02
mk4.000101.01.01-TM:5	G_extract	266	0.02
mk4.003898.03.01-TM:4	G_extract	266	0.02
mk4.010684.01.01-TM:5	G_extract	267	0.02
mk4.002679.00.01-TM:4	G_extract	268	0.021
mk4.075142.00.01-TM:4	G_extract	266	0.021
mk4.004288.00.01-TM:5	G_extract	267	0.021
mk4.022554.00.01-TM:6	G_extract	269	0.021
mk4.044190.01.01-TM:5	G_extract	270	0.021
mk4.030734.00.01-TM:6	G_extract	266	0.021
mk4.029042.00.01-TM:6	G_extract	272	0.021
mk4.005483.04.01-TM:5	G_extract	266	0.021
mk4.002168.04.01-TM:4	G_extract	266	0.021
mk4.005562.01.01-TM:7	G_extract	266	0.021
mk4.044301.00.01-TM:6	G_extract	270	0.021
mk4.010315.00.01-TM:3	G_extract	267	0.022
mk4.008963.01.01-TM:6	G_extract	274	0.022
mk4.003061.02.01-TM:6	G_extract	279	0.022
mk4.001760.02.01-TM:5	G_extract	266	0.022
mk4.009176.00.01-TM:4	G_extract	267	0.022
mk4.008655.00.01-TM:3	G_extract	266	0.022
mk4.000324.01.01-TM:5	G_extract	270	0.022
mk4.010712.00.01-TM:4	G_extract	269	0.022
mk4.011893.01.01-TM:7	G_extract	266	0.022
mk4.013982.02.01-TM:5	G_extract	266	0.022
mk4.002510.01.01-TM:4	G_extract	266	0.022
mk4.008579.02.01-TM:7	G_extract	277	0.022
mk4.002997.01.01-TM:4	G_extract	268	0.022
mk4.012010.00.01-TM:4	G_extract	270	0.022
mk4.002184.03.01-TM:6	G_extract	269	0.022
mk4.000871.03.01-TM:6	G_extract	270	0.022
mk4.000143.18.01-TM:5	G_extract	283	0.022
mk4.011935.00.01-TM:7	G_extract	271	0.022
mk4.001942.03.01-TM:5	G_extract	266	0.022
mk4.006478.00.01-TM:7	G_extract	273	0.022
mk4.001535.03.01-TM:6	G_extract	274	0.022
mk4.000247.04.01-TM:4	G_extract	269	0.023
mk4.001171.00.01-TM:4	G_extract	271	0.023
mk4.031641.00.01-TM:4	G_extract	266	0.023
mk4.002524.00.01-TM:4	G_extract	266	0.023
mk4.016631.00.01-TM:5	G_extract	268	0.023
mk4.000324.02.01-TM:5	G_extract	266	0.023
mk4.000202.07.01-TM:11	G_extract	268	0.023
mk4.001192.07.01-TM:6	G_extract	274	0.023
mk4.000532.03.01-TM:4	G_extract	266	0.023
mk4.005022.01.01-TM:7	G_extract	279	0.023
mk4.005774.01.01-TM:5	G_extract	269	0.023
mk4.015432.02.01-TM:6	G_extract	266	0.023
mk4.004405.00.01-TM:6	G_extract	271	0.023
mk4.016505.01.01-TM:4	G_extract	267	0.023
mk4.009767.02.01-TM:4	G_extract	266	0.023
mk4.000743.03.01-TM:4	G_extract	268	0.023
mk4.000709.03.01-TM:4	G_extract	266	0.023
mk4.011301.01.01-TM:7	G_extract	269	0.023
mk4.004189.01.01-TM:7	G_extract	271	0.024
mk4.003075.04.01-TM:5	G_extract	266	0.024
mk4.040613.01.01-TM:5	G_extract	267	0.024
mk4.023769.00.01-TM:4	G_extract	266	0.024
mk4.030623.02.01-TM:7	G_extract	279	0.024
mk4.007185.02.01-TM:6	G_extract	270	0.024
mk4.002019.04.01-TM:5	G_extract	266	0.024
mk4.003838.00.01-TM:7	G_extract	275	0.024
mk4.005599.03.01-TM:7	G_extract	272	0.024
mk4.000472.03.01-TM:7	G_extract	277	0.024
mk4.006271.00.01-TM:5	G_extract	273	0.024
mk4.005600.00.01-TM:6	G_extract	267	0.024
mk4.000874.06.01-TM:5	G_extract	266	0.025
mk4.000458.09.01-TM:4	G_extract	266	0.025
mk4.000411.03.01-TM:12	G_extract	312	0.025
mk4.001621.07.01-TM:6	G_extract	280	0.025
mk4.000449.09.01-TM:3	G_extract	266	0.025
mk4.000899.06.01-TM:4	G_extract	267	0.025
mk4.005572.02.01-TM:6	G_extract	272	0.025
mk4.013087.00.01-TM:5	G_extract	273	0.025
mk4.003359.01.01-TM:3	G_extract	266	0.025
mk4.031086.00.01-TM:5	G_extract	266	0.025
mk4.005809.00.01-TM:7	G_extract	282	0.025
mk4.000996.07.01-TM:6	G_extract	271	0.025
mk4.000077.04.01-TM:5	G_extract	266	0.025
mk4.004168.01.01-TM:4	G_extract	267	0.025
mk4.017643.00.01-TM:5	G_extract	271	0.025
mk4.026976.01.01-TM:4	G_extract	266	0.025
mk4.038149.04.01-TM:5	G_extract	279	0.026
mk4.015757.00.01-TM:5	G_extract	267	0.026
mk4.019915.00.01-TM:4	G_extract	266	0.026
mk4.007887.00.01-TM:5	G_extract	266	0.026
mk4.007422.00.01-TM:6	G_extract	266	0.026
mk4.004167.00.01-TM:7	G_extract	266	0.026
mk4.027005.00.01-TM:7	G_extract	279	0.026
mk4.001815.02.01-TM:6	G_extract	268	0.026
mk4.008303.02.01-TM:4	G_extract	266	0.027
mk4.002936.01.01-TM:4	G_extract	267	0.027
mk4.000874.09.01-TM:5	G_extract	267	0.027
mk4.000139.04.01-TM:4	G_extract	268	0.027
mk4.000778.00.01-TM:5	G_extract	266	0.027
mk4.003296.00.01-TM:5	G_extract	269	0.027
mk4.004907.02.01-TM:5	G_extract	268	0.027
mk4.000920.06.01-TM:4	G_extract	269	0.027
mk4.007727.00.01-TM:4	G_extract	266	0.027
mk4.004977.02.01-TM:4	G_extract	266	0.027
mk4.000039.15.01-TM:4	G_extract	266	0.027
mk4.014108.00.01-TM:4	G_extract	271	0.027
mk4.001871.00.01-TM:4	G_extract	266	0.027
mk4.000937.05.01-TM:4	G_extract	272	0.027
mk4.006297.00.01-TM:4	G_extract	266	0.027
mk4.015007.00.01-TM:4	G_extract	266	0.027
mk4.020124.00.01-TM:4	G_extract	267	0.027
mk4.006847.02.01-TM:5	G_extract	266	0.027
mk4.065273.00.01-TM:5	G_extract	266	0.028
mk4.001014.07.01-TM:6	G_extract	269	0.028
mk4.046795.01.01-TM:4	G_extract	269	0.028
mk4.006686.01.01-TM:5	G_extract	267	0.028
mk4.003236.02.01-TM:5	G_extract	268	0.028
mk4.003794.01.01-TM:4	G_extract	267	0.028
mk4.002427.04.01-TM:4	G_extract	266	0.028
mk4.000920.05.01-TM:3	G_extract	266	0.028
mk4.008262.00.01-TM:4	G_extract	268	0.029
mk4.000357.04.01-TM:5	G_extract	267	0.029
mk4.005283.04.01-TM:5	G_extract	266	0.029
mk4.010613.01.01-TM:4	G_extract	267	0.029
mk4.004847.01.01-TM:5	G_extract	268	0.029
mk4.006681.00.01-TM:4	G_extract	268	0.029
mk4.013599.01.01-TM:4	G_extract	267	0.029
mk4.009555.04.01-TM:4	G_extract	266	0.029
mk4.012369.00.01-TM:4	G_extract	272	0.029
mk4.000574.12.01-TM:5	G_extract	281	0.03
mk4.004103.00.01-TM:8	G_extract	273	0.03
mk4.002901.00.01-TM:4	G_extract	266	0.03
mk4.003196.07.01-TM:4	G_extract	266	0.03
mk4.008159.01.01-TM:6	G_extract	267	0.03
mk4.026788.00.01-TM:4	G_extract	269	0.03
mk4.020979.01.01-TM:4	G_extract	266	0.03
mk4.002023.05.01-TM:4	G_extract	266	0.03
mk4.003042.02.01-TM:5	G_extract	266	0.03
mk4.003826.03.01-TM:4	G_extract	267	0.03
mk4.018780.00.01-TM:4	G_extract	269	0.03
mk4.020400.00.01-TM:4	G_extract	266	0.03
mk4.001862.01.01-TM:5	G_extract	266	0.031
mk4.017426.00.01-TM:5	G_extract	272	0.031
mk4.000022.00.01-TM:5	G_extract	271	0.031
mk4.027995.00.01-TM:5	G_extract	280	0.031
mk4.002365.06.01-TM:4	G_extract	266	0.031
mk4.001944.04.01-TM:8	G_extract	277	0.031
mk4.001013.06.01-TM:6	G_extract	270	0.031
mk4.007709.00.01-TM:5	G_extract	272	0.031
mk4.006503.02.01-TM:5	G_extract	275	0.031
mk4.003236.02.02-TM:6	G_extract	277	0.031
mk4.021798.00.01-TM:4	G_extract	269	0.031
mk4.017977.00.01-TM:4	G_extract	266	0.031
mk4.008958.00.01-TM:4	G_extract	266	0.031
mk4.001497.00.01-TM:5	G_extract	266	0.032
mk4.016154.00.01-TM:4	G_extract	267	0.032
mk4.009248.03.01-TM:7	G_extract	269	0.032
mk4.001401.10.01-TM:4	G_extract	266	0.032
mk4.000137.08.01-TM:4	G_extract	268	0.032
mk4.001043.02.01-TM:4	G_extract	269	0.032
mk4.052495.00.01-TM:4	G_extract	269	0.032
mk4.006023.01.01-TM:4	G_extract	271	0.032
mk4.001486.04.01-TM:9	G_extract	273	0.033
mk4.000143.11.01-TM:4	G_extract	273	0.033
mk4.007588.00.01-TM:6	G_extract	268	0.033
mk4.015702.00.01-TM:3	G_extract	266	0.033
mk4.023765.01.01-TM:5	G_extract	267	0.033
mk4.002389.08.01-TM:5	G_extract	266	0.034
mk4.029333.01.01-TM:4	G_extract	266	0.034
mk4.000892.06.01-TM:4	G_extract	268	0.034
mk4.002113.01.01-TM:6	G_extract	271	0.034
mk4.004804.00.01-TM:6	G_extract	267	0.034
mk4.005226.00.01-TM:4	G_extract	267	0.034
mk4.001002.08.01-TM:4	G_extract	266	0.034
mk4.002418.03.01-TM:6	G_extract	266	0.034
mk4.001612.01.01-TM:4	G_extract	266	0.034
mk4.000540.12.01-TM:5	G_extract	273	0.035
mk4.005807.02.01-TM:8	G_extract	267	0.035
mk4.003455.01.01-TM:4	G_extract	266	0.035
mk4.018450.00.01-TM:4	G_extract	266	0.035
mk4.000902.03.01-TM:4	G_extract	266	0.035
mk4.041875.02.01-TM:3	G_extract	266	0.035
mk4.007224.00.01-TM:6	G_extract	267	0.035
mk4.005650.02.01-TM:4	G_extract	266	0.035
mk4.011861.02.01-TM:5	G_extract	282	0.035
mk4.003975.00.01-TM:4	G_extract	266	0.035
mk4.001757.07.01-TM:4	G_extract	266	0.035
mk4.010946.00.01-TM:6	G_extract	269	0.035
mk4.005371.00.01-TM:7	G_extract	277	0.035
mk4.030876.00.01-TM:5	G_extract	266	0.035
mk4.006044.00.01-TM:5	G_extract	266	0.035
mk4.009229.00.01-TM:5	G_extract	266	0.035
mk4.000405.02.01-TM:5	G_extract	275	0.035
mk4.000348.10.01-TM:3	G_extract	267	0.035
mk4.013707.01.01-TM:4	G_extract	267	0.035
mk4.003291.05.01-TM:6	G_extract	266	0.035
mk4.001826.00.01-TM:4	G_extract	266	0.036
mk4.001372.02.01-TM:9	G_extract	270	0.036
mk4.004734.03.01-TM:4	G_extract	266	0.036
mk4.005912.00.01-TM:6	G_extract	268	0.036
mk4.005774.00.01-TM:5	G_extract	266	0.036
mk4.002184.04.01-TM:5	G_extract	269	0.036
mk4.000010.11.01-TM:5	G_extract	267	0.036
mk4.007877.01.01-TM:4	G_extract	270	0.036
mk4.016955.00.01-TM:6	G_extract	271	0.036
mk4.000129.13.01-TM:5	G_extract	266	0.036
mk4.001530.00.01-TM:8	G_extract	276	0.036
mk4.005443.00.01-TM:4	G_extract	266	0.036
mk4.000943.09.01-TM:5	G_extract	269	0.037
mk4.008332.01.01-TM:3	G_extract	266	0.037
mk4.001252.03.01-TM:5	G_extract	268	0.037
mk4.044215.00.01-TM:7	G_extract	269	0.037
mk4.000708.03.01-TM:5	G_extract	266	0.037
mk4.003337.03.01-TM:5	G_extract	266	0.037
mk4.000240.02.01-TM:4	G_extract	266	0.037
mk4.009970.02.01-TM:3	G_extract	268	0.037
mk4.032282.00.01-TM:4	G_extract	266	0.038
mk4.023412.00.01-TM:4	G_extract	266	0.038
mk4.001979.05.01-TM:4	G_extract	266	0.038
mk4.012403.00.01-TM:5	G_extract	266	0.038
mk4.008963.02.01-TM:6	G_extract	283	0.038
mk4.007286.04.01-TM:5	G_extract	269	0.038
mk4.037618.00.01-TM:4	G_extract	266	0.038
mk4.001889.04.01-TM:4	G_extract	266	0.038
mk4.001658.11.01-TM:4	G_extract	268	0.038
mk4.003776.05.01-TM:5	G_extract	266	0.038
mk4.003693.01.01-TM:5	G_extract	269	0.038
mk4.027975.00.01-TM:4	G_extract	266	0.039
mk4.058792.00.01-TM:4	G_extract	266	0.039
mk4.038468.03.01-TM:6	G_extract	266	0.039
mk4.000859.00.01-TM:4	G_extract	266	0.039
mk4.007453.00.01-TM:3	G_extract	266	0.039
mk4.006213.01.01-TM:4	G_extract	266	0.04
mk4.013897.00.01-TM:5	G_extract	269	0.04
mk4.000148.01.01-TM:6	G_extract	267	0.04
mk4.001693.07.01-TM:5	G_extract	266	0.04
mk4.012239.04.01-TM:4	G_extract	266	0.04
mk4.002777.04.01-TM:5	G_extract	266	0.04
mk4.058619.00.01-TM:6	G_extract	268	0.04
mk4.002037.01.01-TM:4	G_extract	267	0.04
mk4.000723.00.01-TM:5	G_extract	268	0.04
mk4.004559.00.01-TM:4	G_extract	266	0.041
mk4.009375.00.01-TM:4	G_extract	266	0.041
mk4.003444.03.01-TM:5	G_extract	271	0.041
mk4.023939.00.01-TM:4	G_extract	266	0.041
mk4.003183.03.01-TM:5	G_extract	269	0.041
mk4.000773.03.01-TM:4	G_extract	267	0.041
mk4.009236.01.01-TM:7	G_extract	271	0.041
mk4.000018.03.01-TM:4	G_extract	267	0.042
mk4.002423.00.01-TM:4	G_extract	266	0.042
mk4.000185.19.01-TM:3	G_extract	266	0.042
mk4.058514.00.01-TM:5	G_extract	266	0.042
mk4.001543.03.01-TM:4	G_extract	266	0.043
mk4.002492.00.01-TM:3	G_extract	266	0.043
mk4.030298.00.01-TM:3	G_extract	269	0.043
mk4.001225.13.01-TM:6	G_extract	266	0.043
mk4.021385.00.01-TM:5	G_extract	266	0.043
mk4.001587.05.01-TM:4	G_extract	266	0.044
mk4.005647.01.01-TM:4	G_extract	267	0.044
mk4.000770.12.01-TM:3	G_extract	266	0.044
mk4.002937.00.01-TM:7	G_extract	267	0.044
mk4.003367.01.01-TM:5	G_extract	266	0.044
mk4.003314.02.01-TM:3	G_extract	267	0.045
mk4.000924.05.01-TM:5	G_extract	274	0.045
mk4.038460.00.01-TM:4	G_extract	271	0.045
mk4.019356.00.01-TM:5	G_extract	268	0.045
mk4.015367.00.01-TM:9	G_extract	268	0.046
mk4.011361.00.01-TM:3	G_extract	266	0.046
mk4.001825.05.01-TM:5	G_extract	270	0.046
mk4.000625.00.01-TM:3	G_extract	266	0.046
mk4.000141.08.01-TM:8	G_extract	272	0.046
mk4.010076.00.01-TM:5	G_extract	269	0.046
mk4.010931.00.01-TM:4	G_extract	266	0.046
mk4.054772.00.01-TM:4	G_extract	267	0.046
mk4.000022.06.01-TM:4	G_extract	267	0.046
mk4.008315.00.01-TM:4	G_extract	268	0.046
mk4.020496.02.01-TM:5	G_extract	276	0.047
mk4.014508.01.01-TM:6	G_extract	267	0.047
mk4.035981.02.01-TM:4	G_extract	266	0.047
mk4.000702.03.01-TM:3	G_extract	266	0.047
mk4.003841.02.01-TM:3	G_extract	266	0.047
mk4.005227.03.01-TM:4	G_extract	272	0.048
mk4.000056.13.01-TM:7	G_extract	271	0.048
mk4.021767.00.01-TM:5	G_extract	280	0.049
mk4.008848.01.01-TM:5	G_extract	267	0.049
mk4.014685.00.01-TM:6	G_extract	269	0.049
mk4.002387.00.01-TM:6	G_extract	279	0.049
mk4.025630.00.01-TM:5	G_extract	266	0.049
mk4.001486.07.01-TM:4	G_extract	270	0.049
mk4.000220.11.01-TM:3	G_extract	267	0.05
mk4.062475.00.01-TM:5	G_extract	269	0.05
mk4.003924.00.01-TM:4	G_extract	267	0.05
mk4.006329.01.01-TM:3	G_extract	266	0.05
mk4.000041.14.01-TM:5	G_extract	266	0.05
mk4.019274.01.01-TM:6	G_extract	270	0.05
mk4.006402.01.01-TM:3	G_extract	266	0.051
mk4.007610.01.01-TM:4	G_extract	266	0.051
mk4.017631.00.01-TM:6	G_extract	280	0.051
mk4.004081.00.01-TM:5	G_extract	272	0.051
mk4.001084.11.01-TM:3	G_extract	268	0.052
mk4.009933.00.01-TM:3	G_extract	266	0.052
mk4.005042.00.01-TM:5	G_extract	266	0.052
mk4.000442.09.01-TM:4	G_extract	266	0.052
mk4.005402.00.01-TM:4	G_extract	266	0.053
mk4.001145.00.01-TM:6	G_extract	269	0.053
mk4.043247.00.01-TM:4	G_extract	266	0.053
mk4.007707.02.01-TM:4	G_extract	266	0.053
mk4.009850.00.01-TM:3	G_extract	266	0.053
mk4.027071.01.01-TM:4	G_extract	267	0.054
mk4.003782.03.01-TM:4	G_extract	266	0.054
mk4.007494.05.01-TM:5	G_extract	266	0.054
mk4.040373.00.01-TM:4	G_extract	270	0.054
mk4.007046.00.01-TM:3	G_extract	266	0.054
mk4.001486.05.01-TM:3	G_extract	266	0.054
mk4.003736.03.01-TM:8	G_extract	276	0.055
mk4.044293.00.01-TM:4	G_extract	267	0.055
mk4.006292.00.01-TM:6	G_extract	275	0.055
mk4.028452.00.01-TM:6	G_extract	266	0.055
mk4.003056.03.01-TM:4	G_extract	266	0.056
mk4.008013.02.01-TM:4	G_extract	267	0.056
mk4.002695.03.01-TM:4	G_extract	267	0.056
mk4.010564.01.01-TM:5	G_extract	268	0.056
mk4.001622.08.01-TM:4	G_extract	266	0.056
mk4.000467.02.02-TM:3	G_extract	266	0.056
mk4.006613.01.01-TM:4	G_extract	266	0.056
mk4.000376.07.01-TM:5	G_extract	272	0.056
mk4.000035.15.01-TM:4	G_extract	266	0.056
mk4.004919.01.01-TM:5	G_extract	269	0.057
mk4.002439.01.01-TM:5	G_extract	268	0.057
mk4.003651.02.01-TM:3	G_extract	266	0.057
mk4.031880.00.01-TM:4	G_extract	269	0.057
mk4.021825.00.01-TM:3	G_extract	267	0.058
mk4.006352.02.01-TM:4	G_extract	269	0.058
mk4.013345.02.01-TM:3	G_extract	266	0.059
mk4.004966.06.01-TM:4	G_extract	266	0.059
mk4.002389.10.01-TM:3	G_extract	266	0.059
mk4.001327.03.01-TM:6	G_extract	269	0.059
mk4.050500.00.01-TM:3	G_extract	266	0.06
mk4.005050.00.01-TM:3	G_extract	266	0.06
mk4.003042.03.01-TM:4	G_extract	272	0.06
mk4.001837.05.01-TM:4	G_extract	266	0.06
mk4.001694.02.01-TM:4	G_extract	266	0.06
mk4.004989.02.01-TM:3	G_extract	266	0.06
mk4.000776.07.01-TM:5	G_extract	266	0.06
mk4.002743.03.01-TM:4	G_extract	268	0.061
mk4.029516.03.01-TM:6	G_extract	267	0.061
mk4.003183.01.01-TM:5	G_extract	268	0.061
mk4.004674.01.01-TM:4	G_extract	268	0.061
mk4.005022.00.01-TM:7	G_extract	275	0.061
mk4.001365.09.01-TM:6	G_extract	269	0.061
mk4.003919.00.01-TM:6	G_extract	278	0.062
mk4.006054.00.01-TM:3	G_extract	266	0.062
mk4.008926.02.01-TM:4	G_extract	266	0.062
mk4.002643.02.01-TM:3	G_extract	266	0.063
mk4.003522.01.01-TM:7	G_extract	270	0.063
mk4.000066.23.01-TM:7	G_extract	269	0.063
mk4.027443.00.01-TM:3	G_extract	266	0.063
mk4.010437.02.01-TM:4	G_extract	266	0.063
mk4.015483.00.01-TM:3	G_extract	266	0.063
mk4.007949.02.01-TM:4	G_extract	268	0.064
mk4.015955.01.01-TM:4	G_extract	266	0.064
mk4.014456.03.01-TM:4	G_extract	268	0.064
mk4.000465.06.01-TM:5	G_extract	272	0.064
mk4.005784.01.01-TM:5	G_extract	266	0.064
mk4.002413.01.01-TM:4	G_extract	268	0.064
mk4.007966.01.01-TM:3	G_extract	267	0.064
mk4.017985.00.01-TM:3	G_extract	267	0.064
mk4.004457.00.01-TM:3	G_extract	267	0.065
mk4.001914.01.01-TM:3	G_extract	267	0.065
mk4.023017.00.01-TM:5	G_extract	272	0.065
mk4.015843.00.01-TM:4	G_extract	267	0.065
mk4.013953.00.01-TM:5	G_extract	266	0.065
mk4.003075.02.01-TM:4	G_extract	266	0.066
mk4.001235.04.01-TM:7	G_extract	273	0.066
mk4.002521.02.01-TM:4	G_extract	266	0.066
mk4.000893.02.01-TM:3	G_extract	266	0.066
mk4.000176.13.01-TM:4	G_extract	266	0.066
mk4.001202.06.01-TM:4	G_extract	267	0.066
mk4.001642.01.01-TM:4	G_extract	266	0.067
mk4.004703.00.01-TM:3	G_extract	267	0.067
mk4.017865.00.01-TM:4	G_extract	266	0.067
mk4.011671.01.01-TM:6	G_extract	299	0.067
mk4.004582.00.01-TM:5	G_extract	282	0.067
mk4.005498.00.01-TM:3	G_extract	266	0.067
mk4.004156.02.01-TM:5	G_extract	267	0.067
mk4.017582.00.01-TM:4	G_extract	266	0.068
mk4.001166.11.01-TM:4	G_extract	267	0.068
mk4.003454.04.01-TM:4	G_extract	268	0.068
mk4.029602.00.01-TM:4	G_extract	266	0.068
mk4.034513.00.01-TM:3	G_extract	266	0.068
mk4.002195.03.01-TM:4	G_extract	266	0.069
mk4.001748.02.01-TM:4	G_extract	269	0.069
mk4.032180.02.01-TM:3	G_extract	267	0.069
mk4.026347.03.01-TM:3	G_extract	266	0.069
mk4.001062.06.01-TM:5	G_extract	266	0.069
mk4.014456.01.01-TM:3	G_extract	266	0.069
mk4.003291.04.01-TM:5	G_extract	267	0.069
mk4.010454.01.01-TM:6	G_extract	268	0.069
mk4.001717.01.01-TM:3	G_extract	266	0.069
mk4.001394.06.01-TM:4	G_extract	273	0.069
mk4.000881.06.01-TM:4	G_extract	266	0.069
mk4.002073.00.01-TM:5	G_extract	267	0.069
mk4.009459.00.01-TM:4	G_extract	266	0.07
mk4.039018.00.01-TM:3	G_extract	267	0.07
mk4.001114.04.01-TM:4	G_extract	266	0.07
mk4.017908.00.01-TM:3	G_extract	266	0.07
mk4.004048.00.01-TM:5	G_extract	266	0.071
mk4.002472.01.01-TM:5	G_extract	268	0.071
mk4.012231.01.01-TM:5	G_extract	269	0.071
mk4.024352.02.01-TM:4	G_extract	266	0.071
mk4.001124.03.01-TM:3	G_extract	267	0.071
mk4.000257.08.01-TM:5	G_extract	267	0.071
mk4.000630.01.01-TM:3	G_extract	266	0.072
mk4.002158.00.01-TM:4	G_extract	266	0.072
mk4.017961.00.01-TM:5	G_extract	269	0.072
mk4.012893.01.01-TM:3	G_extract	266	0.072
mk4.024637.00.01-TM:6	G_extract	269	0.073
mk4.057167.01.01-TM:5	G_extract	269	0.073
mk4.003456.00.01-TM:4	G_extract	266	0.074
mk4.023599.00.01-TM:3	G_extract	266	0.074
mk4.000019.18.01-TM:4	G_extract	266	0.074
mk4.001320.01.01-TM:7	G_extract	270	0.075
mk4.003306.00.01-TM:4	G_extract	269	0.077
mk4.001420.02.01-TM:6	G_extract	267	0.077
mk4.002676.03.01-TM:5	G_extract	269	0.077
mk4.001526.01.01-TM:5	G_extract	268	0.077
mk4.000323.21.01-TM:3	G_extract	266	0.077
mk4.032528.00.02-TM:3	G_extract	269	0.078
mk4.001294.00.01-TM:4	G_extract	267	0.078
mk4.000007.09.01-TM:5	G_extract	273	0.078
mk4.018192.02.01-TM:5	G_extract	267	0.078
mk4.002179.03.01-TM:3	G_extract	266	0.078
mk4.019532.00.01-TM:5	G_extract	266	0.079
mk4.009720.00.01-TM:5	G_extract	275	0.079
mk4.002357.02.01-TM:4	G_extract	273	0.079
mk4.020848.00.01-TM:5	G_extract	266	0.08
mk4.001123.00.01-TM:4	G_extract	266	0.08
mk4.018953.00.01-TM:3	G_extract	266	0.081
mk4.025288.02.01-TM:3	G_extract	266	0.081
mk4.035049.00.01-TM:3	G_extract	266	0.081
mk4.018105.05.01-TM:3	G_extract	266	0.081
mk4.012692.00.01-TM:5	G_extract	267	0.081
mk4.000685.07.01-TM:4	G_extract	267	0.081
mk4.005143.00.01-TM:4	G_extract	268	0.082
mk4.009884.00.01-TM:6	G_extract	276	0.082
mk4.001258.01.01-TM:5	G_extract	266	0.082
mk4.007285.00.01-TM:7	G_extract	266	0.083
mk4.021159.00.01-TM:3	G_extract	266	0.083
mk4.009783.01.01-TM:5	G_extract	266	0.083
mk4.025160.02.01-TM:4	G_extract	266	0.083
mk4.000304.10.01-TM:5	G_extract	266	0.083
mk4.021730.00.01-TM:3	G_extract	269	0.083
mk4.003075.01.01-TM:3	G_extract	266	0.083
mk4.043429.01.02-TM:3	G_extract	266	0.084
mk4.011534.00.01-TM:5	G_extract	266	0.084
mk4.014654.00.01-TM:4	G_extract	269	0.084
mk4.009309.00.01-TM:4	G_extract	266	0.085
mk4.022617.00.01-TM:4	G_extract	269	0.085
mk4.000370.00.01-TM:11	G_extract	267	0.085
mk4.017038.01.01-TM:4	G_extract	266	0.085
mk4.005046.00.01-TM:4	G_extract	268	0.086
mk4.004427.03.01-TM:5	G_extract	274	0.086
mk4.001831.00.01-TM:5	G_extract	269	0.086
mk4.025404.00.01-TM:4	G_extract	268	0.086
mk4.000035.16.01-TM:3	G_extract	266	0.086
mk4.011650.02.01-TM:3	G_extract	266	0.086
mk4.005704.02.01-TM:3	G_extract	266	0.086
mk4.005820.00.02-TM:5	G_extract	277	0.087
mk4.001283.01.01-TM:7	G_extract	277	0.087
mk4.003307.01.01-TM:4	G_extract	267	0.087
mk4.000350.08.01-TM:8	G_extract	270	0.088
mk4.031582.00.01-TM:3	G_extract	266	0.088
mk4.053492.00.01-TM:5	G_extract	266	0.088
mk4.009660.00.01-TM:4	G_extract	266	0.088
mk4.024240.00.01-TM:3	G_extract	266	0.088
mk4.022131.01.01-TM:5	G_extract	266	0.089
mk4.002058.04.01-TM:4	G_extract	266	0.09
mk4.004847.00.01-TM:4	G_extract	266	0.091
mk4.007493.02.01-TM:4	G_extract	268	0.091
mk4.001166.16.01-TM:4	G_extract	266	0.091
mk4.029656.00.01-TM:5	G_extract	269	0.092
mk4.007796.00.01-TM:4	G_extract	266	0.092
mk4.000043.11.01-TM:4	G_extract	266	0.092
mk4.021784.00.01-TM:6	G_extract	278	0.092
mk4.003454.01.01-TM:3	G_extract	266	0.092
mk4.004331.00.01-TM:3	G_extract	266	0.093
mk4.000095.16.01-TM:5	G_extract	266	0.093
mk4.002134.01.01-TM:3	G_extract	266	0.093
mk4.004151.00.01-TM:4	G_extract	267	0.093
mk4.002073.01.01-TM:5	G_extract	269	0.094
mk4.005662.00.01-TM:5	G_extract	266	0.094
mk4.027828.00.01-TM:5	G_extract	269	0.094
mk4.011090.00.01-TM:4	G_extract	266	0.095
mk4.004901.01.01-TM:4	G_extract	269	0.095
mk4.002867.05.01-TM:3	G_extract	266	0.095
mk4.011572.00.01-TM:5	G_extract	279	0.096
mk4.003258.05.01-TM:5	G_extract	266	0.096
mk4.025011.01.01-TM:4	G_extract	266	0.096
mk4.002354.05.01-TM:4	G_extract	268	0.096
mk4.002279.10.01-TM:4	G_extract	267	0.097
mk4.003725.01.01-TM:4	G_extract	268	0.097
mk4.009884.01.01-TM:4	G_extract	270	0.097
mk4.000050.04.01-TM:3	G_extract	268	0.097
mk4.002866.03.01-TM:4	G_extract	268	0.097
mk4.018926.00.01-TM:3	G_extract	267	0.097
mk4.053570.00.01-TM:3	G_extract	266	0.097
mk4.002334.01.01-TM:4	G_extract	266	0.097
mk4.023361.00.01-TM:10	G_extract	276	0.098
mk4.003749.01.01-TM:3	G_extract	266	0.098
mk4.001298.02.01-TM:5	G_extract	267	0.099
mk4.050269.01.01-TM:5	G_extract	269	0.099
mk4.000144.05.01-TM:7	G_extract	278	0.099
mk4.013799.00.01-TM:5	G_extract	270	0.099
mk4.000527.09.01-TM:4	G_extract	269	0.1
mk4.023568.00.01-TM:3	G_extract	267	0.1
mk4.006252.00.01-TM:4	G_extract	266	0.1
mk4.001943.01.01-TM:3	G_extract	266	0.1
mk4.010792.03.01-TM:4	G_extract	267	0.1
mk4.010699.03.01-TM:3	G_extract	266	0.1
mk4.036245.00.01-TM:7	G_extract	266	0.1
mk4.016624.01.01-TM:3	G_extract	266	0.1
mk4.063197.00.01-TM:3	G_extract	266	0.1
mk4.000216.20.01-TM:3	G_extract	267	0.1
mk4.000558.02.01-TM:4	G_extract	268	0.1
mk4.019659.00.01-TM:4	G_extract	266	0.1
mk4.034971.03.01-TM:6	G_extract	287	0.1
mk4.001278.02.01-TM:3	G_extract	266	0.1
mk4.006853.00.01-TM:4	G_extract	266	0.1
mk4.009555.02.01-TM:4	G_extract	267	0.1
mk4.020908.00.01-TM:4	G_extract	266	0.1
mk4.002210.01.01-TM:7	G_extract	266	0.1
mk4.006363.01.01-TM:4	G_extract	266	0.1
mk4.000242.05.01-TM:3	G_extract	273	0.11
mk4.000775.00.01-TM:3	G_extract	266	0.11
mk4.000219.07.01-TM:3	G_extract	266	0.11
mk4.016339.00.01-TM:3	G_extract	268	0.11
mk4.007690.02.01-TM:3	G_extract	268	0.11
mk4.073632.00.01-TM:5	G_extract	272	0.11
mk4.002585.04.01-TM:5	G_extract	267	0.11
mk4.000595.09.01-TM:5	G_extract	266	0.11
mk4.012002.01.01-TM:4	G_extract	267	0.11
mk4.003084.03.01-TM:3	G_extract	266	0.11
mk4.002952.00.01-TM:4	G_extract	266	0.11
mk4.013666.00.01-TM:4	G_extract	266	0.11
mk4.029825.01.01-TM:4	G_extract	267	0.11
mk4.002713.05.01-TM:3	G_extract	266	0.11
mk4.001002.11.01-TM:4	G_extract	268	0.11
mk4.002697.00.01-TM:4	G_extract	266	0.11
mk4.004710.04.01-TM:4	G_extract	266	0.11
mk4.017232.00.01-TM:3	G_extract	266	0.11
mk4.006666.02.01-TM:6	G_extract	278	0.11
mk4.003552.00.01-TM:3	G_extract	266	0.12
mk4.031894.00.01-TM:3	G_extract	266	0.12
mk4.001229.02.01-TM:4	G_extract	269	0.12
mk4.022996.00.01-TM:4	G_extract	267	0.12
mk4.007141.00.01-TM:5	G_extract	266	0.12
mk4.009660.01.01-TM:3	G_extract	266	0.12
mk4.005358.00.01-TM:4	G_extract	272	0.12
mk4.003713.00.01-TM:5	G_extract	266	0.12
mk4.013711.03.01-TM:3	G_extract	266	0.12
mk4.009316.01.01-TM:5	G_extract	266	0.12
mk4.000104.14.01-TM:4	G_extract	268	0.12
mk4.023447.02.01-TM:3	G_extract	266	0.12
mk4.001055.05.01-TM:3	G_extract	266	0.12
mk4.005011.00.01-TM:3	G_extract	266	0.12
mk4.022777.00.01-TM:4	G_extract	266	0.12
mk4.000985.02.01-TM:4	G_extract	266	0.12
mk4.000365.09.01-TM:3	G_extract	266	0.12
mk4.011251.01.01-TM:3	G_extract	269	0.12
mk4.008996.00.01-TM:4	G_extract	266	0.12
mk4.001221.05.01-TM:4	G_extract	269	0.12
mk4.011352.01.01-TM:3	G_extract	266	0.12
mk4.000223.06.01-TM:4	G_extract	269	0.12
mk4.000708.07.01-TM:6	G_extract	272	0.12
mk4.059399.02.01-TM:4	G_extract	271	0.12
mk4.000270.04.01-TM:4	G_extract	268	0.12
mk4.022273.00.01-TM:3	G_extract	266	0.12
mk4.001839.01.01-TM:4	G_extract	266	0.13
mk4.001912.00.01-TM:4	G_extract	266	0.13
mk4.002352.08.01-TM:5	G_extract	266	0.13
mk4.000144.10.01-TM:4	G_extract	268	0.13
mk4.000504.09.01-TM:5	G_extract	268	0.13
mk4.000094.00.01-TM:3	G_extract	266	0.13
mk4.000477.06.01-TM:4	G_extract	266	0.13
mk4.009024.00.01-TM:4	G_extract	266	0.13
mk4.028601.00.01-TM:4	G_extract	270	0.13
mk4.010027.00.01-TM:4	G_extract	266	0.13
mk4.069352.01.01-TM:3	G_extract	266	0.13
mk4.034267.02.01-TM:3	G_extract	266	0.13
mk4.009249.00.01-TM:3	G_extract	266	0.13
mk4.005053.00.01-TM:4	G_extract	266	0.13
mk4.010098.01.01-TM:3	G_extract	266	0.13
mk4.001715.05.01-TM:4	G_extract	266	0.13
mk4.005694.02.01-TM:4	G_extract	266	0.13
mk4.002799.02.01-TM:4	G_extract	266	0.13
mk4.010015.01.01-TM:4	G_extract	267	0.13
mk4.011008.00.01-TM:3	G_extract	266	0.13
mk4.000458.06.01-TM:5	G_extract	271	0.13
mk4.015973.00.01-TM:3	G_extract	266	0.13
mk4.002766.01.01-TM:5	G_extract	274	0.13
mk4.010651.03.01-TM:3	G_extract	267	0.13
mk4.000724.06.01-TM:3	G_extract	266	0.13
mk4.000112.09.01-TM:7	G_extract	272	0.13
mk4.007017.01.01-TM:6	G_extract	275	0.13
mk4.002313.09.01-TM:4	G_extract	268	0.13
mk4.000144.00.01-TM:3	G_extract	268	0.14
mk4.000561.00.01-TM:3	G_extract	266	0.14
mk4.001047.02.01-TM:6	G_extract	267	0.14
mk4.035443.02.01-TM:3	G_extract	266	0.14
mk4.000049.05.01-TM:4	G_extract	267	0.14
mk4.004288.01.01-TM:5	G_extract	273	0.14
mk4.007113.01.01-TM:3	G_extract	266	0.14
mk4.012140.00.01-TM:3	G_extract	266	0.14
mk4.003547.00.01-TM:3	G_extract	266	0.14
mk4.001265.05.01-TM:4	G_extract	270	0.14
mk4.001346.02.01-TM:13	G_extract	266	0.14
mk4.016849.00.01-TM:3	G_extract	268	0.14
mk4.003673.02.01-TM:4	G_extract	266	0.14
mk4.006053.01.01-TM:4	G_extract	267	0.14
mk4.020718.00.01-TM:3	G_extract	266	0.14
mk4.022076.00.01-TM:3	G_extract	266	0.14
mk4.021153.00.01-TM:3	G_extract	266	0.14
mk4.009918.00.01-TM:4	G_extract	266	0.14
mk4.003021.00.01-TM:3	G_extract	267	0.14
mk4.025198.03.01-TM:3	G_extract	266	0.14
mk4.002473.05.01-TM:3	G_extract	266	0.14
mk4.014474.00.01-TM:4	G_extract	266	0.14
mk4.004143.00.01-TM:5	G_extract	278	0.14
mk4.017107.03.01-TM:5	G_extract	266	0.15
mk4.001169.07.01-TM:3	G_extract	266	0.15
mk4.000037.05.01-TM:3	G_extract	266	0.15
mk4.003320.01.01-TM:3	G_extract	270	0.15
mk4.026278.00.01-TM:4	G_extract	266	0.15
mk4.027823.01.01-TM:4	G_extract	271	0.15
mk4.015779.00.01-TM:3	G_extract	266	0.15
mk4.000251.01.01-TM:5	G_extract	266	0.15
mk4.000381.02.01-TM:4	G_extract	267	0.15
mk4.020528.00.01-TM:4	G_extract	266	0.15
mk4.000325.02.01-TM:11	G_extract	274	0.15
mk4.003067.00.01-TM:3	G_extract	266	0.15
mk4.000890.04.01-TM:4	G_extract	266	0.15
mk4.019779.00.01-TM:3	G_extract	267	0.15
mk4.000843.13.01-TM:3	G_extract	266	0.15
mk4.010462.02.01-TM:3	G_extract	266	0.15
mk4.003975.00.02-TM:4	G_extract	266	0.15
mk4.015594.00.01-TM:3	G_extract	266	0.15
mk4.000915.00.01-TM:4	G_extract	266	0.15
mk4.007851.01.01-TM:4	G_extract	266	0.15
mk4.001650.00.01-TM:3	G_extract	266	0.15
mk4.011860.00.01-TM:3	G_extract	266	0.15
mk4.000663.05.01-TM:4	G_extract	266	0.15
mk4.019488.00.01-TM:5	G_extract	266	0.15
mk4.001489.05.01-TM:5	G_extract	266	0.15
mk4.002427.01.01-TM:5	G_extract	266	0.15
mk4.011650.01.01-TM:4	G_extract	268	0.16
mk4.008029.00.01-TM:3	G_extract	266	0.16
mk4.001809.07.01-TM:5	G_extract	270	0.16
mk4.002342.00.01-TM:4	G_extract	266	0.16
mk4.018413.01.01-TM:3	G_extract	267	0.16
mk4.006552.05.01-TM:5	G_extract	269	0.16
mk4.025148.03.01-TM:3	G_extract	266	0.16
mk4.000035.17.01-TM:4	G_extract	266	0.16
mk4.008370.00.01-TM:3	G_extract	266	0.16
mk4.001225.07.01-TM:4	G_extract	266	0.16
mk4.000937.03.01-TM:3	G_extract	267	0.16
mk4.008688.05.01-TM:3	G_extract	268	0.16
mk4.022918.00.01-TM:3	G_extract	266	0.16
mk4.002426.03.01-TM:5	G_extract	273	0.16
mk4.002570.01.01-TM:4	G_extract	266	0.16
mk4.021574.00.01-TM:3	G_extract	267	0.16
mk4.018668.00.01-TM:3	G_extract	267	0.16
mk4.033250.00.01-TM:5	G_extract	266	0.16
mk4.010473.00.01-TM:3	G_extract	268	0.16
mk4.021250.00.01-TM:3	G_extract	266	0.16
mk4.018051.00.01-TM:3	G_extract	266	0.16
mk4.022723.00.01-TM:4	G_extract	268	0.16
mk4.009201.00.01-TM:5	G_extract	272	0.16
mk4.005506.01.01-TM:3	G_extract	266	0.17
mk4.032676.00.01-TM:4	G_extract	268	0.17
mk4.003236.05.01-TM:3	G_extract	267	0.17
mk4.019535.00.01-TM:4	G_extract	266	0.17
mk4.001551.07.01-TM:3	G_extract	266	0.17
mk4.006109.00.01-TM:5	G_extract	269	0.17
mk4.017135.00.01-TM:4	G_extract	271	0.17
mk4.003163.00.01-TM:4	G_extract	266	0.17
mk4.006978.01.01-TM:4	G_extract	269	0.17
mk4.015868.00.01-TM:3	G_extract	266	0.17
mk4.016970.01.01-TM:3	G_extract	266	0.17
mk4.006217.00.01-TM:4	G_extract	266	0.17
mk4.001194.06.01-TM:5	G_extract	267	0.17
mk4.004305.00.01-TM:5	G_extract	266	0.17
mk4.001794.00.01-TM:4	G_extract	266	0.17
mk4.023689.00.01-TM:4	G_extract	270	0.17
mk4.011448.00.01-TM:4	G_extract	266	0.17
mk4.001389.04.01-TM:5	G_extract	274	0.17
mk4.001349.03.01-TM:5	G_extract	269	0.17
mk4.000015.14.01-TM:3	G_extract	266	0.17
mk4.001479.06.01-TM:3	G_extract	266	0.17
mk4.000026.07.01-TM:3	G_extract	266	0.17
mk4.005346.00.01-TM:4	G_extract	266	0.17
mk4.009474.00.01-TM:4	G_extract	276	0.18
mk4.001747.00.01-TM:3	G_extract	266	0.18
mk4.008948.03.01-TM:4	G_extract	266	0.18
mk4.000957.00.01-TM:3	G_extract	266	0.18
mk4.003072.00.01-TM:3	G_extract	266	0.18
mk4.000006.10.01-TM:4	G_extract	266	0.18
mk4.000743.02.01-TM:3	G_extract	266	0.18
mk4.022484.00.01-TM:3	G_extract	266	0.18
mk4.001237.08.01-TM:3	G_extract	266	0.18
mk4.001888.02.01-TM:3	G_extract	266	0.18
mk4.028097.00.01-TM:4	G_extract	272	0.18
mk4.000906.06.01-TM:3	G_extract	266	0.18
mk4.000710.03.01-TM:3	G_extract	266	0.18
mk4.000807.05.01-TM:4	G_extract	266	0.18
mk4.000810.07.01-TM:4	G_extract	266	0.18
mk4.004522.02.01-TM:4	G_extract	266	0.18
mk4.012214.00.01-TM:3	G_extract	266	0.18
mk4.000315.09.01-TM:3	G_extract	267	0.18
mk4.005114.00.01-TM:3	G_extract	266	0.18
mk4.000012.05.01-TM:4	G_extract	267	0.19
mk4.002427.02.01-TM:5	G_extract	267	0.19
mk4.039344.00.01-TM:4	G_extract	266	0.19
mk4.009378.02.01-TM:3	G_extract	268	0.19
mk4.002144.03.01-TM:9	G_extract	266	0.19
mk4.000245.14.01-TM:3	G_extract	266	0.19
mk4.012753.00.01-TM:4	G_extract	273	0.19
mk4.002058.05.01-TM:4	G_extract	266	0.19
mk4.006081.00.01-TM:3	G_extract	266	0.19
mk4.000950.09.01-TM:4	G_extract	266	0.19
mk4.000956.02.01-TM:5	G_extract	281	0.19
mk4.001872.01.01-TM:3	G_extract	266	0.19
mk4.007913.00.01-TM:4	G_extract	266	0.2
mk4.004048.07.01-TM:4	G_extract	268	0.2
mk4.028628.00.01-TM:3	G_extract	268	0.2
mk4.004734.02.01-TM:3	G_extract	266	0.2
mk4.021396.01.01-TM:3	G_extract	268	0.2
mk4.003101.01.01-TM:3	G_extract	266	0.2
mk4.004433.01.01-TM:3	G_extract	266	0.2
mk4.001843.02.01-TM:3	G_extract	268	0.2
mk4.000905.00.01-TM:4	G_extract	266	0.2
mk4.000332.01.01-TM:3	G_extract	268	0.2
mk4.041911.00.01-TM:3	G_extract	267	0.2
mk4.016579.00.01-TM:3	G_extract	267	0.2
mk4.020367.01.01-TM:3	G_extract	267	0.2
mk4.020653.00.01-TM:3	G_extract	267	0.2
mk4.005153.06.01-TM:4	G_extract	266	0.2
mk4.001064.00.01-TM:5	G_extract	275	0.2
mk4.000115.13.01-TM:5	G_extract	281	0.2
mk4.001013.09.01-TM:4	G_extract	268	0.2
mk4.008040.03.01-TM:3	G_extract	266	0.2
mk4.026518.00.01-TM:3	G_extract	270	0.2
mk4.000040.11.01-TM:4	G_extract	266	0.2
mk4.000052.00.01-TM:4	G_extract	271	0.2
mk4.026543.00.01-TM:4	G_extract	266	0.21
mk4.016533.00.01-TM:3	G_extract	266	0.21
mk4.026750.00.01-TM:3	G_extract	266	0.21
mk4.003874.02.01-TM:3	G_extract	270	0.21
mk4.000512.02.01-TM:4	G_extract	266	0.21
mk4.000325.03.01-TM:6	G_extract	268	0.21
mk4.008601.01.01-TM:3	G_extract	270	0.21
mk4.001868.17.01-TM:4	G_extract	266	0.21
mk4.000144.03.01-TM:3	G_extract	266	0.21
mk4.016798.03.01-TM:4	G_extract	266	0.21
mk4.019171.00.01-TM:4	G_extract	266	0.21
mk4.001921.00.01-TM:3	G_extract	266	0.21
mk4.011836.00.01-TM:4	G_extract	266	0.21
mk4.024730.00.01-TM:4	G_extract	266	0.21
mk4.000373.12.01-TM:4	G_extract	266	0.21
mk4.019961.00.01-TM:3	G_extract	266	0.21
mk4.011844.00.01-TM:3	G_extract	266	0.21
mk4.016012.00.01-TM:5	G_extract	266	0.21
mk4.000414.08.01-TM:3	G_extract	266	0.21
mk4.002001.00.01-TM:3	G_extract	266	0.21
mk4.001690.09.01-TM:3	G_extract	268	0.22
mk4.014381.01.01-TM:3	G_extract	266	0.22
mk4.003961.00.01-TM:4	G_extract	267	0.22
mk4.002083.10.01-TM:3	G_extract	266	0.22
mk4.006564.00.01-TM:4	G_extract	266	0.22
mk4.015283.02.01-TM:3	G_extract	266	0.22
mk4.001809.03.01-TM:3	G_extract	266	0.22
mk4.003247.00.01-TM:4	G_extract	269	0.22
mk4.000560.13.01-TM:5	G_extract	269	0.22
mk4.006826.03.02-TM:3	G_extract	266	0.22
mk4.000868.06.01-TM:3	G_extract	266	0.22
mk4.030713.00.01-TM:3	G_extract	266	0.22
mk4.005980.00.01-TM:3	G_extract	266	0.22
mk4.003603.13.01-TM:3	G_extract	267	0.22
mk4.029516.00.01-TM:5	G_extract	266	0.22
mk4.018249.02.01-TM:3	G_extract	266	0.22
mk4.005590.01.01-TM:3	G_extract	270	0.22
mk4.000383.05.01-TM:5	G_extract	266	0.23
mk4.033874.00.01-TM:3	G_extract	266	0.23
mk4.012280.00.01-TM:3	G_extract	272	0.23
mk4.000473.07.02-TM:3	G_extract	266	0.23
mk4.000052.01.01-TM:4	G_extract	269	0.23
mk4.008674.00.01-TM:3	G_extract	266	0.23
mk4.004097.00.01-TM:4	G_extract	266	0.23
mk4.003281.08.01-TM:3	G_extract	266	0.23
mk4.032180.00.01-TM:4	G_extract	266	0.23
mk4.032463.01.01-TM:4	G_extract	272	0.23
mk4.000778.02.01-TM:3	G_extract	266	0.23
mk4.000143.19.01-TM:4	G_extract	266	0.23
mk4.008331.00.01-TM:3	G_extract	266	0.23
mk4.002871.02.01-TM:3	G_extract	267	0.23
mk4.033461.00.01-TM:3	G_extract	266	0.24
mk4.002150.04.01-TM:3	G_extract	266	0.24
mk4.019335.02.01-TM:3	G_extract	266	0.24
mk4.021592.01.01-TM:4	G_extract	272	0.24
mk4.009685.00.01-TM:3	G_extract	266	0.24
mk4.003516.02.01-TM:3	G_extract	266	0.24
mk4.000281.11.01-TM:3	G_extract	266	0.24
mk4.000996.03.01-TM:3	G_extract	266	0.24
mk4.000423.05.01-TM:3	G_extract	266	0.24
mk4.000595.08.01-TM:3	G_extract	266	0.24
mk4.000001.00.01-TM:3	G_extract	266	0.24
mk4.000585.02.01-TM:4	G_extract	266	0.25
mk4.003387.02.01-TM:4	G_extract	271	0.25
mk4.003898.02.01-TM:4	G_extract	266	0.25
mk4.001299.04.01-TM:3	G_extract	266	0.25
mk4.000328.18.01-TM:13	G_extract	284	0.25
mk4.000301.14.01-TM:3	G_extract	266	0.25
mk4.001811.07.01-TM:3	G_extract	267	0.25
mk4.042243.00.01-TM:4	G_extract	266	0.25
mk4.006193.02.01-TM:3	G_extract	266	0.25
mk4.009243.00.01-TM:5	G_extract	266	0.25
mk4.002703.03.01-TM:4	G_extract	266	0.25
mk4.005734.00.01-TM:3	G_extract	268	0.25
mk4.000595.00.01-TM:4	G_extract	267	0.26
mk4.032773.00.01-TM:3	G_extract	266	0.26
mk4.002188.01.01-TM:3	G_extract	267	0.26
mk4.031146.00.01-TM:3	G_extract	266	0.26
mk4.002799.01.01-TM:4	G_extract	266	0.26
mk4.003056.01.01-TM:3	G_extract	269	0.26
mk4.013819.05.01-TM:4	G_extract	266	0.26
mk4.009534.00.01-TM:3	G_extract	267	0.26
mk4.001148.05.01-TM:3	G_extract	266	0.26
mk4.007872.03.01-TM:3	G_extract	267	0.26
mk4.015506.04.01-TM:4	G_extract	268	0.26
mk4.002254.00.01-TM:4	G_extract	266	0.26
mk4.013403.00.01-TM:3	G_extract	266	0.26
mk4.000460.06.01-TM:3	G_extract	266	0.27
mk4.000078.15.01-TM:3	G_extract	267	0.27
mk4.003370.01.01-TM:4	G_extract	266	0.27
mk4.005866.01.01-TM:3	G_extract	266	0.27
mk4.021419.02.01-TM:4	G_extract	266	0.27
mk4.000469.04.01-TM:4	G_extract	266	0.27
mk4.006443.00.01-TM:4	G_extract	268	0.27
mk4.035211.00.01-TM:3	G_extract	266	0.27
mk4.001297.03.01-TM:3	G_extract	267	0.27
mk4.000659.04.01-TM:3	G_extract	266	0.27
mk4.000233.08.01-TM:3	G_extract	266	0.27
mk4.001356.03.01-TM:3	G_extract	267	0.27
mk4.003718.00.01-TM:3	G_extract	266	0.27
mk4.015854.00.01-TM:3	G_extract	266	0.27
mk4.012652.01.01-TM:4	G_extract	266	0.27
mk4.076861.01.01-TM:3	G_extract	266	0.28
mk4.000300.01.01-TM:3	G_extract	266	0.28
mk4.011457.01.01-TM:3	G_extract	266	0.28
mk4.054699.00.01-TM:5	G_extract	266	0.28
mk4.000429.06.01-TM:3	G_extract	266	0.28
mk4.014189.00.01-TM:3	G_extract	266	0.28
mk4.006322.02.01-TM:4	G_extract	273	0.28
mk4.001731.03.01-TM:4	G_extract	266	0.28
mk4.003678.00.01-TM:3	G_extract	266	0.28
mk4.006863.01.01-TM:4	G_extract	267	0.29
mk4.033595.00.01-TM:3	G_extract	266	0.29
mk4.031022.00.01-TM:4	G_extract	266	0.29
mk4.001060.03.01-TM:3	G_extract	266	0.29
mk4.049837.01.01-TM:4	G_extract	266	0.29
mk4.002080.04.01-TM:4	G_extract	272	0.29
mk4.004556.00.01-TM:5	G_extract	275	0.29
mk4.010606.04.01-TM:4	G_extract	267	0.29
mk4.006539.02.01-TM:3	G_extract	266	0.3
mk4.027599.00.01-TM:3	G_extract	266	0.3
mk4.011414.00.01-TM:7	G_extract	278	0.3
mk4.003673.00.01-TM:3	G_extract	266	0.3
mk4.026133.00.01-TM:3	G_extract	267	0.3
mk4.063123.01.01-TM:4	G_extract	268	0.3
mk4.002008.06.01-TM:3	G_extract	266	0.3
mk4.002393.01.01-TM:4	G_extract	266	0.3
mk4.008943.06.01-TM:3	G_extract	266	0.3
mk4.023399.00.01-TM:3	G_extract	266	0.3
mk4.002542.03.01-TM:3	G_extract	266	0.3
mk4.005433.01.01-TM:3	G_extract	266	0.3
mk4.005569.00.01-TM:3	G_extract	268	0.3
mk4.006171.00.01-TM:4	G_extract	266	0.3
mk4.025223.01.01-TM:3	G_extract	266	0.3
mk4.000088.00.01-TM:3	G_extract	266	0.3
mk4.002714.03.01-TM:3	G_extract	269	0.3
mk4.001839.02.01-TM:3	G_extract	267	0.3
mk4.044821.00.01-TM:3	G_extract	266	0.3
mk4.001004.10.01-TM:3	G_extract	266	0.3
mk4.003455.03.01-TM:4	G_extract	267	0.31
mk4.008848.03.01-TM:3	G_extract	269	0.31
mk4.044474.00.01-TM:10	G_extract	266	0.31
mk4.026405.00.01-TM:3	G_extract	266	0.31
mk4.024770.00.01-TM:3	G_extract	266	0.31
mk4.003483.04.01-TM:4	G_extract	266	0.31
mk4.001224.00.01-TM:3	G_extract	266	0.31
mk4.023621.01.01-TM:4	G_extract	270	0.31
mk4.000810.16.01-TM:4	G_extract	266	0.31
mk4.000996.00.01-TM:4	G_extract	267	0.31
mk4.003813.00.01-TM:3	G_extract	268	0.31
mk4.004669.01.01-TM:3	G_extract	266	0.32
mk4.024776.00.01-TM:3	G_extract	266	0.32
mk4.002107.08.01-TM:3	G_extract	266	0.32
mk4.006386.01.01-TM:3	G_extract	266	0.32
mk4.000701.03.01-TM:3	G_extract	266	0.32
mk4.010782.00.01-TM:3	G_extract	268	0.32
mk4.000819.02.01-TM:4	G_extract	271	0.32
mk4.000132.14.01-TM:3	G_extract	268	0.32
mk4.004183.01.01-TM:4	G_extract	266	0.32
mk4.022890.00.01-TM:4	G_extract	266	0.32
mk4.000021.15.01-TM:3	G_extract	267	0.32
mk4.028983.00.01-TM:3	G_extract	266	0.32
mk4.003245.01.01-TM:5	G_extract	274	0.32
mk4.002426.04.01-TM:3	G_extract	266	0.32
mk4.024086.00.01-TM:3	G_extract	266	0.32
mk4.001962.01.01-TM:3	G_extract	268	0.32
mk4.014456.00.01-TM:3	G_extract	269	0.33
mk4.008894.02.01-TM:3	G_extract	266	0.33
mk4.043110.00.01-TM:3	G_extract	266	0.33
mk4.003632.00.01-TM:4	G_extract	269	0.33
mk4.015548.00.01-TM:3	G_extract	266	0.33
mk4.014316.00.01-TM:4	G_extract	267	0.33
mk4.006782.01.01-TM:12	G_extract	267	0.33
mk4.001668.05.01-TM:4	G_extract	268	0.33
mk4.026029.00.01-TM:3	G_extract	266	0.34
mk4.034459.00.01-TM:3	G_extract	267	0.34
mk4.005820.00.01-TM:3	G_extract	266	0.34
mk4.009717.00.01-TM:3	G_extract	266	0.34
mk4.059329.00.01-TM:3	G_extract	266	0.34
mk4.005919.00.01-TM:3	G_extract	267	0.34
mk4.004630.03.01-TM:3	G_extract	266	0.34
mk4.021145.02.01-TM:3	G_extract	266	0.34
mk4.000497.04.01-TM:3	G_extract	271	0.34
mk4.002091.01.01-TM:3	G_extract	267	0.34
mk4.000507.05.01-TM:3	G_extract	266	0.34
mk4.032656.00.01-TM:3	G_extract	266	0.34
mk4.023462.00.01-TM:3	G_extract	266	0.34
mk4.015615.00.01-TM:5	G_extract	266	0.35
mk4.001919.04.01-TM:3	G_extract	266	0.35
mk4.025855.00.01-TM:4	G_extract	267	0.35
mk4.006639.00.01-TM:3	G_extract	266	0.35
mk4.000680.00.01-TM:3	G_extract	267	0.35
mk4.011811.01.01-TM:3	G_extract	266	0.35
mk4.003423.05.01-TM:3	G_extract	266	0.35
mk4.011781.03.01-TM:4	G_extract	267	0.35
mk4.014341.00.01-TM:4	G_extract	267	0.35
mk4.000296.09.01-TM:3	G_extract	266	0.36
mk4.007969.00.01-TM:6	G_extract	269	0.36
mk4.023451.00.01-TM:3	G_extract	269	0.36
mk4.022244.00.01-TM:4	G_extract	266	0.36
mk4.001196.06.01-TM:3	G_extract	266	0.36
mk4.005678.00.01-TM:3	G_extract	266	0.36
mk4.002540.03.01-TM:4	G_extract	271	0.37
mk4.002334.02.01-TM:3	G_extract	266	0.37
mk4.004486.00.01-TM:3	G_extract	267	0.37
mk4.035858.00.01-TM:3	G_extract	266	0.38
mk4.005550.00.01-TM:3	G_extract	266	0.38
mk4.011294.05.01-TM:4	G_extract	266	0.38
mk4.001381.06.01-TM:3	G_extract	266	0.38
mk4.004269.04.01-TM:4	G_extract	266	0.38
mk4.046795.00.01-TM:3	G_extract	266	0.38
mk4.000925.12.01-TM:3	G_extract	266	0.38
mk4.000994.00.01-TM:3	G_extract	267	0.38
mk4.030563.02.01-TM:3	G_extract	266	0.38
mk4.031508.00.01-TM:3	G_extract	266	0.38
mk4.002439.02.01-TM:4	G_extract	266	0.38
mk4.046452.01.01-TM:3	G_extract	266	0.39
mk4.000691.03.01-TM:3	G_extract	266	0.39
mk4.016596.00.01-TM:4	G_extract	266	0.39
mk4.029428.00.01-TM:4	G_extract	268	0.39
mk4.002700.03.01-TM:3	G_extract	266	0.39
mk4.002379.01.01-TM:3	G_extract	266	0.39
mk4.023170.00.01-TM:3	G_extract	266	0.39
mk4.002866.02.01-TM:3	G_extract	266	0.39
mk4.024044.00.01-TM:4	G_extract	268	0.39
mk4.019425.00.01-TM:3	G_extract	267	0.4
mk4.000102.06.01-TM:3	G_extract	266	0.4
mk4.009286.00.01-TM:3	G_extract	266	0.41
mk4.000328.12.01-TM:3	G_extract	266	0.41
mk4.015973.03.01-TM:3	G_extract	266	0.41
mk4.001551.08.01-TM:3	G_extract	266	0.41
mk4.008506.02.01-TM:3	G_extract	266	0.42
mk4.005206.01.01-TM:3	G_extract	266	0.42
mk4.000477.03.01-TM:4	G_extract	271	0.42
mk4.000257.05.01-TM:4	G_extract	268	0.42
mk4.013992.01.01-TM:3	G_extract	266	0.43
mk4.012270.00.01-TM:3	G_extract	266	0.43
mk4.004752.00.01-TM:3	G_extract	266	0.43
mk4.000227.07.01-TM:3	G_extract	266	0.44
mk4.014105.01.01-TM:4	G_extract	266	0.44
mk4.000139.00.01-TM:3	G_extract	266	0.44
mk4.006800.00.01-TM:3	G_extract	268	0.44
mk4.006032.00.01-TM:3	G_extract	266	0.44
mk4.000019.10.01-TM:4	G_extract	267	0.44
mk4.006364.02.01-TM:3	G_extract	266	0.44
mk4.001448.03.01-TM:4	G_extract	266	0.44
mk4.022208.00.01-TM:4	G_extract	266	0.44
mk4.005385.05.01-TM:3	G_extract	266	0.44
mk4.001507.01.01-TM:3	G_extract	266	0.44
mk4.006338.03.01-TM:3	G_extract	266	0.45
mk4.011513.01.01-TM:4	G_extract	270	0.45
mk4.003628.00.01-TM:3	G_extract	266	0.45
mk4.012325.00.01-TM:4	G_extract	270	0.45
mk4.014952.00.01-TM:4	G_extract	266	0.45
mk4.011666.00.01-TM:3	G_extract	266	0.45
mk4.021438.03.01-TM:3	G_extract	266	0.45
mk4.001289.05.01-TM:5	G_extract	266	0.46
mk4.000843.06.01-TM:3	G_extract	266	0.46
mk4.016989.00.01-TM:4	G_extract	266	0.46
mk4.001171.06.01-TM:3	G_extract	266	0.46
mk4.013752.03.01-TM:3	G_extract	268	0.46
mk4.000056.23.01-TM:3	G_extract	266	0.46
mk4.000314.01.01-TM:3	G_extract	266	0.46
mk4.000351.03.01-TM:4	G_extract	268	0.46
mk4.012857.00.01-TM:3	G_extract	266	0.46
mk4.006540.00.01-TM:3	G_extract	266	0.46
mk4.026709.01.01-TM:3	G_extract	266	0.46
mk4.006769.00.01-TM:4	G_extract	266	0.46
mk4.013911.01.01-TM:3	G_extract	266	0.46
mk4.000474.01.01-TM:3	G_extract	266	0.46
mk4.001658.06.01-TM:3	G_extract	268	0.46
mk4.010173.00.01-TM:3	G_extract	266	0.47
mk4.009946.01.01-TM:3	G_extract	266	0.47
mk4.001377.14.01-TM:3	G_extract	266	0.47
mk4.013108.00.01-TM:3	G_extract	270	0.47
mk4.007808.00.01-TM:3	G_extract	269	0.47
mk4.000087.20.01-TM:4	G_extract	266	0.47
mk4.003223.00.02-TM:3	G_extract	266	0.47
mk4.005283.02.01-TM:3	G_extract	266	0.47
mk4.000467.02.01-TM:3	G_extract	266	0.47
mk4.003378.04.01-TM:4	G_extract	271	0.48
mk4.000656.11.01-TM:4	G_extract	267	0.48
mk4.008047.04.01-TM:3	G_extract	266	0.48
mk4.011530.01.01-TM:3	G_extract	267	0.48
mk4.003131.01.01-TM:3	G_extract	266	0.48
mk4.001430.00.01-TM:4	G_extract	267	0.48
mk4.008400.00.01-TM:3	G_extract	266	0.48
mk4.007890.00.01-TM:3	G_extract	266	0.48
mk4.001764.06.01-TM:3	G_extract	266	0.48
mk4.000320.03.01-TM:3	G_extract	266	0.48
mk4.000983.00.01-TM:3	G_extract	266	0.49
mk4.016645.00.01-TM:4	G_extract	269	0.49
mk4.022629.00.01-TM:5	G_extract	267	0.49
mk4.004252.01.01-TM:4	G_extract	266	0.49
mk4.001687.05.01-TM:3	G_extract	266	0.49
mk4.002279.00.01-TM:3	G_extract	268	0.49
mk4.003482.14.01-TM:5	G_extract	278	0.5
mk4.011961.00.01-TM:3	G_extract	266	0.5
mk4.004522.01.01-TM:3	G_extract	267	0.5
mk4.003461.03.01-TM:3	G_extract	270	0.5
mk4.012632.00.01-TM:3	G_extract	266	0.5
mk4.002433.02.01-TM:3	G_extract	266	0.5
mk4.020858.00.01-TM:3	G_extract	266	0.5
mk4.001160.04.01-TM:3	G_extract	266	0.51
mk4.013885.01.01-TM:3	G_extract	266	0.51
mk4.042849.01.01-TM:3	G_extract	266	0.51
mk4.004426.02.01-TM:3	G_extract	266	0.51
mk4.004752.01.01-TM:3	G_extract	266	0.51
mk4.000902.01.01-TM:3	G_extract	274	0.51
mk4.016263.00.01-TM:3	G_extract	266	0.51
mk4.000142.05.01-TM:3	G_extract	266	0.51
mk4.001287.07.01-TM:15	G_extract	267	0.51
mk4.002210.06.01-TM:3	G_extract	267	0.52
mk4.008124.00.01-TM:3	G_extract	267	0.52
mk4.001047.00.01-TM:3	G_extract	267	0.52
mk4.011655.01.01-TM:3	G_extract	266	0.52
mk4.008235.01.01-TM:3	G_extract	266	0.52
mk4.001324.01.01-TM:3	G_extract	266	0.53
mk4.033875.00.01-TM:3	G_extract	267	0.53
mk4.003830.01.01-TM:3	G_extract	267	0.53
mk4.017315.00.01-TM:3	G_extract	266	0.53
mk4.000335.06.01-TM:4	G_extract	269	0.53
mk4.001783.04.01-TM:4	G_extract	271	0.53
mk4.018242.00.01-TM:3	G_extract	268	0.53
mk4.021109.00.01-TM:3	G_extract	266	0.54
mk4.013977.00.01-TM:3	G_extract	266	0.54
mk4.000320.06.01-TM:3	G_extract	266	0.54
mk4.012988.00.01-TM:3	G_extract	267	0.54
mk4.018960.00.01-TM:3	G_extract	266	0.54
mk4.016954.00.01-TM:3	G_extract	266	0.54
mk4.004098.01.01-TM:3	G_extract	266	0.54
mk4.000189.03.01-TM:3	G_extract	266	0.54
mk4.005075.01.01-TM:3	G_extract	266	0.54
mk4.000282.06.01-TM:3	G_extract	268	0.55
mk4.002871.01.01-TM:3	G_extract	266	0.55
mk4.005240.01.01-TM:3	G_extract	279	0.55
mk4.005513.00.01-TM:3	G_extract	266	0.55
mk4.027495.00.01-TM:3	G_extract	267	0.55
mk4.000630.06.01-TM:3	G_extract	266	0.55
mk4.013197.01.01-TM:3	G_extract	266	0.55
mk4.032730.00.01-TM:3	G_extract	266	0.56
mk4.006575.03.01-TM:3	G_extract	266	0.56
mk4.000124.25.01-TM:3	G_extract	266	0.56
mk4.003806.02.01-TM:3	G_extract	266	0.56
mk4.002510.00.01-TM:3	G_extract	266	0.56
mk4.001889.05.01-TM:3	G_extract	268	0.56
mk4.005551.02.01-TM:3	G_extract	266	0.57
mk4.019631.00.01-TM:3	G_extract	268	0.57
mk4.010120.02.01-TM:3	G_extract	266	0.57
mk4.035637.00.01-TM:3	G_extract	266	0.57
mk4.002678.02.01-TM:3	G_extract	267	0.57
mk4.002891.02.01-TM:3	G_extract	266	0.57
mk4.004009.02.01-TM:3	G_extract	266	0.57
mk4.003090.02.02-TM:4	G_extract	266	0.58
mk4.053440.03.01-TM:3	G_extract	266	0.59
mk4.000304.00.01-TM:3	G_extract	267	0.59
mk4.002622.06.01-TM:3	G_extract	266	0.59
mk4.005694.00.01-TM:3	G_extract	266	0.59
mk4.019486.00.01-TM:3	G_extract	266	0.59
mk4.002421.00.01-TM:3	G_extract	266	0.59
mk4.018077.00.01-TM:3	G_extract	266	0.6
mk4.000061.04.01-TM:3	G_extract	266	0.6
mk4.002001.02.01-TM:4	G_extract	266	0.6
mk4.000112.00.01-TM:3	G_extract	266	0.6
mk4.000085.15.01-TM:3	G_extract	266	0.6
mk4.008711.01.01-TM:3	G_extract	266	0.6
mk4.051828.00.02-TM:3	G_extract	266	0.6
mk4.015158.00.01-TM:3	G_extract	269	0.6
mk4.001121.00.01-TM:3	G_extract	266	0.6
mk4.002068.04.01-TM:3	G_extract	266	0.6
mk4.024061.00.01-TM:3	G_extract	266	0.61
mk4.001279.04.01-TM:3	G_extract	266	0.61
mk4.010156.01.01-TM:3	G_extract	266	0.61
mk4.019619.01.01-TM:3	G_extract	266	0.61
mk4.001362.02.01-TM:3	G_extract	266	0.61
mk4.000001.07.01-TM:3	G_extract	267	0.62
mk4.016547.00.01-TM:3	G_extract	266	0.62
mk4.025609.00.01-TM:3	G_extract	266	0.62
mk4.003740.02.01-TM:3	G_extract	266	0.62
mk4.007044.00.02-TM:3	G_extract	266	0.62
mk4.011008.01.01-TM:3	G_extract	266	0.62
mk4.005014.01.01-TM:3	G_extract	266	0.62
mk4.000356.04.01-TM:4	G_extract	267	0.63
mk4.001012.09.01-TM:3	G_extract	266	0.63
mk4.072324.00.01-TM:3	G_extract	266	0.63
mk4.009177.01.01-TM:3	G_extract	266	0.64
mk4.008352.02.01-TM:3	G_extract	266	0.64
mk4.001750.03.01-TM:3	G_extract	266	0.65
mk4.000200.02.01-TM:3	G_extract	266	0.65
mk4.008477.00.01-TM:3	G_extract	266	0.66
mk4.009923.00.01-TM:3	G_extract	266	0.66
mk4.002913.01.01-TM:3	G_extract	266	0.66
mk4.001377.13.01-TM:3	G_extract	266	0.66
mk4.000005.39.01-TM:3	G_extract	270	0.66
mk4.000071.00.01-TM:3	G_extract	271	0.66
mk4.000321.11.01-TM:6	G_extract	268	0.67
mk4.013295.01.01-TM:3	G_extract	266	0.67
mk4.001121.03.01-TM:3	G_extract	266	0.67
mk4.011290.00.01-TM:3	G_extract	266	0.67
mk4.024103.00.01-TM:3	G_extract	266	0.67
mk4.000730.10.01-TM:3	G_extract	266	0.67
mk4.002616.05.01-TM:4	G_extract	266	0.67
mk4.000478.01.01-TM:3	G_extract	266	0.68
[truncated: 256 more rows]

## Sheet: hmmR.csv
query	hmm-profile	length	E-value
mk4.011371.00.01-TM:7	R_extract	480	2.5e-61
mk4.000656.10.01-TM:7	R_extract	478	2.5e-61
mk4.003202.01.01-TM:7	R_extract	478	6.6e-58
mk4.000742.09.01-TM:7	R_extract	478	1.9e-57
mk4.003002.02.01-TM:7	R_extract	478	1.9e-52
mk4.001678.03.01-TM:7	R_extract	481	4.3e-51
mk4.008535.00.01-TM:7	R_extract	478	7.8e-51
mk4.011160.01.01-TM:7	R_extract	478	1.6e-49
mk4.013690.00.01-TM:6	R_extract	478	6.8e-46
mk4.001569.04.01-TM:7	R_extract	478	2.5e-45
mk4.002418.01.01-TM:7	R_extract	478	4.9e-45
mk4.014127.00.01-TM:7	R_extract	478	3e-43
mk4.029325.00.01-TM:7	R_extract	478	2.4e-42
mk4.021573.00.01-TM:7	R_extract	478	5.8e-42
mk4.012659.00.01-TM:7	R_extract	479	2.4e-41
mk4.000375.06.01-TM:7	R_extract	478	2.3e-37
mk4.009070.00.01-TM:9	R_extract	532	4.1e-37
mk4.000354.16.01-TM:7	R_extract	478	7.1e-37
mk4.002618.00.01-TM:7	R_extract	478	2.1e-35
mk4.000943.09.01-TM:5	R_extract	478	1.4e-33
mk4.002569.02.01-TM:7	R_extract	478	2.2e-33
mk4.005766.00.01-TM:9	R_extract	533	3.3e-33
mk4.005562.01.01-TM:7	R_extract	478	9.3e-33
mk4.005939.01.01-TM:6	R_extract	478	1.2e-31
mk4.008774.00.01-TM:7	R_extract	478	4.1e-29
mk4.000526.00.01-TM:6	R_extract	478	6.8e-29
mk4.021095.01.01-TM:6	R_extract	478	2.5e-28
mk4.000883.05.01-TM:7	R_extract	506	4.7e-28
mk4.004728.01.01-TM:6	R_extract	478	5.7e-28
mk4.017826.00.01-TM:6	R_extract	478	2e-27
mk4.010969.00.01-TM:6	R_extract	478	1.1e-25
mk4.002807.03.01-TM:7	R_extract	478	2.2e-24
mk4.008621.00.01-TM:6	R_extract	478	3.1e-24
mk4.004711.02.01-TM:7	R_extract	478	4.6e-24
mk4.014774.01.01-TM:6	R_extract	488	6.5e-24
mk4.001291.01.01-TM:7	R_extract	478	1.6e-23
mk4.004661.00.01-TM:6	R_extract	478	2.2e-23
mk4.010946.00.01-TM:6	R_extract	490	4.4e-23
mk4.005599.03.01-TM:7	R_extract	479	3e-22
mk4.005599.00.01-TM:7	R_extract	479	3.3e-21
mk4.004462.02.01-TM:5	R_extract	479	9.7e-20
mk4.008619.00.01-TM:6	R_extract	479	1e-19
mk4.007388.02.01-TM:5	R_extract	479	1.2e-19
mk4.011006.00.01-TM:5	R_extract	478	2.1e-17
mk4.018505.00.01-TM:6	R_extract	478	2.6e-17
mk4.005935.02.01-TM:5	R_extract	478	2.8e-17
mk4.001585.00.01-TM:5	R_extract	479	3.7e-17
mk4.014771.00.01-TM:6	R_extract	478	3.8e-17
mk4.013827.00.01-TM:5	R_extract	478	4.2e-17
mk4.010158.01.01-TM:5	R_extract	478	1.9e-16
mk4.017426.00.01-TM:5	R_extract	482	9.4e-16
mk4.001235.01.01-TM:7	R_extract	478	9.5e-16
mk4.000698.04.01-TM:6	R_extract	478	3.8e-15
mk4.010425.01.01-TM:6	R_extract	478	5.2e-15
mk4.009774.00.01-TM:6	R_extract	478	1.5e-14
mk4.010211.00.01-TM:7	R_extract	480	7.2e-14
mk4.001235.04.01-TM:7	R_extract	478	2e-13
mk4.011321.00.01-TM:5	R_extract	478	2.4e-13
mk4.018209.00.01-TM:7	R_extract	479	2.5e-13
mk4.001587.06.01-TM:5	R_extract	478	2.6e-13
mk4.003906.01.01-TM:5	R_extract	478	5.8e-13
mk4.016258.00.01-TM:6	R_extract	478	5.6e-12
mk4.003634.00.01-TM:7	R_extract	479	6.9e-12
mk4.005809.00.01-TM:7	R_extract	480	1.3e-11
mk4.017583.00.01-TM:5	R_extract	478	1.5e-11
mk4.015757.00.01-TM:5	R_extract	478	2e-11
mk4.007921.00.01-TM:5	R_extract	478	2.3e-11
mk4.002634.00.01-TM:5	R_extract	478	4.5e-11
mk4.010890.00.01-TM:8	R_extract	478	1.1e-10
mk4.008813.00.01-TM:5	R_extract	479	2.3e-10
mk4.006543.02.01-TM:8	R_extract	481	2.4e-10
mk4.016304.00.01-TM:7	R_extract	480	2.5e-10
mk4.018682.00.01-TM:7	R_extract	479	3.1e-10
mk4.005428.00.01-TM:6	R_extract	478	4.1e-10
mk4.001823.04.01-TM:6	R_extract	478	4.1e-10
mk4.001211.14.01-TM:8	R_extract	479	5.4e-10
mk4.009505.02.01-TM:6	R_extract	478	1e-09
mk4.014950.00.01-TM:5	R_extract	478	1.1e-09
mk4.009526.00.01-TM:7	R_extract	478	1.1e-09
mk4.012183.00.01-TM:6	R_extract	498	1.2e-09
mk4.006503.02.01-TM:5	R_extract	478	1.2e-09
mk4.002521.02.01-TM:4	R_extract	478	1.2e-09
mk4.017782.00.01-TM:5	R_extract	478	1.2e-09
mk4.022218.00.01-TM:7	R_extract	479	1.4e-09
mk4.016353.01.01-TM:5	R_extract	478	1.5e-09
mk4.000130.16.01-TM:5	R_extract	478	1.6e-09
mk4.008555.00.01-TM:7	R_extract	484	1.7e-09
mk4.033855.01.01-TM:5	R_extract	478	1.8e-09
mk4.000160.15.01-TM:7	R_extract	484	1.9e-09
mk4.000787.05.01-TM:7	R_extract	479	1.9e-09
mk4.005268.02.01-TM:7	R_extract	478	2.1e-09
mk4.000992.05.01-TM:5	R_extract	483	2.1e-09
mk4.006097.03.01-TM:7	R_extract	478	2.5e-09
mk4.024092.00.01-TM:7	R_extract	486	2.9e-09
mk4.002485.01.01-TM:5	R_extract	478	3e-09
mk4.006248.02.01-TM:7	R_extract	478	3.2e-09
mk4.008463.05.01-TM:5	R_extract	478	3.9e-09
mk4.007171.00.01-TM:7	R_extract	499	4.5e-09
mk4.000376.07.01-TM:5	R_extract	478	4.6e-09
mk4.016378.00.01-TM:6	R_extract	481	6.2e-09
mk4.006883.00.01-TM:5	R_extract	478	6.7e-09
mk4.004515.01.01-TM:6	R_extract	480	7.1e-09
mk4.000076.05.01-TM:5	R_extract	478	7.2e-09
mk4.019924.01.01-TM:4	R_extract	478	7.3e-09
mk4.028245.00.01-TM:5	R_extract	479	7.8e-09
mk4.015479.00.01-TM:5	R_extract	478	8e-09
mk4.002150.00.01-TM:7	R_extract	478	8.5e-09
mk4.000003.30.01-TM:5	R_extract	478	9.3e-09
mk4.012790.00.01-TM:7	R_extract	479	9.9e-09
mk4.000518.03.01-TM:6	R_extract	478	1e-08
mk4.017192.00.01-TM:7	R_extract	479	1.1e-08
mk4.002635.00.01-TM:7	R_extract	487	1.1e-08
mk4.012893.00.01-TM:4	R_extract	478	1.1e-08
mk4.006847.02.01-TM:5	R_extract	478	1.1e-08
mk4.000030.07.01-TM:8	R_extract	479	2.1e-08
mk4.000152.09.01-TM:5	R_extract	478	2.3e-08
mk4.007776.00.01-TM:7	R_extract	481	2.5e-08
mk4.007868.03.01-TM:5	R_extract	481	2.5e-08
mk4.019356.00.01-TM:5	R_extract	480	2.8e-08
mk4.009682.02.01-TM:4	R_extract	479	3e-08
mk4.000341.05.01-TM:7	R_extract	479	3e-08
mk4.028014.00.01-TM:7	R_extract	481	3.3e-08
mk4.010306.00.01-TM:7	R_extract	492	3.7e-08
mk4.002514.01.01-TM:7	R_extract	478	3.7e-08
mk4.007538.01.01-TM:7	R_extract	482	3.8e-08
mk4.004919.01.01-TM:5	R_extract	478	4.6e-08
mk4.001711.04.01-TM:5	R_extract	478	5e-08
mk4.020400.00.01-TM:4	R_extract	478	5e-08
mk4.013819.05.01-TM:4	R_extract	478	5.2e-08
mk4.020923.00.01-TM:4	R_extract	478	5.3e-08
mk4.013492.00.01-TM:7	R_extract	479	5.8e-08
mk4.000646.00.01-TM:7	R_extract	479	8.8e-08
mk4.030476.00.01-TM:7	R_extract	480	9.2e-08
mk4.016023.00.01-TM:4	R_extract	478	1e-07
mk4.007964.02.01-TM:5	R_extract	478	1e-07
mk4.000617.01.01-TM:7	R_extract	479	1.1e-07
mk4.011509.03.01-TM:7	R_extract	486	1.1e-07
mk4.012790.01.01-TM:7	R_extract	479	1.4e-07
mk4.025352.00.01-TM:7	R_extract	478	1.4e-07
mk4.004167.00.01-TM:7	R_extract	478	1.5e-07
mk4.000699.11.01-TM:7	R_extract	495	1.6e-07
mk4.000596.05.01-TM:7	R_extract	484	1.7e-07
mk4.002457.00.01-TM:7	R_extract	482	1.8e-07
mk4.000600.00.01-TM:7	R_extract	478	1.9e-07
mk4.022227.01.01-TM:7	R_extract	479	2e-07
mk4.004400.01.01-TM:7	R_extract	489	2e-07
mk4.017835.00.01-TM:5	R_extract	478	2e-07
mk4.001491.09.01-TM:7	R_extract	480	2.1e-07
mk4.000489.00.01-TM:4	R_extract	480	2.4e-07
mk4.036740.00.01-TM:5	R_extract	478	2.6e-07
mk4.002411.02.01-TM:6	R_extract	479	3.3e-07
mk4.014245.00.01-TM:7	R_extract	478	3.3e-07
mk4.010792.03.01-TM:4	R_extract	478	3.9e-07
mk4.002427.04.01-TM:4	R_extract	478	4.4e-07
mk4.008907.01.01-TM:6	R_extract	478	4.9e-07
mk4.007438.01.01-TM:6	R_extract	478	4.9e-07
mk4.021981.00.01-TM:6	R_extract	481	5e-07
mk4.001919.01.01-TM:5	R_extract	478	5e-07
mk4.004572.01.01-TM:5	R_extract	479	5.2e-07
mk4.026702.00.01-TM:5	R_extract	479	6.2e-07
mk4.005650.02.01-TM:4	R_extract	478	7.2e-07
mk4.031086.00.01-TM:5	R_extract	478	7.4e-07
mk4.007494.05.01-TM:5	R_extract	479	7.7e-07
mk4.017680.00.01-TM:6	R_extract	478	7.7e-07
mk4.000131.00.01-TM:7	R_extract	478	7.9e-07
mk4.000842.00.01-TM:6	R_extract	502	7.9e-07
mk4.010834.00.01-TM:7	R_extract	482	8e-07
mk4.031060.00.01-TM:6	R_extract	479	8.2e-07
mk4.011130.02.01-TM:4	R_extract	478	8.6e-07
mk4.001587.05.01-TM:4	R_extract	478	8.9e-07
mk4.000020.08.01-TM:7	R_extract	480	9e-07
mk4.014320.00.01-TM:7	R_extract	482	1.1e-06
mk4.044215.00.01-TM:7	R_extract	478	1.4e-06
mk4.018413.01.01-TM:3	R_extract	478	1.5e-06
mk4.011988.00.01-TM:7	R_extract	492	1.6e-06
mk4.022607.00.01-TM:7	R_extract	480	1.6e-06
mk4.036245.00.01-TM:7	R_extract	478	1.7e-06
mk4.022996.00.01-TM:4	R_extract	478	1.8e-06
mk4.006472.00.01-TM:7	R_extract	479	1.8e-06
mk4.000557.00.01-TM:7	R_extract	494	1.8e-06
mk4.005799.01.01-TM:6	R_extract	479	2.6e-06
mk4.027521.01.01-TM:7	R_extract	480	2.9e-06
mk4.009248.03.01-TM:7	R_extract	482	3.6e-06
mk4.012270.00.01-TM:3	R_extract	478	3.7e-06
mk4.000065.02.01-TM:7	R_extract	500	3.9e-06
mk4.002128.03.01-TM:3	R_extract	478	4.3e-06
mk4.015562.00.01-TM:6	R_extract	483	4.3e-06
mk4.006327.00.01-TM:7	R_extract	480	4.9e-06
mk4.012214.00.01-TM:3	R_extract	478	5.1e-06
mk4.019969.00.01-TM:7	R_extract	478	5.2e-06
mk4.002518.01.01-TM:6	R_extract	482	5.5e-06
mk4.002108.03.01-TM:4	R_extract	478	6.8e-06
mk4.003919.00.01-TM:6	R_extract	483	8.1e-06
mk4.021396.01.01-TM:3	R_extract	478	8.4e-06
mk4.001381.00.01-TM:6	R_extract	478	8.4e-06
mk4.008579.02.01-TM:7	R_extract	488	8.4e-06
mk4.028983.00.01-TM:3	R_extract	478	8.4e-06
mk4.001407.02.01-TM:5	R_extract	478	8.4e-06
mk4.024190.00.01-TM:5	R_extract	478	8.9e-06
mk4.001283.01.01-TM:7	R_extract	507	9.3e-06
mk4.043247.00.01-TM:4	R_extract	478	9.7e-06
mk4.008510.02.01-TM:6	R_extract	478	9.8e-06
mk4.000887.07.01-TM:6	R_extract	478	1.1e-05
mk4.007727.00.01-TM:4	R_extract	478	1.1e-05
mk4.011860.00.01-TM:3	R_extract	479	1.1e-05
mk4.000928.03.01-TM:5	R_extract	482	1.2e-05
mk4.004469.04.01-TM:6	R_extract	478	1.4e-05
mk4.023026.00.01-TM:5	R_extract	482	1.5e-05
mk4.001225.04.01-TM:5	R_extract	483	1.7e-05
mk4.007587.01.01-TM:7	R_extract	489	1.7e-05
mk4.013160.00.01-TM:5	R_extract	478	2e-05
mk4.012712.00.01-TM:5	R_extract	481	2.6e-05
mk4.025533.00.01-TM:6	R_extract	479	3.3e-05
mk4.002460.05.01-TM:5	R_extract	478	3.9e-05
mk4.023599.00.01-TM:3	R_extract	478	4.4e-05
mk4.023939.00.01-TM:4	R_extract	478	5.6e-05
mk4.064173.01.01-TM:7	R_extract	478	5.7e-05
mk4.008026.01.01-TM:4	R_extract	478	6.5e-05
mk4.020797.01.01-TM:7	R_extract	485	6.8e-05
mk4.025164.01.01-TM:11	R_extract	494	7.1e-05
mk4.010712.00.01-TM:4	R_extract	479	8.2e-05
mk4.000442.09.01-TM:4	R_extract	478	8.3e-05
mk4.002877.00.01-TM:6	R_extract	478	9.1e-05
mk4.037595.00.01-TM:11	R_extract	484	9.2e-05
mk4.027458.00.01-TM:5	R_extract	478	9.4e-05
mk4.001852.03.01-TM:4	R_extract	481	0.0001
mk4.006726.02.01-TM:12	R_extract	482	0.0001
mk4.005356.00.01-TM:7	R_extract	478	0.0001
mk4.000231.03.01-TM:5	R_extract	482	0.00011
mk4.008731.01.01-TM:5	R_extract	478	0.00011
mk4.002881.02.01-TM:6	R_extract	478	0.00012
mk4.000090.04.01-TM:12	R_extract	496	0.00012
mk4.002570.01.01-TM:4	R_extract	483	0.00013
mk4.000282.06.01-TM:3	R_extract	478	0.00014
mk4.000411.03.01-TM:12	R_extract	480	0.00014
mk4.001124.03.01-TM:3	R_extract	478	0.00015
mk4.041325.00.01-TM:6	R_extract	478	0.00016
mk4.003768.02.01-TM:11	R_extract	483	0.00017
mk4.000219.07.01-TM:3	R_extract	478	0.00019
mk4.034835.02.01-TM:12	R_extract	552	0.00019
mk4.000038.11.01-TM:6	R_extract	491	0.0002
mk4.044293.00.01-TM:4	R_extract	478	0.0002
mk4.003078.01.01-TM:12	R_extract	482	0.0002
mk4.000357.04.01-TM:5	R_extract	480	0.00021
mk4.009528.00.01-TM:7	R_extract	485	0.00022
mk4.001208.04.01-TM:4	R_extract	478	0.00024
mk4.011935.00.01-TM:7	R_extract	482	0.00024
mk4.001974.03.01-TM:7	R_extract	478	0.00025
mk4.026029.00.01-TM:3	R_extract	478	0.00025
mk4.023164.00.01-TM:7	R_extract	483	0.00025
mk4.002759.00.01-TM:7	R_extract	483	0.00025
mk4.003391.03.01-TM:11	R_extract	483	0.00025
mk4.017582.00.01-TM:4	R_extract	478	0.00027
mk4.029602.00.01-TM:4	R_extract	478	0.00027
mk4.015594.00.01-TM:3	R_extract	478	0.00028
mk4.001198.02.01-TM:9	R_extract	478	0.00029
mk4.001827.05.01-TM:11	R_extract	478	0.00029
mk4.000325.01.01-TM:11	R_extract	487	0.0003
mk4.026347.03.01-TM:3	R_extract	478	0.00031
mk4.009091.00.01-TM:7	R_extract	479	0.00031
mk4.000301.14.01-TM:3	R_extract	478	0.00032
mk4.000702.03.01-TM:3	R_extract	480	0.00033
mk4.002989.01.01-TM:4	R_extract	478	0.00033
mk4.007063.01.01-TM:13	R_extract	501	0.00034
mk4.027005.00.01-TM:7	R_extract	481	0.00035
mk4.010430.04.01-TM:7	R_extract	496	0.00036
mk4.003768.03.01-TM:11	R_extract	487	0.00036
mk4.002021.03.01-TM:10	R_extract	492	0.00037
mk4.009754.00.01-TM:13	R_extract	510	0.00037
mk4.021723.00.01-TM:6	R_extract	479	0.00038
mk4.066545.00.01-TM:7	R_extract	489	0.00039
mk4.002980.06.01-TM:7	R_extract	478	0.0004
mk4.000068.16.01-TM:13	R_extract	478	0.00041
mk4.000202.07.01-TM:11	R_extract	522	0.00042
mk4.001419.04.01-TM:7	R_extract	500	0.00042
mk4.004733.03.01-TM:11	R_extract	481	0.00043
mk4.008848.02.01-TM:6	R_extract	484	0.00043
mk4.012140.00.01-TM:3	R_extract	478	0.00043
mk4.000347.04.01-TM:6	R_extract	486	0.00043
mk4.015843.00.01-TM:4	R_extract	478	0.00045
mk4.001001.01.01-TM:8	R_extract	483	0.00045
mk4.006266.02.01-TM:12	R_extract	478	0.00046
mk4.012231.01.01-TM:5	R_extract	481	0.00046
mk4.028995.00.01-TM:9	R_extract	479	0.0005
mk4.028819.00.01-TM:6	R_extract	478	0.00051
mk4.000394.09.01-TM:6	R_extract	478	0.00051
mk4.008060.01.01-TM:7	R_extract	502	0.00052
mk4.023447.02.01-TM:3	R_extract	478	0.00053
mk4.003695.00.01-TM:12	R_extract	489	0.00053
mk4.002058.02.01-TM:6	R_extract	478	0.00055
mk4.005654.01.01-TM:7	R_extract	483	0.00055
mk4.012327.00.01-TM:9	R_extract	509	0.00056
mk4.002524.01.01-TM:7	R_extract	478	0.00057
mk4.043458.00.01-TM:5	R_extract	480	0.00059
mk4.004625.02.01-TM:11	R_extract	478	0.0006
mk4.008189.00.01-TM:9	R_extract	490	0.00064
mk4.009398.00.01-TM:14	R_extract	479	0.00065
mk4.000386.16.01-TM:11	R_extract	479	0.00065
mk4.000043.19.01-TM:8	R_extract	478	0.00065
mk4.015482.01.01-TM:11	R_extract	525	0.00066
mk4.002853.00.01-TM:12	R_extract	507	0.00067
mk4.004289.02.01-TM:6	R_extract	491	0.00068
mk4.043140.00.01-TM:12	R_extract	495	0.00069
mk4.001801.00.01-TM:8	R_extract	481	0.0007
mk4.002063.02.01-TM:12	R_extract	483	0.0007
mk4.002112.02.01-TM:10	R_extract	480	0.00071
mk4.016496.00.01-TM:7	R_extract	537	0.00073
mk4.007417.00.01-TM:12	R_extract	514	0.00073
mk4.012079.00.01-TM:6	R_extract	481	0.00073
mk4.001140.03.01-TM:4	R_extract	478	0.00074
mk4.004437.02.01-TM:6	R_extract	486	0.00075
mk4.041435.00.01-TM:7	R_extract	480	0.00076
mk4.002063.03.01-TM:12	R_extract	508	0.00076
mk4.002288.02.01-TM:8	R_extract	482	0.00076
mk4.002427.03.01-TM:7	R_extract	501	0.00077
mk4.028649.04.01-TM:7	R_extract	496	0.00077
mk4.005745.00.01-TM:15	R_extract	486	0.00078
mk4.003391.00.01-TM:6	R_extract	491	0.00078
mk4.008674.00.01-TM:3	R_extract	478	0.00079
mk4.001014.08.01-TM:8	R_extract	479	0.00079
mk4.013403.00.01-TM:3	R_extract	478	0.00079
mk4.003908.00.01-TM:6	R_extract	482	0.0008
mk4.006903.03.01-TM:13	R_extract	532	0.00081
mk4.006438.02.01-TM:6	R_extract	487	0.00082
mk4.013897.00.01-TM:5	R_extract	489	0.00087
mk4.000081.05.01-TM:12	R_extract	480	0.00087
mk4.000667.00.01-TM:11	R_extract	485	0.00089
mk4.002661.07.01-TM:12	R_extract	493	0.00089
mk4.002769.03.01-TM:5	R_extract	480	0.00089
mk4.023242.00.01-TM:11	R_extract	516	0.0009
mk4.002396.03.01-TM:7	R_extract	480	0.0009
mk4.000299.14.01-TM:10	R_extract	519	0.00092
mk4.014274.00.01-TM:6	R_extract	482	0.00093
mk4.000033.05.01-TM:12	R_extract	535	0.00093
mk4.000297.03.01-TM:12	R_extract	496	0.00094
mk4.000843.10.01-TM:7	R_extract	519	0.00095
mk4.000317.12.01-TM:13	R_extract	501	0.00096
mk4.000007.09.01-TM:5	R_extract	487	0.00097
mk4.001634.01.01-TM:7	R_extract	479	0.00097
mk4.007746.00.01-TM:10	R_extract	478	0.00098
mk4.053492.00.01-TM:5	R_extract	483	0.00099
mk4.005737.00.01-TM:14	R_extract	518	0.00099
mk4.000614.12.01-TM:13	R_extract	506	0.001
mk4.000064.04.01-TM:14	R_extract	480	0.001
mk4.006212.01.01-TM:13	R_extract	506	0.001
mk4.002439.01.01-TM:5	R_extract	482	0.001
mk4.041737.01.01-TM:11	R_extract	519	0.001
mk4.002063.00.01-TM:8	R_extract	483	0.0011
mk4.034972.04.01-TM:11	R_extract	479	0.0011
mk4.005550.00.01-TM:3	R_extract	478	0.0011
mk4.001294.00.01-TM:4	R_extract	478	0.0011
mk4.000467.01.01-TM:7	R_extract	494	0.0011
mk4.000377.02.01-TM:11	R_extract	519	0.0011
mk4.046580.02.01-TM:9	R_extract	537	0.0011
mk4.003540.01.01-TM:5	R_extract	489	0.0011
mk4.030623.02.01-TM:7	R_extract	478	0.0011
mk4.001192.07.01-TM:6	R_extract	481	0.0011
mk4.003863.02.01-TM:7	R_extract	479	0.0011
mk4.000128.07.01-TM:10	R_extract	499	0.0011
mk4.000418.10.01-TM:7	R_extract	479	0.0011
mk4.044485.01.01-TM:7	R_extract	478	0.0011
mk4.002395.11.01-TM:11	R_extract	479	0.0011
mk4.004465.00.01-TM:12	R_extract	479	0.0011
mk4.018953.00.01-TM:3	R_extract	478	0.0012
mk4.035049.00.01-TM:3	R_extract	478	0.0012
mk4.001267.00.01-TM:11	R_extract	490	0.0012
mk4.002965.02.01-TM:7	R_extract	480	0.0012
mk4.004711.03.01-TM:11	R_extract	501	0.0012
mk4.009537.00.01-TM:6	R_extract	481	0.0012
mk4.018638.00.01-TM:9	R_extract	484	0.0012
mk4.004907.02.01-TM:5	R_extract	478	0.0012
mk4.006187.00.01-TM:8	R_extract	489	0.0012
mk4.034971.03.01-TM:6	R_extract	478	0.0012
mk4.013405.00.01-TM:4	R_extract	479	0.0012
mk4.003826.03.01-TM:4	R_extract	479	0.0012
mk4.002751.06.01-TM:3	R_extract	480	0.0012
mk4.009326.01.01-TM:13	R_extract	499	0.0012
mk4.006023.01.01-TM:4	R_extract	478	0.0012
mk4.005734.00.01-TM:3	R_extract	478	0.0012
mk4.023907.00.01-TM:8	R_extract	480	0.0013
mk4.013545.01.01-TM:6	R_extract	481	0.0013
mk4.000233.01.01-TM:12	R_extract	488	0.0013
mk4.000054.19.01-TM:7	R_extract	484	0.0013
mk4.000101.21.01-TM:6	R_extract	505	0.0013
mk4.021574.00.01-TM:3	R_extract	478	0.0013
mk4.002112.07.01-TM:12	R_extract	543	0.0013
mk4.001642.06.01-TM:11	R_extract	514	0.0013
mk4.017592.00.01-TM:6	R_extract	483	0.0013
mk4.003506.04.01-TM:12	R_extract	480	0.0013
mk4.005793.00.01-TM:8	R_extract	502	0.0013
mk4.008262.00.01-TM:4	R_extract	478	0.0014
mk4.027443.00.01-TM:3	R_extract	478	0.0014
mk4.052451.01.01-TM:8	R_extract	483	0.0014
mk4.008560.02.01-TM:8	R_extract	493	0.0014
mk4.038514.00.01-TM:7	R_extract	479	0.0014
mk4.112760.00.01-TM:9	R_extract	478	0.0014
mk4.003870.01.01-TM:6	R_extract	478	0.0014
mk4.000235.13.01-TM:5	R_extract	478	0.0014
mk4.023291.01.01-TM:6	R_extract	488	0.0014
mk4.002168.04.01-TM:4	R_extract	480	0.0014
mk4.015373.00.01-TM:8	R_extract	499	0.0014
mk4.041772.01.01-TM:12	R_extract	485	0.0014
mk4.025426.00.01-TM:8	R_extract	478	0.0015
mk4.015951.01.01-TM:10	R_extract	489	0.0015
mk4.001543.03.01-TM:4	R_extract	481	0.0015
mk4.000231.00.01-TM:5	R_extract	494	0.0015
mk4.000323.00.01-TM:6	R_extract	498	0.0015
mk4.016594.00.01-TM:12	R_extract	478	0.0015
mk4.018855.00.01-TM:8	R_extract	490	0.0015
mk4.027867.00.01-TM:8	R_extract	480	0.0015
mk4.002013.04.01-TM:6	R_extract	478	0.0015
mk4.050532.02.01-TM:8	R_extract	507	0.0015
mk4.009975.01.01-TM:8	R_extract	480	0.0015
mk4.000247.04.01-TM:4	R_extract	478	0.0016
mk4.000287.00.01-TM:12	R_extract	505	0.0016
mk4.023701.00.01-TM:5	R_extract	494	0.0016
mk4.023948.00.01-TM:10	R_extract	482	0.0016
mk4.044190.01.01-TM:5	R_extract	490	0.0016
mk4.001320.01.01-TM:7	R_extract	478	0.0016
mk4.016624.01.01-TM:3	R_extract	478	0.0016
mk4.047334.00.01-TM:8	R_extract	481	0.0016
mk4.000709.00.01-TM:8	R_extract	486	0.0016
mk4.009878.02.01-TM:9	R_extract	516	0.0016
mk4.002836.01.01-TM:4	R_extract	480	0.0016
mk4.013870.01.01-TM:6	R_extract	501	0.0016
mk4.012244.02.01-TM:9	R_extract	479	0.0017
mk4.003070.02.01-TM:10	R_extract	482	0.0017
mk4.007700.01.01-TM:6	R_extract	478	0.0017
mk4.043315.01.01-TM:10	R_extract	492	0.0017
mk4.006926.00.01-TM:13	R_extract	525	0.0017
mk4.007312.01.01-TM:6	R_extract	503	0.0017
mk4.008513.01.02-TM:5	R_extract	481	0.0017
mk4.000269.01.01-TM:12	R_extract	479	0.0017
mk4.007017.01.01-TM:6	R_extract	499	0.0017
mk4.011301.01.01-TM:7	R_extract	482	0.0017
mk4.000785.00.01-TM:6	R_extract	478	0.0017
mk4.000387.03.01-TM:12	R_extract	485	0.0018
mk4.001541.05.01-TM:12	R_extract	496	0.0018
mk4.004437.00.01-TM:5	R_extract	480	0.0018
mk4.002276.00.01-TM:4	R_extract	479	0.0018
mk4.001479.01.01-TM:10	R_extract	486	0.0018
mk4.000874.06.01-TM:5	R_extract	480	0.0019
mk4.031645.00.01-TM:9	R_extract	478	0.0019
mk4.005899.01.01-TM:13	R_extract	490	0.0019
mk4.065188.00.01-TM:12	R_extract	507	0.0019
mk4.010162.00.01-TM:7	R_extract	484	0.0019
mk4.002724.00.01-TM:5	R_extract	481	0.0019
mk4.008963.00.01-TM:6	R_extract	481	0.0019
mk4.016047.00.01-TM:8	R_extract	487	0.0019
mk4.002977.02.01-TM:5	R_extract	492	0.0019
mk4.000770.03.01-TM:4	R_extract	485	0.002
mk4.027019.00.01-TM:6	R_extract	509	0.002
mk4.003761.03.01-TM:12	R_extract	481	0.002
mk4.020042.00.01-TM:6	R_extract	509	0.002
mk4.023948.01.01-TM:11	R_extract	478	0.002
mk4.002153.00.01-TM:6	R_extract	499	0.002
mk4.004864.01.01-TM:9	R_extract	481	0.002
mk4.004791.00.01-TM:6	R_extract	480	0.002
mk4.015879.01.01-TM:5	R_extract	492	0.0021
mk4.005254.00.01-TM:12	R_extract	499	0.0021
mk4.010400.02.01-TM:7	R_extract	479	0.0021
mk4.002950.00.01-TM:13	R_extract	479	0.0021
mk4.010315.01.01-TM:5	R_extract	478	0.0022
mk4.027975.00.01-TM:4	R_extract	478	0.0022
mk4.000911.00.01-TM:9	R_extract	487	0.0022
mk4.110428.00.01-TM:10	R_extract	522	0.0022
mk4.002484.00.01-TM:9	R_extract	482	0.0022
mk4.000089.05.01-TM:12	R_extract	509	0.0022
mk4.004303.01.01-TM:5	R_extract	478	0.0022
mk4.090268.00.01-TM:14	R_extract	498	0.0022
mk4.026543.00.01-TM:4	R_extract	478	0.0023
mk4.003863.01.01-TM:5	R_extract	487	0.0023
mk4.008963.01.01-TM:6	R_extract	521	0.0024
mk4.002131.03.01-TM:5	R_extract	483	0.0024
mk4.021371.02.01-TM:6	R_extract	481	0.0024
mk4.053440.00.01-TM:5	R_extract	478	0.0024
mk4.001002.08.01-TM:4	R_extract	482	0.0024
mk4.001527.06.01-TM:14	R_extract	525	0.0024
mk4.004125.01.01-TM:6	R_extract	492	0.0025
mk4.013611.01.01-TM:7	R_extract	487	0.0025
mk4.019922.01.01-TM:9	R_extract	478	0.0025
mk4.010027.02.01-TM:6	R_extract	494	0.0025
mk4.012239.04.01-TM:4	R_extract	478	0.0025
mk4.000576.12.01-TM:4	R_extract	482	0.0025
mk4.003386.03.01-TM:5	R_extract	478	0.0025
mk4.001541.04.01-TM:6	R_extract	489	0.0025
mk4.000323.02.01-TM:4	R_extract	481	0.0025
mk4.027666.00.01-TM:7	R_extract	493	0.0026
mk4.000008.08.01-TM:8	R_extract	506	0.0026
mk4.014339.00.01-TM:10	R_extract	478	0.0026
mk4.002285.05.01-TM:6	R_extract	480	0.0026
mk4.009881.00.01-TM:11	R_extract	485	0.0026
mk4.002182.01.01-TM:8	R_extract	502	0.0026
mk4.059715.00.01-TM:7	R_extract	484	0.0026
mk4.005685.00.01-TM:9	R_extract	479	0.0026
mk4.004491.00.01-TM:8	R_extract	478	0.0026
mk4.012403.00.01-TM:5	R_extract	494	0.0027
mk4.016339.00.01-TM:3	R_extract	478	0.0027
mk4.000801.06.01-TM:6	R_extract	478	0.0027
mk4.009662.00.01-TM:8	R_extract	479	0.0027
mk4.015116.00.01-TM:6	R_extract	478	0.0027
mk4.030465.00.01-TM:14	R_extract	482	0.0027
mk4.000149.00.01-TM:6	R_extract	490	0.0027
mk4.001382.02.01-TM:7	R_extract	492	0.0027
mk4.000022.02.01-TM:5	R_extract	486	0.0027
mk4.006946.00.01-TM:5	R_extract	479	0.0028
mk4.000137.08.01-TM:4	R_extract	479	0.0028
mk4.003802.00.01-TM:7	R_extract	500	0.0028
mk4.070744.00.01-TM:5	R_extract	480	0.0028
mk4.013336.00.01-TM:5	R_extract	479	0.0029
mk4.002042.02.01-TM:7	R_extract	487	0.0029
mk4.001845.00.01-TM:5	R_extract	479	0.0029
mk4.026788.00.01-TM:4	R_extract	484	0.0029
mk4.000675.13.01-TM:9	R_extract	496	0.0029
mk4.009448.00.01-TM:5	R_extract	481	0.0029
mk4.006636.00.01-TM:6	R_extract	481	0.0029
mk4.000064.03.01-TM:15	R_extract	515	0.0029
mk4.075043.00.01-TM:6	R_extract	484	0.0029
mk4.025630.00.01-TM:5	R_extract	481	0.0029
mk4.010777.00.01-TM:5	R_extract	501	0.003
mk4.047532.00.01-TM:11	R_extract	489	0.003
mk4.005353.00.01-TM:13	R_extract	481	0.003
mk4.003448.02.01-TM:7	R_extract	487	0.003
mk4.001765.04.01-TM:7	R_extract	491	0.003
mk4.000257.08.01-TM:5	R_extract	488	0.003
mk4.001252.03.01-TM:5	R_extract	478	0.0031
mk4.029516.03.01-TM:6	R_extract	482	0.0031
mk4.001825.05.01-TM:5	R_extract	478	0.0031
mk4.004966.07.01-TM:6	R_extract	480	0.0031
mk4.005552.01.01-TM:6	R_extract	479	0.0031
mk4.024950.00.01-TM:6	R_extract	485	0.0031
mk4.007949.00.01-TM:6	R_extract	478	0.0032
mk4.027599.00.01-TM:3	R_extract	479	0.0032
mk4.003582.00.01-TM:11	R_extract	478	0.0032
mk4.029237.00.01-TM:5	R_extract	481	0.0032
mk4.000862.03.01-TM:13	R_extract	478	0.0032
mk4.002713.07.01-TM:10	R_extract	504	0.0032
mk4.000186.03.01-TM:10	R_extract	478	0.0032
mk4.000233.05.01-TM:12	R_extract	478	0.0032
mk4.010383.00.01-TM:8	R_extract	498	0.0032
mk4.004652.00.01-TM:11	R_extract	491	0.0032
mk4.020124.00.01-TM:4	R_extract	478	0.0032
mk4.017631.00.01-TM:6	R_extract	500	0.0033
mk4.047682.01.01-TM:9	R_extract	492	0.0033
mk4.000018.03.01-TM:4	R_extract	478	0.0033
mk4.006604.00.01-TM:5	R_extract	478	0.0033
mk4.000189.02.01-TM:5	R_extract	481	0.0034
mk4.024544.01.01-TM:8	R_extract	517	0.0034
mk4.008269.00.01-TM:8	R_extract	517	0.0034
mk4.001112.02.01-TM:5	R_extract	489	0.0034
mk4.001412.04.01-TM:6	R_extract	503	0.0035
mk4.003018.04.01-TM:6	R_extract	501	0.0035
mk4.001434.00.01-TM:5	R_extract	478	0.0035
mk4.023435.00.01-TM:4	R_extract	480	0.0035
mk4.041360.00.02-TM:10	R_extract	506	0.0036
mk4.001091.06.01-TM:12	R_extract	480	0.0036
mk4.001486.05.01-TM:3	R_extract	480	0.0036
mk4.000588.08.01-TM:5	R_extract	478	0.0036
mk4.009244.00.01-TM:9	R_extract	479	0.0037
mk4.011561.00.01-TM:6	R_extract	478	0.0037
mk4.000455.05.01-TM:13	R_extract	522	0.0037
mk4.001918.06.01-TM:12	R_extract	524	0.0037
mk4.010961.02.01-TM:11	R_extract	479	0.0038
mk4.005059.00.01-TM:11	R_extract	478	0.0038
mk4.000043.11.01-TM:4	R_extract	490	0.0038
mk4.033258.00.01-TM:7	R_extract	478	0.0039
mk4.001944.04.01-TM:8	R_extract	508	0.0039
mk4.007350.00.01-TM:10	R_extract	506	0.0039
mk4.058619.00.01-TM:6	R_extract	481	0.0039
mk4.006707.01.01-TM:12	R_extract	479	0.0039
mk4.016856.00.01-TM:6	R_extract	498	0.0039
mk4.000957.01.02-TM:12	R_extract	481	0.0039
mk4.015432.02.01-TM:6	R_extract	480	0.004
mk4.003679.04.01-TM:5	R_extract	491	0.0041
mk4.001012.08.01-TM:4	R_extract	478	0.0041
mk4.009176.00.01-TM:4	R_extract	482	0.0041
mk4.028791.00.01-TM:8	R_extract	480	0.0041
mk4.018973.00.01-TM:5	R_extract	478	0.0041
mk4.002849.04.01-TM:11	R_extract	488	0.0041
mk4.000996.07.01-TM:6	R_extract	478	0.0041
mk4.000972.03.01-TM:6	R_extract	486	0.0041
mk4.002936.01.01-TM:4	R_extract	485	0.0042
mk4.019855.00.01-TM:6	R_extract	483	0.0042
mk4.014465.04.01-TM:7	R_extract	478	0.0042
mk4.000486.05.01-TM:11	R_extract	499	0.0043
mk4.000006.10.01-TM:4	R_extract	480	0.0043
mk4.028519.00.01-TM:7	R_extract	483	0.0043
mk4.000332.02.01-TM:9	R_extract	486	0.0043
mk4.014465.00.01-TM:7	R_extract	478	0.0043
mk4.015549.02.01-TM:8	R_extract	478	0.0043
mk4.003838.00.01-TM:7	R_extract	487	0.0043
mk4.001043.02.01-TM:4	R_extract	478	0.0043
mk4.016171.01.01-TM:5	R_extract	489	0.0043
mk4.002743.03.01-TM:4	R_extract	478	0.0045
mk4.006272.02.01-TM:12	R_extract	500	0.0045
mk4.008583.01.01-TM:9	R_extract	480	0.0045
mk4.014465.03.01-TM:7	R_extract	478	0.0045
mk4.001194.06.01-TM:5	R_extract	479	0.0045
mk4.020718.00.01-TM:3	R_extract	478	0.0045
mk4.017060.00.01-TM:8	R_extract	479	0.0045
mk4.004674.01.01-TM:4	R_extract	478	0.0045
mk4.064379.00.01-TM:7	R_extract	481	0.0045
mk4.003693.01.01-TM:5	R_extract	480	0.0045
mk4.008963.02.01-TM:6	R_extract	491	0.0046
mk4.021371.01.01-TM:6	R_extract	490	0.0046
mk4.006292.00.01-TM:6	R_extract	481	0.0046
mk4.024549.00.01-TM:6	R_extract	483	0.0047
mk4.010658.02.01-TM:9	R_extract	501	0.0047
mk4.000245.02.01-TM:11	R_extract	529	0.0047
mk4.000904.06.01-TM:5	R_extract	478	0.0047
mk4.000129.05.01-TM:9	R_extract	484	0.0047
mk4.009720.00.01-TM:5	R_extract	492	0.0047
mk4.019085.00.01-TM:5	R_extract	481	0.0047
mk4.000465.06.01-TM:5	R_extract	479	0.0048
mk4.039303.00.02-TM:5	R_extract	487	0.0048
mk4.013231.00.01-TM:7	R_extract	486	0.0048
mk4.000156.00.01-TM:10	R_extract	508	0.0048
mk4.005966.02.01-TM:7	R_extract	519	0.0049
mk4.013443.00.01-TM:7	R_extract	484	0.0049
mk4.022554.00.01-TM:6	R_extract	479	0.0049
mk4.006686.01.01-TM:5	R_extract	493	0.0049
mk4.000714.06.01-TM:14	R_extract	480	0.0049
mk4.014252.00.01-TM:6	R_extract	487	0.005
mk4.001001.05.01-TM:9	R_extract	488	0.005
mk4.000041.14.01-TM:5	R_extract	478	0.005
mk4.002235.01.01-TM:6	R_extract	481	0.005
mk4.003971.00.01-TM:8	R_extract	481	0.005
mk4.003367.01.01-TM:5	R_extract	483	0.005
mk4.028431.00.01-TM:6	R_extract	480	0.005
mk4.001530.00.01-TM:8	R_extract	482	0.005
mk4.018855.01.01-TM:6	R_extract	490	0.005
mk4.000233.03.01-TM:12	R_extract	483	0.005
mk4.001700.04.01-TM:5	R_extract	479	0.0051
mk4.003236.02.01-TM:5	R_extract	480	0.0051
mk4.003183.03.01-TM:5	R_extract	492	0.0051
mk4.003061.02.01-TM:6	R_extract	484	0.0052
mk4.003236.02.02-TM:6	R_extract	486	0.0052
mk4.025678.00.01-TM:5	R_extract	484	0.0052
mk4.001377.11.01-TM:7	R_extract	487	0.0052
mk4.000018.07.01-TM:7	R_extract	490	0.0053
mk4.003975.00.01-TM:4	R_extract	481	0.0053
mk4.006848.00.01-TM:7	R_extract	478	0.0053
mk4.003635.03.01-TM:11	R_extract	514	0.0053
mk4.008166.01.01-TM:5	R_extract	481	0.0053
mk4.033185.00.01-TM:5	R_extract	483	0.0054
mk4.001541.00.01-TM:12	R_extract	482	0.0054
mk4.009662.04.01-TM:6	R_extract	481	0.0054
mk4.003802.01.01-TM:7	R_extract	493	0.0054
mk4.000749.07.01-TM:14	R_extract	510	0.0054
mk4.006666.02.01-TM:6	R_extract	503	0.0054
mk4.015023.00.01-TM:6	R_extract	483	0.0055
mk4.016522.00.01-TM:6	R_extract	480	0.0055
mk4.000219.00.01-TM:5	R_extract	486	0.0055
mk4.004608.01.01-TM:4	R_extract	479	0.0055
mk4.000115.01.01-TM:7	R_extract	488	0.0055
mk4.003813.00.01-TM:3	R_extract	478	0.0055
mk4.005399.00.01-TM:4	R_extract	478	0.0056
mk4.000580.00.01-TM:5	R_extract	481	0.0056
mk4.056091.00.01-TM:7	R_extract	507	0.0056
mk4.097248.00.01-TM:5	R_extract	489	0.0056
mk4.000153.15.01-TM:4	R_extract	478	0.0056
mk4.003776.05.01-TM:5	R_extract	478	0.0056
mk4.001335.01.01-TM:13	R_extract	480	0.0057
mk4.021289.00.01-TM:8	R_extract	490	0.0057
mk4.002866.03.01-TM:4	R_extract	478	0.0057
mk4.008686.00.01-TM:6	R_extract	478	0.0057
mk4.006297.00.01-TM:4	R_extract	479	0.0057
mk4.015007.00.01-TM:4	R_extract	479	0.0057
mk4.000020.03.01-TM:7	R_extract	489	0.0058
mk4.001731.02.01-TM:5	R_extract	490	0.0058
mk4.000656.02.01-TM:5	R_extract	495	0.0058
mk4.000081.11.01-TM:13	R_extract	507	0.0058
mk4.010538.00.01-TM:6	R_extract	480	0.0058
mk4.001497.00.01-TM:5	R_extract	478	0.0059
mk4.010239.00.01-TM:4	R_extract	490	0.0059
mk4.002091.02.01-TM:6	R_extract	490	0.0059
mk4.029333.01.01-TM:4	R_extract	478	0.0059
mk4.006256.01.01-TM:8	R_extract	493	0.0059
mk4.021966.00.01-TM:14	R_extract	481	0.0059
mk4.019901.00.01-TM:5	R_extract	482	0.006
mk4.001579.05.01-TM:7	R_extract	501	0.006
mk4.003359.01.01-TM:3	R_extract	478	0.006
mk4.028071.00.01-TM:6	R_extract	490	0.0061
mk4.005022.00.01-TM:7	R_extract	498	0.0061
mk4.000990.05.01-TM:6	R_extract	486	0.0061
mk4.006446.01.01-TM:12	R_extract	491	0.0062
mk4.002184.04.01-TM:5	R_extract	492	0.0062
mk4.002184.03.01-TM:6	R_extract	492	0.0062
mk4.017481.00.01-TM:13	R_extract	508	0.0062
mk4.000649.00.01-TM:6	R_extract	479	0.0062
mk4.000957.03.01-TM:13	R_extract	483	0.0063
mk4.006946.01.01-TM:7	R_extract	491	0.0063
mk4.021123.00.01-TM:7	R_extract	478	0.0063
mk4.000892.06.01-TM:4	R_extract	478	0.0063
mk4.025433.00.01-TM:5	R_extract	486	0.0063
mk4.037343.00.01-TM:11	R_extract	514	0.0063
mk4.000581.05.01-TM:9	R_extract	495	0.0063
mk4.028035.01.01-TM:5	R_extract	484	0.0064
mk4.000421.00.01-TM:7	R_extract	491	0.0064
mk4.004095.01.01-TM:4	R_extract	499	0.0065
mk4.003314.02.01-TM:3	R_extract	478	0.0065
mk4.004172.00.01-TM:5	R_extract	495	0.0065
mk4.000518.02.01-TM:9	R_extract	485	0.0065
mk4.028704.00.01-TM:5	R_extract	479	0.0065
mk4.002418.02.01-TM:8	R_extract	486	0.0065
mk4.001317.00.01-TM:11	R_extract	478	0.0066
mk4.002479.00.01-TM:8	R_extract	519	0.0066
mk4.000972.04.01-TM:7	R_extract	480	0.0066
mk4.001401.10.01-TM:4	R_extract	481	0.0066
mk4.017515.02.01-TM:6	R_extract	482	0.0066
mk4.017286.00.01-TM:5	R_extract	491	0.0067
mk4.000035.15.01-TM:4	R_extract	478	0.0068
mk4.000254.09.01-TM:4	R_extract	479	0.0068
mk4.008325.00.01-TM:8	R_extract	481	0.0068
mk4.020609.01.01-TM:5	R_extract	489	0.0069
mk4.090945.00.01-TM:5	R_extract	486	0.0069
mk4.008288.00.01-TM:12	R_extract	481	0.0069
mk4.044600.00.01-TM:5	R_extract	485	0.0069
mk4.002299.04.02-TM:5	R_extract	478	0.007
mk4.025404.00.01-TM:4	R_extract	479	0.007
mk4.002299.04.01-TM:5	R_extract	478	0.007
mk4.043429.01.01-TM:5	R_extract	479	0.007
mk4.001320.02.01-TM:5	R_extract	479	0.007
mk4.038468.03.01-TM:6	R_extract	489	0.007
mk4.000144.05.01-TM:7	R_extract	479	0.007
mk4.003644.00.01-TM:8	R_extract	485	0.007
mk4.002749.02.01-TM:8	R_extract	482	0.007
mk4.009186.00.01-TM:6	R_extract	478	0.007
mk4.000491.04.01-TM:6	R_extract	482	0.0071
mk4.000507.12.01-TM:5	R_extract	492	0.0071
mk4.050269.01.01-TM:5	R_extract	480	0.0071
mk4.000893.06.01-TM:9	R_extract	478	0.0072
mk4.017865.00.01-TM:4	R_extract	478	0.0072
mk4.001621.07.01-TM:6	R_extract	495	0.0072
mk4.014048.00.01-TM:7	R_extract	478	0.0072
mk4.062475.00.01-TM:5	R_extract	478	0.0073
mk4.004094.00.01-TM:12	R_extract	483	0.0073
mk4.004028.03.01-TM:6	R_extract	481	0.0073
mk4.000529.01.01-TM:8	R_extract	488	0.0073
mk4.002524.00.01-TM:4	R_extract	478	0.0073
mk4.004109.03.01-TM:7	R_extract	507	0.0073
mk4.058474.00.01-TM:5	R_extract	482	0.0073
mk4.020454.01.01-TM:6	R_extract	500	0.0073
mk4.003793.01.01-TM:5	R_extract	487	0.0074
mk4.010001.00.01-TM:6	R_extract	492	0.0074
mk4.003975.00.02-TM:4	R_extract	480	0.0074
mk4.016110.00.01-TM:13	R_extract	483	0.0074
mk4.023545.00.01-TM:6	R_extract	478	0.0074
mk4.010863.00.01-TM:8	R_extract	487	0.0075
mk4.004187.04.01-TM:6	R_extract	488	0.0075
mk4.001815.02.01-TM:6	R_extract	503	0.0075
mk4.000532.03.01-TM:4	R_extract	478	0.0076
mk4.001138.04.01-TM:7	R_extract	487	0.0076
mk4.005774.01.01-TM:5	R_extract	482	0.0077
mk4.037618.00.01-TM:4	R_extract	478	0.0077
mk4.001013.09.01-TM:4	R_extract	478	0.0077
mk4.013977.01.01-TM:13	R_extract	478	0.0077
mk4.001145.00.01-TM:6	R_extract	478	0.0078
mk4.041360.00.01-TM:9	R_extract	527	0.0078
mk4.005966.01.01-TM:7	R_extract	486	0.0078
mk4.000309.10.01-TM:6	R_extract	480	0.0078
mk4.000118.04.01-TM:6	R_extract	489	0.0078
mk4.003522.01.01-TM:7	R_extract	478	0.0079
mk4.020376.00.01-TM:7	R_extract	500	0.0079
mk4.000218.00.01-TM:6	R_extract	485	0.0079
mk4.021333.00.01-TM:4	R_extract	486	0.0081
mk4.002342.00.01-TM:4	R_extract	478	0.0081
mk4.000012.14.01-TM:5	R_extract	485	0.0081
mk4.002389.08.01-TM:5	R_extract	489	0.0081
mk4.020573.02.01-TM:5	R_extract	490	0.0081
mk4.002703.03.01-TM:4	R_extract	478	0.0081
mk4.004497.00.01-TM:6	R_extract	501	0.0082
mk4.007453.00.01-TM:3	R_extract	478	0.0082
mk4.003258.05.01-TM:5	R_extract	478	0.0083
mk4.022777.00.01-TM:4	R_extract	480	0.0083
mk4.000281.10.01-TM:8	R_extract	500	0.0084
mk4.002073.01.01-TM:5	R_extract	480	0.0084
mk4.004290.01.01-TM:5	R_extract	480	0.0084
mk4.076625.00.01-TM:7	R_extract	509	0.0084
mk4.040613.01.01-TM:5	R_extract	482	0.0084
mk4.007867.00.01-TM:8	R_extract	493	0.0084
mk4.000180.08.01-TM:6	R_extract	478	0.0084
mk4.000071.00.01-TM:3	R_extract	478	0.0084
mk4.006637.01.01-TM:9	R_extract	510	0.0085
mk4.029428.00.01-TM:4	R_extract	478	0.0085
mk4.002423.00.01-TM:4	R_extract	478	0.0085
mk4.003698.06.01-TM:12	R_extract	478	0.0086
mk4.058500.00.01-TM:6	R_extract	478	0.0086
mk4.015276.00.01-TM:9	R_extract	484	0.0086
mk4.005807.02.01-TM:8	R_extract	486	0.0087
mk4.002984.00.01-TM:13	R_extract	524	0.0087
mk4.004966.06.01-TM:4	R_extract	478	0.0087
mk4.002996.01.01-TM:6	R_extract	495	0.0087
mk4.000868.06.01-TM:3	R_extract	478	0.0087
mk4.001084.11.01-TM:3	R_extract	478	0.0088
mk4.002246.01.01-TM:5	R_extract	478	0.0088
mk4.005283.04.01-TM:5	R_extract	500	0.0088
mk4.011090.00.01-TM:4	R_extract	478	0.0088
mk4.001225.13.01-TM:6	R_extract	486	0.0089
mk4.002692.02.01-TM:6	R_extract	490	0.0089
mk4.013799.00.01-TM:5	R_extract	478	0.0089
mk4.001650.00.01-TM:3	R_extract	478	0.0089
mk4.000152.03.01-TM:5	R_extract	478	0.009
mk4.000070.05.01-TM:9	R_extract	479	0.009
mk4.000685.07.02-TM:6	R_extract	486	0.0091
mk4.006213.04.01-TM:4	R_extract	478	0.0091
mk4.002357.02.01-TM:4	R_extract	481	0.0091
mk4.008029.00.01-TM:3	R_extract	478	0.0092
mk4.000332.07.01-TM:6	R_extract	487	0.0092
mk4.023769.00.01-TM:4	R_extract	486	0.0092
mk4.000035.06.01-TM:10	R_extract	478	0.0092
mk4.015367.00.01-TM:9	R_extract	509	0.0093
mk4.014986.03.01-TM:8	R_extract	483	0.0093
mk4.000164.12.01-TM:7	R_extract	487	0.0093
mk4.028452.00.01-TM:6	R_extract	480	0.0093
mk4.004030.02.01-TM:7	R_extract	480	0.0094
mk4.009077.01.01-TM:9	R_extract	484	0.0095
mk4.025650.00.01-TM:7	R_extract	478	0.0097
mk4.004011.01.01-TM:5	R_extract	498	0.0097
mk4.012692.00.01-TM:5	R_extract	478	0.0097
mk4.003938.01.01-TM:7	R_extract	478	0.0097
mk4.004559.00.01-TM:4	R_extract	478	0.0098
mk4.003995.01.01-TM:7	R_extract	480	0.0098
mk4.000732.01.01-TM:6	R_extract	479	0.0098
mk4.020158.02.01-TM:6	R_extract	483	0.0098
mk4.001456.05.01-TM:8	R_extract	483	0.0099
mk4.004103.00.01-TM:8	R_extract	479	0.01
mk4.003161.02.01-TM:6	R_extract	478	0.01
mk4.001014.07.01-TM:6	R_extract	500	0.01
mk4.001301.03.01-TM:7	R_extract	483	0.01
mk4.003380.00.01-TM:4	R_extract	478	0.01
mk4.002683.04.01-TM:5	R_extract	482	0.01
mk4.069352.01.01-TM:3	R_extract	482	0.01
mk4.011893.01.01-TM:7	R_extract	483	0.01
mk4.003075.02.01-TM:4	R_extract	479	0.01
mk4.004804.00.01-TM:6	R_extract	479	0.01
mk4.010076.00.01-TM:5	R_extract	486	0.01
mk4.002234.01.01-TM:11	R_extract	494	0.01
mk4.000271.05.01-TM:10	R_extract	518	0.01
mk4.005042.00.01-TM:5	R_extract	494	0.01
mk4.001668.05.01-TM:4	R_extract	478	0.01
mk4.000659.02.01-TM:6	R_extract	483	0.01
mk4.005600.00.01-TM:6	R_extract	491	0.01
mk4.010450.02.01-TM:4	R_extract	486	0.011
mk4.004189.01.01-TM:7	R_extract	493	0.011
mk4.004290.03.01-TM:4	R_extract	480	0.011
mk4.001541.08.01-TM:6	R_extract	478	0.011
mk4.003444.04.01-TM:8	R_extract	563	0.011
mk4.019628.00.01-TM:3	R_extract	479	0.011
mk4.000595.09.01-TM:5	R_extract	481	0.011
mk4.000381.02.01-TM:4	R_extract	478	0.011
mk4.000324.02.01-TM:5	R_extract	488	0.011
mk4.000056.23.01-TM:3	R_extract	478	0.011
mk4.009996.00.01-TM:7	R_extract	488	0.011
mk4.000351.03.01-TM:4	R_extract	478	0.011
mk4.005329.00.01-TM:6	R_extract	479	0.011
mk4.000711.05.01-TM:12	R_extract	480	0.011
mk4.014801.02.01-TM:4	R_extract	479	0.011
mk4.040373.00.01-TM:4	R_extract	481	0.011
mk4.004934.00.01-TM:5	R_extract	488	0.011
mk4.009372.01.01-TM:6	R_extract	479	0.011
mk4.019171.00.01-TM:4	R_extract	479	0.011
mk4.021784.00.01-TM:6	R_extract	491	0.011
mk4.000387.01.01-TM:12	R_extract	478	0.011
mk4.010443.00.01-TM:4	R_extract	488	0.011
mk4.021798.00.01-TM:4	R_extract	478	0.011
mk4.000022.06.01-TM:4	R_extract	478	0.011
mk4.024763.01.01-TM:6	R_extract	478	0.011
mk4.000472.03.01-TM:7	R_extract	485	0.011
mk4.003370.00.01-TM:7	R_extract	479	0.011
mk4.000101.01.01-TM:5	R_extract	484	0.011
mk4.001853.06.01-TM:6	R_extract	496	0.011
mk4.014654.00.01-TM:4	R_extract	478	0.011
mk4.008908.00.01-TM:6	R_extract	479	0.011
mk4.006478.00.01-TM:7	R_extract	500	0.011
mk4.003291.05.01-TM:6	R_extract	481	0.011
mk4.053440.03.01-TM:3	R_extract	478	0.012
mk4.000181.04.01-TM:6	R_extract	478	0.012
mk4.002063.05.01-TM:5	R_extract	480	0.012
mk4.000095.16.01-TM:5	R_extract	479	0.012
mk4.000871.01.01-TM:8	R_extract	502	0.012
mk4.018112.00.01-TM:7	R_extract	482	0.012
mk4.000066.23.01-TM:7	R_extract	533	0.012
mk4.005572.02.01-TM:6	R_extract	485	0.012
mk4.022484.00.01-TM:3	R_extract	481	0.012
mk4.006681.00.01-TM:4	R_extract	485	0.012
mk4.001701.01.01-TM:9	R_extract	509	0.012
mk4.011070.00.01-TM:10	R_extract	478	0.012
mk4.016353.00.01-TM:4	R_extract	485	0.012
mk4.002799.02.01-TM:4	R_extract	478	0.012
mk4.013087.00.01-TM:5	R_extract	482	0.012
mk4.054772.00.01-TM:4	R_extract	478	0.012
mk4.001225.08.01-TM:10	R_extract	504	0.012
mk4.001327.03.01-TM:6	R_extract	481	0.012
mk4.044940.00.01-TM:4	R_extract	480	0.012
mk4.058514.00.01-TM:5	R_extract	496	0.012
mk4.012893.01.01-TM:3	R_extract	478	0.012
mk4.008958.00.01-TM:4	R_extract	478	0.012
mk4.017643.00.01-TM:5	R_extract	483	0.012
mk4.001486.07.01-TM:4	R_extract	481	0.012
mk4.004303.02.01-TM:5	R_extract	496	0.013
mk4.013999.00.01-TM:7	R_extract	484	0.013
mk4.075142.00.01-TM:4	R_extract	478	0.013
mk4.006109.00.01-TM:5	R_extract	478	0.013
mk4.000467.08.01-TM:6	R_extract	502	0.013
mk4.003196.07.01-TM:4	R_extract	478	0.013
mk4.000924.05.01-TM:5	R_extract	480	0.013
mk4.030245.00.01-TM:8	R_extract	546	0.013
mk4.057167.01.01-TM:5	R_extract	489	0.013
mk4.005912.00.01-TM:6	R_extract	511	0.013
mk4.002510.01.01-TM:4	R_extract	485	0.013
mk4.000385.05.01-TM:5	R_extract	478	0.013
mk4.003296.00.01-TM:5	R_extract	484	0.013
mk4.007877.01.01-TM:4	R_extract	490	0.013
mk4.003736.03.01-TM:8	R_extract	479	0.013
mk4.009812.00.01-TM:10	R_extract	519	0.013
mk4.000365.09.01-TM:3	R_extract	480	0.013
mk4.000311.10.01-TM:6	R_extract	495	0.013
mk4.007777.01.01-TM:4	R_extract	484	0.013
mk4.000473.07.01-TM:5	R_extract	489	0.013
mk4.016505.01.01-TM:4	R_extract	485	0.013
mk4.007422.00.01-TM:6	R_extract	481	0.013
mk4.016386.00.01-TM:6	R_extract	478	0.013
mk4.000162.07.01-TM:5	R_extract	479	0.013
mk4.021109.00.01-TM:3	R_extract	478	0.014
mk4.000052.12.01-TM:6	R_extract	479	0.014
mk4.007949.02.01-TM:4	R_extract	482	0.014
mk4.001642.01.01-TM:4	R_extract	487	0.014
mk4.007286.04.01-TM:5	R_extract	500	0.014
mk4.002529.03.01-TM:7	R_extract	482	0.014
mk4.019036.00.01-TM:5	R_extract	479	0.014
mk4.005864.01.01-TM:7	R_extract	482	0.014
mk4.003898.02.01-TM:4	R_extract	478	0.014
mk4.003483.04.01-TM:4	R_extract	478	0.014
mk4.007224.00.01-TM:6	R_extract	481	0.014
mk4.004310.01.01-TM:8	R_extract	486	0.014
mk4.000056.13.01-TM:7	R_extract	486	0.014
mk4.004693.00.01-TM:4	R_extract	491	0.014
mk4.008073.00.01-TM:7	R_extract	483	0.014
mk4.005022.01.01-TM:7	R_extract	515	0.014
mk4.003084.03.01-TM:3	R_extract	481	0.014
mk4.002687.04.01-TM:6	R_extract	487	0.014
mk4.001757.07.01-TM:4	R_extract	479	0.014
mk4.008996.00.01-TM:4	R_extract	480	0.014
mk4.005371.00.01-TM:7	R_extract	500	0.014
mk4.004710.04.01-TM:4	R_extract	480	0.014
mk4.014690.00.01-TM:5	R_extract	478	0.014
mk4.009287.01.01-TM:5	R_extract	478	0.015
mk4.003698.06.02-TM:13	R_extract	493	0.015
mk4.015311.00.01-TM:4	R_extract	487	0.015
mk4.001693.07.01-TM:5	R_extract	492	0.015
mk4.004901.01.01-TM:4	R_extract	480	0.015
mk4.007417.01.01-TM:14	R_extract	493	0.015
mk4.017090.01.01-TM:7	R_extract	528	0.015
mk4.002266.00.01-TM:6	R_extract	488	0.015
mk4.004097.00.01-TM:4	R_extract	478	0.015
mk4.004864.00.01-TM:6	R_extract	479	0.015
mk4.001166.16.01-TM:4	R_extract	484	0.015
mk4.021732.00.01-TM:6	R_extract	517	0.015
mk4.000143.18.01-TM:5	R_extract	479	0.015
mk4.009555.02.01-TM:4	R_extract	478	0.015
mk4.000223.06.01-TM:4	R_extract	478	0.015
mk4.001942.03.01-TM:5	R_extract	502	0.015
mk4.021767.00.01-TM:5	R_extract	481	0.016
mk4.010315.00.01-TM:3	R_extract	493	0.016
mk4.027071.01.01-TM:4	R_extract	489	0.016
mk4.001166.15.01-TM:7	R_extract	492	0.016
mk4.010027.00.01-TM:4	R_extract	480	0.016
mk4.022130.01.01-TM:4	R_extract	483	0.016
mk4.033153.00.01-TM:6	R_extract	482	0.016
mk4.002881.01.01-TM:6	R_extract	485	0.016
mk4.000535.07.01-TM:4	R_extract	479	0.016
mk4.000328.18.01-TM:13	R_extract	484	0.016
mk4.001346.02.01-TM:13	R_extract	478	0.016
mk4.002937.00.01-TM:7	R_extract	488	0.016
mk4.005483.04.01-TM:5	R_extract	478	0.016
mk4.000940.02.01-TM:5	R_extract	478	0.016
mk4.001278.02.01-TM:3	R_extract	482	0.016
mk4.000987.06.01-TM:9	R_extract	487	0.016
mk4.009412.00.01-TM:5	R_extract	478	0.016
mk4.011351.00.01-TM:5	R_extract	478	0.016
mk4.001365.09.01-TM:6	R_extract	495	0.016
mk4.001298.02.01-TM:5	R_extract	478	0.017
mk4.001760.02.01-TM:5	R_extract	484	0.017
mk4.001372.02.01-TM:9	R_extract	481	0.017
mk4.014685.00.01-TM:6	R_extract	478	0.017
mk4.025583.00.01-TM:4	R_extract	487	0.017
mk4.000681.13.01-TM:4	R_extract	479	0.017
mk4.013043.01.01-TM:5	R_extract	484	0.017
mk4.035872.02.01-TM:5	R_extract	500	0.017
mk4.009375.00.01-TM:4	R_extract	478	0.017
mk4.002997.01.01-TM:4	R_extract	478	0.017
mk4.003444.03.01-TM:5	R_extract	481	0.017
mk4.000141.08.01-TM:8	R_extract	495	0.017
mk4.006181.00.01-TM:9	R_extract	493	0.017
mk4.009229.00.01-TM:5	R_extract	483	0.017
mk4.001178.03.01-TM:5	R_extract	478	0.017
mk4.009656.01.01-TM:3	R_extract	478	0.017
mk4.002172.02.01-TM:6	R_extract	504	0.018
mk4.009474.00.01-TM:4	R_extract	484	0.018
mk4.001748.02.01-TM:4	R_extract	479	0.018
mk4.003370.01.01-TM:4	R_extract	479	0.018
mk4.021419.02.01-TM:4	R_extract	478	0.018
mk4.012584.01.01-TM:4	R_extract	478	0.018
mk4.010699.03.01-TM:3	R_extract	480	0.018
mk4.002492.00.01-TM:3	R_extract	482	0.018
mk4.015816.00.01-TM:5	R_extract	486	0.018
mk4.000176.13.01-TM:4	R_extract	478	0.018
mk4.000458.06.01-TM:5	R_extract	481	0.018
mk4.001096.00.01-TM:6	R_extract	479	0.018
mk4.007887.00.01-TM:5	R_extract	481	0.018
mk4.001349.03.01-TM:5	R_extract	480	0.018
mk4.005226.00.01-TM:4	R_extract	478	0.018
mk4.052495.00.01-TM:4	R_extract	499	0.018
mk4.009255.05.01-TM:5	R_extract	483	0.018
mk4.001535.03.01-TM:6	R_extract	492	0.018
mk4.003440.02.01-TM:3	R_extract	478	0.019
mk4.004734.02.01-TM:3	R_extract	478	0.019
mk4.000022.00.01-TM:5	R_extract	478	0.019
mk4.000714.02.01-TM:10	R_extract	479	0.019
mk4.007796.00.01-TM:4	R_extract	486	0.019
mk4.002738.02.01-TM:6	R_extract	491	0.019
mk4.004522.01.01-TM:3	R_extract	479	0.019
mk4.002080.04.01-TM:4	R_extract	478	0.019
mk4.001123.00.01-TM:4	R_extract	479	0.019
mk4.003258.04.01-TM:4	R_extract	496	0.019
mk4.006235.01.01-TM:4	R_extract	478	0.019
mk4.007493.02.01-TM:4	R_extract	484	0.019
mk4.004151.00.01-TM:4	R_extract	479	0.019
mk4.000210.05.01-TM:9	R_extract	482	0.019
mk4.000348.10.01-TM:3	R_extract	485	0.019
mk4.000052.00.01-TM:4	R_extract	489	0.019
mk4.003898.03.01-TM:4	R_extract	496	0.019
mk4.028628.00.01-TM:3	R_extract	488	0.02
mk4.001171.00.01-TM:4	R_extract	505	0.02
mk4.011530.01.01-TM:3	R_extract	478	0.02
mk4.026767.00.01-TM:5	R_extract	491	0.02
mk4.004230.05.01-TM:6	R_extract	504	0.02
mk4.000874.09.01-TM:5	R_extract	489	0.02
mk4.018756.02.01-TM:9	R_extract	535	0.02
mk4.005568.02.01-TM:6	R_extract	486	0.02
mk4.028097.00.01-TM:4	R_extract	478	0.02
mk4.009674.00.01-TM:6	R_extract	512	0.02
mk4.004137.00.01-TM:5	R_extract	478	0.02
mk4.000129.13.01-TM:5	R_extract	499	0.02
mk4.030876.00.01-TM:5	R_extract	478	0.02
mk4.006044.00.01-TM:5	R_extract	478	0.02
mk4.000881.06.01-TM:4	R_extract	480	0.02
mk4.008013.02.01-TM:4	R_extract	478	0.021
mk4.002714.04.01-TM:6	R_extract	480	0.021
mk4.013487.00.01-TM:7	R_extract	499	0.021
mk4.001493.02.01-TM:5	R_extract	486	0.021
mk4.013251.00.01-TM:5	R_extract	484	0.021
mk4.065124.00.01-TM:5	R_extract	494	0.021
mk4.004312.02.01-TM:6	R_extract	489	0.021
mk4.013953.00.01-TM:5	R_extract	492	0.021
mk4.002433.02.01-TM:3	R_extract	478	0.021
mk4.000022.03.01-TM:5	R_extract	479	0.021
mk4.019274.01.01-TM:6	R_extract	493	0.021
mk4.001543.02.01-TM:7	R_extract	486	0.021
mk4.010684.01.01-TM:5	R_extract	493	0.021
mk4.001792.07.01-TM:7	R_extract	500	0.022
mk4.000144.00.01-TM:3	R_extract	478	0.022
mk4.001979.05.01-TM:4	R_extract	486	0.022
mk4.000377.05.01-TM:12	R_extract	532	0.022
mk4.008655.00.01-TM:3	R_extract	478	0.022
mk4.009459.00.01-TM:4	R_extract	479	0.022
mk4.002472.01.01-TM:5	R_extract	480	0.022
mk4.003072.00.01-TM:3	R_extract	478	0.022
mk4.009884.01.01-TM:4	R_extract	480	0.022
mk4.006343.03.01-TM:3	R_extract	478	0.022
mk4.010098.01.01-TM:3	R_extract	478	0.022
mk4.002427.02.01-TM:5	R_extract	500	0.022
mk4.011861.02.01-TM:5	R_extract	483	0.022
mk4.019915.00.01-TM:4	R_extract	478	0.022
mk4.019589.00.01-TM:6	R_extract	483	0.022
mk4.003223.00.02-TM:3	R_extract	478	0.022
mk4.021385.00.01-TM:5	R_extract	484	0.022
mk4.004402.02.01-TM:5	R_extract	489	0.022
mk4.000112.09.01-TM:7	R_extract	488	0.022
mk4.005443.00.01-TM:4	R_extract	480	0.022
mk4.007116.02.01-TM:7	R_extract	498	0.023
mk4.000540.12.01-TM:5	R_extract	488	0.023
mk4.004048.02.01-TM:4	R_extract	478	0.023
mk4.000708.03.01-TM:5	R_extract	478	0.023
mk4.000164.05.01-TM:6	R_extract	493	0.023
mk4.013982.02.01-TM:5	R_extract	478	0.023
mk4.022918.00.01-TM:3	R_extract	478	0.023
mk4.009236.02.01-TM:7	R_extract	481	0.023
mk4.000480.07.01-TM:4	R_extract	480	0.023
mk4.003245.01.01-TM:5	R_extract	479	0.023
mk4.000497.04.01-TM:3	R_extract	493	0.023
mk4.002700.03.01-TM:3	R_extract	478	0.023
mk4.000871.03.01-TM:6	R_extract	490	0.023
mk4.004989.02.01-TM:3	R_extract	480	0.023
mk4.000090.03.01-TM:6	R_extract	478	0.023
mk4.000026.07.01-TM:3	R_extract	478	0.023
mk4.002427.01.01-TM:5	R_extract	492	0.023
mk4.001826.00.01-TM:4	R_extract	478	0.024
mk4.002195.03.01-TM:4	R_extract	479	0.024
mk4.002893.03.01-TM:6	R_extract	478	0.024
mk4.001816.08.01-TM:4	R_extract	482	0.024
mk4.000108.08.01-TM:7	R_extract	493	0.024
mk4.004427.03.01-TM:5	R_extract	478	0.024
mk4.058979.00.01-TM:4	R_extract	479	0.024
mk4.050500.00.01-TM:3	R_extract	478	0.024
mk4.001077.05.01-TM:6	R_extract	478	0.024
mk4.000785.02.01-TM:5	R_extract	485	0.024
mk4.003673.02.01-TM:4	R_extract	478	0.024
mk4.003042.02.01-TM:5	R_extract	478	0.024
mk4.000185.19.01-TM:3	R_extract	480	0.024
mk4.000405.02.01-TM:5	R_extract	478	0.024
mk4.004156.02.01-TM:5	R_extract	483	0.024
mk4.006329.01.01-TM:3	R_extract	478	0.025
mk4.073632.00.01-TM:5	R_extract	498	0.025
mk4.001062.06.01-TM:5	R_extract	481	0.025
mk4.001013.06.01-TM:6	R_extract	492	0.025
mk4.001166.09.01-TM:5	R_extract	479	0.025
mk4.000010.11.01-TM:5	R_extract	486	0.025
mk4.014100.00.01-TM:4	R_extract	478	0.025
mk4.000985.02.01-TM:4	R_extract	478	0.025
mk4.012416.01.01-TM:6	R_extract	504	0.025
mk4.000713.09.01-TM:5	R_extract	479	0.025
mk4.005792.01.01-TM:12	R_extract	498	0.025
mk4.000205.09.01-TM:4	R_extract	495	0.025
mk4.007610.01.01-TM:4	R_extract	495	0.026
mk4.002936.02.01-TM:4	R_extract	478	0.026
mk4.029656.00.01-TM:5	R_extract	478	0.026
mk4.007690.02.01-TM:3	R_extract	478	0.026
mk4.006613.01.01-TM:4	R_extract	478	0.026
mk4.025011.01.01-TM:4	R_extract	478	0.026
mk4.004847.01.01-TM:5	R_extract	478	0.026
mk4.002019.04.01-TM:5	R_extract	478	0.026
mk4.000370.00.01-TM:11	R_extract	480	0.026
mk4.018926.00.01-TM:3	R_extract	478	0.026
mk4.004847.00.01-TM:4	R_extract	478	0.026
mk4.003603.13.01-TM:3	R_extract	478	0.026
mk4.005564.01.01-TM:4	R_extract	478	0.026
mk4.002418.03.01-TM:6	R_extract	482	0.026
mk4.044821.00.01-TM:3	R_extract	478	0.026
mk4.013707.01.01-TM:4	R_extract	488	0.026
mk4.007536.02.01-TM:8	R_extract	493	0.026
mk4.034513.00.01-TM:3	R_extract	480	0.026
mk4.003744.01.01-TM:7	R_extract	479	0.027
mk4.023412.00.01-TM:4	R_extract	478	0.027
mk4.002551.00.01-TM:7	R_extract	479	0.027
mk4.023568.00.01-TM:3	R_extract	495	0.027
mk4.004288.01.01-TM:5	R_extract	501	0.027
mk4.003924.00.01-TM:4	R_extract	478	0.027
mk4.019532.00.01-TM:5	R_extract	478	0.027
mk4.005820.00.02-TM:5	R_extract	478	0.027
mk4.034267.02.01-TM:3	R_extract	478	0.027
mk4.020528.00.01-TM:4	R_extract	483	0.027
mk4.000121.11.01-TM:6	R_extract	481	0.027
mk4.018463.00.01-TM:5	R_extract	490	0.027
mk4.058366.00.01-TM:6	R_extract	496	0.027
mk4.007176.00.01-TM:7	R_extract	518	0.027
mk4.002769.05.01-TM:5	R_extract	478	0.027
mk4.018192.02.01-TM:5	R_extract	489	0.027
mk4.009555.04.01-TM:4	R_extract	482	0.027
mk4.000008.07.01-TM:8	R_extract	500	0.027
mk4.017985.00.01-TM:3	R_extract	479	0.027
mk4.012932.00.01-TM:5	R_extract	486	0.028
mk4.020272.00.01-TM:5	R_extract	512	0.028
mk4.023017.00.01-TM:5	R_extract	489	0.028
mk4.003713.00.01-TM:5	R_extract	478	0.028
mk4.009002.00.01-TM:5	R_extract	482	0.028
mk4.043429.01.02-TM:3	R_extract	478	0.028
mk4.014508.01.01-TM:6	R_extract	478	0.028
mk4.011251.01.01-TM:3	R_extract	484	0.028
mk4.007347.00.01-TM:3	R_extract	478	0.028
mk4.000077.04.01-TM:5	R_extract	493	0.028
mk4.005590.01.01-TM:3	R_extract	479	0.028
mk4.000924.03.01-TM:7	R_extract	489	0.028
mk4.024637.00.01-TM:6	R_extract	494	0.029
mk4.002901.00.01-TM:4	R_extract	480	0.029
mk4.012106.00.01-TM:5	R_extract	488	0.029
mk4.033595.00.01-TM:3	R_extract	478	0.029
mk4.011166.03.01-TM:7	R_extract	498	0.029
mk4.015955.01.01-TM:4	R_extract	479	0.029
mk4.012002.01.01-TM:4	R_extract	478	0.029
mk4.003628.02.01-TM:6	R_extract	479	0.029
mk4.035981.02.01-TM:4	R_extract	478	0.029
mk4.009372.00.01-TM:5	R_extract	481	0.029
mk4.007112.06.01-TM:4	R_extract	485	0.029
mk4.000118.11.01-TM:4	R_extract	478	0.029
mk4.009767.02.01-TM:4	R_extract	478	0.029
mk4.022273.00.01-TM:3	R_extract	480	0.029
mk4.000527.09.01-TM:4	R_extract	483	0.03
mk4.038149.04.01-TM:5	R_extract	479	0.03
mk4.005623.00.01-TM:6	R_extract	479	0.03
mk4.001055.05.01-TM:3	R_extract	478	0.03
mk4.001658.10.01-TM:7	R_extract	491	0.03
mk4.007185.02.01-TM:6	R_extract	506	0.03
mk4.020979.01.01-TM:4	R_extract	479	0.03
mk4.024730.00.01-TM:4	R_extract	502	0.03
mk4.001391.00.01-TM:11	R_extract	498	0.03
mk4.002058.05.01-TM:4	R_extract	498	0.03
mk4.002001.00.01-TM:3	R_extract	478	0.03
mk4.005773.00.01-TM:6	R_extract	492	0.03
mk4.004331.00.01-TM:3	R_extract	481	0.031
mk4.000388.10.01-TM:3	R_extract	486	0.031
mk4.019335.02.01-TM:3	R_extract	484	0.031
mk4.003915.04.01-TM:6	R_extract	479	0.031
mk4.020363.00.01-TM:5	R_extract	478	0.032
mk4.002058.04.01-TM:4	R_extract	482	0.032
mk4.005774.00.01-TM:5	R_extract	490	0.032
mk4.065148.00.01-TM:10	R_extract	511	0.032
mk4.024505.00.01-TM:10	R_extract	478	0.033
mk4.007588.00.01-TM:6	R_extract	505	0.033
mk4.009044.00.01-TM:8	R_extract	489	0.033
mk4.009316.01.01-TM:5	R_extract	478	0.033
mk4.004437.01.01-TM:5	R_extract	478	0.033
mk4.000039.15.01-TM:4	R_extract	489	0.033
mk4.000442.04.01-TM:8	R_extract	482	0.033
mk4.002073.00.01-TM:5	R_extract	481	0.033
mk4.005498.00.01-TM:3	R_extract	478	0.033
mk4.007116.00.01-TM:5	R_extract	479	0.033
mk4.001839.03.01-TM:5	R_extract	478	0.033
mk4.001862.01.01-TM:5	R_extract	480	0.034
mk4.003782.03.01-TM:4	R_extract	478	0.034
mk4.000148.01.01-TM:6	R_extract	493	0.034
mk4.029042.00.01-TM:6	R_extract	487	0.034
mk4.000224.13.01-TM:7	R_extract	521	0.034
mk4.025096.00.01-TM:5	R_extract	490	0.034
mk4.001002.11.01-TM:4	R_extract	478	0.034
mk4.008315.00.01-TM:4	R_extract	485	0.034
mk4.000015.14.01-TM:3	R_extract	478	0.034
mk4.000143.19.01-TM:4	R_extract	481	0.034
mk4.009243.00.01-TM:5	R_extract	479	0.034
mk4.026976.01.01-TM:4	R_extract	478	0.034
mk4.026082.00.01-TM:6	R_extract	487	0.035
mk4.001486.04.01-TM:9	R_extract	485	0.035
mk4.019606.00.01-TM:5	R_extract	478	0.035
mk4.004288.00.01-TM:5	R_extract	478	0.035
mk4.001771.01.01-TM:6	R_extract	478	0.035
mk4.002144.03.01-TM:9	R_extract	480	0.035
mk4.008199.00.01-TM:3	R_extract	482	0.035
mk4.011572.00.01-TM:5	R_extract	485	0.036
mk4.000251.01.01-TM:5	R_extract	483	0.036
mk4.002188.01.01-TM:3	R_extract	482	0.036
mk4.029825.01.01-TM:4	R_extract	483	0.036
mk4.009534.00.01-TM:3	R_extract	482	0.036
mk4.025223.01.01-TM:3	R_extract	488	0.036
mk4.006853.00.01-TM:4	R_extract	478	0.036
mk4.000915.00.01-TM:4	R_extract	480	0.036
mk4.063386.02.01-TM:4	R_extract	478	0.036
mk4.003647.03.01-TM:7	R_extract	485	0.036
mk4.012652.01.01-TM:4	R_extract	485	0.036
mk4.005367.02.01-TM:5	R_extract	478	0.037
mk4.000143.11.01-TM:4	R_extract	485	0.037
mk4.031641.00.01-TM:4	R_extract	478	0.037
mk4.025402.00.01-TM:4	R_extract	478	0.037
mk4.016849.00.01-TM:3	R_extract	478	0.037
mk4.000558.02.01-TM:4	R_extract	482	0.037
mk4.026518.00.01-TM:3	R_extract	480	0.037
mk4.004168.01.01-TM:4	R_extract	478	0.037
mk4.000001.00.01-TM:3	R_extract	478	0.037
mk4.031738.00.01-TM:10	R_extract	490	0.038
mk4.030298.00.01-TM:3	R_extract	479	0.038
mk4.022629.00.01-TM:5	R_extract	480	0.038
mk4.013599.01.01-TM:4	R_extract	478	0.038
mk4.001510.05.01-TM:6	R_extract	480	0.038
mk4.004081.00.01-TM:5	R_extract	478	0.038
mk4.002334.01.01-TM:4	R_extract	479	0.038
mk4.003246.04.01-TM:5	R_extract	484	0.039
mk4.017961.00.01-TM:5	R_extract	488	0.039
mk4.003067.00.01-TM:3	R_extract	483	0.039
mk4.000071.07.01-TM:4	R_extract	478	0.039
mk4.021153.00.01-TM:3	R_extract	478	0.039
mk4.004873.01.01-TM:4	R_extract	481	0.039
mk4.002387.00.01-TM:6	R_extract	483	0.039
mk4.001839.01.01-TM:4	R_extract	480	0.04
mk4.007072.01.01-TM:4	R_extract	478	0.04
mk4.003056.03.01-TM:4	R_extract	480	0.04
mk4.021825.00.01-TM:3	R_extract	479	0.04
mk4.000807.05.01-TM:4	R_extract	480	0.04
mk4.003841.02.01-TM:3	R_extract	478	0.04
mk4.006363.01.01-TM:4	R_extract	479	0.04
mk4.000766.06.01-TM:5	R_extract	484	0.04
mk4.000512.02.01-TM:4	R_extract	486	0.041
mk4.001622.08.01-TM:4	R_extract	483	0.041
mk4.003291.04.01-TM:5	R_extract	478	0.041
mk4.000937.05.01-TM:4	R_extract	484	0.041
mk4.001394.06.01-TM:4	R_extract	479	0.041
mk4.002867.05.01-TM:3	R_extract	478	0.041
mk4.000164.06.01-TM:6	R_extract	489	0.041
mk4.000078.15.01-TM:3	R_extract	478	0.042
mk4.000049.05.01-TM:4	R_extract	498	0.042
mk4.023765.01.01-TM:5	R_extract	485	0.042
mk4.012121.00.01-TM:5	R_extract	479	0.042
mk4.001809.07.01-TM:5	R_extract	484	0.043
mk4.006686.05.01-TM:6	R_extract	486	0.043
mk4.004703.00.01-TM:3	R_extract	478	0.043
mk4.005647.01.01-TM:4	R_extract	478	0.043
mk4.000778.00.01-TM:5	R_extract	478	0.043
mk4.000874.07.01-TM:5	R_extract	488	0.043
mk4.000920.06.01-TM:4	R_extract	478	0.043
mk4.000723.00.01-TM:5	R_extract	483	0.043
mk4.001018.02.01-TM:10	R_extract	488	0.043
mk4.001202.06.01-TM:4	R_extract	480	0.043
mk4.001207.06.01-TM:6	R_extract	488	0.043
mk4.032180.02.01-TM:3	R_extract	479	0.044
mk4.000024.10.01-TM:3	R_extract	478	0.044
mk4.000139.00.01-TM:3	R_extract	478	0.044
mk4.000560.13.01-TM:5	R_extract	494	0.044
mk4.009236.01.01-TM:7	R_extract	480	0.044
mk4.000220.11.01-TM:3	R_extract	478	0.045
mk4.011414.00.01-TM:7	R_extract	478	0.045
mk4.011671.01.01-TM:6	R_extract	505	0.045
mk4.002697.00.01-TM:4	R_extract	478	0.045
mk4.005704.02.01-TM:3	R_extract	478	0.045
mk4.000743.03.01-TM:4	R_extract	479	0.045
mk4.002871.02.01-TM:3	R_extract	478	0.045
mk4.002313.09.01-TM:4	R_extract	492	0.045
mk4.008848.03.01-TM:3	R_extract	478	0.046
mk4.004036.03.01-TM:4	R_extract	478	0.046
mk4.001430.00.01-TM:4	R_extract	481	0.046
mk4.005050.00.01-TM:3	R_extract	488	0.046
mk4.031022.00.01-TM:4	R_extract	478	0.046
mk4.000458.08.01-TM:5	R_extract	482	0.046
mk4.000357.13.01-TM:3	R_extract	484	0.046
mk4.007046.00.01-TM:3	R_extract	478	0.046
mk4.000776.07.01-TM:5	R_extract	492	0.046
mk4.002540.03.01-TM:4	R_extract	478	0.047
mk4.032773.00.01-TM:3	R_extract	479	0.047
mk4.005227.03.01-TM:4	R_extract	479	0.047
mk4.002952.00.01-TM:4	R_extract	484	0.047
mk4.004143.00.01-TM:5	R_extract	478	0.047
mk4.018450.00.01-TM:4	R_extract	495	0.048
mk4.000899.06.01-TM:4	R_extract	488	0.048
mk4.002113.01.01-TM:6	R_extract	485	0.048
mk4.015548.00.01-TM:3	R_extract	484	0.048
mk4.003794.01.01-TM:4	R_extract	480	0.048
mk4.002413.01.01-TM:4	R_extract	479	0.048
mk4.030713.00.01-TM:3	R_extract	478	0.048
mk4.007966.01.01-TM:3	R_extract	480	0.048
mk4.026750.00.01-TM:3	R_extract	483	0.049
mk4.043110.00.01-TM:3	R_extract	478	0.049
mk4.005053.00.01-TM:4	R_extract	488	0.049
mk4.030734.00.01-TM:6	R_extract	514	0.049
mk4.026290.01.01-TM:6	R_extract	493	0.05
mk4.002585.04.01-TM:5	R_extract	480	0.05
mk4.009249.00.01-TM:3	R_extract	478	0.05
mk4.000085.14.01-TM:5	R_extract	501	0.05
mk4.009230.00.01-TM:4	R_extract	484	0.05
mk4.024776.02.01-TM:5	R_extract	495	0.05
mk4.001921.00.01-TM:3	R_extract	478	0.05
mk4.002352.08.01-TM:5	R_extract	484	0.051
mk4.076861.01.01-TM:3	R_extract	478	0.051
mk4.025669.00.01-TM:5	R_extract	481	0.051
mk4.000320.02.01-TM:6	R_extract	491	0.051
mk4.001328.00.01-TM:7	R_extract	489	0.051
mk4.000139.04.01-TM:4	R_extract	486	0.051
mk4.000925.12.01-TM:3	R_extract	480	0.051
mk4.010931.00.01-TM:4	R_extract	478	0.051
mk4.016955.00.01-TM:6	R_extract	486	0.051
mk4.004405.00.01-TM:6	R_extract	479	0.051
mk4.000324.01.01-TM:5	R_extract	480	0.052
mk4.007709.00.01-TM:5	R_extract	489	0.052
mk4.001060.03.01-TM:3	R_extract	478	0.052
mk4.000052.01.01-TM:4	R_extract	478	0.052
mk4.018668.00.01-TM:3	R_extract	479	0.052
mk4.020228.00.01-TM:3	R_extract	479	0.052
mk4.033250.00.01-TM:5	R_extract	483	0.052
mk4.005283.02.01-TM:3	R_extract	478	0.052
mk4.000625.00.01-TM:3	R_extract	478	0.053
mk4.001831.00.01-TM:5	R_extract	478	0.053
mk4.015483.00.01-TM:3	R_extract	480	0.053
mk4.065294.00.01-TM:6	R_extract	483	0.053
mk4.000648.00.01-TM:4	R_extract	478	0.053
mk4.020858.00.01-TM:3	R_extract	478	0.053
mk4.000663.05.01-TM:4	R_extract	478	0.053
mk4.032282.00.01-TM:4	R_extract	484	0.054
mk4.024776.00.01-TM:3	R_extract	478	0.054
mk4.013345.02.01-TM:3	R_extract	484	0.054
mk4.004486.00.01-TM:3	R_extract	478	0.054
mk4.000773.03.01-TM:4	R_extract	478	0.054
mk4.003075.01.01-TM:3	R_extract	478	0.054
mk4.001229.02.01-TM:4	R_extract	482	0.055
mk4.003673.00.01-TM:3	R_extract	478	0.055
mk4.002037.01.01-TM:4	R_extract	478	0.055
mk4.021250.00.01-TM:3	R_extract	478	0.055
mk4.005315.00.01-TM:4	R_extract	487	0.055
mk4.032528.00.02-TM:3	R_extract	485	0.056
mk4.019631.00.01-TM:3	R_extract	481	0.056
mk4.021839.00.01-TM:8	R_extract	496	0.056
mk4.000956.02.01-TM:5	R_extract	480	0.056
mk4.027425.00.01-TM:3	R_extract	478	0.056
mk4.008332.01.01-TM:3	R_extract	478	0.057
mk4.009024.00.01-TM:4	R_extract	478	0.057
mk4.000775.00.01-TM:3	R_extract	478	0.057
mk4.009660.00.01-TM:4	R_extract	479	0.057
mk4.000859.00.01-TM:4	R_extract	479	0.057
mk4.009783.01.01-TM:5	R_extract	479	0.058
mk4.000304.10.01-TM:5	R_extract	479	0.058
mk4.006271.00.01-TM:5	R_extract	483	0.058
mk4.003306.00.01-TM:4	R_extract	478	0.059
mk4.003961.00.01-TM:4	R_extract	478	0.059
mk4.002083.10.01-TM:3	R_extract	478	0.059
mk4.016154.00.01-TM:4	R_extract	478	0.059
mk4.008159.01.01-TM:6	R_extract	480	0.059
mk4.005742.03.01-TM:6	R_extract	514	0.059
mk4.022617.00.01-TM:4	R_extract	478	0.059
mk4.025160.02.01-TM:4	R_extract	480	0.059
mk4.015950.00.01-TM:3	R_extract	478	0.059
mk4.000458.09.01-TM:4	R_extract	478	0.06
mk4.000144.14.01-TM:3	R_extract	478	0.06
mk4.000630.01.01-TM:3	R_extract	485	0.06
mk4.016579.00.01-TM:3	R_extract	478	0.06
mk4.003337.03.01-TM:5	R_extract	495	0.06
mk4.029522.00.01-TM:3	R_extract	478	0.06
mk4.000507.05.01-TM:3	R_extract	478	0.06
mk4.003749.01.01-TM:3	R_extract	478	0.06
mk4.011650.01.01-TM:4	R_extract	478	0.061
mk4.007141.00.01-TM:5	R_extract	481	0.061
mk4.005402.00.01-TM:4	R_extract	481	0.061
mk4.016645.00.01-TM:4	R_extract	478	0.061
mk4.000467.02.02-TM:3	R_extract	487	0.061
mk4.002678.02.01-TM:3	R_extract	481	0.061
mk4.008926.02.01-TM:4	R_extract	480	0.061
mk4.002473.05.01-TM:3	R_extract	478	0.061
mk4.002423.01.01-TM:6	R_extract	478	0.061
mk4.031508.01.01-TM:4	R_extract	478	0.062
mk4.004048.00.01-TM:5	R_extract	478	0.062
mk4.003090.02.02-TM:4	R_extract	478	0.062
mk4.030563.01.01-TM:4	R_extract	478	0.062
mk4.046795.01.01-TM:4	R_extract	478	0.062
mk4.001106.01.01-TM:8	R_extract	491	0.062
mk4.006552.05.01-TM:5	R_extract	482	0.062
mk4.000111.06.01-TM:7	R_extract	510	0.062
mk4.000994.00.01-TM:3	R_extract	480	0.062
mk4.001266.03.01-TM:5	R_extract	478	0.062
mk4.000810.07.01-TM:4	R_extract	488	0.062
mk4.005114.00.01-TM:3	R_extract	479	0.062
mk4.002439.02.01-TM:4	R_extract	479	0.062
mk4.004556.00.01-TM:5	R_extract	478	0.062
mk4.000227.07.01-TM:3	R_extract	479	0.063
mk4.003455.01.01-TM:4	R_extract	478	0.063
mk4.014456.01.01-TM:3	R_extract	479	0.063
mk4.024086.00.01-TM:3	R_extract	478	0.063
mk4.028156.00.01-TM:7	R_extract	486	0.063
mk4.000019.18.01-TM:4	R_extract	481	0.064
mk4.000708.07.01-TM:6	R_extract	478	0.064
mk4.000937.03.01-TM:3	R_extract	481	0.065
mk4.014719.00.01-TM:6	R_extract	498	0.065
mk4.011534.00.01-TM:5	R_extract	480	0.065
mk4.003423.05.01-TM:3	R_extract	479	0.065
mk4.000414.08.01-TM:3	R_extract	478	0.065
mk4.004433.01.01-TM:3	R_extract	478	0.066
mk4.008441.00.01-TM:3	R_extract	483	0.066
mk4.000392.10.01-TM:5	R_extract	484	0.066
mk4.004391.01.01-TM:5	R_extract	487	0.066
mk4.001612.01.01-TM:4	R_extract	478	0.067
mk4.008477.00.01-TM:3	R_extract	478	0.068
mk4.002365.06.01-TM:4	R_extract	491	0.068
mk4.026405.00.01-TM:3	R_extract	480	0.068
mk4.000732.11.01-TM:6	R_extract	496	0.068
mk4.000449.09.01-TM:3	R_extract	478	0.069
mk4.018780.00.01-TM:4	R_extract	480	0.069
mk4.000872.01.01-TM:3	R_extract	478	0.069
mk4.027995.00.01-TM:5	R_extract	500	0.07
mk4.000143.17.01-TM:3	R_extract	478	0.07
mk4.015283.02.01-TM:3	R_extract	482	0.07
mk4.020848.00.01-TM:5	R_extract	479	0.07
mk4.001221.05.01-TM:4	R_extract	478	0.07
mk4.005143.00.01-TM:4	R_extract	479	0.07
mk4.008848.01.01-TM:5	R_extract	487	0.072
mk4.003456.00.01-TM:4	R_extract	478	0.072
mk4.003461.03.01-TM:3	R_extract	478	0.072
mk4.002766.01.01-TM:5	R_extract	479	0.072
mk4.001658.11.01-TM:4	R_extract	489	0.072
mk4.009884.00.01-TM:6	R_extract	484	0.072
mk4.006639.00.01-TM:3	R_extract	482	0.073
mk4.014316.00.01-TM:4	R_extract	478	0.073
mk4.000893.02.01-TM:3	R_extract	479	0.073
mk4.000950.09.01-TM:4	R_extract	488	0.073
mk4.004224.00.01-TM:5	R_extract	488	0.073
mk4.001114.04.01-TM:4	R_extract	478	0.074
mk4.049472.00.01-TM:3	R_extract	478	0.075
mk4.016798.03.01-TM:4	R_extract	478	0.075
mk4.014108.00.01-TM:4	R_extract	478	0.075
mk4.004665.03.01-TM:3	R_extract	478	0.075
mk4.016954.00.01-TM:3	R_extract	480	0.076
mk4.006322.02.01-TM:4	R_extract	480	0.076
mk4.005075.01.01-TM:3	R_extract	480	0.076
mk4.020496.02.01-TM:5	R_extract	493	0.077
mk4.001526.01.01-TM:5	R_extract	487	0.077
mk4.001989.03.01-TM:9	R_extract	478	0.077
mk4.000320.03.01-TM:3	R_extract	478	0.077
mk4.002254.00.01-TM:4	R_extract	484	0.077
mk4.001889.04.01-TM:4	R_extract	479	0.077
mk4.012369.00.01-TM:4	R_extract	478	0.077
mk4.000902.03.01-TM:4	R_extract	478	0.078
mk4.007044.00.02-TM:3	R_extract	478	0.078
mk4.000323.21.01-TM:3	R_extract	478	0.078
mk4.000996.00.01-TM:4	R_extract	478	0.078
mk4.005820.00.01-TM:3	R_extract	478	0.079
mk4.008303.02.01-TM:4	R_extract	478	0.08
mk4.026133.00.01-TM:3	R_extract	478	0.08
mk4.016631.00.01-TM:5	R_extract	493	0.08
mk4.000659.04.01-TM:3	R_extract	478	0.08
mk4.000315.09.01-TM:3	R_extract	478	0.08
mk4.004669.01.01-TM:3	R_extract	481	0.081
mk4.000665.02.01-TM:5	R_extract	478	0.081
mk4.058792.00.01-TM:4	R_extract	481	0.081
mk4.038460.00.01-TM:4	R_extract	478	0.081
mk4.016547.00.01-TM:3	R_extract	480	0.081
mk4.012113.03.01-TM:5	R_extract	479	0.082
mk4.000685.07.01-TM:4	R_extract	481	0.082
mk4.004522.02.01-TM:4	R_extract	478	0.082
mk4.009850.00.01-TM:3	R_extract	482	0.082
mk4.015779.00.01-TM:3	R_extract	480	0.083
mk4.001610.06.01-TM:6	R_extract	479	0.083
mk4.005011.00.01-TM:3	R_extract	478	0.083
mk4.000115.13.01-TM:5	R_extract	478	0.083
mk4.001717.01.01-TM:3	R_extract	478	0.083
mk4.000724.06.01-TM:3	R_extract	478	0.083
mk4.029516.00.01-TM:5	R_extract	482	0.083
mk4.027823.01.01-TM:4	R_extract	490	0.084
mk4.000469.04.01-TM:4	R_extract	483	0.084
mk4.009933.00.01-TM:3	R_extract	479	0.084
mk4.002393.01.01-TM:4	R_extract	478	0.085
mk4.022076.00.01-TM:3	R_extract	482	0.085
mk4.001047.02.01-TM:6	R_extract	482	0.087
mk4.005506.01.01-TM:3	R_extract	478	0.087
mk4.003101.01.01-TM:3	R_extract	478	0.087
mk4.000050.04.01-TM:3	R_extract	478	0.087
mk4.000743.02.01-TM:3	R_extract	482	0.087
mk4.016012.00.01-TM:5	R_extract	478	0.087
mk4.006352.02.01-TM:4	R_extract	495	0.087
mk4.000270.04.01-TM:4	R_extract	479	0.087
mk4.011513.01.01-TM:4	R_extract	484	0.088
mk4.012325.00.01-TM:4	R_extract	484	0.088
mk4.001064.00.01-TM:5	R_extract	480	0.088
mk4.019659.00.01-TM:4	R_extract	478	0.088
mk4.018077.00.01-TM:3	R_extract	478	0.089
mk4.000595.00.01-TM:4	R_extract	496	0.089
mk4.008948.03.01-TM:4	R_extract	478	0.089
mk4.018960.00.01-TM:3	R_extract	483	0.089
mk4.003247.00.01-TM:4	R_extract	482	0.089
mk4.022244.00.01-TM:4	R_extract	478	0.089
mk4.014833.01.01-TM:6	R_extract	491	0.089
mk4.002107.08.01-TM:3	R_extract	480	0.09
mk4.011457.01.01-TM:3	R_extract	478	0.09
mk4.009918.00.01-TM:4	R_extract	478	0.09
mk4.003387.02.01-TM:4	R_extract	480	0.091
mk4.010437.02.01-TM:4	R_extract	481	0.091
mk4.004457.00.01-TM:3	R_extract	478	0.092
mk4.001289.05.01-TM:5	R_extract	478	0.092
mk4.001002.09.01-TM:5	R_extract	483	0.092
mk4.002777.04.01-TM:5	R_extract	478	0.092
mk4.001919.04.01-TM:3	R_extract	479	0.093
mk4.000021.15.01-TM:3	R_extract	478	0.093
mk4.001888.02.01-TM:3	R_extract	478	0.094
mk4.015158.00.01-TM:3	R_extract	480	0.095
mk4.012753.00.01-TM:4	R_extract	481	0.095
mk4.010454.01.01-TM:6	R_extract	515	0.095
mk4.022131.01.01-TM:5	R_extract	478	0.096
mk4.002158.00.01-TM:4	R_extract	479	0.096
mk4.049837.01.01-TM:4	R_extract	478	0.096
mk4.051828.00.02-TM:3	R_extract	479	0.096
mk4.013276.02.01-TM:3	R_extract	478	0.096
mk4.002249.06.01-TM:4	R_extract	480	0.096
mk4.023621.01.01-TM:4	R_extract	483	0.098
mk4.000383.05.01-TM:5	R_extract	481	0.099
mk4.011629.01.01-TM:4	R_extract	478	0.099
mk4.004048.07.01-TM:4	R_extract	479	0.1
mk4.000176.03.01-TM:3	R_extract	478	0.1
mk4.032676.00.01-TM:4	R_extract	492	0.1
mk4.001225.07.01-TM:4	R_extract	478	0.1
mk4.002134.01.01-TM:3	R_extract	478	0.1
mk4.003091.00.01-TM:4	R_extract	495	0.1
mk4.000240.02.01-TM:4	R_extract	479	0.1
mk4.003056.01.01-TM:3	R_extract	480	0.1
mk4.013666.00.01-TM:4	R_extract	484	0.1
mk4.003454.04.01-TM:4	R_extract	488	0.1
mk4.003021.00.01-TM:3	R_extract	478	0.1
mk4.009970.02.01-TM:3	R_extract	478	0.1
mk4.001507.01.01-TM:3	R_extract	480	0.1
mk4.020908.00.01-TM:4	R_extract	479	0.1
mk4.001258.01.01-TM:5	R_extract	482	0.1
mk4.024928.00.01-TM:6	R_extract	478	0.11
mk4.014381.01.01-TM:3	R_extract	478	0.11
mk4.003320.01.01-TM:3	R_extract	495	0.11
mk4.001160.04.01-TM:3	R_extract	478	0.11
mk4.001843.02.01-TM:3	R_extract	478	0.11
mk4.001377.14.01-TM:3	R_extract	478	0.11
mk4.003163.00.01-TM:4	R_extract	478	0.11
mk4.001166.11.01-TM:4	R_extract	493	0.11
mk4.015702.00.01-TM:3	R_extract	478	0.11
mk4.024352.02.01-TM:4	R_extract	478	0.11
mk4.035211.00.01-TM:3	R_extract	478	0.11
mk4.004230.02.01-TM:3	R_extract	478	0.11
mk4.005481.04.01-TM:4	R_extract	478	0.11
mk4.006238.01.01-TM:4	R_extract	479	0.11
mk4.001871.00.01-TM:4	R_extract	478	0.11
mk4.006769.00.01-TM:4	R_extract	478	0.11
mk4.025896.00.01-TM:3	R_extract	482	0.11
mk4.011352.01.01-TM:3	R_extract	487	0.11
mk4.008352.02.01-TM:3	R_extract	478	0.11
mk4.000423.05.01-TM:3	R_extract	478	0.11
mk4.011781.03.01-TM:4	R_extract	479	0.11
mk4.000467.02.01-TM:3	R_extract	480	0.11
mk4.002279.10.01-TM:4	R_extract	487	0.12
mk4.005290.00.01-TM:3	R_extract	478	0.12
mk4.011516.00.01-TM:3	R_extract	478	0.12
mk4.009923.00.01-TM:3	R_extract	478	0.12
mk4.015615.00.01-TM:5	R_extract	488	0.12
mk4.001381.06.01-TM:3	R_extract	478	0.12
mk4.027228.00.01-TM:4	R_extract	486	0.12
mk4.063848.00.01-TM:5	R_extract	495	0.12
mk4.000701.03.01-TM:3	R_extract	481	0.12
mk4.015973.03.01-TM:3	R_extract	479	0.12
mk4.000296.09.01-TM:3	R_extract	485	0.12
mk4.002121.00.01-TM:3	R_extract	478	0.12
mk4.000843.13.01-TM:3	R_extract	478	0.12
mk4.004305.00.01-TM:5	R_extract	481	0.12
mk4.011008.00.01-TM:3	R_extract	486	0.12
mk4.032180.00.01-TM:4	R_extract	478	0.12
mk4.001012.09.01-TM:3	R_extract	485	0.12
mk4.003651.02.01-TM:3	R_extract	478	0.12
mk4.006171.00.01-TM:4	R_extract	479	0.12
mk4.019961.00.01-TM:3	R_extract	483	0.12
mk4.018012.00.01-TM:3	R_extract	478	0.12
mk4.011844.00.01-TM:3	R_extract	478	0.12
mk4.009201.00.01-TM:5	R_extract	483	0.12
mk4.004009.02.01-TM:3	R_extract	478	0.12
mk4.000709.03.01-TM:4	R_extract	485	0.12
mk4.001872.01.01-TM:3	R_extract	479	0.12
mk4.000304.00.01-TM:3	R_extract	478	0.13
mk4.005662.00.01-TM:5	R_extract	494	0.13
mk4.003236.05.01-TM:3	R_extract	478	0.13
mk4.033875.00.01-TM:3	R_extract	480	0.13
mk4.001943.01.01-TM:3	R_extract	479	0.13
mk4.063123.01.01-TM:4	R_extract	479	0.13
mk4.003547.00.01-TM:3	R_extract	478	0.13
mk4.010782.00.01-TM:3	R_extract	483	0.13
mk4.002008.06.01-TM:3	R_extract	478	0.13
mk4.005358.00.01-TM:4	R_extract	482	0.13
mk4.000022.19.01-TM:3	R_extract	492	0.13
mk4.011961.00.01-TM:3	R_extract	480	0.13
mk4.002519.04.01-TM:3	R_extract	485	0.13
mk4.004539.03.01-TM:3	R_extract	478	0.13
mk4.000429.06.01-TM:3	R_extract	478	0.13
mk4.003183.01.01-TM:5	R_extract	486	0.13
mk4.000902.01.01-TM:3	R_extract	478	0.13
mk4.025198.03.01-TM:3	R_extract	478	0.13
mk4.002354.05.01-TM:4	R_extract	479	0.13
mk4.001889.05.01-TM:3	R_extract	478	0.13
mk4.001839.02.01-TM:3	R_extract	480	0.13
mk4.000001.07.01-TM:3	R_extract	480	0.14
mk4.003552.00.01-TM:3	R_extract	479	0.14
mk4.000094.00.01-TM:3	R_extract	478	0.14
mk4.008047.04.01-TM:3	R_extract	478	0.14
mk4.003482.14.01-TM:5	R_extract	500	0.14
mk4.001001.04.01-TM:3	R_extract	478	0.14
mk4.002389.10.01-TM:3	R_extract	480	0.14
mk4.009824.01.01-TM:3	R_extract	478	0.14
mk4.010613.01.01-TM:4	R_extract	478	0.14
mk4.005784.01.01-TM:5	R_extract	501	0.14
mk4.031582.00.01-TM:3	R_extract	478	0.14
mk4.000216.20.01-TM:3	R_extract	481	0.14
mk4.013992.01.01-TM:3	R_extract	489	0.14
mk4.000906.06.01-TM:3	R_extract	478	0.14
mk4.017977.00.01-TM:4	R_extract	479	0.14
mk4.017038.01.01-TM:4	R_extract	478	0.14
mk4.002379.01.01-TM:3	R_extract	478	0.14
mk4.024240.00.01-TM:3	R_extract	478	0.14
mk4.015506.04.01-TM:4	R_extract	479	0.14
mk4.005740.01.01-TM:3	R_extract	478	0.14
mk4.001731.03.01-TM:4	R_extract	478	0.14
mk4.059399.02.01-TM:4	R_extract	483	0.14
mk4.003307.01.01-TM:4	R_extract	487	0.14
mk4.017908.00.01-TM:3	R_extract	479	0.14
mk4.005678.00.01-TM:3	R_extract	478	0.14
mk4.007913.00.01-TM:4	R_extract	480	0.15
mk4.001324.01.01-TM:3	R_extract	478	0.15
mk4.000035.17.01-TM:4	R_extract	478	0.15
mk4.001420.02.01-TM:6	R_extract	487	0.15
mk4.000325.03.01-TM:6	R_extract	484	0.15
mk4.008601.01.01-TM:3	R_extract	484	0.15
mk4.001868.17.01-TM:4	R_extract	486	0.15
mk4.003042.03.01-TM:4	R_extract	484	0.15
mk4.039344.00.01-TM:4	R_extract	480	0.15
mk4.001551.08.01-TM:3	R_extract	478	0.15
mk4.002714.03.01-TM:3	R_extract	479	0.15
mk4.031880.00.01-TM:4	R_extract	480	0.15
mk4.009060.02.01-TM:5	R_extract	480	0.15
mk4.035858.00.01-TM:3	R_extract	481	0.16
mk4.001362.03.01-TM:3	R_extract	478	0.16
mk4.006402.01.01-TM:3	R_extract	478	0.16
mk4.000707.02.01-TM:6	R_extract	479	0.16
mk4.034459.00.01-TM:3	R_extract	478	0.16
mk4.001747.00.01-TM:3	R_extract	479	0.16
mk4.008894.02.01-TM:3	R_extract	478	0.16
mk4.000325.02.01-TM:11	R_extract	482	0.16
mk4.001047.00.01-TM:3	R_extract	484	0.16
mk4.000691.03.01-TM:3	R_extract	479	0.16
mk4.046795.00.01-TM:3	R_extract	481	0.16
mk4.000680.00.01-TM:3	R_extract	483	0.16
mk4.030563.02.01-TM:3	R_extract	481	0.16
mk4.011650.02.01-TM:3	R_extract	479	0.16
mk4.006081.00.01-TM:3	R_extract	479	0.16
mk4.006193.02.01-TM:3	R_extract	478	0.16
mk4.016446.00.01-TM:3	R_extract	484	0.16
mk4.031508.00.01-TM:3	R_extract	481	0.16
mk4.003454.01.01-TM:3	R_extract	478	0.16
mk4.012112.00.01-TM:4	R_extract	478	0.16
mk4.006338.03.01-TM:3	R_extract	481	0.17
mk4.003378.04.01-TM:4	R_extract	480	0.17
mk4.000477.06.01-TM:4	R_extract	478	0.17
mk4.000332.01.01-TM:3	R_extract	478	0.17
mk4.021592.01.01-TM:4	R_extract	480	0.17
mk4.000035.16.01-TM:3	R_extract	483	0.17
mk4.015851.00.02-TM:3	R_extract	480	0.17
mk4.014456.03.01-TM:4	R_extract	479	0.17
mk4.006032.00.01-TM:3	R_extract	478	0.17
mk4.012857.00.01-TM:3	R_extract	478	0.17
mk4.002023.05.01-TM:4	R_extract	478	0.17
mk4.009191.00.01-TM:3	R_extract	478	0.17
mk4.021730.00.01-TM:3	R_extract	478	0.17
mk4.001489.05.01-TM:5	R_extract	478	0.17
mk4.035443.02.01-TM:3	R_extract	478	0.18
mk4.009286.00.01-TM:3	R_extract	478	0.18
mk4.004734.03.01-TM:4	R_extract	478	0.18
mk4.001261.01.01-TM:4	R_extract	478	0.18
mk4.013711.03.01-TM:3	R_extract	478	0.18
mk4.016970.01.01-TM:3	R_extract	483	0.18
mk4.000314.01.01-TM:3	R_extract	478	0.18
mk4.005919.00.01-TM:3	R_extract	478	0.18
mk4.001237.08.01-TM:3	R_extract	478	0.18
mk4.000770.12.01-TM:3	R_extract	479	0.18
mk4.023399.00.01-TM:3	R_extract	478	0.18
mk4.001121.00.01-TM:3	R_extract	478	0.18
mk4.004098.01.01-TM:3	R_extract	481	0.18
mk4.003718.00.01-TM:3	R_extract	480	0.18
mk4.001725.01.01-TM:3	R_extract	478	0.18
mk4.022723.00.01-TM:4	R_extract	481	0.18
mk4.003678.00.01-TM:3	R_extract	480	0.18
mk4.001912.00.01-TM:4	R_extract	478	0.19
mk4.002679.00.01-TM:4	R_extract	478	0.19
mk4.006252.00.01-TM:4	R_extract	478	0.19
mk4.014456.00.01-TM:3	R_extract	486	0.19
mk4.006863.01.01-TM:4	R_extract	482	0.19
mk4.025148.03.01-TM:3	R_extract	478	0.19
mk4.007113.01.01-TM:3	R_extract	479	0.19
mk4.010156.01.01-TM:3	R_extract	478	0.19
mk4.002150.04.01-TM:3	R_extract	480	0.19
mk4.003632.00.01-TM:4	R_extract	479	0.19
mk4.001324.06.01-TM:3	R_extract	478	0.19
mk4.008235.01.01-TM:3	R_extract	487	0.19
mk4.002676.03.01-TM:5	R_extract	486	0.19
mk4.002799.01.01-TM:4	R_extract	478	0.19
mk4.013197.01.01-TM:3	R_extract	478	0.19
mk4.073514.01.01-TM:3	R_extract	478	0.19
mk4.001694.02.01-TM:4	R_extract	488	0.19
mk4.042243.00.01-TM:4	R_extract	486	0.19
mk4.000281.11.01-TM:3	R_extract	478	0.19
mk4.007872.03.01-TM:3	R_extract	478	0.19
mk4.053570.00.01-TM:3	R_extract	478	0.19
mk4.011811.01.01-TM:3	R_extract	478	0.19
mk4.013977.00.01-TM:3	R_extract	480	0.2
mk4.013295.01.01-TM:3	R_extract	478	0.2
mk4.021159.00.01-TM:3	R_extract	485	0.2
mk4.023361.00.01-TM:10	R_extract	485	0.2
mk4.039018.00.01-TM:3	R_extract	485	0.2
mk4.006564.00.01-TM:4	R_extract	480	0.2
mk4.008124.00.01-TM:3	R_extract	478	0.2
mk4.006443.00.01-TM:4	R_extract	484	0.2
mk4.024103.00.01-TM:3	R_extract	478	0.2
mk4.007969.00.01-TM:6	R_extract	478	0.2
mk4.010351.01.01-TM:7	R_extract	481	0.2
mk4.004977.02.01-TM:4	R_extract	488	0.2
mk4.011836.00.01-TM:4	R_extract	479	0.2
mk4.001448.03.01-TM:4	R_extract	479	0.2
mk4.004996.00.01-TM:4	R_extract	478	0.2
mk4.002091.01.01-TM:3	R_extract	478	0.2
mk4.004752.00.01-TM:3	R_extract	482	0.2
mk4.032323.00.01-TM:3	R_extract	479	0.2
mk4.000460.06.01-TM:3	R_extract	478	0.21
mk4.002871.01.01-TM:3	R_extract	478	0.21
mk4.001965.07.01-TM:3	R_extract	479	0.21
mk4.000007.03.01-TM:3	R_extract	478	0.21
mk4.000957.00.01-TM:3	R_extract	478	0.21
mk4.000473.07.02-TM:3	R_extract	488	0.21
mk4.000630.06.01-TM:3	R_extract	484	0.21
mk4.006778.00.01-TM:3	R_extract	478	0.21
mk4.010473.00.01-TM:3	R_extract	478	0.21
mk4.005980.00.01-TM:3	R_extract	478	0.21
mk4.020478.00.01-TM:3	R_extract	480	0.21
mk4.006000.04.02-TM:3	R_extract	480	0.21
mk4.002866.02.01-TM:3	R_extract	478	0.21
mk4.014341.00.01-TM:4	R_extract	478	0.21
mk4.032730.00.01-TM:3	R_extract	480	0.22
mk4.000012.05.01-TM:4	R_extract	485	0.22
mk4.031894.00.01-TM:3	R_extract	480	0.22
mk4.001914.01.01-TM:3	R_extract	481	0.22
mk4.006575.03.01-TM:3	R_extract	480	0.22
mk4.009660.01.01-TM:3	R_extract	480	0.22
mk4.006978.01.01-TM:4	R_extract	478	0.22
mk4.000104.14.01-TM:4	R_extract	478	0.22
mk4.002066.02.01-TM:4	R_extract	481	0.22
mk4.001172.02.01-TM:3	R_extract	478	0.22
mk4.009177.01.01-TM:3	R_extract	478	0.22
mk4.003281.08.01-TM:3	R_extract	478	0.22
mk4.032463.01.01-TM:4	R_extract	480	0.22
mk4.007851.01.01-TM:4	R_extract	478	0.22
mk4.008331.00.01-TM:3	R_extract	478	0.22
mk4.005346.00.01-TM:4	R_extract	491	0.22
mk4.000037.05.01-TM:3	R_extract	478	0.23
mk4.001121.03.01-TM:3	R_extract	478	0.23
mk4.002643.02.01-TM:3	R_extract	478	0.23
mk4.008688.05.01-TM:3	R_extract	500	0.23
mk4.015973.00.01-TM:3	R_extract	478	0.23
mk4.006782.01.01-TM:12	R_extract	479	0.23
mk4.000233.08.01-TM:3	R_extract	478	0.23
mk4.012010.00.01-TM:4	R_extract	490	0.23
mk4.002068.04.01-TM:3	R_extract	478	0.23
mk4.000040.11.01-TM:4	R_extract	480	0.23
mk4.000595.08.01-TM:3	R_extract	478	0.23
mk4.000920.05.01-TM:3	R_extract	478	0.23
mk4.003455.03.01-TM:4	R_extract	479	0.24
mk4.000561.00.01-TM:3	R_extract	479	0.24
mk4.000656.11.01-TM:4	R_extract	480	0.24
mk4.027828.00.01-TM:5	R_extract	486	0.24
mk4.005696.03.01-TM:3	R_extract	479	0.24
mk4.024770.00.01-TM:3	R_extract	478	0.24
mk4.001265.05.01-TM:4	R_extract	480	0.24
mk4.022807.00.01-TM:5	R_extract	478	0.24
mk4.001738.02.01-TM:3	R_extract	478	0.24
mk4.000359.01.01-TM:3	R_extract	478	0.24
mk4.005014.01.01-TM:3	R_extract	478	0.24
mk4.019488.00.01-TM:5	R_extract	482	0.24
mk4.044959.01.01-TM:3	R_extract	478	0.25
mk4.000905.00.01-TM:4	R_extract	478	0.25
mk4.004269.04.01-TM:4	R_extract	478	0.25
mk4.007808.00.01-TM:3	R_extract	478	0.25
mk4.005153.06.01-TM:4	R_extract	490	0.25
mk4.004252.01.01-TM:4	R_extract	489	0.25
mk4.001783.04.01-TM:4	R_extract	478	0.25
mk4.014582.00.01-TM:3	R_extract	478	0.25
mk4.015854.00.01-TM:3	R_extract	479	0.25
mk4.018242.00.01-TM:3	R_extract	480	0.25
mk4.000242.05.01-TM:3	R_extract	478	0.26
mk4.000061.04.01-TM:3	R_extract	478	0.26
mk4.001551.07.01-TM:3	R_extract	479	0.26
mk4.003725.01.01-TM:4	R_extract	478	0.26
mk4.004752.01.01-TM:3	R_extract	478	0.26
mk4.012632.00.01-TM:3	R_extract	483	0.26
mk4.002438.03.01-TM:3	R_extract	480	0.26
mk4.006054.00.01-TM:3	R_extract	486	0.26
mk4.002713.05.01-TM:3	R_extract	478	0.26
mk4.044301.00.01-TM:6	R_extract	481	0.26
mk4.011361.00.01-TM:3	R_extract	478	0.27
mk4.003075.04.01-TM:5	R_extract	479	0.27
mk4.005513.00.01-TM:3	R_extract	480	0.27
mk4.041911.00.01-TM:3	R_extract	481	0.27
mk4.001299.04.01-TM:3	R_extract	478	0.27
mk4.000819.02.01-TM:4	R_extract	490	0.27
mk4.014697.00.01-TM:3	R_extract	478	0.27
mk4.001043.05.01-TM:3	R_extract	478	0.27
mk4.004183.01.01-TM:4	R_extract	478	0.27
mk4.000710.03.01-TM:3	R_extract	478	0.27
mk4.009685.00.01-TM:3	R_extract	485	0.27
mk4.007707.02.01-TM:4	R_extract	481	0.27
mk4.013911.01.01-TM:3	R_extract	478	0.27
mk4.018249.02.01-TM:3	R_extract	478	0.27
mk4.024044.00.01-TM:4	R_extract	491	0.27
mk4.001690.09.01-TM:3	R_extract	483	0.28
mk4.006539.02.01-TM:3	R_extract	488	0.28
mk4.009309.00.01-TM:4	R_extract	478	0.28
mk4.005060.00.01-TM:3	R_extract	478	0.28
mk4.042849.01.01-TM:3	R_extract	478	0.28
mk4.008943.06.01-TM:3	R_extract	478	0.28
mk4.006217.00.01-TM:4	R_extract	493	0.28
mk4.001837.05.01-TM:4	R_extract	478	0.28
mk4.006053.01.01-TM:4	R_extract	479	0.28
mk4.054699.00.01-TM:5	R_extract	478	0.28
mk4.004426.02.01-TM:3	R_extract	478	0.28
mk4.002616.05.01-TM:4	R_extract	486	0.28
mk4.005433.01.01-TM:3	R_extract	488	0.28
mk4.001687.05.01-TM:3	R_extract	481	0.28
mk4.002179.03.01-TM:3	R_extract	478	0.28
mk4.000996.03.01-TM:3	R_extract	478	0.28
mk4.010606.04.01-TM:4	R_extract	478	0.28
mk4.025288.02.01-TM:3	R_extract	489	0.29
mk4.014105.01.01-TM:4	R_extract	489	0.29
mk4.008400.00.01-TM:3	R_extract	478	0.29
mk4.018105.05.01-TM:3	R_extract	489	0.29
mk4.002510.00.01-TM:3	R_extract	478	0.29
mk4.031652.00.01-TM:3	R_extract	478	0.29
mk4.009572.00.01-TM:3	R_extract	482	0.29
mk4.006364.02.01-TM:3	R_extract	478	0.29
mk4.000778.02.01-TM:3	R_extract	478	0.29
mk4.022614.01.01-TM:3	R_extract	482	0.29
mk4.022208.00.01-TM:4	R_extract	489	0.29
mk4.065273.00.01-TM:5	R_extract	482	0.3
mk4.005551.02.01-TM:3	R_extract	478	0.3
mk4.011294.05.01-TM:4	R_extract	481	0.3
mk4.019535.00.01-TM:4	R_extract	480	0.3
mk4.008370.00.01-TM:3	R_extract	478	0.3
mk4.000085.15.01-TM:3	R_extract	478	0.3
mk4.011655.01.01-TM:3	R_extract	478	0.3
mk4.011448.00.01-TM:4	R_extract	480	0.3
mk4.000088.00.01-TM:3	R_extract	489	0.3
mk4.001764.06.01-TM:3	R_extract	480	0.3
mk4.002426.04.01-TM:3	R_extract	478	0.3
mk4.006213.01.01-TM:4	R_extract	482	0.31
mk4.005046.00.01-TM:4	R_extract	491	0.31
mk4.001020.04.01-TM:3	R_extract	479	0.31
mk4.001809.03.01-TM:3	R_extract	479	0.31
mk4.000055.13.01-TM:3	R_extract	478	0.31
mk4.001479.06.01-TM:3	R_extract	478	0.31
mk4.014474.00.01-TM:4	R_extract	493	0.31
mk4.001962.01.01-TM:3	R_extract	478	0.31
mk4.001169.07.01-TM:3	R_extract	478	0.32
mk4.008506.02.01-TM:3	R_extract	478	0.32
mk4.002622.06.01-TM:3	R_extract	478	0.32
mk4.013108.00.01-TM:3	R_extract	478	0.32
mk4.000019.10.01-TM:4	R_extract	478	0.32
mk4.002421.00.01-TM:3	R_extract	478	0.32
mk4.010462.02.01-TM:3	R_extract	478	0.32
mk4.027249.00.02-TM:3	R_extract	478	0.32
mk4.023689.00.01-TM:4	R_extract	499	0.32
mk4.001362.02.01-TM:3	R_extract	478	0.32
mk4.001356.03.01-TM:3	R_extract	478	0.32
mk4.007890.00.01-TM:3	R_extract	481	0.32
mk4.000690.05.01-TM:3	R_extract	478	0.32
mk4.028601.00.01-TM:4	R_extract	481	0.33
mk4.005463.01.01-TM:3	R_extract	480	0.33
mk4.005694.02.01-TM:4	R_extract	478	0.33
mk4.063197.00.01-TM:3	R_extract	478	0.33
mk4.001811.07.01-TM:3	R_extract	480	0.33
mk4.000005.39.01-TM:3	R_extract	490	0.33
mk4.035637.00.01-TM:3	R_extract	482	0.33
mk4.016533.00.01-TM:3	R_extract	480	0.34
mk4.026278.00.01-TM:4	R_extract	479	0.34
mk4.013767.00.01-TM:4	R_extract	488	0.34
mk4.041875.02.01-TM:3	R_extract	478	0.34
mk4.015868.00.01-TM:3	R_extract	478	0.34
mk4.015966.00.01-TM:3	R_extract	478	0.34
mk4.016596.00.01-TM:4	R_extract	479	0.34
mk4.003368.00.01-TM:4	R_extract	481	0.34
mk4.001794.00.01-TM:4	R_extract	483	0.34
mk4.002542.03.01-TM:3	R_extract	479	0.34
mk4.010015.01.01-TM:4	R_extract	479	0.34
mk4.008473.00.01-TM:3	R_extract	478	0.34
mk4.001377.13.01-TM:3	R_extract	478	0.34
mk4.000257.05.01-TM:4	R_extract	479	0.34
mk4.017232.00.01-TM:3	R_extract	485	0.34
mk4.013885.01.01-TM:3	R_extract	483	0.35
mk4.019801.01.01-TM:3	R_extract	490	0.35
mk4.019779.00.01-TM:3	R_extract	478	0.35
mk4.007655.01.01-TM:3	R_extract	478	0.35
mk4.000335.06.01-TM:4	R_extract	489	0.35
mk4.007898.01.01-TM:3	R_extract	478	0.35
mk4.006285.00.01-TM:3	R_extract	478	0.35
mk4.000574.12.01-TM:5	R_extract	480	0.36
mk4.001553.01.01-TM:3	R_extract	478	0.36
mk4.003806.02.01-TM:3	R_extract	478	0.36
mk4.002468.01.01-TM:3	R_extract	480	0.36
mk4.000890.04.01-TM:4	R_extract	483	0.36
mk4.000998.06.01-TM:3	R_extract	481	0.36
mk4.008040.03.01-TM:3	R_extract	488	0.36
mk4.000142.05.01-TM:3	R_extract	478	0.36
mk4.001638.02.01-TM:3	R_extract	481	0.36
mk4.001004.10.01-TM:3	R_extract	478	0.36
mk4.010173.00.01-TM:3	R_extract	478	0.37
mk4.000112.00.01-TM:3	R_extract	478	0.37
mk4.001715.05.01-TM:4	R_extract	478	0.37
mk4.011666.00.01-TM:3	R_extract	478	0.37
mk4.022890.00.01-TM:4	R_extract	478	0.37
mk4.006826.03.02-TM:3	R_extract	478	0.37
mk4.000373.12.01-TM:4	R_extract	484	0.37
mk4.021145.02.01-TM:3	R_extract	478	0.37
mk4.002472.08.01-TM:6	R_extract	479	0.37
mk4.005525.03.01-TM:3	R_extract	478	0.37
mk4.024061.00.01-TM:3	R_extract	483	0.38
mk4.019619.01.01-TM:3	R_extract	478	0.38
mk4.004582.00.01-TM:5	R_extract	482	0.38
mk4.006540.00.01-TM:3	R_extract	485	0.38
mk4.004630.03.01-TM:3	R_extract	478	0.38
mk4.014189.00.01-TM:3	R_extract	478	0.38
mk4.002269.00.01-TM:3	R_extract	478	0.39
mk4.002316.00.01-TM:3	R_extract	478	0.39
mk4.000320.06.01-TM:3	R_extract	478	0.39
mk4.005569.00.01-TM:3	R_extract	478	0.39
mk4.018051.00.01-TM:3	R_extract	485	0.39
mk4.001144.01.01-TM:3	R_extract	478	0.4
mk4.031146.00.01-TM:3	R_extract	478	0.4
mk4.009378.02.01-TM:3	R_extract	484	0.4
mk4.002426.03.01-TM:5	R_extract	478	0.4
mk4.000323.10.01-TM:3	R_extract	478	0.41
mk4.009717.00.01-TM:3	R_extract	479	0.41
mk4.017315.00.01-TM:3	R_extract	478	0.41
mk4.006800.00.01-TM:3	R_extract	479	0.41
mk4.020367.01.01-TM:3	R_extract	478	0.41
mk4.020653.00.01-TM:3	R_extract	478	0.41
[truncated: 256 more rows]

## Sheet: hmmAS.csv
query	hmm-profile	length	E-value
mk4.002396.03.01-TM:7	AS_extract	259	5e-12
mk4.002965.02.01-TM:7	AS_extract	259	7.2e-12
mk4.038514.00.01-TM:7	AS_extract	256	1.2e-11
mk4.005966.02.01-TM:7	AS_extract	261	1.4e-10
mk4.033258.00.01-TM:7	AS_extract	259	3.3e-10
mk4.014465.00.01-TM:7	AS_extract	259	5.2e-10
mk4.005966.01.01-TM:7	AS_extract	260	7.4e-10
mk4.014465.04.01-TM:7	AS_extract	259	9.9e-10
mk4.014465.03.01-TM:7	AS_extract	264	1.1e-09
mk4.001192.07.01-TM:6	AS_extract	258	1.5e-07
mk4.002980.06.01-TM:7	AS_extract	252	6.2e-06
mk4.010430.04.01-TM:7	AS_extract	262	1.8e-05
mk4.009091.00.01-TM:7	AS_extract	254	2e-05
mk4.011160.01.01-TM:7	AS_extract	265	2.2e-05
mk4.004125.01.01-TM:6	AS_extract	260	2.5e-05
mk4.000018.07.01-TM:7	AS_extract	254	4.4e-05
mk4.000064.04.01-TM:14	AS_extract	256	4.6e-05
mk4.001211.14.01-TM:8	AS_extract	246	4.7e-05
mk4.010027.02.01-TM:6	AS_extract	250	4.9e-05
mk4.000526.00.01-TM:6	AS_extract	257	5e-05
mk4.002749.02.01-TM:8	AS_extract	255	5.4e-05
mk4.001765.04.01-TM:7	AS_extract	252	5.9e-05
mk4.001419.04.01-TM:7	AS_extract	254	6.1e-05
mk4.005939.01.01-TM:6	AS_extract	250	7.1e-05
mk4.023291.01.01-TM:6	AS_extract	254	7.3e-05
mk4.003906.01.01-TM:5	AS_extract	250	7.4e-05
mk4.005935.02.01-TM:5	AS_extract	251	7.6e-05
mk4.005356.00.01-TM:7	AS_extract	250	7.9e-05
mk4.016304.00.01-TM:7	AS_extract	250	8.1e-05
mk4.000742.09.01-TM:7	AS_extract	258	8.5e-05
mk4.000030.07.01-TM:8	AS_extract	253	9.9e-05
mk4.000287.00.01-TM:12	AS_extract	259	0.00011
mk4.004652.00.01-TM:11	AS_extract	256	0.00013
mk4.004625.02.01-TM:11	AS_extract	249	0.00013
mk4.003634.00.01-TM:7	AS_extract	258	0.00014
mk4.044485.01.01-TM:7	AS_extract	249	0.00014
mk4.000581.05.01-TM:9	AS_extract	262	0.00014
mk4.005647.01.01-TM:4	AS_extract	250	0.00016
mk4.009526.00.01-TM:7	AS_extract	255	0.00016
mk4.000394.09.01-TM:6	AS_extract	252	0.00017
mk4.000245.02.01-TM:11	AS_extract	262	0.00018
mk4.006272.02.01-TM:12	AS_extract	253	0.00018
mk4.013827.00.01-TM:5	AS_extract	248	0.00018
mk4.004711.02.01-TM:7	AS_extract	265	0.00019
mk4.004733.03.01-TM:11	AS_extract	262	0.0002
mk4.003202.01.01-TM:7	AS_extract	258	0.0002
mk4.021573.00.01-TM:7	AS_extract	251	0.0002
mk4.000842.00.01-TM:6	AS_extract	251	0.0002
mk4.002042.02.01-TM:7	AS_extract	258	0.00021
mk4.006503.02.01-TM:5	AS_extract	262	0.00021
mk4.005809.00.01-TM:7	AS_extract	250	0.00022
mk4.005745.00.01-TM:15	AS_extract	300	0.00023
mk4.000054.19.01-TM:7	AS_extract	246	0.00023
mk4.007171.00.01-TM:7	AS_extract	256	0.00024
mk4.000341.05.01-TM:7	AS_extract	264	0.00024
mk4.027521.01.01-TM:7	AS_extract	264	0.00025
mk4.001001.01.01-TM:8	AS_extract	253	0.00025
mk4.015951.01.01-TM:10	AS_extract	259	0.00027
mk4.001479.01.01-TM:10	AS_extract	252	0.00028
mk4.001541.00.01-TM:12	AS_extract	260	0.00029
mk4.018855.00.01-TM:8	AS_extract	270	0.00029
mk4.021109.00.01-TM:3	AS_extract	246	0.0003
mk4.000038.11.01-TM:6	AS_extract	284	0.0003
mk4.041772.01.01-TM:12	AS_extract	258	0.0003
mk4.018209.00.01-TM:7	AS_extract	249	0.0003
mk4.112760.00.01-TM:9	AS_extract	253	0.00031
mk4.047532.00.01-TM:11	AS_extract	266	0.00033
mk4.010211.00.01-TM:7	AS_extract	257	0.00034
mk4.006726.02.01-TM:12	AS_extract	250	0.00034
mk4.007312.01.01-TM:6	AS_extract	249	0.00034
mk4.015950.00.01-TM:3	AS_extract	248	0.00034
mk4.019922.01.01-TM:9	AS_extract	255	0.00035
mk4.004400.01.01-TM:7	AS_extract	259	0.00035
mk4.001527.06.01-TM:14	AS_extract	254	0.00035
mk4.006903.03.01-TM:13	AS_extract	282	0.00036
mk4.003540.01.01-TM:5	AS_extract	248	0.00036
mk4.017583.00.01-TM:5	AS_extract	254	0.00036
mk4.016110.00.01-TM:13	AS_extract	272	0.00036
mk4.000090.04.01-TM:12	AS_extract	254	0.00037
mk4.065188.00.01-TM:12	AS_extract	252	0.00038
mk4.002807.03.01-TM:7	AS_extract	253	0.00039
mk4.043140.00.01-TM:12	AS_extract	269	0.00039
mk4.012239.04.01-TM:4	AS_extract	253	0.0004
mk4.008535.00.01-TM:7	AS_extract	284	0.0004
mk4.009754.00.01-TM:13	AS_extract	246	0.0004
mk4.011371.00.01-TM:7	AS_extract	255	0.00042
mk4.005254.00.01-TM:12	AS_extract	262	0.00042
mk4.008510.02.01-TM:6	AS_extract	255	0.00042
mk4.021966.00.01-TM:14	AS_extract	272	0.00042
mk4.023907.00.01-TM:8	AS_extract	250	0.00044
mk4.002661.07.01-TM:12	AS_extract	248	0.00044
mk4.000377.05.01-TM:12	AS_extract	249	0.00045
mk4.005353.00.01-TM:13	AS_extract	309	0.00045
mk4.027425.00.01-TM:3	AS_extract	246	0.00045
mk4.011321.00.01-TM:5	AS_extract	254	0.00047
mk4.009505.02.01-TM:6	AS_extract	258	0.00047
mk4.001541.05.01-TM:12	AS_extract	264	0.00047
mk4.003635.03.01-TM:11	AS_extract	251	0.00047
mk4.010946.00.01-TM:6	AS_extract	254	0.00047
mk4.017481.00.01-TM:13	AS_extract	275	0.00047
mk4.003391.03.01-TM:11	AS_extract	284	0.00047
mk4.001317.00.01-TM:11	AS_extract	254	0.00048
mk4.001301.03.01-TM:7	AS_extract	249	0.00048
mk4.022218.00.01-TM:7	AS_extract	267	0.0005
mk4.000596.05.01-TM:7	AS_extract	250	0.00051
mk4.011301.01.01-TM:7	AS_extract	255	0.00052
mk4.020797.01.01-TM:7	AS_extract	258	0.00053
mk4.000101.21.01-TM:6	AS_extract	254	0.00054
mk4.002714.04.01-TM:6	AS_extract	248	0.00055
mk4.050269.01.01-TM:5	AS_extract	250	0.00055
mk4.003070.02.01-TM:10	AS_extract	254	0.00057
mk4.001541.08.01-TM:6	AS_extract	272	0.00058
mk4.007746.00.01-TM:10	AS_extract	248	0.00058
mk4.002484.00.01-TM:9	AS_extract	250	0.00059
mk4.027019.00.01-TM:6	AS_extract	248	0.00059
mk4.020042.00.01-TM:6	AS_extract	248	0.00059
mk4.001267.00.01-TM:11	AS_extract	254	0.0006
mk4.000269.01.01-TM:12	AS_extract	256	0.0006
mk4.003078.01.01-TM:12	AS_extract	248	0.0006
mk4.002569.02.01-TM:7	AS_extract	254	0.00061
mk4.000020.08.01-TM:7	AS_extract	257	0.00062
mk4.000387.03.01-TM:12	AS_extract	265	0.00063
mk4.005315.00.01-TM:4	AS_extract	250	0.00063
mk4.047682.01.01-TM:9	AS_extract	256	0.00065
mk4.008189.00.01-TM:9	AS_extract	263	0.00068
mk4.000020.03.01-TM:7	AS_extract	250	0.00069
mk4.019036.00.01-TM:5	AS_extract	257	0.00069
mk4.000309.10.01-TM:6	AS_extract	276	0.00069
mk4.006097.03.01-TM:7	AS_extract	262	0.00071
mk4.013690.00.01-TM:6	AS_extract	257	0.00071
mk4.020609.01.01-TM:5	AS_extract	260	0.00074
mk4.022227.01.01-TM:7	AS_extract	261	0.00077
mk4.000152.03.01-TM:5	AS_extract	248	0.00077
mk4.008907.01.01-TM:6	AS_extract	252	0.00079
mk4.007438.01.01-TM:6	AS_extract	252	0.00079
mk4.058514.00.01-TM:5	AS_extract	259	0.00079
mk4.034835.02.01-TM:12	AS_extract	264	0.0008
mk4.000943.09.01-TM:5	AS_extract	250	0.00081
mk4.001235.04.01-TM:7	AS_extract	261	0.00081
mk4.016594.00.01-TM:12	AS_extract	248	0.00082
mk4.014339.00.01-TM:10	AS_extract	254	0.00083
mk4.001569.04.01-TM:7	AS_extract	250	0.00083
mk4.020573.02.01-TM:5	AS_extract	248	0.00083
mk4.002518.01.01-TM:6	AS_extract	260	0.00083
mk4.017680.00.01-TM:6	AS_extract	255	0.00083
mk4.002063.03.01-TM:12	AS_extract	259	0.00083
mk4.066545.00.01-TM:7	AS_extract	250	0.00085
mk4.000883.05.01-TM:7	AS_extract	289	0.00085
mk4.000347.04.01-TM:6	AS_extract	251	0.00088
mk4.006926.00.01-TM:13	AS_extract	246	0.00089
mk4.005599.00.01-TM:7	AS_extract	254	0.00089
mk4.000205.09.01-TM:4	AS_extract	254	0.00089
mk4.005793.00.01-TM:8	AS_extract	248	0.00089
mk4.006327.00.01-TM:7	AS_extract	250	0.0009
mk4.013999.00.01-TM:7	AS_extract	251	0.00091
mk4.001919.01.01-TM:5	AS_extract	256	0.00091
mk4.037343.00.01-TM:11	AS_extract	261	0.00092
mk4.029325.00.01-TM:7	AS_extract	248	0.00094
mk4.002713.07.01-TM:10	AS_extract	249	0.00094
mk4.002524.01.01-TM:7	AS_extract	260	0.00098
mk4.000233.01.01-TM:12	AS_extract	256	0.00099
mk4.016522.00.01-TM:6	AS_extract	249	0.001
mk4.006543.02.01-TM:8	AS_extract	271	0.001
mk4.016955.00.01-TM:6	AS_extract	252	0.001
mk4.039303.00.02-TM:5	AS_extract	252	0.001
mk4.000299.14.01-TM:10	AS_extract	262	0.0011
mk4.005807.02.01-TM:8	AS_extract	261	0.0011
mk4.015479.00.01-TM:5	AS_extract	259	0.0011
mk4.019628.00.01-TM:3	AS_extract	246	0.0011
mk4.005864.01.01-TM:7	AS_extract	250	0.0011
mk4.007867.00.01-TM:8	AS_extract	249	0.0011
mk4.000202.07.01-TM:11	AS_extract	258	0.0011
mk4.052451.01.01-TM:8	AS_extract	251	0.0011
mk4.002849.04.01-TM:11	AS_extract	249	0.0011
mk4.003736.03.01-TM:8	AS_extract	264	0.0011
mk4.000656.10.01-TM:7	AS_extract	253	0.0011
mk4.009372.00.01-TM:5	AS_extract	255	0.0011
mk4.034972.04.01-TM:11	AS_extract	279	0.0012
mk4.021981.00.01-TM:6	AS_extract	255	0.0012
mk4.004919.01.01-TM:5	AS_extract	257	0.0012
mk4.000904.06.01-TM:5	AS_extract	250	0.0012
mk4.002182.01.01-TM:8	AS_extract	277	0.0012
mk4.000332.02.01-TM:9	AS_extract	254	0.0012
mk4.090268.00.01-TM:14	AS_extract	263	0.0012
mk4.030876.00.01-TM:5	AS_extract	246	0.0012
mk4.001382.02.01-TM:7	AS_extract	254	0.0012
mk4.006044.00.01-TM:5	AS_extract	246	0.0012
mk4.031060.00.01-TM:6	AS_extract	276	0.0012
mk4.008060.01.01-TM:7	AS_extract	257	0.0012
mk4.001198.02.01-TM:9	AS_extract	252	0.0013
mk4.041435.00.01-TM:7	AS_extract	264	0.0013
mk4.023948.00.01-TM:10	AS_extract	248	0.0013
mk4.030623.02.01-TM:7	AS_extract	256	0.0013
mk4.017826.00.01-TM:6	AS_extract	253	0.0013
mk4.000455.05.01-TM:13	AS_extract	262	0.0013
mk4.000008.07.01-TM:8	AS_extract	256	0.0013
mk4.070744.00.01-TM:5	AS_extract	252	0.0013
mk4.000617.01.01-TM:7	AS_extract	249	0.0014
mk4.110428.00.01-TM:10	AS_extract	272	0.0014
mk4.000698.04.01-TM:6	AS_extract	256	0.0014
mk4.000386.16.01-TM:11	AS_extract	253	0.0014
mk4.010162.00.01-TM:7	AS_extract	250	0.0014
mk4.005766.00.01-TM:9	AS_extract	313	0.0014
mk4.000709.00.01-TM:8	AS_extract	253	0.0014
mk4.000557.00.01-TM:7	AS_extract	248	0.0014
mk4.013707.01.01-TM:4	AS_extract	250	0.0014
mk4.025650.00.01-TM:7	AS_extract	264	0.0015
mk4.002063.00.01-TM:8	AS_extract	256	0.0015
mk4.007116.02.01-TM:7	AS_extract	258	0.0015
mk4.000081.05.01-TM:12	AS_extract	250	0.0015
mk4.006212.01.01-TM:13	AS_extract	249	0.0015
mk4.000675.13.01-TM:9	AS_extract	262	0.0015
mk4.015432.02.01-TM:6	AS_extract	255	0.0015
mk4.097248.00.01-TM:5	AS_extract	254	0.0015
mk4.005737.00.01-TM:14	AS_extract	260	0.0015
mk4.005599.03.01-TM:7	AS_extract	254	0.0015
mk4.012079.00.01-TM:6	AS_extract	249	0.0015
mk4.000081.11.01-TM:13	AS_extract	248	0.0015
mk4.006847.02.01-TM:5	AS_extract	254	0.0015
mk4.025426.00.01-TM:8	AS_extract	253	0.0016
mk4.002427.03.01-TM:7	AS_extract	254	0.0016
mk4.013492.00.01-TM:7	AS_extract	249	0.0016
mk4.000685.07.02-TM:6	AS_extract	255	0.0016
mk4.010863.00.01-TM:8	AS_extract	257	0.0016
mk4.002529.03.01-TM:7	AS_extract	254	0.0016
mk4.053492.00.01-TM:5	AS_extract	249	0.0016
mk4.001138.04.01-TM:7	AS_extract	255	0.0016
mk4.050532.02.01-TM:8	AS_extract	262	0.0016
mk4.011935.00.01-TM:7	AS_extract	256	0.0016
mk4.000156.00.01-TM:10	AS_extract	255	0.0016
mk4.004465.00.01-TM:12	AS_extract	263	0.0016
mk4.000008.08.01-TM:8	AS_extract	268	0.0017
mk4.004515.01.01-TM:6	AS_extract	249	0.0017
mk4.003582.00.01-TM:11	AS_extract	257	0.0017
mk4.000862.03.01-TM:13	AS_extract	251	0.0017
mk4.041360.00.01-TM:9	AS_extract	262	0.0017
mk4.009662.00.01-TM:8	AS_extract	250	0.0017
mk4.028995.00.01-TM:9	AS_extract	254	0.0017
mk4.017192.00.01-TM:7	AS_extract	253	0.0017
mk4.047334.00.01-TM:8	AS_extract	257	0.0017
mk4.000235.13.01-TM:5	AS_extract	262	0.0017
mk4.003644.00.01-TM:8	AS_extract	267	0.0017
mk4.002418.02.01-TM:8	AS_extract	246	0.0017
mk4.000667.00.01-TM:11	AS_extract	259	0.0018
mk4.000893.06.01-TM:9	AS_extract	261	0.0018
mk4.003161.02.01-TM:6	AS_extract	248	0.0018
mk4.001760.02.01-TM:5	AS_extract	249	0.0018
mk4.011509.03.01-TM:7	AS_extract	275	0.0018
mk4.004437.02.01-TM:6	AS_extract	273	0.0018
mk4.030476.00.01-TM:7	AS_extract	258	0.0018
mk4.016258.00.01-TM:6	AS_extract	259	0.0018
mk4.014048.00.01-TM:7	AS_extract	248	0.0018
mk4.001541.04.01-TM:6	AS_extract	256	0.0018
mk4.003506.04.01-TM:12	AS_extract	283	0.0018
mk4.036740.00.01-TM:5	AS_extract	255	0.0018
mk4.004402.02.01-TM:5	AS_extract	250	0.0018
mk4.000143.18.01-TM:5	AS_extract	265	0.0018
mk4.003370.00.01-TM:7	AS_extract	253	0.0018
mk4.003768.02.01-TM:11	AS_extract	249	0.0019
mk4.028791.00.01-TM:8	AS_extract	258	0.0019
mk4.001944.04.01-TM:8	AS_extract	248	0.0019
mk4.015757.00.01-TM:5	AS_extract	258	0.0019
mk4.000231.03.01-TM:5	AS_extract	250	0.0019
mk4.004661.00.01-TM:6	AS_extract	258	0.0019
mk4.002687.04.01-TM:6	AS_extract	261	0.0019
mk4.010834.00.01-TM:7	AS_extract	253	0.0019
mk4.013977.01.01-TM:13	AS_extract	265	0.0019
mk4.021732.00.01-TM:6	AS_extract	261	0.0019
mk4.004009.02.01-TM:3	AS_extract	248	0.0019
mk4.000874.06.01-TM:5	AS_extract	248	0.002
mk4.058366.00.01-TM:6	AS_extract	248	0.002
mk4.011070.00.01-TM:10	AS_extract	258	0.002
mk4.003870.01.01-TM:6	AS_extract	261	0.002
mk4.064173.01.01-TM:7	AS_extract	252	0.002
mk4.003938.01.01-TM:7	AS_extract	264	0.002
mk4.008555.00.01-TM:7	AS_extract	262	0.002
mk4.006946.01.01-TM:7	AS_extract	255	0.0021
mk4.018112.00.01-TM:7	AS_extract	256	0.0021
mk4.021371.02.01-TM:6	AS_extract	257	0.0021
mk4.001335.01.01-TM:13	AS_extract	250	0.0021
mk4.015311.00.01-TM:4	AS_extract	246	0.0021
mk4.001801.00.01-TM:8	AS_extract	246	0.0021
mk4.010076.00.01-TM:5	AS_extract	250	0.0021
mk4.008560.02.01-TM:8	AS_extract	256	0.0021
mk4.006707.01.01-TM:12	AS_extract	273	0.0021
mk4.003359.01.01-TM:3	AS_extract	252	0.0021
mk4.023948.01.01-TM:11	AS_extract	248	0.0021
mk4.016353.01.01-TM:5	AS_extract	261	0.0021
mk4.008026.01.01-TM:4	AS_extract	253	0.0021
mk4.025583.00.01-TM:4	AS_extract	246	0.0022
mk4.019915.00.01-TM:4	AS_extract	248	0.0022
mk4.000035.06.01-TM:10	AS_extract	251	0.0022
mk4.008963.00.01-TM:6	AS_extract	257	0.0022
mk4.000560.13.01-TM:5	AS_extract	252	0.0022
mk4.009812.00.01-TM:10	AS_extract	249	0.0022
mk4.000070.05.01-TM:9	AS_extract	249	0.0022
mk4.000115.01.01-TM:7	AS_extract	253	0.0022
mk4.009975.01.01-TM:8	AS_extract	254	0.0022
mk4.007949.00.01-TM:6	AS_extract	250	0.0023
mk4.002021.03.01-TM:10	AS_extract	269	0.0023
mk4.000411.03.01-TM:12	AS_extract	284	0.0023
mk4.019606.00.01-TM:5	AS_extract	246	0.0023
mk4.033153.00.01-TM:6	AS_extract	253	0.0023
mk4.012121.00.01-TM:5	AS_extract	252	0.0023
mk4.012790.01.01-TM:7	AS_extract	260	0.0024
mk4.000614.12.01-TM:13	AS_extract	255	0.0024
mk4.023765.01.01-TM:5	AS_extract	249	0.0024
mk4.019969.00.01-TM:7	AS_extract	259	0.0024
mk4.001235.01.01-TM:7	AS_extract	273	0.0024
mk4.002950.00.01-TM:13	AS_extract	289	0.0024
mk4.020454.01.01-TM:6	AS_extract	250	0.0024
mk4.004491.00.01-TM:8	AS_extract	246	0.0024
mk4.002514.01.01-TM:7	AS_extract	263	0.0024
mk4.000714.02.01-TM:10	AS_extract	249	0.0025
mk4.007588.00.01-TM:6	AS_extract	252	0.0025
mk4.000068.16.01-TM:13	AS_extract	248	0.0025
mk4.008288.00.01-TM:12	AS_extract	250	0.0025
mk4.005059.00.01-TM:11	AS_extract	254	0.0025
mk4.001091.06.01-TM:12	AS_extract	254	0.0025
mk4.002635.00.01-TM:7	AS_extract	266	0.0025
mk4.021095.01.01-TM:6	AS_extract	251	0.0025
mk4.006636.00.01-TM:6	AS_extract	259	0.0025
mk4.000714.06.01-TM:14	AS_extract	246	0.0025
mk4.000491.04.01-TM:6	AS_extract	266	0.0026
mk4.007388.02.01-TM:5	AS_extract	249	0.0026
mk4.001693.07.01-TM:5	AS_extract	280	0.0026
mk4.005899.01.01-TM:13	AS_extract	246	0.0026
mk4.014774.01.01-TM:6	AS_extract	264	0.0026
mk4.000928.03.01-TM:5	AS_extract	251	0.0026
mk4.025352.00.01-TM:7	AS_extract	271	0.0026
mk4.000311.10.01-TM:6	AS_extract	259	0.0026
mk4.002877.00.01-TM:6	AS_extract	250	0.0026
mk4.009186.00.01-TM:6	AS_extract	255	0.0026
mk4.000785.00.01-TM:6	AS_extract	256	0.0026
mk4.027666.00.01-TM:7	AS_extract	252	0.0027
mk4.002418.01.01-TM:7	AS_extract	266	0.0028
mk4.002457.00.01-TM:7	AS_extract	250	0.0028
mk4.008621.00.01-TM:6	AS_extract	251	0.0028
mk4.007417.00.01-TM:12	AS_extract	249	0.0028
mk4.000186.03.01-TM:10	AS_extract	270	0.0028
mk4.022807.00.01-TM:5	AS_extract	255	0.0028
mk4.027867.00.01-TM:8	AS_extract	264	0.0028
mk4.002153.00.01-TM:6	AS_extract	275	0.0028
mk4.004391.01.01-TM:5	AS_extract	252	0.0028
mk4.004095.01.01-TM:4	AS_extract	254	0.0029
mk4.000189.02.01-TM:5	AS_extract	249	0.0029
mk4.003444.04.01-TM:8	AS_extract	263	0.0029
mk4.058619.00.01-TM:6	AS_extract	248	0.0029
mk4.008315.00.01-TM:4	AS_extract	252	0.0029
mk4.001678.03.01-TM:7	AS_extract	248	0.003
mk4.041325.00.01-TM:6	AS_extract	250	0.003
mk4.004711.03.01-TM:11	AS_extract	252	0.003
mk4.005820.00.02-TM:5	AS_extract	254	0.003
mk4.015966.00.01-TM:3	AS_extract	246	0.003
mk4.000317.12.01-TM:13	AS_extract	252	0.003
mk4.030465.00.01-TM:14	AS_extract	257	0.003
mk4.005600.00.01-TM:6	AS_extract	257	0.003
mk4.009662.04.01-TM:6	AS_extract	253	0.0031
mk4.028649.04.01-TM:7	AS_extract	267	0.0031
mk4.001731.02.01-TM:5	AS_extract	262	0.0031
mk4.012231.01.01-TM:5	AS_extract	248	0.0031
mk4.019924.01.01-TM:4	AS_extract	248	0.0031
mk4.008583.01.01-TM:9	AS_extract	259	0.0031
mk4.007417.01.01-TM:14	AS_extract	342	0.0031
mk4.015549.02.01-TM:8	AS_extract	258	0.0031
mk4.002063.02.01-TM:12	AS_extract	261	0.0031
mk4.000387.01.01-TM:12	AS_extract	254	0.0031
mk4.000043.19.01-TM:8	AS_extract	257	0.0031
mk4.000871.03.01-TM:6	AS_extract	249	0.0031
mk4.017515.02.01-TM:6	AS_extract	250	0.0031
mk4.000077.04.01-TM:5	AS_extract	255	0.0031
mk4.017643.00.01-TM:5	AS_extract	252	0.0031
mk4.008848.02.01-TM:6	AS_extract	253	0.0032
mk4.000022.00.01-TM:5	AS_extract	251	0.0032
mk4.010306.00.01-TM:7	AS_extract	266	0.0032
mk4.016154.00.01-TM:4	AS_extract	256	0.0032
mk4.012214.00.01-TM:3	AS_extract	246	0.0032
mk4.006271.00.01-TM:5	AS_extract	250	0.0032
mk4.006023.01.01-TM:4	AS_extract	257	0.0032
mk4.007538.01.01-TM:7	AS_extract	259	0.0033
mk4.002769.03.01-TM:5	AS_extract	246	0.0033
mk4.014719.00.01-TM:6	AS_extract	260	0.0033
mk4.001530.00.01-TM:8	AS_extract	248	0.0033
mk4.013870.01.01-TM:6	AS_extract	251	0.0033
mk4.002411.02.01-TM:6	AS_extract	266	0.0034
mk4.024549.00.01-TM:6	AS_extract	250	0.0034
mk4.001456.05.01-TM:8	AS_extract	248	0.0034
mk4.014320.00.01-TM:7	AS_extract	265	0.0034
mk4.003863.02.01-TM:7	AS_extract	262	0.0034
mk4.021723.00.01-TM:6	AS_extract	246	0.0034
mk4.003995.01.01-TM:7	AS_extract	255	0.0034
mk4.008731.01.01-TM:5	AS_extract	258	0.0034
mk4.007777.01.01-TM:4	AS_extract	248	0.0034
mk4.002112.07.01-TM:12	AS_extract	260	0.0034
mk4.005562.01.01-TM:7	AS_extract	265	0.0034
mk4.015373.00.01-TM:8	AS_extract	255	0.0034
mk4.003380.00.01-TM:4	AS_extract	258	0.0035
mk4.004109.03.01-TM:7	AS_extract	259	0.0035
mk4.003698.06.01-TM:12	AS_extract	246	0.0035
mk4.006472.00.01-TM:7	AS_extract	256	0.0035
mk4.001579.05.01-TM:7	AS_extract	254	0.0035
mk4.000859.00.01-TM:4	AS_extract	249	0.0035
mk4.059399.02.01-TM:4	AS_extract	262	0.0035
mk4.000320.02.01-TM:6	AS_extract	261	0.0036
mk4.000699.11.01-TM:7	AS_extract	272	0.0036
mk4.000911.00.01-TM:9	AS_extract	263	0.0037
mk4.000507.12.01-TM:5	AS_extract	254	0.0037
mk4.000392.10.01-TM:5	AS_extract	252	0.0037
mk4.004187.04.01-TM:6	AS_extract	253	0.0037
mk4.000076.05.01-TM:5	AS_extract	249	0.0037
mk4.010658.02.01-TM:9	AS_extract	269	0.0038
mk4.015955.01.01-TM:4	AS_extract	248	0.0038
mk4.004310.01.01-TM:8	AS_extract	251	0.0038
mk4.006181.00.01-TM:9	AS_extract	253	0.0038
mk4.003236.02.02-TM:6	AS_extract	248	0.0038
mk4.054772.00.01-TM:4	AS_extract	246	0.0038
mk4.016856.00.01-TM:6	AS_extract	246	0.0038
mk4.014127.00.01-TM:7	AS_extract	262	0.0038
mk4.090945.00.01-TM:5	AS_extract	250	0.0039
mk4.007063.01.01-TM:13	AS_extract	258	0.0039
mk4.013336.00.01-TM:5	AS_extract	249	0.0039
mk4.031645.00.01-TM:9	AS_extract	258	0.0039
mk4.000377.02.01-TM:11	AS_extract	260	0.0039
mk4.001381.00.01-TM:6	AS_extract	262	0.0039
mk4.007877.01.01-TM:4	AS_extract	255	0.0039
mk4.000376.07.01-TM:5	AS_extract	266	0.0039
mk4.040373.00.01-TM:4	AS_extract	260	0.0039
mk4.002521.02.01-TM:4	AS_extract	251	0.0039
mk4.000937.05.01-TM:4	AS_extract	250	0.0039
mk4.003698.06.02-TM:13	AS_extract	301	0.004
mk4.018973.00.01-TM:5	AS_extract	253	0.004
mk4.003793.01.01-TM:5	AS_extract	251	0.004
mk4.001434.00.01-TM:5	AS_extract	256	0.004
mk4.056091.00.01-TM:7	AS_extract	259	0.004
mk4.002357.02.01-TM:4	AS_extract	249	0.004
mk4.003744.01.01-TM:7	AS_extract	252	0.0041
mk4.001816.08.01-TM:4	AS_extract	258	0.0041
mk4.000131.00.01-TM:7	AS_extract	256	0.0041
mk4.007350.00.01-TM:10	AS_extract	263	0.0041
mk4.010001.00.01-TM:6	AS_extract	250	0.0041
mk4.009774.00.01-TM:6	AS_extract	256	0.0041
mk4.002288.02.01-TM:8	AS_extract	258	0.0041
mk4.018682.00.01-TM:7	AS_extract	260	0.0042
mk4.018756.02.01-TM:9	AS_extract	262	0.0042
mk4.003084.03.01-TM:3	AS_extract	246	0.0043
mk4.008166.01.01-TM:5	AS_extract	248	0.0043
mk4.000874.09.01-TM:5	AS_extract	250	0.0044
mk4.029042.00.01-TM:6	AS_extract	246	0.0044
mk4.003695.00.01-TM:12	AS_extract	254	0.0044
mk4.006848.00.01-TM:7	AS_extract	267	0.0044
mk4.034971.03.01-TM:6	AS_extract	258	0.0044
mk4.005443.00.01-TM:4	AS_extract	254	0.0044
mk4.000871.01.01-TM:8	AS_extract	252	0.0045
mk4.000375.06.01-TM:7	AS_extract	263	0.0045
mk4.002112.02.01-TM:10	AS_extract	250	0.0045
mk4.001845.00.01-TM:5	AS_extract	249	0.0045
mk4.024190.00.01-TM:5	AS_extract	264	0.0045
mk4.003768.03.01-TM:11	AS_extract	253	0.0045
mk4.009248.03.01-TM:7	AS_extract	268	0.0046
mk4.008774.00.01-TM:7	AS_extract	257	0.0046
mk4.002013.04.01-TM:6	AS_extract	256	0.0046
mk4.009398.00.01-TM:14	AS_extract	261	0.0047
mk4.029237.00.01-TM:5	AS_extract	258	0.0047
mk4.028819.00.01-TM:6	AS_extract	250	0.0047
mk4.035872.02.01-TM:5	AS_extract	256	0.0047
mk4.028071.00.01-TM:6	AS_extract	258	0.0047
mk4.006478.00.01-TM:7	AS_extract	270	0.0047
mk4.010969.00.01-TM:6	AS_extract	259	0.0048
mk4.004497.00.01-TM:6	AS_extract	259	0.0048
mk4.006248.02.01-TM:7	AS_extract	254	0.0048
mk4.009878.02.01-TM:9	AS_extract	255	0.0048
mk4.011130.02.01-TM:4	AS_extract	249	0.0049
mk4.013982.02.01-TM:5	AS_extract	246	0.0049
mk4.000233.05.01-TM:12	AS_extract	259	0.0049
mk4.023164.00.01-TM:7	AS_extract	248	0.0049
mk4.014986.03.01-TM:8	AS_extract	250	0.0049
mk4.018505.00.01-TM:6	AS_extract	250	0.0049
mk4.002759.00.01-TM:7	AS_extract	248	0.0049
mk4.001486.07.01-TM:4	AS_extract	250	0.0049
mk4.018638.00.01-TM:9	AS_extract	271	0.005
mk4.038468.03.01-TM:6	AS_extract	249	0.005
mk4.012893.00.01-TM:4	AS_extract	256	0.005
mk4.008325.00.01-TM:8	AS_extract	248	0.005
mk4.000421.00.01-TM:7	AS_extract	250	0.005
mk4.013545.01.01-TM:6	AS_extract	259	0.0051
mk4.037595.00.01-TM:11	AS_extract	259	0.0051
mk4.002881.01.01-TM:6	AS_extract	252	0.0051
mk4.001320.01.01-TM:7	AS_extract	270	0.0051
mk4.005483.04.01-TM:5	AS_extract	246	0.0051
mk4.023435.00.01-TM:4	AS_extract	249	0.0051
mk4.001077.05.01-TM:6	AS_extract	260	0.0052
mk4.006256.01.01-TM:8	AS_extract	265	0.0052
mk4.014274.00.01-TM:6	AS_extract	256	0.0052
mk4.002937.00.01-TM:7	AS_extract	255	0.0052
mk4.003802.01.01-TM:7	AS_extract	253	0.0053
mk4.006438.02.01-TM:6	AS_extract	275	0.0053
mk4.017782.00.01-TM:5	AS_extract	259	0.0053
mk4.003258.04.01-TM:4	AS_extract	258	0.0053
mk4.004081.00.01-TM:5	AS_extract	246	0.0053
mk4.003898.03.01-TM:4	AS_extract	258	0.0053
mk4.010961.02.01-TM:11	AS_extract	250	0.0054
mk4.001372.02.01-TM:9	AS_extract	256	0.0054
mk4.002389.08.01-TM:5	AS_extract	248	0.0054
mk4.001001.05.01-TM:9	AS_extract	276	0.0054
mk4.026788.00.01-TM:4	AS_extract	250	0.0054
mk4.007112.06.01-TM:4	AS_extract	256	0.0054
mk4.000035.15.01-TM:4	AS_extract	248	0.0054
mk4.025164.01.01-TM:11	AS_extract	264	0.0055
mk4.000160.15.01-TM:7	AS_extract	266	0.0055
mk4.002266.00.01-TM:6	AS_extract	261	0.0055
mk4.001491.09.01-TM:7	AS_extract	248	0.0055
mk4.030713.00.01-TM:3	AS_extract	250	0.0055
mk4.000254.09.01-TM:4	AS_extract	249	0.0055
mk4.001412.04.01-TM:6	AS_extract	258	0.0056
mk4.000332.07.01-TM:6	AS_extract	253	0.0056
mk4.003002.02.01-TM:7	AS_extract	255	0.0056
mk4.004030.02.01-TM:7	AS_extract	255	0.0056
mk4.000180.08.01-TM:6	AS_extract	258	0.0056
mk4.005784.01.01-TM:5	AS_extract	250	0.0056
mk4.000776.07.01-TM:5	AS_extract	249	0.0056
mk4.002683.04.01-TM:5	AS_extract	261	0.0057
mk4.011166.03.01-TM:7	AS_extract	251	0.0057
mk4.001700.04.01-TM:5	AS_extract	282	0.0057
mk4.013953.00.01-TM:5	AS_extract	254	0.0057
mk4.000128.07.01-TM:10	AS_extract	264	0.0057
mk4.001642.06.01-TM:11	AS_extract	271	0.0057
mk4.033185.00.01-TM:5	AS_extract	254	0.0058
mk4.004094.00.01-TM:12	AS_extract	299	0.0058
mk4.008159.01.01-TM:6	AS_extract	260	0.0058
mk4.000843.10.01-TM:7	AS_extract	250	0.0058
mk4.001827.05.01-TM:11	AS_extract	318	0.0058
mk4.000940.02.01-TM:5	AS_extract	255	0.0058
mk4.002853.00.01-TM:12	AS_extract	271	0.0058
mk4.000164.06.01-TM:6	AS_extract	249	0.0058
mk4.014950.00.01-TM:5	AS_extract	265	0.0059
mk4.063848.00.01-TM:5	AS_extract	250	0.0059
mk4.006637.01.01-TM:9	AS_extract	255	0.0059
mk4.025404.00.01-TM:4	AS_extract	250	0.0059
mk4.010351.01.01-TM:7	AS_extract	254	0.0059
mk4.002570.01.01-TM:4	AS_extract	255	0.0059
mk4.002150.00.01-TM:7	AS_extract	254	0.0059
mk4.009720.00.01-TM:5	AS_extract	249	0.0059
mk4.023545.00.01-TM:6	AS_extract	257	0.0059
mk4.000957.01.02-TM:12	AS_extract	258	0.0059
mk4.000990.05.01-TM:6	AS_extract	255	0.0059
mk4.025433.00.01-TM:5	AS_extract	259	0.006
mk4.000219.00.01-TM:5	AS_extract	257	0.006
mk4.006292.00.01-TM:6	AS_extract	249	0.006
mk4.009412.00.01-TM:5	AS_extract	246	0.006
mk4.028035.01.01-TM:5	AS_extract	257	0.0061
mk4.016386.00.01-TM:6	AS_extract	260	0.0061
mk4.009326.01.01-TM:13	AS_extract	261	0.0061
mk4.000064.03.01-TM:15	AS_extract	255	0.0061
mk4.000281.10.01-TM:8	AS_extract	263	0.0062
mk4.009287.01.01-TM:5	AS_extract	249	0.0062
mk4.002618.00.01-TM:7	AS_extract	258	0.0062
mk4.000711.05.01-TM:12	AS_extract	277	0.0062
mk4.000473.07.01-TM:5	AS_extract	251	0.0062
mk4.075043.00.01-TM:6	AS_extract	248	0.0062
mk4.009002.00.01-TM:5	AS_extract	248	0.0063
mk4.004608.01.01-TM:4	AS_extract	252	0.0063
mk4.000467.01.01-TM:7	AS_extract	263	0.0064
mk4.009528.00.01-TM:7	AS_extract	250	0.0064
mk4.004864.01.01-TM:9	AS_extract	262	0.0064
mk4.004462.02.01-TM:5	AS_extract	251	0.0064
mk4.000588.08.01-TM:5	AS_extract	254	0.0064
mk4.000247.04.01-TM:4	AS_extract	253	0.0065
mk4.007610.01.01-TM:4	AS_extract	246	0.0065
mk4.000354.16.01-TM:7	AS_extract	252	0.0065
mk4.004289.02.01-TM:6	AS_extract	285	0.0065
mk4.000089.05.01-TM:12	AS_extract	260	0.0065
mk4.028014.00.01-TM:7	AS_extract	246	0.0065
mk4.010890.00.01-TM:8	AS_extract	269	0.0066
mk4.006946.00.01-TM:5	AS_extract	249	0.0066
mk4.002285.05.01-TM:6	AS_extract	265	0.0066
mk4.000785.02.01-TM:5	AS_extract	253	0.0066
mk4.017835.00.01-TM:5	AS_extract	248	0.0066
mk4.020158.02.01-TM:6	AS_extract	263	0.0066
mk4.015023.00.01-TM:6	AS_extract	258	0.0067
mk4.015816.00.01-TM:5	AS_extract	255	0.0067
mk4.001014.08.01-TM:8	AS_extract	255	0.0067
mk4.009881.00.01-TM:11	AS_extract	251	0.0068
mk4.059715.00.01-TM:7	AS_extract	261	0.0068
mk4.004469.04.01-TM:6	AS_extract	276	0.0068
mk4.005268.02.01-TM:7	AS_extract	250	0.0068
mk4.007776.00.01-TM:7	AS_extract	266	0.0068
mk4.000323.00.01-TM:6	AS_extract	265	0.0069
mk4.007868.03.01-TM:5	AS_extract	257	0.0069
mk4.000480.07.01-TM:4	AS_extract	253	0.0069
mk4.002073.01.01-TM:5	AS_extract	250	0.007
mk4.000775.00.01-TM:3	AS_extract	250	0.007
mk4.076625.00.01-TM:7	AS_extract	262	0.007
mk4.000920.06.01-TM:4	AS_extract	249	0.007
mk4.021839.00.01-TM:8	AS_extract	250	0.007
mk4.010425.01.01-TM:6	AS_extract	252	0.007
mk4.011988.00.01-TM:7	AS_extract	261	0.0071
mk4.000681.13.01-TM:4	AS_extract	255	0.0071
mk4.012790.00.01-TM:7	AS_extract	252	0.0071
mk4.009229.00.01-TM:5	AS_extract	259	0.0071
mk4.000529.01.01-TM:8	AS_extract	265	0.0073
mk4.022130.01.01-TM:4	AS_extract	257	0.0073
mk4.000924.05.01-TM:5	AS_extract	264	0.0073
mk4.038460.00.01-TM:4	AS_extract	250	0.0073
mk4.028704.00.01-TM:5	AS_extract	249	0.0073
mk4.003761.03.01-TM:12	AS_extract	255	0.0073
mk4.000600.00.01-TM:7	AS_extract	256	0.0073
mk4.001327.03.01-TM:6	AS_extract	250	0.0073
mk4.009070.00.01-TM:9	AS_extract	277	0.0074
mk4.005329.00.01-TM:6	AS_extract	260	0.0074
mk4.002551.00.01-TM:7	AS_extract	264	0.0075
mk4.038149.04.01-TM:5	AS_extract	260	0.0075
mk4.012244.02.01-TM:9	AS_extract	249	0.0076
mk4.006266.02.01-TM:12	AS_extract	283	0.0076
mk4.000532.03.01-TM:4	AS_extract	246	0.0076
mk4.007966.01.01-TM:3	AS_extract	246	0.0076
mk4.004966.06.01-TM:4	AS_extract	246	0.0077
mk4.000770.03.01-TM:4	AS_extract	254	0.0077
mk4.004934.00.01-TM:5	AS_extract	250	0.0077
mk4.017060.00.01-TM:8	AS_extract	293	0.0077
mk4.016378.00.01-TM:6	AS_extract	255	0.0077
mk4.000388.10.01-TM:3	AS_extract	246	0.0078
mk4.001610.06.01-TM:6	AS_extract	255	0.0078
mk4.000043.11.01-TM:4	AS_extract	255	0.0078
mk4.001123.00.01-TM:4	AS_extract	246	0.0079
mk4.003802.00.01-TM:7	AS_extract	250	0.0079
mk4.019085.00.01-TM:5	AS_extract	256	0.0079
mk4.016171.01.01-TM:5	AS_extract	250	0.0079
mk4.003061.02.01-TM:6	AS_extract	257	0.008
mk4.003056.03.01-TM:4	AS_extract	250	0.008
mk4.001942.03.01-TM:5	AS_extract	250	0.008
mk4.000708.03.01-TM:5	AS_extract	256	0.0081
mk4.021371.01.01-TM:6	AS_extract	266	0.0081
mk4.010383.00.01-TM:8	AS_extract	252	0.0081
mk4.000137.08.01-TM:4	AS_extract	251	0.0081
mk4.005552.01.01-TM:6	AS_extract	250	0.0082
mk4.007587.01.01-TM:7	AS_extract	255	0.0082
mk4.001221.05.01-TM:4	AS_extract	259	0.0082
mk4.005564.01.01-TM:4	AS_extract	250	0.0082
mk4.024092.00.01-TM:7	AS_extract	269	0.0083
mk4.001266.03.01-TM:5	AS_extract	246	0.0083
mk4.001225.08.01-TM:10	AS_extract	253	0.0083
mk4.044190.01.01-TM:5	AS_extract	250	0.0084
mk4.014801.02.01-TM:4	AS_extract	250	0.0084
mk4.007727.00.01-TM:4	AS_extract	246	0.0084
mk4.000271.05.01-TM:10	AS_extract	290	0.0084
mk4.001002.08.01-TM:4	AS_extract	249	0.0084
mk4.001291.01.01-TM:7	AS_extract	272	0.0085
mk4.020376.00.01-TM:7	AS_extract	303	0.0085
mk4.011006.00.01-TM:5	AS_extract	250	0.0085
mk4.000996.07.01-TM:6	AS_extract	248	0.0085
mk4.009255.05.01-TM:5	AS_extract	252	0.0085
mk4.002108.03.01-TM:4	AS_extract	250	0.0085
mk4.027458.00.01-TM:5	AS_extract	250	0.0086
mk4.013043.01.01-TM:5	AS_extract	249	0.0086
mk4.015283.02.01-TM:3	AS_extract	246	0.0086
mk4.000887.07.01-TM:6	AS_extract	248	0.0086
mk4.002423.00.01-TM:4	AS_extract	254	0.0086
mk4.003908.00.01-TM:6	AS_extract	251	0.0086
mk4.010315.01.01-TM:5	AS_extract	249	0.0087
mk4.030245.00.01-TM:8	AS_extract	270	0.0087
mk4.005568.02.01-TM:6	AS_extract	259	0.0087
mk4.058500.00.01-TM:6	AS_extract	257	0.0087
mk4.004303.01.01-TM:5	AS_extract	249	0.0087
mk4.000987.06.01-TM:9	AS_extract	248	0.0087
mk4.001918.06.01-TM:12	AS_extract	290	0.0087
mk4.000066.23.01-TM:7	AS_extract	256	0.0088
mk4.028519.00.01-TM:7	AS_extract	259	0.0088
mk4.004864.00.01-TM:6	AS_extract	260	0.0088
mk4.064379.00.01-TM:7	AS_extract	250	0.0088
mk4.005367.02.01-TM:5	AS_extract	253	0.0089
mk4.008579.02.01-TM:7	AS_extract	251	0.0089
mk4.004290.01.01-TM:5	AS_extract	250	0.009
mk4.004048.02.01-TM:4	AS_extract	246	0.009
mk4.000325.01.01-TM:11	AS_extract	267	0.009
mk4.000176.13.01-TM:4	AS_extract	248	0.009
mk4.042243.00.01-TM:4	AS_extract	252	0.009
mk4.013487.00.01-TM:7	AS_extract	255	0.0091
mk4.003448.02.01-TM:7	AS_extract	262	0.0091
mk4.009077.01.01-TM:9	AS_extract	254	0.0091
mk4.015562.00.01-TM:6	AS_extract	271	0.0091
mk4.026543.00.01-TM:4	AS_extract	251	0.0092
mk4.005428.00.01-TM:6	AS_extract	252	0.0092
mk4.000656.02.01-TM:5	AS_extract	251	0.0092
mk4.020400.00.01-TM:4	AS_extract	257	0.0093
mk4.000956.02.01-TM:5	AS_extract	261	0.0093
mk4.008619.00.01-TM:6	AS_extract	265	0.0093
mk4.018463.00.01-TM:5	AS_extract	255	0.0094
mk4.009230.00.01-TM:4	AS_extract	248	0.0094
mk4.009372.01.01-TM:6	AS_extract	261	0.0094
mk4.008908.00.01-TM:6	AS_extract	261	0.0094
mk4.004156.02.01-TM:5	AS_extract	264	0.0094
mk4.001823.04.01-TM:6	AS_extract	252	0.0094
mk4.005572.02.01-TM:6	AS_extract	252	0.0095
mk4.015276.00.01-TM:9	AS_extract	254	0.0096
mk4.012403.00.01-TM:5	AS_extract	250	0.0097
mk4.043315.01.01-TM:10	AS_extract	280	0.0097
mk4.058474.00.01-TM:5	AS_extract	252	0.0097
mk4.000732.01.01-TM:6	AS_extract	253	0.0097
mk4.007046.00.01-TM:3	AS_extract	246	0.0097
mk4.000713.09.01-TM:5	AS_extract	260	0.0097
mk4.001014.07.01-TM:6	AS_extract	251	0.0098
mk4.021123.00.01-TM:7	AS_extract	263	0.0098
mk4.000224.13.01-TM:7	AS_extract	265	0.0098
mk4.004791.00.01-TM:6	AS_extract	253	0.0098
mk4.000348.10.01-TM:3	AS_extract	253	0.0098
mk4.024950.00.01-TM:6	AS_extract	248	0.0098
mk4.016023.00.01-TM:4	AS_extract	254	0.0099
mk4.043458.00.01-TM:5	AS_extract	265	0.01
mk4.012183.00.01-TM:6	AS_extract	275	0.01
mk4.022554.00.01-TM:6	AS_extract	259	0.01
mk4.004966.07.01-TM:6	AS_extract	250	0.01
mk4.036245.00.01-TM:7	AS_extract	255	0.01
mk4.001194.06.01-TM:5	AS_extract	264	0.01
mk4.030298.00.01-TM:3	AS_extract	250	0.01
mk4.002634.00.01-TM:5	AS_extract	252	0.01
mk4.003971.00.01-TM:8	AS_extract	266	0.01
mk4.000149.00.01-TM:6	AS_extract	255	0.01
mk4.065148.00.01-TM:10	AS_extract	262	0.01
mk4.000365.09.01-TM:3	AS_extract	252	0.01
mk4.003826.03.01-TM:4	AS_extract	256	0.01
mk4.001377.11.01-TM:7	AS_extract	276	0.01
mk4.000472.03.01-TM:7	AS_extract	251	0.01
mk4.004167.00.01-TM:7	AS_extract	260	0.01
mk4.001543.02.01-TM:7	AS_extract	251	0.01
mk4.003776.05.01-TM:5	AS_extract	256	0.01
mk4.028156.00.01-TM:7	AS_extract	254	0.01
mk4.001634.01.01-TM:7	AS_extract	255	0.01
mk4.041737.01.01-TM:11	AS_extract	261	0.01
mk4.000527.09.01-TM:4	AS_extract	253	0.011
mk4.020363.00.01-TM:5	AS_extract	262	0.011
mk4.010777.00.01-TM:5	AS_extract	260	0.011
mk4.001497.00.01-TM:5	AS_extract	256	0.011
mk4.017426.00.01-TM:5	AS_extract	250	0.011
mk4.014456.00.01-TM:3	AS_extract	246	0.011
mk4.008963.02.01-TM:6	AS_extract	266	0.011
mk4.000580.00.01-TM:5	AS_extract	265	0.011
mk4.000012.14.01-TM:5	AS_extract	254	0.011
mk4.001585.00.01-TM:5	AS_extract	256	0.011
mk4.004734.03.01-TM:4	AS_extract	257	0.011
mk4.004288.00.01-TM:5	AS_extract	253	0.011
mk4.069352.01.01-TM:3	AS_extract	251	0.011
mk4.006564.00.01-TM:4	AS_extract	250	0.011
mk4.017631.00.01-TM:6	AS_extract	250	0.011
mk4.015483.00.01-TM:3	AS_extract	246	0.011
mk4.000065.02.01-TM:7	AS_extract	260	0.011
mk4.007224.00.01-TM:6	AS_extract	251	0.011
mk4.043429.01.01-TM:5	AS_extract	256	0.011
mk4.065294.00.01-TM:6	AS_extract	255	0.011
mk4.015879.01.01-TM:5	AS_extract	256	0.011
mk4.000992.05.01-TM:5	AS_extract	256	0.011
mk4.000041.14.01-TM:5	AS_extract	252	0.011
mk4.003391.00.01-TM:6	AS_extract	256	0.011
mk4.001320.02.01-TM:5	AS_extract	269	0.011
mk4.053440.00.01-TM:5	AS_extract	249	0.011
mk4.020979.01.01-TM:4	AS_extract	256	0.011
mk4.020848.00.01-TM:5	AS_extract	252	0.011
mk4.013599.01.01-TM:4	AS_extract	262	0.011
mk4.009660.00.01-TM:4	AS_extract	248	0.011
mk4.025678.00.01-TM:5	AS_extract	257	0.011
mk4.003454.04.01-TM:4	AS_extract	254	0.011
mk4.005022.00.01-TM:7	AS_extract	261	0.011
mk4.026702.00.01-TM:5	AS_extract	256	0.011
mk4.001853.06.01-TM:6	AS_extract	261	0.011
mk4.005799.01.01-TM:6	AS_extract	255	0.011
mk4.003455.03.01-TM:4	AS_extract	253	0.012
mk4.001826.00.01-TM:4	AS_extract	248	0.012
mk4.024637.00.01-TM:6	AS_extract	260	0.012
mk4.015482.01.01-TM:11	AS_extract	272	0.012
mk4.029516.03.01-TM:6	AS_extract	251	0.012
mk4.003314.02.01-TM:3	AS_extract	250	0.012
mk4.008813.00.01-TM:5	AS_extract	252	0.012
mk4.013443.00.01-TM:7	AS_extract	264	0.012
mk4.046580.02.01-TM:9	AS_extract	294	0.012
mk4.023701.00.01-TM:5	AS_extract	257	0.012
mk4.000899.06.01-TM:4	AS_extract	249	0.012
mk4.006446.01.01-TM:12	AS_extract	249	0.012
mk4.011561.00.01-TM:6	AS_extract	249	0.012
mk4.000874.07.01-TM:5	AS_extract	249	0.012
mk4.007185.02.01-TM:6	AS_extract	249	0.012
mk4.022607.00.01-TM:7	AS_extract	276	0.012
mk4.003838.00.01-TM:7	AS_extract	288	0.012
mk4.004728.01.01-TM:6	AS_extract	262	0.012
mk4.025533.00.01-TM:6	AS_extract	260	0.012
mk4.000659.02.01-TM:6	AS_extract	252	0.012
mk4.018855.01.01-TM:6	AS_extract	251	0.012
mk4.027005.00.01-TM:7	AS_extract	256	0.012
mk4.013231.00.01-TM:7	AS_extract	261	0.012
mk4.002893.03.01-TM:6	AS_extract	258	0.013
mk4.004189.01.01-TM:7	AS_extract	249	0.013
mk4.000052.12.01-TM:6	AS_extract	259	0.013
mk4.026082.00.01-TM:6	AS_extract	257	0.013
mk4.007072.01.01-TM:4	AS_extract	251	0.013
mk4.002091.02.01-TM:6	AS_extract	248	0.013
mk4.040613.01.01-TM:5	AS_extract	257	0.013
mk4.000646.00.01-TM:7	AS_extract	255	0.013
mk4.000892.06.01-TM:4	AS_extract	250	0.013
mk4.000595.09.01-TM:5	AS_extract	249	0.013
mk4.023242.00.01-TM:11	AS_extract	278	0.013
mk4.001265.05.01-TM:4	AS_extract	250	0.013
mk4.001852.03.01-TM:4	AS_extract	259	0.013
mk4.003628.02.01-TM:6	AS_extract	248	0.013
mk4.004572.01.01-TM:5	AS_extract	255	0.013
mk4.002235.01.01-TM:6	AS_extract	252	0.013
mk4.006681.00.01-TM:4	AS_extract	246	0.013
mk4.002426.03.01-TM:5	AS_extract	271	0.013
mk4.041360.00.02-TM:10	AS_extract	278	0.013
mk4.006883.00.01-TM:5	AS_extract	263	0.013
mk4.002234.01.01-TM:11	AS_extract	252	0.013
mk4.024776.02.01-TM:5	AS_extract	272	0.013
mk4.019589.00.01-TM:6	AS_extract	254	0.013
mk4.009236.02.01-TM:7	AS_extract	250	0.013
mk4.013819.05.01-TM:4	AS_extract	261	0.013
mk4.000218.00.01-TM:6	AS_extract	270	0.013
mk4.007536.02.01-TM:8	AS_extract	274	0.013
mk4.004143.00.01-TM:5	AS_extract	262	0.013
mk4.010450.02.01-TM:4	AS_extract	250	0.014
mk4.000957.03.01-TM:13	AS_extract	253	0.014
mk4.001711.04.01-TM:5	AS_extract	246	0.014
mk4.001298.02.01-TM:5	AS_extract	252	0.014
mk4.023412.00.01-TM:4	AS_extract	248	0.014
mk4.000458.09.01-TM:4	AS_extract	249	0.014
mk4.001252.03.01-TM:5	AS_extract	250	0.014
mk4.004303.02.01-TM:5	AS_extract	252	0.014
mk4.005662.00.01-TM:5	AS_extract	250	0.014
mk4.000972.04.01-TM:7	AS_extract	250	0.014
mk4.044215.00.01-TM:7	AS_extract	255	0.014
mk4.000467.08.01-TM:6	AS_extract	251	0.014
mk4.044474.00.01-TM:10	AS_extract	271	0.014
mk4.001621.07.01-TM:6	AS_extract	248	0.014
mk4.012584.01.01-TM:4	AS_extract	257	0.014
mk4.025402.00.01-TM:4	AS_extract	250	0.014
mk4.002510.01.01-TM:4	AS_extract	253	0.014
mk4.012659.00.01-TM:7	AS_extract	252	0.014
mk4.022777.00.01-TM:4	AS_extract	259	0.014
mk4.005654.01.01-TM:7	AS_extract	249	0.014
mk4.004011.01.01-TM:5	AS_extract	254	0.014
mk4.015594.00.01-TM:3	AS_extract	246	0.014
mk4.006187.00.01-TM:8	AS_extract	260	0.014
mk4.032180.00.01-TM:4	AS_extract	256	0.014
mk4.012113.03.01-TM:5	AS_extract	248	0.014
mk4.000039.15.01-TM:4	AS_extract	250	0.014
mk4.001510.05.01-TM:6	AS_extract	250	0.014
mk4.004437.00.01-TM:5	AS_extract	252	0.014
mk4.004556.00.01-TM:5	AS_extract	261	0.014
mk4.002279.10.01-TM:4	AS_extract	246	0.015
mk4.016496.00.01-TM:7	AS_extract	250	0.015
mk4.002540.03.01-TM:4	AS_extract	250	0.015
mk4.013160.00.01-TM:5	AS_extract	253	0.015
mk4.000148.01.01-TM:6	AS_extract	252	0.015
mk4.004559.00.01-TM:4	AS_extract	251	0.015
mk4.002389.10.01-TM:3	AS_extract	246	0.015
mk4.000050.04.01-TM:3	AS_extract	248	0.015
mk4.004230.05.01-TM:6	AS_extract	270	0.015
mk4.033855.01.01-TM:5	AS_extract	250	0.015
mk4.008686.00.01-TM:6	AS_extract	251	0.015
mk4.001701.01.01-TM:9	AS_extract	257	0.015
mk4.000245.14.01-TM:3	AS_extract	249	0.015
mk4.000685.07.01-TM:4	AS_extract	246	0.015
mk4.005226.00.01-TM:4	AS_extract	253	0.015
mk4.017592.00.01-TM:6	AS_extract	252	0.015
mk4.009448.00.01-TM:5	AS_extract	250	0.015
mk4.000924.03.01-TM:7	AS_extract	260	0.015
mk4.001486.04.01-TM:9	AS_extract	252	0.016
mk4.002460.05.01-TM:5	AS_extract	248	0.016
mk4.026290.01.01-TM:6	AS_extract	256	0.016
mk4.003246.04.01-TM:5	AS_extract	256	0.016
mk4.000518.03.01-TM:6	AS_extract	262	0.016
mk4.000164.05.01-TM:6	AS_extract	249	0.016
mk4.009783.01.01-TM:5	AS_extract	260	0.016
mk4.007969.00.01-TM:6	AS_extract	253	0.016
mk4.003296.00.01-TM:5	AS_extract	253	0.016
mk4.002769.05.01-TM:5	AS_extract	250	0.016
mk4.014245.00.01-TM:7	AS_extract	258	0.016
mk4.003245.01.01-TM:5	AS_extract	249	0.016
mk4.000304.10.01-TM:5	AS_extract	260	0.016
mk4.001989.03.01-TM:9	AS_extract	255	0.016
mk4.019356.00.01-TM:5	AS_extract	259	0.016
mk4.007017.01.01-TM:6	AS_extract	259	0.016
mk4.001258.01.01-TM:5	AS_extract	253	0.016
mk4.000220.11.01-TM:3	AS_extract	246	0.017
mk4.004103.00.01-TM:8	AS_extract	258	0.017
mk4.027975.00.01-TM:4	AS_extract	253	0.017
mk4.003306.00.01-TM:4	AS_extract	257	0.017
mk4.027995.00.01-TM:5	AS_extract	259	0.017
mk4.026347.03.01-TM:3	AS_extract	246	0.017
mk4.000056.13.01-TM:7	AS_extract	276	0.017
mk4.001407.02.01-TM:5	AS_extract	246	0.017
mk4.019855.00.01-TM:6	AS_extract	253	0.017
mk4.000724.06.01-TM:3	AS_extract	246	0.017
mk4.000210.05.01-TM:9	AS_extract	250	0.017
mk4.000019.18.01-TM:4	AS_extract	250	0.017
mk4.000022.02.01-TM:5	AS_extract	252	0.017
mk4.000972.03.01-TM:6	AS_extract	252	0.017
mk4.000766.06.01-TM:5	AS_extract	246	0.017
mk4.003522.01.01-TM:7	AS_extract	261	0.018
mk4.031738.00.01-TM:10	AS_extract	257	0.018
mk4.016631.00.01-TM:5	AS_extract	250	0.018
mk4.000152.09.01-TM:5	AS_extract	267	0.018
mk4.002128.03.01-TM:3	AS_extract	253	0.018
mk4.005481.04.01-TM:4	AS_extract	250	0.018
mk4.016353.00.01-TM:4	AS_extract	253	0.018
mk4.012416.01.01-TM:6	AS_extract	260	0.018
mk4.005042.00.01-TM:5	AS_extract	250	0.018
mk4.004151.00.01-TM:4	AS_extract	246	0.018
mk4.005685.00.01-TM:9	AS_extract	255	0.018
mk4.001587.06.01-TM:5	AS_extract	250	0.018
mk4.002395.11.01-TM:11	AS_extract	255	0.018
mk4.001792.07.01-TM:7	AS_extract	250	0.019
mk4.001171.00.01-TM:4	AS_extract	254	0.019
mk4.004290.03.01-TM:4	AS_extract	254	0.019
mk4.002131.03.01-TM:5	AS_extract	249	0.019
mk4.000297.03.01-TM:12	AS_extract	266	0.019
mk4.001166.15.01-TM:7	AS_extract	260	0.019
mk4.014252.00.01-TM:6	AS_extract	253	0.019
mk4.002246.01.01-TM:5	AS_extract	248	0.019
mk4.000324.01.01-TM:5	AS_extract	246	0.019
mk4.027443.00.01-TM:3	AS_extract	246	0.019
mk4.000801.06.01-TM:6	AS_extract	260	0.019
mk4.003863.01.01-TM:5	AS_extract	246	0.019
mk4.003713.00.01-TM:5	AS_extract	262	0.019
mk4.000111.06.01-TM:7	AS_extract	262	0.019
mk4.000010.11.01-TM:5	AS_extract	248	0.019
mk4.015116.00.01-TM:6	AS_extract	250	0.019
mk4.003236.02.01-TM:5	AS_extract	261	0.019
mk4.006604.00.01-TM:5	AS_extract	251	0.019
mk4.004847.00.01-TM:4	AS_extract	248	0.019
mk4.035637.00.01-TM:3	AS_extract	250	0.019
mk4.002866.02.01-TM:3	AS_extract	251	0.019
mk4.000144.05.01-TM:7	AS_extract	256	0.019
mk4.001178.03.01-TM:5	AS_extract	259	0.019
mk4.002836.01.01-TM:4	AS_extract	246	0.019
mk4.002418.03.01-TM:6	AS_extract	255	0.019
mk4.017985.00.01-TM:3	AS_extract	246	0.019
mk4.024505.00.01-TM:10	AS_extract	257	0.02
mk4.001642.01.01-TM:4	AS_extract	260	0.02
mk4.021159.00.01-TM:3	AS_extract	248	0.02
mk4.004288.01.01-TM:5	AS_extract	261	0.02
mk4.002585.04.01-TM:5	AS_extract	249	0.02
mk4.034267.02.01-TM:3	AS_extract	248	0.02
mk4.043247.00.01-TM:4	AS_extract	256	0.02
mk4.015973.03.01-TM:3	AS_extract	252	0.02
mk4.009537.00.01-TM:6	AS_extract	258	0.02
mk4.022484.00.01-TM:3	AS_extract	256	0.02
mk4.003183.03.01-TM:5	AS_extract	254	0.02
mk4.000732.11.01-TM:6	AS_extract	259	0.02
mk4.008926.02.01-TM:4	AS_extract	251	0.02
mk4.000648.00.01-TM:4	AS_extract	251	0.02
mk4.044940.00.01-TM:4	AS_extract	260	0.02
mk4.000270.04.01-TM:4	AS_extract	246	0.02
mk4.006213.01.01-TM:4	AS_extract	253	0.021
mk4.001862.01.01-TM:5	AS_extract	266	0.021
mk4.015367.00.01-TM:9	AS_extract	259	0.021
mk4.003018.04.01-TM:6	AS_extract	260	0.021
mk4.020496.02.01-TM:5	AS_extract	250	0.021
mk4.000665.02.01-TM:5	AS_extract	248	0.021
mk4.002881.02.01-TM:6	AS_extract	252	0.021
mk4.019901.00.01-TM:5	AS_extract	248	0.021
mk4.013666.00.01-TM:4	AS_extract	249	0.021
mk4.021385.00.01-TM:5	AS_extract	248	0.021
mk4.009850.00.01-TM:3	AS_extract	246	0.021
mk4.002168.04.01-TM:4	AS_extract	249	0.021
mk4.008463.05.01-TM:5	AS_extract	253	0.021
mk4.000071.00.01-TM:3	AS_extract	250	0.021
mk4.001974.03.01-TM:7	AS_extract	253	0.022
mk4.000181.04.01-TM:6	AS_extract	286	0.022
mk4.010792.03.01-TM:4	AS_extract	246	0.022
mk4.005153.06.01-TM:4	AS_extract	246	0.022
mk4.003794.01.01-TM:4	AS_extract	256	0.022
mk4.000749.07.01-TM:14	AS_extract	262	0.022
mk4.009933.00.01-TM:3	AS_extract	249	0.022
mk4.000129.13.01-TM:5	AS_extract	250	0.022
mk4.017977.00.01-TM:4	AS_extract	260	0.022
mk4.024763.01.01-TM:6	AS_extract	246	0.022
mk4.007921.00.01-TM:5	AS_extract	250	0.022
mk4.000649.00.01-TM:6	AS_extract	250	0.022
mk4.002210.01.01-TM:7	AS_extract	250	0.022
mk4.011351.00.01-TM:5	AS_extract	255	0.022
mk4.006666.02.01-TM:6	AS_extract	253	0.022
mk4.008848.01.01-TM:5	AS_extract	246	0.023
mk4.011516.00.01-TM:3	AS_extract	246	0.023
mk4.029333.01.01-TM:4	AS_extract	257	0.023
mk4.063123.01.01-TM:4	AS_extract	249	0.023
mk4.009244.00.01-TM:9	AS_extract	262	0.023
mk4.003915.04.01-TM:6	AS_extract	251	0.023
mk4.003258.05.01-TM:5	AS_extract	259	0.023
mk4.005774.01.01-TM:5	AS_extract	259	0.023
mk4.004907.02.01-TM:5	AS_extract	255	0.023
mk4.000743.03.01-TM:4	AS_extract	250	0.023
mk4.002473.05.01-TM:3	AS_extract	246	0.023
mk4.000153.15.01-TM:4	AS_extract	250	0.023
mk4.014833.01.01-TM:6	AS_extract	262	0.023
mk4.002172.02.01-TM:6	AS_extract	268	0.024
mk4.002008.06.01-TM:3	AS_extract	246	0.024
mk4.001002.09.01-TM:5	AS_extract	255	0.024
mk4.000139.04.01-TM:4	AS_extract	246	0.024
mk4.000033.05.01-TM:12	AS_extract	256	0.024
mk4.000216.20.01-TM:3	AS_extract	246	0.024
mk4.024730.00.01-TM:4	AS_extract	246	0.024
mk4.000442.04.01-TM:8	AS_extract	255	0.024
mk4.002977.02.01-TM:5	AS_extract	254	0.024
mk4.022131.01.01-TM:5	AS_extract	249	0.025
mk4.001771.01.01-TM:6	AS_extract	251	0.025
mk4.000381.02.01-TM:4	AS_extract	246	0.025
mk4.001145.00.01-TM:6	AS_extract	250	0.025
mk4.016970.01.01-TM:3	AS_extract	250	0.025
mk4.009316.01.01-TM:5	AS_extract	262	0.025
mk4.023447.02.01-TM:3	AS_extract	246	0.025
mk4.008073.00.01-TM:7	AS_extract	257	0.025
mk4.023026.00.01-TM:5	AS_extract	249	0.025
mk4.001349.03.01-TM:5	AS_extract	246	0.025
mk4.001717.01.01-TM:3	AS_extract	250	0.025
mk4.044600.00.01-TM:5	AS_extract	258	0.025
mk4.005773.00.01-TM:6	AS_extract	261	0.025
mk4.002063.05.01-TM:5	AS_extract	249	0.026
mk4.000049.05.01-TM:4	AS_extract	259	0.026
mk4.002107.08.01-TM:3	AS_extract	248	0.026
mk4.004901.01.01-TM:4	AS_extract	249	0.026
mk4.002379.01.01-TM:3	AS_extract	251	0.026
mk4.001047.02.01-TM:6	AS_extract	252	0.027
mk4.001294.00.01-TM:4	AS_extract	251	0.027
mk4.075142.00.01-TM:4	AS_extract	250	0.027
mk4.014685.00.01-TM:6	AS_extract	256	0.027
mk4.032773.00.01-TM:3	AS_extract	246	0.027
mk4.006686.01.01-TM:5	AS_extract	250	0.027
mk4.002184.04.01-TM:5	AS_extract	254	0.027
mk4.035981.02.01-TM:4	AS_extract	261	0.027
mk4.001362.02.01-TM:3	AS_extract	250	0.027
mk4.002184.03.01-TM:6	AS_extract	254	0.027
mk4.001612.01.01-TM:4	AS_extract	250	0.027
mk4.000489.00.01-TM:4	AS_extract	265	0.027
mk4.014381.01.01-TM:3	AS_extract	249	0.028
mk4.008013.02.01-TM:4	AS_extract	259	0.028
mk4.005623.00.01-TM:6	AS_extract	250	0.028
mk4.000324.02.01-TM:5	AS_extract	258	0.028
mk4.001658.10.01-TM:7	AS_extract	260	0.028
mk4.037618.00.01-TM:4	AS_extract	252	0.028
mk4.000723.00.01-TM:5	AS_extract	259	0.028
mk4.025096.00.01-TM:5	AS_extract	258	0.028
mk4.028245.00.01-TM:5	AS_extract	263	0.028
mk4.013799.00.01-TM:5	AS_extract	246	0.028
mk4.002936.02.01-TM:4	AS_extract	252	0.029
mk4.009459.00.01-TM:4	AS_extract	260	0.029
mk4.004172.00.01-TM:5	AS_extract	249	0.029
mk4.000576.12.01-TM:4	AS_extract	253	0.029
mk4.013087.00.01-TM:5	AS_extract	250	0.029
mk4.003975.00.01-TM:4	AS_extract	246	0.029
mk4.018926.00.01-TM:3	AS_extract	248	0.029
mk4.003367.01.01-TM:5	AS_extract	248	0.029
mk4.013405.00.01-TM:4	AS_extract	250	0.029
mk4.021250.00.01-TM:3	AS_extract	252	0.029
mk4.028431.00.01-TM:6	AS_extract	251	0.029
mk4.002867.05.01-TM:3	AS_extract	246	0.029
mk4.002692.02.01-TM:6	AS_extract	251	0.029
mk4.009474.00.01-TM:4	AS_extract	252	0.03
mk4.022996.00.01-TM:4	AS_extract	246	0.03
mk4.005399.00.01-TM:4	AS_extract	250	0.03
mk4.031641.00.01-TM:4	AS_extract	251	0.03
mk4.058979.00.01-TM:4	AS_extract	246	0.03
mk4.005050.00.01-TM:3	AS_extract	250	0.03
mk4.000467.02.02-TM:3	AS_extract	251	0.03
mk4.002996.01.01-TM:6	AS_extract	256	0.03
mk4.007964.02.01-TM:5	AS_extract	258	0.03
mk4.005792.01.01-TM:12	AS_extract	258	0.03
mk4.000118.04.01-TM:6	AS_extract	256	0.03
mk4.002427.01.01-TM:5	AS_extract	256	0.03
mk4.010315.00.01-TM:3	AS_extract	258	0.031
mk4.008963.01.01-TM:6	AS_extract	257	0.031
mk4.002901.00.01-TM:4	AS_extract	249	0.031
mk4.003547.00.01-TM:3	AS_extract	250	0.031
mk4.003075.02.01-TM:4	AS_extract	255	0.031
mk4.000787.05.01-TM:7	AS_extract	262	0.031
mk4.012010.00.01-TM:4	AS_extract	252	0.031
mk4.009674.00.01-TM:6	AS_extract	271	0.031
mk4.025198.03.01-TM:3	AS_extract	250	0.031
mk4.001394.06.01-TM:4	AS_extract	253	0.031
mk4.000486.05.01-TM:11	AS_extract	250	0.032
mk4.001943.01.01-TM:3	AS_extract	254	0.032
mk4.012932.00.01-TM:5	AS_extract	252	0.032
mk4.003337.03.01-TM:5	AS_extract	249	0.032
mk4.012002.01.01-TM:4	AS_extract	250	0.032
mk4.000518.02.01-TM:9	AS_extract	262	0.032
mk4.003091.00.01-TM:4	AS_extract	262	0.032
mk4.023939.00.01-TM:4	AS_extract	248	0.032
mk4.022629.00.01-TM:5	AS_extract	248	0.032
mk4.010454.01.01-TM:6	AS_extract	278	0.032
mk4.000112.09.01-TM:7	AS_extract	254	0.032
mk4.000233.03.01-TM:12	AS_extract	263	0.032
mk4.000231.00.01-TM:5	AS_extract	250	0.033
mk4.026767.00.01-TM:5	AS_extract	254	0.033
mk4.000385.05.01-TM:5	AS_extract	246	0.033
mk4.000164.12.01-TM:7	AS_extract	257	0.033
mk4.021798.00.01-TM:4	AS_extract	259	0.033
mk4.019961.00.01-TM:3	AS_extract	246	0.033
mk4.010158.01.01-TM:5	AS_extract	260	0.033
mk4.010400.02.01-TM:7	AS_extract	254	0.033
mk4.002387.00.01-TM:6	AS_extract	249	0.033
mk4.000442.09.01-TM:4	AS_extract	248	0.033
mk4.025630.00.01-TM:5	AS_extract	255	0.033
mk4.062475.00.01-TM:5	AS_extract	254	0.034
mk4.003320.01.01-TM:3	AS_extract	248	0.034
mk4.001229.02.01-TM:4	AS_extract	263	0.034
mk4.006686.05.01-TM:6	AS_extract	258	0.034
mk4.002472.01.01-TM:5	AS_extract	250	0.034
mk4.020528.00.01-TM:4	AS_extract	246	0.034
mk4.010931.00.01-TM:4	AS_extract	249	0.034
mk4.001757.07.01-TM:4	AS_extract	258	0.034
mk4.003386.03.01-TM:5	AS_extract	250	0.034
mk4.023621.01.01-TM:4	AS_extract	250	0.034
mk4.005704.02.01-TM:3	AS_extract	252	0.034
mk4.002001.00.01-TM:3	AS_extract	255	0.034
mk4.015779.00.01-TM:3	AS_extract	263	0.035
mk4.005283.04.01-TM:5	AS_extract	250	0.035
mk4.019532.00.01-TM:5	AS_extract	252	0.035
mk4.024544.01.01-TM:8	AS_extract	248	0.035
mk4.001208.04.01-TM:4	AS_extract	250	0.035
mk4.043429.01.02-TM:3	AS_extract	248	0.035
mk4.008269.00.01-TM:8	AS_extract	248	0.035
mk4.000071.07.01-TM:4	AS_extract	250	0.035
mk4.011671.01.01-TM:6	AS_extract	283	0.035
mk4.021784.00.01-TM:6	AS_extract	250	0.035
mk4.001401.10.01-TM:4	AS_extract	257	0.035
mk4.000950.09.01-TM:4	AS_extract	248	0.035
mk4.020124.00.01-TM:4	AS_extract	250	0.035
mk4.034513.00.01-TM:3	AS_extract	248	0.035
mk4.017582.00.01-TM:4	AS_extract	250	0.036
mk4.002352.08.01-TM:5	AS_extract	256	0.036
mk4.002743.03.01-TM:4	AS_extract	250	0.036
mk4.035211.00.01-TM:3	AS_extract	250	0.036
mk4.004674.01.01-TM:4	AS_extract	250	0.036
mk4.029602.00.01-TM:4	AS_extract	250	0.036
mk4.009884.00.01-TM:6	AS_extract	264	0.036
mk4.002058.02.01-TM:6	AS_extract	250	0.037
mk4.000707.02.01-TM:6	AS_extract	246	0.037
mk4.002479.00.01-TM:8	AS_extract	260	0.037
mk4.000630.01.01-TM:3	AS_extract	250	0.037
mk4.073632.00.01-TM:5	AS_extract	246	0.037
mk4.002936.01.01-TM:4	AS_extract	250	0.037
mk4.019171.00.01-TM:4	AS_extract	249	0.037
mk4.000418.10.01-TM:7	AS_extract	264	0.037
mk4.000090.03.01-TM:6	AS_extract	251	0.037
mk4.000040.11.01-TM:4	AS_extract	253	0.037
mk4.002427.04.01-TM:4	AS_extract	246	0.037
mk4.012652.01.01-TM:4	AS_extract	255	0.037
mk4.004168.01.01-TM:4	AS_extract	248	0.037
mk4.003693.01.01-TM:5	AS_extract	251	0.037
mk4.001872.01.01-TM:3	AS_extract	250	0.037
mk4.003370.01.01-TM:4	AS_extract	246	0.038
mk4.005053.00.01-TM:4	AS_extract	250	0.038
mk4.013251.00.01-TM:5	AS_extract	255	0.038
mk4.014316.00.01-TM:4	AS_extract	250	0.038
mk4.010443.00.01-TM:4	AS_extract	262	0.038
mk4.001526.01.01-TM:5	AS_extract	251	0.038
mk4.020923.00.01-TM:4	AS_extract	255	0.038
mk4.026518.00.01-TM:3	AS_extract	257	0.038
mk4.003813.00.01-TM:3	AS_extract	249	0.038
mk4.008029.00.01-TM:3	AS_extract	255	0.039
mk4.003919.00.01-TM:6	AS_extract	258	0.039
mk4.013345.02.01-TM:3	AS_extract	254	0.039
mk4.000383.05.01-TM:5	AS_extract	249	0.039
mk4.001225.04.01-TM:5	AS_extract	252	0.039
mk4.001106.01.01-TM:8	AS_extract	258	0.039
mk4.003483.04.01-TM:4	AS_extract	246	0.039
mk4.004977.02.01-TM:4	AS_extract	260	0.039
mk4.007347.00.01-TM:3	AS_extract	250	0.039
mk4.065273.00.01-TM:5	AS_extract	250	0.04
mk4.021767.00.01-TM:5	AS_extract	248	0.04
mk4.002299.04.02-TM:5	AS_extract	253	0.04
mk4.001012.08.01-TM:4	AS_extract	257	0.04
mk4.027228.00.01-TM:4	AS_extract	250	0.04
mk4.001328.00.01-TM:7	AS_extract	254	0.04
mk4.010699.03.01-TM:3	AS_extract	252	0.04
mk4.002299.04.01-TM:5	AS_extract	253	0.04
mk4.020367.01.01-TM:3	AS_extract	246	0.04
mk4.009996.00.01-TM:7	AS_extract	250	0.04
mk4.020653.00.01-TM:3	AS_extract	246	0.04
mk4.004137.00.01-TM:5	AS_extract	253	0.04
mk4.010538.00.01-TM:6	AS_extract	248	0.04
mk4.001004.10.01-TM:3	AS_extract	246	0.04
mk4.035443.02.01-TM:3	AS_extract	246	0.041
mk4.031894.00.01-TM:3	AS_extract	246	0.041
mk4.002984.00.01-TM:13	AS_extract	262	0.041
mk4.008894.02.01-TM:3	AS_extract	246	0.041
mk4.009044.00.01-TM:8	AS_extract	260	0.041
mk4.050500.00.01-TM:3	AS_extract	246	0.041
mk4.011090.00.01-TM:4	AS_extract	250	0.041
mk4.009660.01.01-TM:3	AS_extract	246	0.041
mk4.005650.02.01-TM:4	AS_extract	253	0.041
mk4.000458.08.01-TM:5	AS_extract	263	0.041
mk4.001389.04.01-TM:5	AS_extract	256	0.041
mk4.016505.01.01-TM:4	AS_extract	256	0.041
mk4.000022.03.01-TM:5	AS_extract	261	0.041
mk4.053440.03.01-TM:3	AS_extract	250	0.042
mk4.004036.03.01-TM:4	AS_extract	250	0.042
mk4.020272.00.01-TM:5	AS_extract	272	0.042
mk4.016645.00.01-TM:4	AS_extract	250	0.042
mk4.000702.03.01-TM:3	AS_extract	257	0.042
mk4.000323.21.01-TM:3	AS_extract	246	0.042
mk4.001871.00.01-TM:4	AS_extract	254	0.042
mk4.006297.00.01-TM:4	AS_extract	249	0.042
mk4.014654.00.01-TM:4	AS_extract	255	0.042
mk4.015007.00.01-TM:4	AS_extract	249	0.042
mk4.020908.00.01-TM:4	AS_extract	252	0.042
mk4.000003.30.01-TM:5	AS_extract	263	0.042
mk4.012712.00.01-TM:5	AS_extract	266	0.043
mk4.007285.00.01-TM:7	AS_extract	259	0.043
mk4.000251.01.01-TM:5	AS_extract	249	0.043
mk4.000465.06.01-TM:5	AS_extract	246	0.043
mk4.004097.00.01-TM:4	AS_extract	246	0.043
mk4.000893.02.01-TM:3	AS_extract	251	0.043
mk4.002073.00.01-TM:5	AS_extract	246	0.043
mk4.000323.02.01-TM:4	AS_extract	246	0.043
mk4.016047.00.01-TM:8	AS_extract	291	0.043
mk4.013403.00.01-TM:3	AS_extract	246	0.043
mk4.000540.12.01-TM:5	AS_extract	260	0.044
mk4.010712.00.01-TM:4	AS_extract	263	0.044
mk4.000121.11.01-TM:6	AS_extract	251	0.044
mk4.007709.00.01-TM:5	AS_extract	248	0.044
mk4.006285.00.01-TM:3	AS_extract	246	0.044
mk4.005506.01.01-TM:3	AS_extract	252	0.045
mk4.000108.08.01-TM:7	AS_extract	248	0.045
mk4.002365.06.01-TM:4	AS_extract	248	0.045
mk4.017961.00.01-TM:5	AS_extract	252	0.045
mk4.000301.14.01-TM:3	AS_extract	248	0.045
mk4.002799.02.01-TM:4	AS_extract	246	0.045
mk4.002080.04.01-TM:4	AS_extract	255	0.045
mk4.018192.02.01-TM:5	AS_extract	251	0.045
mk4.011811.01.01-TM:3	AS_extract	246	0.045
mk4.000257.08.01-TM:5	AS_extract	248	0.045
mk4.026029.00.01-TM:3	AS_extract	246	0.046
mk4.001140.03.01-TM:4	AS_extract	250	0.046
mk4.007700.01.01-TM:6	AS_extract	261	0.046
mk4.001018.02.01-TM:10	AS_extract	270	0.046
mk4.001002.11.01-TM:4	AS_extract	252	0.046
mk4.016012.00.01-TM:5	AS_extract	261	0.046
mk4.007422.00.01-TM:6	AS_extract	246	0.046
mk4.017286.00.01-TM:5	AS_extract	254	0.046
mk4.008262.00.01-TM:4	AS_extract	252	0.047
mk4.015615.00.01-TM:5	AS_extract	258	0.047
mk4.013897.00.01-TM:5	AS_extract	260	0.047
mk4.002058.04.01-TM:4	AS_extract	250	0.047
mk4.003163.00.01-TM:4	AS_extract	250	0.047
mk4.021574.00.01-TM:3	AS_extract	246	0.047
mk4.018668.00.01-TM:3	AS_extract	246	0.047
mk4.003021.00.01-TM:3	AS_extract	246	0.047
mk4.019488.00.01-TM:5	AS_extract	257	0.047
mk4.017908.00.01-TM:3	AS_extract	252	0.047
mk4.009309.00.01-TM:4	AS_extract	249	0.048
mk4.001166.16.01-TM:4	AS_extract	256	0.048
mk4.001535.03.01-TM:6	AS_extract	257	0.048
mk4.012106.00.01-TM:5	AS_extract	252	0.049
mk4.001493.02.01-TM:5	AS_extract	255	0.049
mk4.002413.01.01-TM:4	AS_extract	248	0.049
mk4.005346.00.01-TM:4	AS_extract	250	0.049
mk4.026750.00.01-TM:3	AS_extract	250	0.05
mk4.008601.01.01-TM:3	AS_extract	253	0.05
mk4.000595.08.01-TM:3	AS_extract	252	0.05
mk4.002423.01.01-TM:6	AS_extract	256	0.05
mk4.000477.06.01-TM:4	AS_extract	246	0.051
mk4.009375.00.01-TM:4	AS_extract	246	0.051
mk4.004804.00.01-TM:6	AS_extract	256	0.051
mk4.005022.01.01-TM:7	AS_extract	255	0.051
mk4.007872.03.01-TM:3	AS_extract	250	0.051
mk4.006853.00.01-TM:4	AS_extract	250	0.051
mk4.000467.02.01-TM:3	AS_extract	246	0.051
mk4.028628.00.01-TM:3	AS_extract	250	0.052
mk4.065124.00.01-TM:5	AS_extract	257	0.052
mk4.001055.05.01-TM:3	AS_extract	246	0.052
mk4.000778.00.01-TM:5	AS_extract	259	0.052
mk4.001690.09.01-TM:3	AS_extract	246	0.053
mk4.006443.00.01-TM:4	AS_extract	253	0.053
mk4.000743.02.01-TM:3	AS_extract	250	0.053
mk4.016596.00.01-TM:4	AS_extract	246	0.053
mk4.002485.01.01-TM:5	AS_extract	258	0.053
mk4.022723.00.01-TM:4	AS_extract	249	0.053
mk4.044821.00.01-TM:3	AS_extract	252	0.053
mk4.001912.00.01-TM:4	AS_extract	248	0.054
mk4.026405.00.01-TM:3	AS_extract	257	0.054
mk4.003975.00.02-TM:4	AS_extract	249	0.054
mk4.001650.00.01-TM:3	AS_extract	250	0.054
mk4.000405.02.01-TM:5	AS_extract	259	0.054
mk4.001112.02.01-TM:5	AS_extract	258	0.054
mk4.000052.00.01-TM:4	AS_extract	250	0.054
mk4.008303.02.01-TM:4	AS_extract	250	0.055
mk4.002643.02.01-TM:3	AS_extract	250	0.055
mk4.010027.00.01-TM:4	AS_extract	264	0.055
mk4.001346.02.01-TM:13	AS_extract	259	0.055
mk4.011457.01.01-TM:3	AS_extract	250	0.055
mk4.023451.00.01-TM:3	AS_extract	248	0.055
mk4.003223.00.02-TM:3	AS_extract	248	0.055
mk4.015506.04.01-TM:4	AS_extract	246	0.055
mk4.009767.02.01-TM:4	AS_extract	246	0.055
mk4.011650.01.01-TM:4	AS_extract	255	0.056
mk4.003874.02.01-TM:3	AS_extract	249	0.056
mk4.005866.01.01-TM:3	AS_extract	249	0.056
mk4.008948.03.01-TM:4	AS_extract	253	0.056
mk4.007494.05.01-TM:5	AS_extract	259	0.056
mk4.000902.03.01-TM:4	AS_extract	263	0.056
mk4.001237.08.01-TM:3	AS_extract	251	0.056
mk4.001715.05.01-TM:4	AS_extract	251	0.056
mk4.052495.00.01-TM:4	AS_extract	246	0.056
mk4.002697.00.01-TM:4	AS_extract	250	0.056
mk4.014690.00.01-TM:5	AS_extract	265	0.056
mk4.000130.16.01-TM:5	AS_extract	250	0.057
mk4.004028.03.01-TM:6	AS_extract	265	0.057
mk4.008655.00.01-TM:3	AS_extract	250	0.057
mk4.031508.01.01-TM:4	AS_extract	256	0.058
mk4.030563.01.01-TM:4	AS_extract	256	0.058
mk4.031022.00.01-TM:4	AS_extract	260	0.058
mk4.024352.02.01-TM:4	AS_extract	254	0.058
mk4.001283.01.01-TM:7	AS_extract	254	0.058
mk4.004405.00.01-TM:6	AS_extract	249	0.059
mk4.004048.07.01-TM:4	AS_extract	257	0.06
mk4.001831.00.01-TM:5	AS_extract	251	0.06
mk4.002738.02.01-TM:6	AS_extract	258	0.06
mk4.022918.00.01-TM:3	AS_extract	246	0.061
mk4.023769.00.01-TM:4	AS_extract	249	0.061
mk4.003673.02.01-TM:4	AS_extract	246	0.061
mk4.001096.00.01-TM:6	AS_extract	255	0.061
mk4.025223.01.01-TM:3	AS_extract	252	0.061
mk4.000143.11.01-TM:4	AS_extract	260	0.062
mk4.002524.00.01-TM:4	AS_extract	250	0.062
mk4.000325.02.01-TM:11	AS_extract	246	0.062
mk4.000052.01.01-TM:4	AS_extract	256	0.062
mk4.015973.00.01-TM:3	AS_extract	246	0.062
mk4.018780.00.01-TM:4	AS_extract	250	0.062
mk4.001202.06.01-TM:4	AS_extract	256	0.062
mk4.011781.03.01-TM:4	AS_extract	248	0.062
mk4.000162.07.01-TM:5	AS_extract	250	0.062
mk4.000007.09.01-TM:5	AS_extract	250	0.063
mk4.004312.02.01-TM:6	AS_extract	253	0.063
mk4.023599.00.01-TM:3	AS_extract	254	0.063
mk4.002439.01.01-TM:5	AS_extract	265	0.063
mk4.002276.00.01-TM:4	AS_extract	250	0.063
mk4.009024.00.01-TM:4	AS_extract	250	0.064
mk4.003898.02.01-TM:4	AS_extract	249	0.064
mk4.022617.00.01-TM:4	AS_extract	246	0.064
mk4.001731.03.01-TM:4	AS_extract	250	0.064
mk4.003782.03.01-TM:4	AS_extract	249	0.065
mk4.001622.08.01-TM:4	AS_extract	253	0.065
mk4.025160.02.01-TM:4	AS_extract	256	0.065
mk4.007887.00.01-TM:5	AS_extract	250	0.065
mk4.008958.00.01-TM:4	AS_extract	250	0.065
mk4.002083.10.01-TM:3	AS_extract	253	0.066
mk4.004437.01.01-TM:5	AS_extract	264	0.066
mk4.009555.04.01-TM:4	AS_extract	249	0.066
mk4.000708.07.01-TM:6	AS_extract	261	0.066
mk4.000026.07.01-TM:3	AS_extract	246	0.066
mk4.002695.03.01-TM:4	AS_extract	246	0.067
mk4.021289.00.01-TM:8	AS_extract	257	0.067
mk4.010098.01.01-TM:3	AS_extract	248	0.067
mk4.006053.01.01-TM:4	AS_extract	252	0.067
mk4.003678.00.01-TM:3	AS_extract	246	0.067
mk4.002871.02.01-TM:3	AS_extract	246	0.067
mk4.003456.00.01-TM:4	AS_extract	254	0.068
mk4.001166.11.01-TM:4	AS_extract	259	0.068
mk4.011008.00.01-TM:3	AS_extract	255	0.068
mk4.023017.00.01-TM:5	AS_extract	255	0.069
mk4.002037.01.01-TM:4	AS_extract	257	0.069
mk4.000458.06.01-TM:5	AS_extract	250	0.069
mk4.002492.00.01-TM:3	AS_extract	250	0.07
mk4.003444.03.01-TM:5	AS_extract	253	0.07
mk4.002866.03.01-TM:4	AS_extract	261	0.07
mk4.002144.03.01-TM:9	AS_extract	249	0.07
mk4.000101.01.01-TM:5	AS_extract	259	0.07
mk4.005240.01.01-TM:3	AS_extract	246	0.071
mk4.011294.05.01-TM:4	AS_extract	253	0.071
mk4.003291.04.01-TM:5	AS_extract	246	0.071
mk4.006540.00.01-TM:3	AS_extract	249	0.071
mk4.001278.02.01-TM:3	AS_extract	250	0.071
mk4.001121.00.01-TM:3	AS_extract	254	0.071
mk4.007453.00.01-TM:3	AS_extract	250	0.071
mk4.000996.00.01-TM:4	AS_extract	248	0.071
mk4.003075.01.01-TM:3	AS_extract	250	0.071
mk4.000242.05.01-TM:3	AS_extract	249	0.072
mk4.006863.01.01-TM:4	AS_extract	251	0.072
mk4.028601.00.01-TM:4	AS_extract	248	0.072
mk4.000690.05.01-TM:3	AS_extract	246	0.072
mk4.001748.02.01-TM:4	AS_extract	263	0.073
mk4.046795.01.01-TM:4	AS_extract	256	0.073
mk4.007808.00.01-TM:3	AS_extract	246	0.073
mk4.006235.01.01-TM:4	AS_extract	249	0.073
mk4.001043.02.01-TM:4	AS_extract	249	0.073
mk4.002703.03.01-TM:4	AS_extract	251	0.073
mk4.008370.00.01-TM:3	AS_extract	246	0.074
mk4.000881.06.01-TM:4	AS_extract	250	0.074
mk4.006252.00.01-TM:4	AS_extract	252	0.075
mk4.011893.01.01-TM:7	AS_extract	251	0.075
mk4.018960.00.01-TM:3	AS_extract	250	0.075
mk4.000006.10.01-TM:4	AS_extract	248	0.075
mk4.009824.01.01-TM:3	AS_extract	250	0.075
mk4.054699.00.01-TM:5	AS_extract	246	0.075
mk4.012692.00.01-TM:5	AS_extract	255	0.075
mk4.000320.03.01-TM:3	AS_extract	258	0.075
mk4.013977.00.01-TM:3	AS_extract	246	0.076
mk4.002871.01.01-TM:3	AS_extract	246	0.076
mk4.027828.00.01-TM:5	AS_extract	250	0.076
mk4.000085.14.01-TM:5	AS_extract	250	0.076
mk4.028983.00.01-TM:3	AS_extract	246	0.076
mk4.033250.00.01-TM:5	AS_extract	261	0.076
mk4.011534.00.01-TM:5	AS_extract	257	0.076
mk4.002354.05.01-TM:4	AS_extract	248	0.076
mk4.005498.00.01-TM:3	AS_extract	250	0.076
mk4.003067.00.01-TM:3	AS_extract	246	0.077
mk4.000810.07.01-TM:4	AS_extract	246	0.077
mk4.011352.01.01-TM:3	AS_extract	246	0.077
mk4.001843.02.01-TM:3	AS_extract	248	0.078
mk4.012140.00.01-TM:3	AS_extract	248	0.078
mk4.007796.00.01-TM:4	AS_extract	275	0.078
mk4.003455.01.01-TM:4	AS_extract	246	0.078
mk4.005774.00.01-TM:5	AS_extract	259	0.078
mk4.009682.02.01-TM:4	AS_extract	246	0.078
mk4.010613.01.01-TM:4	AS_extract	250	0.078
mk4.006109.00.01-TM:5	AS_extract	249	0.079
mk4.010437.02.01-TM:4	AS_extract	249	0.079
mk4.001921.00.01-TM:3	AS_extract	260	0.079
mk4.000281.11.01-TM:3	AS_extract	252	0.079
mk4.012266.00.01-TM:3	AS_extract	250	0.08
mk4.005513.02.01-TM:3	AS_extract	250	0.08
mk4.011629.01.01-TM:4	AS_extract	246	0.08
mk4.025011.01.01-TM:4	AS_extract	250	0.08
mk4.063386.02.01-TM:4	AS_extract	256	0.08
mk4.003647.03.01-TM:7	AS_extract	257	0.08
mk4.009201.00.01-TM:5	AS_extract	256	0.08
mk4.002254.00.01-TM:4	AS_extract	249	0.08
mk4.001543.03.01-TM:4	AS_extract	248	0.081
mk4.000778.02.01-TM:3	AS_extract	246	0.081
mk4.002249.06.01-TM:4	AS_extract	248	0.081
mk4.001815.02.01-TM:6	AS_extract	260	0.081
mk4.002427.02.01-TM:5	AS_extract	260	0.082
mk4.002989.01.01-TM:4	AS_extract	250	0.082
mk4.017038.01.01-TM:4	AS_extract	246	0.082
mk4.021333.00.01-TM:4	AS_extract	257	0.083
mk4.000561.00.01-TM:3	AS_extract	246	0.083
mk4.001914.01.01-TM:3	AS_extract	258	0.083
mk4.033595.00.01-TM:3	AS_extract	250	0.083
mk4.006343.03.01-TM:3	AS_extract	251	0.083
mk4.001551.08.01-TM:3	AS_extract	246	0.083
mk4.002799.01.01-TM:4	AS_extract	246	0.083
mk4.025669.00.01-TM:5	AS_extract	248	0.084
mk4.008674.00.01-TM:3	AS_extract	246	0.084
mk4.001114.04.01-TM:4	AS_extract	254	0.085
mk4.003725.01.01-TM:4	AS_extract	285	0.086
mk4.007690.02.01-TM:3	AS_extract	252	0.087
mk4.012327.00.01-TM:9	AS_extract	246	0.088
mk4.002019.04.01-TM:5	AS_extract	249	0.088
mk4.007493.02.01-TM:4	AS_extract	250	0.088
mk4.006539.02.01-TM:3	AS_extract	246	0.089
mk4.001121.03.01-TM:3	AS_extract	248	0.089
mk4.005433.01.01-TM:3	AS_extract	246	0.089
mk4.004873.01.01-TM:4	AS_extract	262	0.089
mk4.001658.11.01-TM:4	AS_extract	246	0.089
mk4.001047.00.01-TM:3	AS_extract	246	0.09
mk4.010606.04.01-TM:4	AS_extract	248	0.09
mk4.001809.07.01-TM:5	AS_extract	256	0.091
mk4.041911.00.01-TM:3	AS_extract	246	0.091
mk4.007044.00.02-TM:3	AS_extract	250	0.091
mk4.053570.00.01-TM:3	AS_extract	246	0.091
mk4.000915.00.01-TM:4	AS_extract	262	0.091
mk4.004710.04.01-TM:4	AS_extract	248	0.091
mk4.028452.00.01-TM:6	AS_extract	249	0.091
mk4.018413.01.01-TM:3	AS_extract	252	0.092
mk4.013711.03.01-TM:3	AS_extract	248	0.092
mk4.006329.01.01-TM:3	AS_extract	250	0.093
mk4.000535.07.01-TM:4	AS_extract	248	0.093
mk4.000024.10.01-TM:3	AS_extract	251	0.094
mk4.009572.00.01-TM:3	AS_extract	252	0.094
mk4.022614.01.01-TM:3	AS_extract	252	0.094
mk4.017865.00.01-TM:4	AS_extract	256	0.095
mk4.006081.00.01-TM:3	AS_extract	250	0.095
mk4.001297.03.01-TM:3	AS_extract	246	0.096
mk4.000240.02.01-TM:4	AS_extract	253	0.097
mk4.008040.03.01-TM:3	AS_extract	246	0.097
mk4.027145.02.01-TM:3	AS_extract	250	0.098
mk4.004847.01.01-TM:5	AS_extract	256	0.098
mk4.002724.00.01-TM:5	AS_extract	250	0.098
mk4.005820.00.01-TM:3	AS_extract	248	0.099
mk4.001551.07.01-TM:3	AS_extract	246	0.099
mk4.010564.01.01-TM:5	AS_extract	275	0.099
mk4.016798.03.01-TM:4	AS_extract	259	0.099
mk4.006032.00.01-TM:3	AS_extract	252	0.099
mk4.004669.01.01-TM:3	AS_extract	246	0.1
mk4.076861.01.01-TM:3	AS_extract	246	0.1
mk4.013611.01.01-TM:7	AS_extract	275	0.1
mk4.001587.05.01-TM:4	AS_extract	246	0.1
mk4.000328.18.01-TM:13	AS_extract	252	0.1
mk4.030734.00.01-TM:6	AS_extract	250	0.1
mk4.029428.00.01-TM:4	AS_extract	258	0.1
mk4.000132.14.01-TM:3	AS_extract	250	0.1
mk4.021825.00.01-TM:3	AS_extract	246	0.1
mk4.004522.02.01-TM:4	AS_extract	255	0.1
mk4.001013.09.01-TM:4	AS_extract	258	0.1
mk4.002714.03.01-TM:3	AS_extract	246	0.1
mk4.001196.06.01-TM:3	AS_extract	256	0.1
mk4.012893.01.01-TM:3	AS_extract	250	0.1
mk4.000663.05.01-TM:4	AS_extract	249	0.1
mk4.000144.00.01-TM:3	AS_extract	248	0.11
mk4.010239.00.01-TM:4	AS_extract	251	0.11
mk4.026278.00.01-TM:4	AS_extract	249	0.11
mk4.000357.04.01-TM:5	AS_extract	259	0.11
mk4.003679.04.01-TM:5	AS_extract	259	0.11
mk4.006552.05.01-TM:5	AS_extract	246	0.11
mk4.007113.01.01-TM:3	AS_extract	246	0.11
mk4.001825.05.01-TM:5	AS_extract	246	0.11
mk4.011530.01.01-TM:3	AS_extract	246	0.11
mk4.000701.03.01-TM:3	AS_extract	252	0.11
mk4.006978.01.01-TM:4	AS_extract	255	0.11
mk4.001013.06.01-TM:6	AS_extract	260	0.11
mk4.014771.00.01-TM:6	AS_extract	257	0.11
mk4.058792.00.01-TM:4	AS_extract	252	0.11
mk4.003461.03.01-TM:3	AS_extract	248	0.11
mk4.001391.00.01-TM:11	AS_extract	255	0.11
mk4.000373.12.01-TM:4	AS_extract	256	0.11
mk4.008996.00.01-TM:4	AS_extract	256	0.11
mk4.014108.00.01-TM:4	AS_extract	253	0.11
mk4.009970.02.01-TM:3	AS_extract	246	0.11
mk4.008513.01.02-TM:5	AS_extract	252	0.11
mk4.006322.02.01-TM:4	AS_extract	246	0.11
mk4.029516.00.01-TM:5	AS_extract	259	0.11
mk4.004224.00.01-TM:5	AS_extract	253	0.11
mk4.012369.00.01-TM:4	AS_extract	248	0.11
mk4.001365.09.01-TM:6	AS_extract	256	0.11
mk4.000574.12.01-TM:5	AS_extract	255	0.12
mk4.005550.00.01-TM:3	AS_extract	246	0.12
mk4.016339.00.01-TM:3	AS_extract	246	0.12
mk4.000905.00.01-TM:4	AS_extract	246	0.12
mk4.001420.02.01-TM:6	AS_extract	260	0.12
mk4.000625.00.01-TM:3	AS_extract	248	0.12
mk4.002158.00.01-TM:4	AS_extract	267	0.12
mk4.043110.00.01-TM:3	AS_extract	249	0.12
mk4.002113.01.01-TM:6	AS_extract	262	0.12
mk4.057167.01.01-TM:5	AS_extract	254	0.12
mk4.005912.00.01-TM:6	AS_extract	277	0.12
mk4.005742.03.01-TM:6	AS_extract	250	0.12
mk4.022076.00.01-TM:3	AS_extract	251	0.12
mk4.010015.01.01-TM:4	AS_extract	251	0.12
mk4.049837.01.01-TM:4	AS_extract	246	0.12
mk4.026709.01.01-TM:3	AS_extract	250	0.12
mk4.009236.01.01-TM:7	AS_extract	250	0.12
mk4.001479.06.01-TM:3	AS_extract	246	0.12
mk4.000143.19.01-TM:4	AS_extract	255	0.12
mk4.003841.02.01-TM:3	AS_extract	253	0.12
mk4.014341.00.01-TM:4	AS_extract	251	0.12
mk4.011860.00.01-TM:3	AS_extract	246	0.12
mk4.005143.00.01-TM:4	AS_extract	250	0.12
mk4.000709.03.01-TM:4	AS_extract	250	0.12
mk4.005734.00.01-TM:3	AS_extract	246	0.12
mk4.001124.03.01-TM:3	AS_extract	246	0.12
mk4.004048.00.01-TM:5	AS_extract	265	0.13
mk4.008477.00.01-TM:3	AS_extract	256	0.13
mk4.004457.00.01-TM:3	AS_extract	250	0.13
mk4.006213.04.01-TM:4	AS_extract	250	0.13
mk4.003075.04.01-TM:5	AS_extract	258	0.13
mk4.001494.00.01-TM:3	AS_extract	249	0.13
mk4.001324.01.01-TM:3	AS_extract	248	0.13
mk4.001084.11.01-TM:3	AS_extract	246	0.13
mk4.059329.00.01-TM:3	AS_extract	254	0.13
mk4.001289.05.01-TM:5	AS_extract	254	0.13
mk4.008441.00.01-TM:3	AS_extract	249	0.13
mk4.005402.00.01-TM:4	AS_extract	249	0.13
mk4.002188.01.01-TM:3	AS_extract	250	0.13
mk4.018450.00.01-TM:4	AS_extract	249	0.13
mk4.008688.05.01-TM:3	AS_extract	249	0.13
mk4.003196.07.01-TM:4	AS_extract	255	0.13
mk4.039018.00.01-TM:3	AS_extract	249	0.13
mk4.016954.00.01-TM:3	AS_extract	248	0.13
mk4.002997.01.01-TM:4	AS_extract	250	0.13
mk4.002676.03.01-TM:5	AS_extract	250	0.13
mk4.007176.00.01-TM:7	AS_extract	253	0.13
mk4.001888.02.01-TM:3	AS_extract	250	0.13
mk4.000630.06.01-TM:3	AS_extract	246	0.13
mk4.016547.00.01-TM:3	AS_extract	250	0.13
mk4.000659.04.01-TM:3	AS_extract	249	0.13
mk4.012753.00.01-TM:4	AS_extract	246	0.13
mk4.009534.00.01-TM:3	AS_extract	250	0.13
mk4.000474.01.01-TM:3	AS_extract	246	0.13
mk4.005075.01.01-TM:3	AS_extract	248	0.13
mk4.022273.00.01-TM:3	AS_extract	246	0.13
mk4.003291.05.01-TM:6	AS_extract	246	0.13
mk4.026976.01.01-TM:4	AS_extract	248	0.13
mk4.003378.04.01-TM:4	AS_extract	258	0.14
mk4.008848.03.01-TM:3	AS_extract	246	0.14
mk4.009176.00.01-TM:4	AS_extract	249	0.14
mk4.011414.00.01-TM:7	AS_extract	251	0.14
mk4.000219.07.01-TM:3	AS_extract	250	0.14
mk4.004703.00.01-TM:3	AS_extract	250	0.14
mk4.000139.00.01-TM:3	AS_extract	254	0.14
mk4.019335.02.01-TM:3	AS_extract	246	0.14
mk4.000018.03.01-TM:4	AS_extract	250	0.14
mk4.017090.01.01-TM:7	AS_extract	258	0.14
mk4.000351.03.01-TM:4	AS_extract	248	0.14
mk4.009177.01.01-TM:3	AS_extract	246	0.14
mk4.022890.00.01-TM:4	AS_extract	248	0.14
mk4.000129.05.01-TM:9	AS_extract	252	0.14
mk4.000710.03.01-TM:3	AS_extract	248	0.14
mk4.029825.01.01-TM:4	AS_extract	246	0.14
mk4.001687.05.01-TM:3	AS_extract	246	0.14
mk4.003183.01.01-TM:5	AS_extract	250	0.14
mk4.009918.00.01-TM:4	AS_extract	250	0.14
mk4.031086.00.01-TM:5	AS_extract	249	0.14
mk4.000118.11.01-TM:4	AS_extract	260	0.14
mk4.000185.19.01-TM:3	AS_extract	248	0.14
mk4.005371.00.01-TM:7	AS_extract	252	0.14
mk4.044293.00.01-TM:4	AS_extract	246	0.14
mk4.003749.01.01-TM:3	AS_extract	246	0.14
mk4.006352.02.01-TM:4	AS_extract	249	0.14
mk4.007116.00.01-TM:5	AS_extract	248	0.14
mk4.010684.01.01-TM:5	AS_extract	274	0.14
mk4.032528.00.02-TM:3	AS_extract	257	0.15
mk4.000037.05.01-TM:3	AS_extract	246	0.15
mk4.001979.05.01-TM:4	AS_extract	259	0.15
mk4.000656.11.01-TM:4	AS_extract	257	0.15
mk4.000035.17.01-TM:4	AS_extract	250	0.15
mk4.014105.01.01-TM:4	AS_extract	246	0.15
mk4.002001.02.01-TM:4	AS_extract	250	0.15
mk4.009884.01.01-TM:4	AS_extract	259	0.15
mk4.001166.09.01-TM:5	AS_extract	250	0.15
mk4.006639.00.01-TM:3	AS_extract	246	0.15
mk4.015548.00.01-TM:3	AS_extract	253	0.15
mk4.008235.01.01-TM:3	AS_extract	250	0.15
mk4.009378.02.01-TM:3	AS_extract	250	0.15
mk4.001794.00.01-TM:4	AS_extract	254	0.15
mk4.012857.00.01-TM:3	AS_extract	246	0.15
mk4.014508.01.01-TM:6	AS_extract	269	0.15
mk4.004582.00.01-TM:5	AS_extract	256	0.15
mk4.006778.00.01-TM:3	AS_extract	246	0.15
mk4.002058.05.01-TM:4	AS_extract	250	0.15
mk4.004989.02.01-TM:3	AS_extract	252	0.15
mk4.018051.00.01-TM:3	AS_extract	256	0.15
mk4.022208.00.01-TM:4	AS_extract	246	0.15
mk4.014474.00.01-TM:4	AS_extract	257	0.15
mk4.003307.01.01-TM:4	AS_extract	248	0.15
mk4.032282.00.01-TM:4	AS_extract	260	0.16
mk4.007141.00.01-TM:5	AS_extract	256	0.16
mk4.007286.04.01-TM:5	AS_extract	250	0.16
mk4.001225.07.01-TM:4	AS_extract	248	0.16
mk4.000957.00.01-TM:3	AS_extract	250	0.16
mk4.005358.00.01-TM:4	AS_extract	252	0.16
mk4.002777.04.01-TM:5	AS_extract	261	0.16
mk4.016624.01.01-TM:3	AS_extract	250	0.16
mk4.005114.00.01-TM:3	AS_extract	257	0.16
mk4.007851.01.01-TM:4	AS_extract	256	0.16
mk4.021730.00.01-TM:3	AS_extract	246	0.16
mk4.001839.02.01-TM:3	AS_extract	246	0.16
mk4.001889.04.01-TM:4	AS_extract	246	0.16
mk4.005590.01.01-TM:3	AS_extract	246	0.16
mk4.024044.00.01-TM:4	AS_extract	248	0.16
mk4.001839.03.01-TM:5	AS_extract	262	0.16
mk4.024928.00.01-TM:6	AS_extract	248	0.17
mk4.035858.00.01-TM:3	AS_extract	254	0.17
mk4.011572.00.01-TM:5	AS_extract	253	0.17
mk4.005060.00.01-TM:3	AS_extract	246	0.17
mk4.046795.00.01-TM:3	AS_extract	254	0.17
mk4.014456.03.01-TM:4	AS_extract	250	0.17
mk4.001750.03.01-TM:3	AS_extract	246	0.17
mk4.000019.10.01-TM:4	AS_extract	246	0.17
mk4.030563.02.01-TM:3	AS_extract	254	0.17
mk4.004183.01.01-TM:4	AS_extract	250	0.17
mk4.000021.15.01-TM:3	AS_extract	252	0.17
mk4.028097.00.01-TM:4	AS_extract	251	0.17
mk4.007890.00.01-TM:3	AS_extract	255	0.17
mk4.001764.06.01-TM:3	AS_extract	252	0.17
mk4.031508.00.01-TM:3	AS_extract	254	0.17
mk4.001889.05.01-TM:3	AS_extract	251	0.17
mk4.019274.01.01-TM:6	AS_extract	277	0.17
mk4.003440.02.01-TM:3	AS_extract	252	0.18
mk4.003552.00.01-TM:3	AS_extract	246	0.18
mk4.019631.00.01-TM:3	AS_extract	250	0.18
mk4.000035.16.01-TM:3	AS_extract	252	0.18
mk4.001809.03.01-TM:3	AS_extract	261	0.18
mk4.001064.00.01-TM:5	AS_extract	257	0.18
mk4.020718.00.01-TM:3	AS_extract	246	0.18
mk4.011861.02.01-TM:5	AS_extract	254	0.18
mk4.010120.02.01-TM:3	AS_extract	246	0.18
mk4.000773.03.01-TM:4	AS_extract	248	0.18
mk4.006364.02.01-TM:3	AS_extract	249	0.18
mk4.006054.00.01-TM:3	AS_extract	246	0.18
mk4.000088.00.01-TM:3	AS_extract	246	0.18
mk4.007707.02.01-TM:4	AS_extract	246	0.18
mk4.000315.09.01-TM:3	AS_extract	250	0.18
mk4.003603.13.01-TM:3	AS_extract	252	0.18
mk4.031880.00.01-TM:4	AS_extract	255	0.18
mk4.000001.00.01-TM:3	AS_extract	251	0.18
mk4.000176.03.01-TM:3	AS_extract	246	0.19
mk4.010782.00.01-TM:3	AS_extract	252	0.19
mk4.000819.02.01-TM:4	AS_extract	257	0.19
mk4.002519.04.01-TM:3	AS_extract	252	0.19
mk4.012677.02.01-TM:3	AS_extract	246	0.19
mk4.002616.05.01-TM:4	AS_extract	260	0.19
mk4.010462.02.01-TM:3	AS_extract	248	0.19
mk4.011836.00.01-TM:4	AS_extract	250	0.19
mk4.000985.02.01-TM:4	AS_extract	256	0.19
mk4.002426.04.01-TM:3	AS_extract	254	0.19
mk4.001207.06.01-TM:6	AS_extract	246	0.19
mk4.027071.01.01-TM:4	AS_extract	248	0.2
mk4.000469.04.01-TM:4	AS_extract	257	0.2
mk4.006217.00.01-TM:4	AS_extract	255	0.2
mk4.006613.01.01-TM:4	AS_extract	246	0.2
mk4.000141.08.01-TM:8	AS_extract	246	0.2
mk4.000770.12.01-TM:3	AS_extract	248	0.2
mk4.004522.01.01-TM:3	AS_extract	246	0.2
mk4.021153.00.01-TM:3	AS_extract	246	0.2
mk4.008199.00.01-TM:3	AS_extract	251	0.2
mk4.020858.00.01-TM:3	AS_extract	248	0.2
mk4.009555.02.01-TM:4	AS_extract	254	0.2
mk4.015854.00.01-TM:3	AS_extract	248	0.2
mk4.002313.09.01-TM:4	AS_extract	257	0.2
mk4.006363.01.01-TM:4	AS_extract	251	0.2
mk4.018077.00.01-TM:3	AS_extract	251	0.21
mk4.008332.01.01-TM:3	AS_extract	246	0.21
mk4.002075.00.01-TM:3	AS_extract	254	0.21
mk4.000983.00.01-TM:3	AS_extract	246	0.21
mk4.000282.06.01-TM:3	AS_extract	250	0.21
mk4.021396.01.01-TM:3	AS_extract	250	0.21
mk4.003673.00.01-TM:3	AS_extract	246	0.21
mk4.021419.02.01-TM:4	AS_extract	259	0.21
mk4.000526.06.01-TM:3	AS_extract	246	0.21
mk4.016849.00.01-TM:3	AS_extract	246	0.21
mk4.020228.00.01-TM:3	AS_extract	253	0.21
mk4.022244.00.01-TM:4	AS_extract	250	0.21
mk4.002179.03.01-TM:3	AS_extract	248	0.21
mk4.000335.06.01-TM:4	AS_extract	250	0.21
mk4.006171.00.01-TM:4	AS_extract	246	0.21
mk4.008352.02.01-TM:3	AS_extract	251	0.21
mk4.005283.02.01-TM:3	AS_extract	246	0.21
mk4.003434.00.01-TM:3	AS_extract	257	0.21
mk4.013911.01.01-TM:3	AS_extract	250	0.21
mk4.023568.00.01-TM:3	AS_extract	250	0.22
mk4.033874.00.01-TM:3	AS_extract	250	0.22
mk4.000585.02.01-TM:4	AS_extract	246	0.22
mk4.004486.00.01-TM:3	AS_extract	250	0.22
mk4.000325.03.01-TM:6	AS_extract	252	0.22
mk4.021592.01.01-TM:4	AS_extract	250	0.22
mk4.001324.06.01-TM:3	AS_extract	252	0.22
mk4.015843.00.01-TM:4	AS_extract	249	0.22
mk4.001225.13.01-TM:6	AS_extract	246	0.22
mk4.001448.03.01-TM:4	AS_extract	246	0.22
mk4.032463.01.01-TM:4	AS_extract	250	0.22
mk4.020478.00.01-TM:3	AS_extract	248	0.22
mk4.000223.06.01-TM:4	AS_extract	246	0.22
mk4.008331.00.01-TM:3	AS_extract	250	0.22
mk4.000414.08.01-TM:3	AS_extract	254	0.22
mk4.002342.00.01-TM:4	AS_extract	252	0.23
mk4.004734.02.01-TM:3	AS_extract	252	0.23
mk4.019535.00.01-TM:4	AS_extract	250	0.23
mk4.003924.00.01-TM:4	AS_extract	248	0.23
mk4.026133.00.01-TM:3	AS_extract	246	0.23
mk4.017135.00.01-TM:4	AS_extract	259	0.23
mk4.000143.17.01-TM:3	AS_extract	246	0.23
mk4.042849.01.01-TM:3	AS_extract	250	0.23
mk4.019779.00.01-TM:3	AS_extract	250	0.23
mk4.023399.00.01-TM:3	AS_extract	246	0.23
mk4.003281.08.01-TM:3	AS_extract	246	0.23
mk4.000558.02.01-TM:4	AS_extract	248	0.23
mk4.011448.00.01-TM:4	AS_extract	250	0.23
mk4.016263.00.01-TM:3	AS_extract	246	0.23
mk4.011844.00.01-TM:3	AS_extract	246	0.23
mk4.002751.06.01-TM:3	AS_extract	250	0.23
mk4.005513.00.01-TM:3	AS_extract	246	0.24
mk4.023361.00.01-TM:10	AS_extract	258	0.24
mk4.003482.14.01-TM:5	AS_extract	259	0.24
mk4.001001.04.01-TM:3	AS_extract	246	0.24
mk4.000332.01.01-TM:3	AS_extract	246	0.24
mk4.004269.04.01-TM:4	AS_extract	256	0.24
mk4.008400.00.01-TM:3	AS_extract	246	0.24
mk4.000449.09.01-TM:3	AS_extract	246	0.24
mk4.011961.00.01-TM:3	AS_extract	254	0.24
mk4.000843.13.01-TM:3	AS_extract	250	0.24
mk4.004752.01.01-TM:3	AS_extract	246	0.24
mk4.005694.02.01-TM:4	AS_extract	246	0.24
mk4.063197.00.01-TM:3	AS_extract	250	0.24
mk4.000024.07.01-TM:3	AS_extract	252	0.24
mk4.002700.03.01-TM:3	AS_extract	255	0.24
mk4.010473.00.01-TM:3	AS_extract	253	0.24
mk4.002439.02.01-TM:4	AS_extract	249	0.24
mk4.005678.00.01-TM:3	AS_extract	257	0.24
mk4.001169.07.01-TM:3	AS_extract	250	0.25
mk4.002679.00.01-TM:4	AS_extract	251	0.25
mk4.001167.10.01-TM:3	AS_extract	250	0.25
mk4.000094.00.01-TM:3	AS_extract	246	0.25
mk4.009946.01.01-TM:3	AS_extract	253	0.25
mk4.018380.03.01-TM:3	AS_extract	246	0.25
mk4.017315.00.01-TM:3	AS_extract	252	0.25
mk4.001299.04.01-TM:3	AS_extract	257	0.25
mk4.014697.00.01-TM:3	AS_extract	256	0.25
mk4.011251.01.01-TM:3	AS_extract	250	0.25
mk4.014582.00.01-TM:3	AS_extract	249	0.25
mk4.003718.00.01-TM:3	AS_extract	250	0.25
mk4.024061.00.01-TM:3	AS_extract	246	0.26
mk4.001362.03.01-TM:3	AS_extract	259	0.26
mk4.007949.02.01-TM:4	AS_extract	260	0.26
mk4.000095.16.01-TM:5	AS_extract	254	0.26
mk4.025148.03.01-TM:3	AS_extract	250	0.26
mk4.004433.01.01-TM:3	AS_extract	253	0.26
mk4.000595.00.01-TM:4	AS_extract	251	0.26
mk4.002066.02.01-TM:4	AS_extract	254	0.26
mk4.003042.03.01-TM:4	AS_extract	246	0.26
mk4.000429.06.01-TM:3	AS_extract	246	0.26
mk4.019659.00.01-TM:4	AS_extract	265	0.26
mk4.001148.05.01-TM:3	AS_extract	251	0.26
mk4.002433.02.01-TM:3	AS_extract	252	0.26
mk4.001668.05.01-TM:4	AS_extract	252	0.26
mk4.004665.03.01-TM:3	AS_extract	248	0.26
mk4.004996.00.01-TM:4	AS_extract	250	0.26
mk4.000142.05.01-TM:3	AS_extract	246	0.26
mk4.004752.00.01-TM:3	AS_extract	246	0.26
mk4.001919.04.01-TM:3	AS_extract	250	0.27
mk4.001261.01.01-TM:4	AS_extract	253	0.27
mk4.000512.02.01-TM:4	AS_extract	257	0.27
mk4.001062.06.01-TM:5	AS_extract	249	0.27
mk4.041875.02.01-TM:3	AS_extract	246	0.27
mk4.001868.17.01-TM:4	AS_extract	256	0.27
mk4.005227.03.01-TM:4	AS_extract	255	0.27
mk4.008943.06.01-TM:3	AS_extract	246	0.27
mk4.002952.00.01-TM:4	AS_extract	256	0.27
mk4.002023.05.01-TM:4	AS_extract	249	0.27
mk4.000507.05.01-TM:3	AS_extract	250	0.27
mk4.001036.05.01-TM:3	AS_extract	246	0.27
mk4.001507.01.01-TM:3	AS_extract	246	0.27
mk4.000920.05.01-TM:3	AS_extract	253	0.27
mk4.001962.01.01-TM:3	AS_extract	249	0.27
mk4.006338.03.01-TM:3	AS_extract	250	0.28
mk4.002334.02.01-TM:3	AS_extract	250	0.28
mk4.032676.00.01-TM:4	AS_extract	262	0.28
mk4.044959.01.01-TM:3	AS_extract	246	0.28
mk4.003072.00.01-TM:3	AS_extract	248	0.28
mk4.001837.05.01-TM:4	AS_extract	249	0.28
mk4.039344.00.01-TM:4	AS_extract	246	0.28
mk4.003042.02.01-TM:5	AS_extract	263	0.28
mk4.004331.00.01-TM:3	AS_extract	253	0.29
mk4.008506.02.01-TM:3	AS_extract	252	0.29
mk4.009286.00.01-TM:3	AS_extract	246	0.29
mk4.027823.01.01-TM:4	AS_extract	246	0.29
mk4.013885.01.01-TM:3	AS_extract	246	0.29
mk4.002393.01.01-TM:4	AS_extract	250	0.29
mk4.000906.06.01-TM:3	AS_extract	250	0.29
mk4.000233.08.01-TM:3	AS_extract	246	0.29
mk4.000022.06.01-TM:4	AS_extract	255	0.29
mk4.006769.00.01-TM:4	AS_extract	250	0.29
mk4.002195.03.01-TM:4	AS_extract	251	0.3
mk4.003101.01.01-TM:3	AS_extract	246	0.3
mk4.001747.00.01-TM:3	AS_extract	250	0.3
mk4.025033.00.01-TM:3	AS_extract	252	0.3
mk4.000994.00.01-TM:3	AS_extract	246	0.3
mk4.003651.02.01-TM:3	AS_extract	250	0.3
mk4.000257.05.01-TM:4	AS_extract	250	0.3
mk4.000012.05.01-TM:4	AS_extract	246	0.31
mk4.004427.03.01-TM:5	AS_extract	256	0.31
mk4.013767.00.01-TM:4	AS_extract	248	0.31
mk4.015868.00.01-TM:3	AS_extract	248	0.31
mk4.015158.00.01-TM:3	AS_extract	248	0.31
mk4.000868.06.01-TM:3	AS_extract	249	0.31
mk4.028713.00.01-TM:3	AS_extract	250	0.31
mk4.000460.06.01-TM:3	AS_extract	248	0.32
mk4.001381.06.01-TM:3	AS_extract	248	0.32
mk4.012325.00.01-TM:4	AS_extract	250	0.32
mk4.016989.00.01-TM:4	AS_extract	249	0.32
mk4.009249.00.01-TM:3	AS_extract	246	0.32
mk4.000890.04.01-TM:4	AS_extract	251	0.32
mk4.013197.01.01-TM:3	AS_extract	256	0.32
mk4.012632.00.01-TM:3	AS_extract	246	0.32
mk4.013276.02.01-TM:3	AS_extract	250	0.32
mk4.009191.00.01-TM:3	AS_extract	251	0.32
mk4.006238.01.01-TM:4	AS_extract	251	0.32
mk4.025896.00.01-TM:3	AS_extract	251	0.32
mk4.000423.05.01-TM:3	AS_extract	248	0.32
mk4.027297.00.01-TM:3	AS_extract	253	0.32
mk4.000504.09.01-TM:5	AS_extract	275	0.33
mk4.008711.01.01-TM:3	AS_extract	252	0.33
mk4.002542.03.01-TM:3	AS_extract	246	0.33
mk4.005206.01.01-TM:3	AS_extract	249	0.33
mk4.000323.10.01-TM:3	AS_extract	248	0.34
mk4.003090.02.02-TM:4	AS_extract	255	0.34
mk4.011361.00.01-TM:3	AS_extract	249	0.34
mk4.001160.04.01-TM:3	AS_extract	246	0.34
mk4.013551.00.01-TM:3	AS_extract	246	0.34
mk4.009555.00.01-TM:3	AS_extract	246	0.34
mk4.031582.00.01-TM:3	AS_extract	246	0.34
mk4.002713.05.01-TM:3	AS_extract	249	0.34
mk4.011008.01.01-TM:3	AS_extract	246	0.34
mk4.024240.00.01-TM:3	AS_extract	246	0.34
mk4.018953.00.01-TM:3	AS_extract	246	0.35
mk4.035049.00.01-TM:3	AS_extract	246	0.35
mk4.003387.02.01-TM:4	AS_extract	249	0.35
mk4.015702.00.01-TM:3	AS_extract	250	0.35
mk4.000085.15.01-TM:3	AS_extract	253	0.35
mk4.002121.00.01-TM:3	AS_extract	246	0.35
mk4.003247.00.01-TM:4	AS_extract	250	0.35
mk4.001694.02.01-TM:4	AS_extract	257	0.35
mk4.012270.00.01-TM:3	AS_extract	246	0.35
mk4.002472.08.01-TM:6	AS_extract	258	0.35
mk4.003423.05.01-TM:3	AS_extract	246	0.35
mk4.001489.05.01-TM:5	AS_extract	252	0.35
mk4.000321.11.01-TM:6	AS_extract	259	0.36
mk4.004702.01.01-TM:3	AS_extract	257	0.36
mk4.020467.00.01-TM:3	AS_extract	249	0.36
mk4.004305.00.01-TM:5	AS_extract	250	0.36
mk4.000807.05.01-TM:4	AS_extract	248	0.36
mk4.005569.00.01-TM:3	AS_extract	250	0.36
mk4.005696.03.01-TM:3	AS_extract	248	0.37
mk4.000104.14.01-TM:4	AS_extract	259	0.37
mk4.014100.00.01-TM:4	AS_extract	250	0.37
mk4.007700.00.01-TM:3	AS_extract	246	0.37
mk4.000810.16.01-TM:4	AS_extract	253	0.37
mk4.024776.00.01-TM:3	AS_extract	256	0.38
mk4.011513.01.01-TM:4	AS_extract	257	0.38
mk4.003236.05.01-TM:3	AS_extract	246	0.38
mk4.046452.01.01-TM:3	AS_extract	246	0.38
mk4.014952.00.01-TM:4	AS_extract	248	0.38
mk4.002047.00.01-TM:3	AS_extract	246	0.38
mk4.010156.01.01-TM:3	AS_extract	250	0.38
mk4.003632.00.01-TM:4	AS_extract	246	0.38
mk4.003137.06.01-TM:3	AS_extract	252	0.38
mk4.000295.01.01-TM:3	AS_extract	255	0.38
mk4.002766.01.01-TM:5	AS_extract	252	0.38
mk4.017232.00.01-TM:3	AS_extract	246	0.38
mk4.003454.01.01-TM:3	AS_extract	250	0.38
mk4.008047.04.01-TM:3	AS_extract	250	0.39
mk4.006386.01.01-TM:3	AS_extract	248	0.39
mk4.013752.03.01-TM:3	AS_extract	246	0.39
mk4.011655.01.01-TM:3	AS_extract	246	0.39
mk4.001434.07.01-TM:3	AS_extract	250	0.39
mk4.001783.04.01-TM:4	AS_extract	250	0.39
mk4.000189.03.01-TM:3	AS_extract	246	0.39
mk4.009717.00.01-TM:3	AS_extract	249	0.4
mk4.073514.01.01-TM:3	AS_extract	248	0.4
mk4.024086.00.01-TM:3	AS_extract	246	0.4
mk4.009656.01.01-TM:3	AS_extract	248	0.4
mk4.000144.03.01-TM:3	AS_extract	246	0.41
mk4.002279.00.01-TM:3	AS_extract	246	0.41
mk4.000320.06.01-TM:3	AS_extract	246	0.42
mk4.032323.00.01-TM:3	AS_extract	246	0.42
mk4.000473.07.02-TM:3	AS_extract	255	0.43
mk4.000296.09.01-TM:3	AS_extract	248	0.43
mk4.019603.00.01-TM:3	AS_extract	251	0.43
mk4.004630.03.01-TM:3	AS_extract	246	0.43
mk4.000996.03.01-TM:3	AS_extract	246	0.43
mk4.001738.02.01-TM:3	AS_extract	248	0.43
mk4.001965.07.01-TM:3	AS_extract	250	0.44
mk4.012280.00.01-TM:3	AS_extract	264	0.44
mk4.031652.00.01-TM:3	AS_extract	246	0.44
mk4.004252.01.01-TM:4	AS_extract	246	0.44
mk4.006826.03.02-TM:3	AS_extract	251	0.44
mk4.000477.03.01-TM:4	AS_extract	253	0.44
mk4.001809.06.01-TM:3	AS_extract	250	0.44
mk4.000872.01.01-TM:3	AS_extract	246	0.44
mk4.001725.01.01-TM:3	AS_extract	248	0.44
mk4.000061.04.01-TM:3	AS_extract	255	0.45
mk4.000007.03.01-TM:3	AS_extract	246	0.45
mk4.031146.00.01-TM:3	AS_extract	248	0.45
mk4.000925.12.01-TM:3	AS_extract	258	0.45
mk4.006193.02.01-TM:3	AS_extract	254	0.45
mk4.018249.02.01-TM:3	AS_extract	255	0.45
mk4.032730.00.01-TM:3	AS_extract	246	0.46
mk4.002150.04.01-TM:3	AS_extract	251	0.46
mk4.033021.01.01-TM:3	AS_extract	246	0.46
mk4.014456.01.01-TM:3	AS_extract	250	0.46
mk4.010651.03.01-TM:3	AS_extract	246	0.46
mk4.005551.02.01-TM:3	AS_extract	249	0.47
mk4.013545.00.02-TM:4	AS_extract	246	0.47
mk4.023689.00.01-TM:4	AS_extract	250	0.47
mk4.001486.05.01-TM:3	AS_extract	246	0.47
mk4.000138.02.01-TM:3	AS_extract	246	0.47
mk4.013318.01.02-TM:4	AS_extract	246	0.47
mk4.008770.02.01-TM:3	AS_extract	246	0.47
mk4.072324.00.01-TM:3	AS_extract	246	0.47
mk4.001839.01.01-TM:4	AS_extract	248	0.48
mk4.006329.00.01-TM:3	AS_extract	249	0.48
mk4.006800.00.01-TM:3	AS_extract	248	0.48
mk4.009060.02.01-TM:5	AS_extract	250	0.48
mk4.006402.01.01-TM:3	AS_extract	257	0.49
mk4.003830.01.01-TM:3	AS_extract	251	0.49
mk4.016579.00.01-TM:3	AS_extract	248	0.49
mk4.000087.20.01-TM:4	AS_extract	257	0.49
mk4.002334.01.01-TM:4	AS_extract	250	0.49
mk4.000304.00.01-TM:3	AS_extract	246	0.5
mk4.006575.03.01-TM:3	AS_extract	246	0.5
mk4.000124.25.01-TM:3	AS_extract	246	0.5
mk4.005694.00.01-TM:3	AS_extract	249	0.5
mk4.005919.00.01-TM:3	AS_extract	249	0.5
mk4.011650.02.01-TM:3	AS_extract	246	0.5
mk4.000015.14.01-TM:3	AS_extract	253	0.5
mk4.009243.00.01-TM:5	AS_extract	250	0.5
mk4.003961.00.01-TM:4	AS_extract	246	0.51
mk4.003628.00.01-TM:3	AS_extract	250	0.51
mk4.001430.00.01-TM:4	AS_extract	248	0.51
mk4.000112.00.01-TM:3	AS_extract	253	0.51
mk4.003830.02.01-TM:3	AS_extract	249	0.51
mk4.000102.06.01-TM:3	AS_extract	246	0.51
mk4.034459.00.01-TM:3	AS_extract	246	0.52
mk4.032180.02.01-TM:3	AS_extract	246	0.52
mk4.001020.04.01-TM:3	AS_extract	251	0.52
mk4.000902.01.01-TM:3	AS_extract	259	0.52
mk4.018012.00.01-TM:3	AS_extract	246	0.52
mk4.001356.03.01-TM:3	AS_extract	246	0.52
mk4.005980.00.01-TM:3	AS_extract	250	0.52
mk4.005046.00.01-TM:4	AS_extract	252	0.53
mk4.002134.01.01-TM:3	AS_extract	251	0.53
mk4.005011.00.01-TM:3	AS_extract	246	0.53
mk4.005014.01.01-TM:3	AS_extract	246	0.53
[truncated: 256 more rows]

## Sheet: hmmF.csv
query	hmm-profile	length	E-value
mk4.000018.07.01-TM:7	F_extract	330	7.5e-45
mk4.004125.01.01-TM:6	F_extract	326	1.2e-23
mk4.010027.02.01-TM:6	F_extract	330	2.7e-22
mk4.010430.04.01-TM:7	F_extract	331	3.9e-20
mk4.000054.19.01-TM:7	F_extract	331	7.1e-10
mk4.002042.02.01-TM:7	F_extract	327	2.5e-09
mk4.023291.01.01-TM:6	F_extract	327	3.8e-08
mk4.023435.00.01-TM:4	F_extract	326	5.1e-08
mk4.001192.07.01-TM:6	F_extract	330	7.3e-08
mk4.020609.01.01-TM:5	F_extract	328	5.6e-07
mk4.031060.00.01-TM:6	F_extract	326	1.4e-06
mk4.021573.00.01-TM:7	F_extract	324	1.5e-06
mk4.000128.07.01-TM:10	F_extract	325	1.9e-06
mk4.006543.02.01-TM:8	F_extract	325	3.2e-06
mk4.010098.01.01-TM:3	F_extract	326	4.7e-06
mk4.018209.00.01-TM:7	F_extract	325	7.2e-06
mk4.025352.00.01-TM:7	F_extract	326	7.3e-06
mk4.014245.00.01-TM:7	F_extract	327	7.6e-06
mk4.009248.03.01-TM:7	F_extract	326	8.4e-06
mk4.004711.02.01-TM:7	F_extract	325	1.1e-05
mk4.026702.00.01-TM:5	F_extract	324	1.1e-05
mk4.001569.04.01-TM:7	F_extract	324	1.2e-05
mk4.000557.00.01-TM:7	F_extract	324	1.4e-05
mk4.008555.00.01-TM:7	F_extract	332	1.5e-05
mk4.008579.02.01-TM:7	F_extract	331	1.8e-05
mk4.008621.00.01-TM:6	F_extract	324	1.9e-05
mk4.003391.00.01-TM:6	F_extract	326	2.3e-05
mk4.022227.01.01-TM:7	F_extract	327	2.4e-05
mk4.000411.03.01-TM:12	F_extract	324	2.4e-05
mk4.010211.00.01-TM:7	F_extract	326	2.4e-05
mk4.002807.03.01-TM:7	F_extract	327	2.4e-05
mk4.002063.00.01-TM:8	F_extract	324	2.6e-05
mk4.008535.00.01-TM:7	F_extract	325	2.6e-05
mk4.011160.01.01-TM:7	F_extract	324	2.7e-05
mk4.022218.00.01-TM:7	F_extract	324	2.8e-05
mk4.003002.02.01-TM:7	F_extract	324	2.8e-05
mk4.009526.00.01-TM:7	F_extract	335	2.9e-05
mk4.015816.00.01-TM:5	F_extract	333	3e-05
mk4.000287.00.01-TM:12	F_extract	326	3.1e-05
mk4.000685.07.02-TM:6	F_extract	324	3.3e-05
mk4.018505.00.01-TM:6	F_extract	324	3.3e-05
mk4.005766.00.01-TM:9	F_extract	324	4e-05
mk4.007776.00.01-TM:7	F_extract	324	4.2e-05
mk4.002980.06.01-TM:7	F_extract	325	4.3e-05
mk4.003635.03.01-TM:11	F_extract	324	4.3e-05
mk4.030465.00.01-TM:14	F_extract	325	4.5e-05
mk4.016304.00.01-TM:7	F_extract	326	4.6e-05
mk4.000596.05.01-TM:7	F_extract	332	4.8e-05
mk4.110428.00.01-TM:10	F_extract	355	5.1e-05
mk4.006946.01.01-TM:7	F_extract	325	5.3e-05
mk4.000455.05.01-TM:13	F_extract	336	5.6e-05
mk4.031645.00.01-TM:9	F_extract	333	5.7e-05
mk4.059715.00.01-TM:7	F_extract	328	5.8e-05
mk4.004094.00.01-TM:12	F_extract	325	6e-05
mk4.000518.03.01-TM:6	F_extract	328	6e-05
mk4.006212.01.01-TM:13	F_extract	332	6e-05
mk4.018855.00.01-TM:8	F_extract	329	6.3e-05
mk4.002112.02.01-TM:10	F_extract	325	6.4e-05
mk4.002063.02.01-TM:12	F_extract	326	6.4e-05
mk4.005809.00.01-TM:7	F_extract	324	6.5e-05
mk4.006097.03.01-TM:7	F_extract	324	6.9e-05
mk4.000698.04.01-TM:6	F_extract	326	7.1e-05
mk4.005799.01.01-TM:6	F_extract	326	7.1e-05
mk4.024092.00.01-TM:7	F_extract	327	7.5e-05
mk4.000065.02.01-TM:7	F_extract	325	7.6e-05
mk4.017426.00.01-TM:5	F_extract	326	7.9e-05
mk4.017680.00.01-TM:6	F_extract	327	7.9e-05
mk4.002569.02.01-TM:7	F_extract	324	8e-05
mk4.000375.06.01-TM:7	F_extract	326	8.1e-05
mk4.001291.01.01-TM:7	F_extract	331	8.1e-05
mk4.012790.01.01-TM:7	F_extract	326	8.2e-05
mk4.000160.15.01-TM:7	F_extract	324	8.2e-05
mk4.008774.00.01-TM:7	F_extract	330	8.5e-05
mk4.000614.12.01-TM:13	F_extract	324	8.7e-05
mk4.041325.00.01-TM:6	F_extract	331	8.8e-05
mk4.008463.05.01-TM:5	F_extract	338	8.9e-05
mk4.011301.01.01-TM:7	F_extract	325	8.9e-05
mk4.005745.00.01-TM:15	F_extract	324	9e-05
mk4.003919.00.01-TM:6	F_extract	324	9.5e-05
mk4.000387.01.01-TM:12	F_extract	324	9.7e-05
mk4.010969.00.01-TM:6	F_extract	325	0.0001
mk4.021095.01.01-TM:6	F_extract	329	0.0001
mk4.014127.00.01-TM:7	F_extract	325	0.0001
mk4.033153.00.01-TM:6	F_extract	325	0.00011
mk4.005939.01.01-TM:6	F_extract	324	0.00011
mk4.019969.00.01-TM:7	F_extract	324	0.00011
mk4.015562.00.01-TM:6	F_extract	325	0.00011
mk4.004103.00.01-TM:8	F_extract	325	0.00012
mk4.007417.00.01-TM:12	F_extract	333	0.00012
mk4.004728.01.01-TM:6	F_extract	325	0.00012
mk4.024190.00.01-TM:5	F_extract	324	0.00012
mk4.002418.01.01-TM:7	F_extract	325	0.00013
mk4.021723.00.01-TM:6	F_extract	331	0.00013
mk4.002112.07.01-TM:12	F_extract	324	0.00013
mk4.017481.00.01-TM:13	F_extract	328	0.00013
mk4.009326.01.01-TM:13	F_extract	331	0.00013
mk4.018112.00.01-TM:7	F_extract	325	0.00014
mk4.000862.03.01-TM:13	F_extract	339	0.00014
mk4.000030.07.01-TM:8	F_extract	326	0.00014
mk4.007921.00.01-TM:5	F_extract	328	0.00015
mk4.001381.00.01-TM:6	F_extract	324	0.00016
mk4.005599.03.01-TM:7	F_extract	325	0.00016
mk4.013977.01.01-TM:13	F_extract	340	0.00016
mk4.000600.00.01-TM:7	F_extract	331	0.00017
mk4.002479.00.01-TM:8	F_extract	338	0.00018
mk4.001198.02.01-TM:9	F_extract	327	0.00018
mk4.037595.00.01-TM:11	F_extract	328	0.00018
mk4.002246.01.01-TM:5	F_extract	325	0.00018
mk4.008907.01.01-TM:6	F_extract	335	0.00018
mk4.000354.16.01-TM:7	F_extract	326	0.00018
mk4.004661.00.01-TM:6	F_extract	328	0.00018
mk4.013690.00.01-TM:6	F_extract	327	0.00018
mk4.009812.00.01-TM:10	F_extract	328	0.00018
mk4.001235.01.01-TM:7	F_extract	332	0.00018
mk4.007438.01.01-TM:6	F_extract	335	0.00018
mk4.005254.00.01-TM:12	F_extract	324	0.00019
mk4.001918.06.01-TM:12	F_extract	329	0.00019
mk4.021981.00.01-TM:6	F_extract	327	0.0002
mk4.009774.00.01-TM:6	F_extract	324	0.0002
mk4.000376.07.01-TM:5	F_extract	328	0.0002
mk4.005599.00.01-TM:7	F_extract	325	0.0002
mk4.001527.06.01-TM:14	F_extract	332	0.0002
mk4.002395.11.01-TM:11	F_extract	325	0.0002
mk4.002108.03.01-TM:4	F_extract	324	0.0002
mk4.000324.02.01-TM:5	F_extract	324	0.00021
mk4.014774.01.01-TM:6	F_extract	324	0.00021
mk4.027521.01.01-TM:7	F_extract	329	0.00021
mk4.000842.00.01-TM:6	F_extract	324	0.00021
mk4.001382.02.01-TM:7	F_extract	326	0.00021
mk4.011561.00.01-TM:6	F_extract	324	0.00022
mk4.003768.02.01-TM:11	F_extract	331	0.00023
mk4.000299.14.01-TM:10	F_extract	325	0.00023
mk4.000245.02.01-TM:11	F_extract	335	0.00023
mk4.009070.00.01-TM:9	F_extract	327	0.00023
mk4.000081.05.01-TM:12	F_extract	325	0.00023
mk4.025164.01.01-TM:11	F_extract	325	0.00023
mk4.065188.00.01-TM:12	F_extract	349	0.00023
mk4.022607.00.01-TM:7	F_extract	346	0.00023
mk4.016258.00.01-TM:6	F_extract	333	0.00023
mk4.000617.01.01-TM:7	F_extract	341	0.00024
mk4.009881.00.01-TM:11	F_extract	325	0.00024
mk4.007417.01.01-TM:14	F_extract	334	0.00024
mk4.005268.02.01-TM:7	F_extract	337	0.00024
mk4.000089.05.01-TM:12	F_extract	325	0.00024
mk4.002514.01.01-TM:7	F_extract	327	0.00024
mk4.000667.00.01-TM:11	F_extract	328	0.00025
mk4.033855.01.01-TM:5	F_extract	338	0.00025
mk4.004652.00.01-TM:11	F_extract	326	0.00025
mk4.000883.05.01-TM:7	F_extract	324	0.00026
mk4.000064.04.01-TM:14	F_extract	324	0.00026
mk4.006248.02.01-TM:7	F_extract	328	0.00026
mk4.041360.00.02-TM:10	F_extract	329	0.00026
mk4.010890.00.01-TM:8	F_extract	330	0.00027
mk4.004400.01.01-TM:7	F_extract	324	0.00027
mk4.009996.00.01-TM:7	F_extract	327	0.00027
mk4.009236.02.01-TM:7	F_extract	324	0.00027
mk4.000656.10.01-TM:7	F_extract	337	0.00027
mk4.002063.03.01-TM:12	F_extract	325	0.00027
mk4.018756.02.01-TM:9	F_extract	331	0.00028
mk4.005966.01.01-TM:7	F_extract	326	0.00028
mk4.001541.05.01-TM:12	F_extract	336	0.00028
mk4.004187.04.01-TM:6	F_extract	330	0.00028
mk4.003870.01.01-TM:6	F_extract	324	0.00028
mk4.000714.02.01-TM:10	F_extract	325	0.00029
mk4.003802.00.01-TM:7	F_extract	326	0.00029
mk4.006926.00.01-TM:13	F_extract	336	0.00031
mk4.011988.00.01-TM:7	F_extract	329	0.00032
mk4.010162.00.01-TM:7	F_extract	326	0.00032
mk4.001419.04.01-TM:7	F_extract	346	0.00032
mk4.018682.00.01-TM:7	F_extract	324	0.00033
mk4.008996.00.01-TM:4	F_extract	324	0.00033
mk4.006847.02.01-TM:5	F_extract	324	0.00033
mk4.005059.00.01-TM:11	F_extract	325	0.00034
mk4.003506.04.01-TM:12	F_extract	326	0.00034
mk4.002457.00.01-TM:7	F_extract	324	0.00035
mk4.028995.00.01-TM:9	F_extract	330	0.00035
mk4.002977.02.01-TM:5	F_extract	324	0.00035
mk4.010425.01.01-TM:6	F_extract	325	0.00035
mk4.023948.00.01-TM:10	F_extract	326	0.00036
mk4.011371.00.01-TM:7	F_extract	324	0.00036
mk4.025533.00.01-TM:6	F_extract	324	0.00036
mk4.009186.00.01-TM:6	F_extract	324	0.00036
mk4.000022.02.01-TM:5	F_extract	325	0.00036
mk4.001225.04.01-TM:5	F_extract	324	0.00037
mk4.001335.01.01-TM:13	F_extract	326	0.00037
mk4.029325.00.01-TM:7	F_extract	329	0.00037
mk4.010001.00.01-TM:6	F_extract	330	0.00037
mk4.001852.03.01-TM:4	F_extract	324	0.00037
mk4.023948.01.01-TM:11	F_extract	324	0.00037
mk4.004710.04.01-TM:4	F_extract	324	0.00037
mk4.013160.00.01-TM:5	F_extract	325	0.00038
mk4.012790.00.01-TM:7	F_extract	324	0.00038
mk4.065124.00.01-TM:5	F_extract	324	0.00039
mk4.009091.00.01-TM:7	F_extract	327	0.00039
mk4.005353.00.01-TM:13	F_extract	325	0.00039
mk4.002418.03.01-TM:6	F_extract	324	0.00039
mk4.065148.00.01-TM:10	F_extract	327	0.0004
mk4.016386.00.01-TM:6	F_extract	324	0.0004
mk4.013870.01.01-TM:6	F_extract	331	0.0004
mk4.004465.00.01-TM:12	F_extract	331	0.0004
mk4.000233.01.01-TM:12	F_extract	324	0.00041
mk4.009505.02.01-TM:6	F_extract	327	0.00041
mk4.000233.05.01-TM:12	F_extract	332	0.00041
mk4.028156.00.01-TM:7	F_extract	339	0.00041
mk4.001585.00.01-TM:5	F_extract	324	0.00042
mk4.002965.02.01-TM:7	F_extract	326	0.00042
mk4.003628.02.01-TM:6	F_extract	324	0.00042
mk4.006472.00.01-TM:7	F_extract	324	0.00042
mk4.027005.00.01-TM:7	F_extract	326	0.00042
mk4.046580.02.01-TM:9	F_extract	330	0.00043
mk4.002182.01.01-TM:8	F_extract	324	0.00043
mk4.041772.01.01-TM:12	F_extract	326	0.00043
mk4.011935.00.01-TM:7	F_extract	324	0.00043
mk4.023907.00.01-TM:8	F_extract	327	0.00044
mk4.003202.01.01-TM:7	F_extract	326	0.00044
mk4.000377.02.01-TM:11	F_extract	327	0.00044
mk4.001377.11.01-TM:7	F_extract	325	0.00045
mk4.036740.00.01-TM:5	F_extract	330	0.00045
mk4.003391.03.01-TM:11	F_extract	334	0.00045
mk4.009176.00.01-TM:4	F_extract	324	0.00046
mk4.002396.03.01-TM:7	F_extract	327	0.00046
mk4.030623.02.01-TM:7	F_extract	328	0.00046
mk4.002618.00.01-TM:7	F_extract	332	0.00046
mk4.003863.02.01-TM:7	F_extract	325	0.00046
mk4.006187.00.01-TM:8	F_extract	337	0.00046
mk4.041737.01.01-TM:11	F_extract	342	0.00046
mk4.050532.02.01-TM:8	F_extract	332	0.00047
mk4.001267.00.01-TM:11	F_extract	332	0.00048
mk4.003634.00.01-TM:7	F_extract	343	0.00048
mk4.000325.01.01-TM:11	F_extract	328	0.00048
mk4.001701.01.01-TM:9	F_extract	326	0.00048
mk4.020158.02.01-TM:6	F_extract	324	0.00048
mk4.000233.03.01-TM:12	F_extract	335	0.00048
mk4.001823.04.01-TM:6	F_extract	326	0.00048
mk4.007171.00.01-TM:7	F_extract	328	0.00049
mk4.007350.00.01-TM:10	F_extract	329	0.00049
mk4.001014.08.01-TM:8	F_extract	324	0.0005
mk4.001211.14.01-TM:8	F_extract	327	0.00051
mk4.005428.00.01-TM:6	F_extract	326	0.00051
mk4.000874.06.01-TM:5	F_extract	325	0.00052
mk4.008619.00.01-TM:6	F_extract	330	0.00052
mk4.002460.05.01-TM:5	F_extract	324	0.00053
mk4.004572.01.01-TM:5	F_extract	324	0.00053
mk4.007312.01.01-TM:6	F_extract	337	0.00053
mk4.005793.00.01-TM:8	F_extract	325	0.00053
mk4.008073.00.01-TM:7	F_extract	325	0.00054
mk4.000714.06.01-TM:14	F_extract	331	0.00054
mk4.000742.09.01-TM:7	F_extract	326	0.00055
mk4.008731.01.01-TM:5	F_extract	324	0.00055
mk4.004864.01.01-TM:9	F_extract	332	0.00055
mk4.002713.07.01-TM:10	F_extract	324	0.00056
mk4.011130.02.01-TM:4	F_extract	324	0.00056
mk4.017192.00.01-TM:7	F_extract	327	0.00056
mk4.006438.02.01-TM:6	F_extract	325	0.00057
mk4.010946.00.01-TM:6	F_extract	327	0.00057
mk4.001001.01.01-TM:8	F_extract	327	0.00057
mk4.013827.00.01-TM:5	F_extract	332	0.00058
mk4.003679.04.01-TM:5	F_extract	325	0.00059
mk4.001792.07.01-TM:7	F_extract	324	0.0006
mk4.001018.02.01-TM:10	F_extract	325	0.0006
mk4.000235.13.01-TM:5	F_extract	327	0.00061
mk4.000987.06.01-TM:9	F_extract	331	0.00061
mk4.005966.02.01-TM:7	F_extract	324	0.00062
mk4.011321.00.01-TM:5	F_extract	324	0.00062
mk4.030245.00.01-TM:8	F_extract	324	0.00062
mk4.000309.10.01-TM:6	F_extract	327	0.00062
mk4.002950.00.01-TM:13	F_extract	342	0.00062
mk4.018855.01.01-TM:6	F_extract	333	0.00062
mk4.010306.00.01-TM:7	F_extract	330	0.00063
mk4.012327.00.01-TM:9	F_extract	344	0.00063
mk4.007964.02.01-TM:5	F_extract	326	0.00063
mk4.017782.00.01-TM:5	F_extract	329	0.00063
mk4.064379.00.01-TM:7	F_extract	324	0.00063
mk4.044293.00.01-TM:4	F_extract	324	0.00063
mk4.002518.01.01-TM:6	F_extract	327	0.00064
mk4.005685.00.01-TM:9	F_extract	327	0.00064
mk4.012244.02.01-TM:9	F_extract	337	0.00065
mk4.008813.00.01-TM:5	F_extract	329	0.00065
mk4.007867.00.01-TM:8	F_extract	336	0.00065
mk4.003296.00.01-TM:5	F_extract	327	0.00065
mk4.007536.02.01-TM:8	F_extract	324	0.00065
mk4.001634.01.01-TM:7	F_extract	339	0.00065
mk4.000038.11.01-TM:6	F_extract	325	0.00066
mk4.002021.03.01-TM:10	F_extract	324	0.00066
mk4.001194.06.01-TM:5	F_extract	324	0.00066
mk4.001658.10.01-TM:7	F_extract	325	0.00066
mk4.000874.07.01-TM:5	F_extract	324	0.00066
mk4.021839.00.01-TM:8	F_extract	334	0.00066
mk4.002150.00.01-TM:7	F_extract	327	0.00067
mk4.015116.00.01-TM:6	F_extract	324	0.00068
mk4.001112.02.01-TM:5	F_extract	324	0.00068
mk4.009975.01.01-TM:8	F_extract	326	0.00068
mk4.017826.00.01-TM:6	F_extract	328	0.00069
mk4.028245.00.01-TM:5	F_extract	328	0.00069
mk4.000003.30.01-TM:5	F_extract	325	0.0007
mk4.012712.00.01-TM:5	F_extract	325	0.00071
mk4.000297.03.01-TM:12	F_extract	326	0.00071
mk4.024544.01.01-TM:8	F_extract	335	0.00071
mk4.015757.00.01-TM:5	F_extract	324	0.00071
mk4.008269.00.01-TM:8	F_extract	335	0.00071
mk4.000076.05.01-TM:5	F_extract	327	0.00071
mk4.002551.00.01-TM:7	F_extract	325	0.00072
mk4.000012.14.01-TM:5	F_extract	324	0.00072
mk4.027975.00.01-TM:4	F_extract	325	0.00073
mk4.014771.00.01-TM:6	F_extract	325	0.00073
mk4.004462.02.01-TM:5	F_extract	338	0.00073
mk4.021289.00.01-TM:8	F_extract	330	0.00074
mk4.000152.03.01-TM:5	F_extract	329	0.00075
mk4.005792.01.01-TM:12	F_extract	327	0.00075
mk4.004167.00.01-TM:7	F_extract	327	0.00075
mk4.000064.03.01-TM:15	F_extract	330	0.00075
mk4.000442.09.01-TM:4	F_extract	324	0.00075
mk4.003768.03.01-TM:11	F_extract	332	0.00075
mk4.013545.01.01-TM:6	F_extract	324	0.00076
mk4.000529.01.01-TM:8	F_extract	330	0.00076
mk4.009077.01.01-TM:9	F_extract	343	0.00076
mk4.001974.03.01-TM:7	F_extract	324	0.00077
mk4.004028.03.01-TM:6	F_extract	324	0.00077
mk4.007587.01.01-TM:7	F_extract	324	0.00077
mk4.019356.00.01-TM:5	F_extract	324	0.00077
mk4.000152.09.01-TM:5	F_extract	325	0.00078
mk4.066545.00.01-TM:7	F_extract	335	0.0008
mk4.036245.00.01-TM:7	F_extract	326	0.0008
mk4.002849.04.01-TM:11	F_extract	330	0.0008
mk4.004733.03.01-TM:11	F_extract	325	0.00081
mk4.001827.05.01-TM:11	F_extract	332	0.00081
mk4.014320.00.01-TM:7	F_extract	328	0.00082
mk4.000164.12.01-TM:7	F_extract	324	0.00082
mk4.003761.03.01-TM:12	F_extract	328	0.00082
mk4.013231.00.01-TM:7	F_extract	324	0.00082
mk4.005315.00.01-TM:4	F_extract	326	0.00083
mk4.016378.00.01-TM:6	F_extract	326	0.00083
mk4.039303.00.02-TM:5	F_extract	325	0.00083
mk4.021732.00.01-TM:6	F_extract	329	0.00083
mk4.000467.01.01-TM:7	F_extract	336	0.00084
mk4.019922.01.01-TM:9	F_extract	343	0.00084
mk4.009244.00.01-TM:9	F_extract	326	0.00085
mk4.001642.06.01-TM:11	F_extract	324	0.00085
mk4.000540.12.01-TM:5	F_extract	331	0.00086
mk4.000320.02.01-TM:6	F_extract	324	0.00086
mk4.015951.01.01-TM:10	F_extract	329	0.00087
mk4.020376.00.01-TM:7	F_extract	331	0.00087
mk4.006848.00.01-TM:7	F_extract	326	0.00087
mk4.010834.00.01-TM:7	F_extract	329	0.00088
mk4.000008.07.01-TM:8	F_extract	325	0.00088
mk4.000101.21.01-TM:6	F_extract	325	0.00089
mk4.014048.00.01-TM:7	F_extract	325	0.00089
mk4.000472.03.01-TM:7	F_extract	325	0.00089
mk4.013345.02.01-TM:3	F_extract	324	0.0009
mk4.037343.00.01-TM:11	F_extract	326	0.0009
mk4.090945.00.01-TM:5	F_extract	324	0.00091
mk4.002485.01.01-TM:5	F_extract	324	0.00091
mk4.001391.00.01-TM:11	F_extract	326	0.00091
mk4.007887.00.01-TM:5	F_extract	325	0.00091
mk4.015023.00.01-TM:6	F_extract	327	0.00092
mk4.001693.07.01-TM:5	F_extract	334	0.00092
mk4.010961.02.01-TM:11	F_extract	327	0.00093
mk4.004288.01.01-TM:5	F_extract	327	0.00093
mk4.001208.04.01-TM:4	F_extract	328	0.00093
mk4.000532.03.01-TM:4	F_extract	324	0.00093
mk4.000732.01.01-TM:6	F_extract	324	0.00093
mk4.000311.10.01-TM:6	F_extract	329	0.00093
mk4.090268.00.01-TM:14	F_extract	328	0.00093
mk4.001317.00.01-TM:11	F_extract	325	0.00094
mk4.011070.00.01-TM:10	F_extract	335	0.00094
mk4.000709.00.01-TM:8	F_extract	329	0.00094
mk4.008060.01.01-TM:7	F_extract	324	0.00094
mk4.000156.00.01-TM:10	F_extract	325	0.00094
mk4.006213.04.01-TM:4	F_extract	324	0.00095
mk4.064173.01.01-TM:7	F_extract	332	0.00095
mk4.001587.06.01-TM:5	F_extract	325	0.00095
mk4.018638.00.01-TM:9	F_extract	324	0.00096
mk4.000526.00.01-TM:6	F_extract	324	0.00096
mk4.005483.04.01-TM:5	F_extract	326	0.00096
mk4.010454.01.01-TM:6	F_extract	329	0.00096
mk4.016856.00.01-TM:6	F_extract	325	0.00096
mk4.075043.00.01-TM:6	F_extract	324	0.00096
mk4.025426.00.01-TM:8	F_extract	324	0.00097
mk4.000486.05.01-TM:11	F_extract	326	0.00097
mk4.028819.00.01-TM:6	F_extract	331	0.00097
mk4.010383.00.01-TM:8	F_extract	325	0.00097
mk4.011006.00.01-TM:5	F_extract	324	0.00097
mk4.044215.00.01-TM:7	F_extract	325	0.00098
mk4.003196.07.01-TM:4	F_extract	324	0.00098
mk4.015479.00.01-TM:5	F_extract	343	0.00099
mk4.043247.00.01-TM:4	F_extract	324	0.00099
mk4.031086.00.01-TM:5	F_extract	325	0.00099
mk4.021385.00.01-TM:5	F_extract	324	0.00099
mk4.000008.08.01-TM:8	F_extract	329	0.001
mk4.005399.00.01-TM:4	F_extract	324	0.001
mk4.004048.02.01-TM:4	F_extract	324	0.001
mk4.011509.03.01-TM:7	F_extract	326	0.001
mk4.001944.04.01-TM:8	F_extract	324	0.001
mk4.013982.02.01-TM:5	F_extract	326	0.001
mk4.001235.04.01-TM:7	F_extract	326	0.001
mk4.006726.02.01-TM:12	F_extract	327	0.001
mk4.017583.00.01-TM:5	F_extract	328	0.001
mk4.002484.00.01-TM:9	F_extract	337	0.001
mk4.009528.00.01-TM:7	F_extract	337	0.001
mk4.000043.19.01-TM:8	F_extract	325	0.001
mk4.012079.00.01-TM:6	F_extract	329	0.001
mk4.000776.07.01-TM:5	F_extract	324	0.001
mk4.000164.06.01-TM:6	F_extract	324	0.001
mk4.043140.00.01-TM:12	F_extract	329	0.001
mk4.000491.04.01-TM:6	F_extract	325	0.0011
mk4.004515.01.01-TM:6	F_extract	330	0.0011
mk4.000972.04.01-TM:7	F_extract	324	0.0011
mk4.021123.00.01-TM:7	F_extract	325	0.0011
mk4.018973.00.01-TM:5	F_extract	324	0.0011
mk4.003444.04.01-TM:8	F_extract	328	0.0011
mk4.000646.00.01-TM:7	F_extract	327	0.0011
mk4.001621.07.01-TM:6	F_extract	324	0.0011
mk4.010712.00.01-TM:4	F_extract	326	0.0011
mk4.001434.00.01-TM:5	F_extract	325	0.0011
mk4.052451.01.01-TM:8	F_extract	332	0.0011
mk4.016594.00.01-TM:12	F_extract	326	0.0011
mk4.058619.00.01-TM:6	F_extract	326	0.0011
mk4.005022.01.01-TM:7	F_extract	329	0.0011
mk4.006181.00.01-TM:9	F_extract	325	0.0011
mk4.005654.01.01-TM:7	F_extract	327	0.0011
mk4.000787.05.01-TM:7	F_extract	324	0.0011
mk4.000699.11.01-TM:7	F_extract	335	0.0011
mk4.005737.00.01-TM:14	F_extract	325	0.0011
mk4.027019.00.01-TM:6	F_extract	328	0.0011
mk4.012010.00.01-TM:4	F_extract	324	0.0011
mk4.000996.07.01-TM:6	F_extract	324	0.0011
mk4.020042.00.01-TM:6	F_extract	328	0.0011
mk4.010158.01.01-TM:5	F_extract	326	0.0011
mk4.016353.01.01-TM:5	F_extract	324	0.0011
mk4.015373.00.01-TM:8	F_extract	324	0.0011
mk4.000077.04.01-TM:5	F_extract	324	0.0011
mk4.001001.05.01-TM:9	F_extract	328	0.0012
mk4.000068.16.01-TM:13	F_extract	338	0.0012
mk4.006903.03.01-TM:13	F_extract	326	0.0012
mk4.000007.09.01-TM:5	F_extract	324	0.0012
mk4.001320.01.01-TM:7	F_extract	326	0.0012
mk4.000317.12.01-TM:13	F_extract	326	0.0012
mk4.023026.00.01-TM:5	F_extract	324	0.0012
mk4.004864.00.01-TM:6	F_extract	334	0.0012
mk4.000659.02.01-TM:6	F_extract	324	0.0012
mk4.044485.01.01-TM:7	F_extract	326	0.0012
mk4.004608.01.01-TM:4	F_extract	324	0.0012
mk4.004402.02.01-TM:5	F_extract	327	0.0012
mk4.001178.03.01-TM:5	F_extract	324	0.0012
mk4.025630.00.01-TM:5	F_extract	324	0.0012
mk4.011351.00.01-TM:5	F_extract	324	0.0012
mk4.034972.04.01-TM:11	F_extract	324	0.0013
mk4.008963.01.01-TM:6	F_extract	328	0.0013
mk4.003061.02.01-TM:6	F_extract	338	0.0013
mk4.008848.01.01-TM:5	F_extract	324	0.0013
mk4.000022.00.01-TM:5	F_extract	324	0.0013
mk4.010863.00.01-TM:8	F_extract	325	0.0013
mk4.000708.03.01-TM:5	F_extract	324	0.0013
mk4.028519.00.01-TM:7	F_extract	325	0.0013
mk4.001013.06.01-TM:6	F_extract	324	0.0013
mk4.009662.00.01-TM:8	F_extract	325	0.0013
mk4.005568.02.01-TM:6	F_extract	324	0.0013
mk4.005329.00.01-TM:6	F_extract	334	0.0013
mk4.000749.07.01-TM:14	F_extract	336	0.0013
mk4.027867.00.01-TM:8	F_extract	328	0.0013
mk4.003258.04.01-TM:4	F_extract	324	0.0013
mk4.000347.04.01-TM:6	F_extract	325	0.0013
mk4.005562.01.01-TM:7	F_extract	331	0.0013
mk4.001942.03.01-TM:5	F_extract	325	0.0013
mk4.003898.03.01-TM:4	F_extract	324	0.0013
mk4.001479.01.01-TM:10	F_extract	325	0.0013
mk4.004625.02.01-TM:11	F_extract	334	0.0013
mk4.000972.03.01-TM:6	F_extract	324	0.0013
mk4.014950.00.01-TM:5	F_extract	324	0.0014
mk4.010777.00.01-TM:5	F_extract	329	0.0014
mk4.002984.00.01-TM:13	F_extract	327	0.0014
mk4.056091.00.01-TM:7	F_extract	333	0.0014
mk4.004289.02.01-TM:6	F_extract	329	0.0014
mk4.013666.00.01-TM:4	F_extract	325	0.0014
mk4.001491.09.01-TM:7	F_extract	327	0.0014
mk4.001407.02.01-TM:5	F_extract	324	0.0014
mk4.000081.11.01-TM:13	F_extract	345	0.0014
mk4.005022.00.01-TM:7	F_extract	326	0.0014
mk4.000115.01.01-TM:7	F_extract	324	0.0014
mk4.004791.00.01-TM:6	F_extract	325	0.0014
mk4.009255.05.01-TM:5	F_extract	324	0.0014
mk4.002524.01.01-TM:7	F_extract	324	0.0015
mk4.002411.02.01-TM:6	F_extract	330	0.0015
mk4.018450.00.01-TM:4	F_extract	324	0.0015
mk4.022554.00.01-TM:6	F_extract	324	0.0015
mk4.000332.02.01-TM:9	F_extract	329	0.0015
mk4.010351.01.01-TM:7	F_extract	340	0.0015
mk4.001091.06.01-TM:12	F_extract	324	0.0015
mk4.000224.13.01-TM:7	F_extract	332	0.0015
mk4.000020.08.01-TM:7	F_extract	331	0.0015
mk4.003908.00.01-TM:6	F_extract	335	0.0015
mk4.006327.00.01-TM:7	F_extract	328	0.0015
mk4.000052.12.01-TM:6	F_extract	324	0.0016
mk4.002743.03.01-TM:4	F_extract	324	0.0016
mk4.001145.00.01-TM:6	F_extract	325	0.0016
mk4.003698.06.01-TM:12	F_extract	329	0.0016
mk4.000843.10.01-TM:7	F_extract	326	0.0016
mk4.023164.00.01-TM:7	F_extract	326	0.0016
mk4.015432.02.01-TM:6	F_extract	325	0.0016
mk4.000180.08.01-TM:6	F_extract	325	0.0016
mk4.000656.02.01-TM:5	F_extract	328	0.0016
mk4.016110.00.01-TM:13	F_extract	328	0.0016
mk4.004674.01.01-TM:4	F_extract	324	0.0016
mk4.002168.04.01-TM:4	F_extract	324	0.0016
mk4.006271.00.01-TM:5	F_extract	324	0.0016
mk4.002759.00.01-TM:7	F_extract	326	0.0016
mk4.021966.00.01-TM:14	F_extract	328	0.0016
mk4.000990.05.01-TM:6	F_extract	324	0.0016
mk4.023361.00.01-TM:10	F_extract	324	0.0017
mk4.010792.03.01-TM:4	F_extract	324	0.0017
mk4.003582.00.01-TM:11	F_extract	327	0.0017
mk4.031738.00.01-TM:10	F_extract	335	0.0017
mk4.001587.05.01-TM:4	F_extract	324	0.0017
mk4.041435.00.01-TM:7	F_extract	326	0.0017
mk4.007538.01.01-TM:7	F_extract	328	0.0017
mk4.044190.01.01-TM:5	F_extract	330	0.0017
mk4.000394.09.01-TM:6	F_extract	324	0.0017
mk4.030476.00.01-TM:7	F_extract	330	0.0017
mk4.004907.02.01-TM:5	F_extract	324	0.0017
mk4.002634.00.01-TM:5	F_extract	324	0.0017
mk4.097248.00.01-TM:5	F_extract	324	0.0017
mk4.003370.00.01-TM:7	F_extract	330	0.0017
mk4.002692.02.01-TM:6	F_extract	332	0.0017
mk4.020400.00.01-TM:4	F_extract	325	0.0017
mk4.024950.00.01-TM:6	F_extract	324	0.0017
mk4.009754.00.01-TM:13	F_extract	338	0.0017
mk4.062475.00.01-TM:5	F_extract	328	0.0018
mk4.001497.00.01-TM:5	F_extract	324	0.0018
mk4.000871.01.01-TM:8	F_extract	328	0.0018
mk4.005807.02.01-TM:8	F_extract	325	0.0018
mk4.006686.05.01-TM:6	F_extract	333	0.0018
mk4.000020.03.01-TM:7	F_extract	327	0.0018
mk4.029237.00.01-TM:5	F_extract	324	0.0018
mk4.006446.01.01-TM:12	F_extract	326	0.0018
mk4.034835.02.01-TM:12	F_extract	328	0.0018
mk4.005784.01.01-TM:5	F_extract	327	0.0018
mk4.000723.00.01-TM:5	F_extract	324	0.0018
mk4.000421.00.01-TM:7	F_extract	324	0.0018
mk4.004391.01.01-TM:5	F_extract	330	0.0018
mk4.002749.02.01-TM:8	F_extract	325	0.0018
mk4.001535.03.01-TM:6	F_extract	326	0.0018
mk4.000785.00.01-TM:6	F_extract	329	0.0018
mk4.002058.02.01-TM:6	F_extract	334	0.0019
mk4.000943.09.01-TM:5	F_extract	325	0.0019
mk4.024637.00.01-TM:6	F_extract	327	0.0019
mk4.001862.01.01-TM:5	F_extract	324	0.0019
mk4.002299.04.02-TM:5	F_extract	324	0.0019
mk4.009044.00.01-TM:8	F_extract	325	0.0019
mk4.007388.02.01-TM:5	F_extract	324	0.0019
mk4.016522.00.01-TM:6	F_extract	328	0.0019
mk4.005572.02.01-TM:6	F_extract	324	0.0019
mk4.004469.04.01-TM:6	F_extract	326	0.0019
mk4.002299.04.01-TM:5	F_extract	324	0.0019
mk4.065294.00.01-TM:6	F_extract	339	0.0019
mk4.000129.05.01-TM:9	F_extract	332	0.0019
mk4.002013.04.01-TM:6	F_extract	325	0.0019
mk4.017060.00.01-TM:8	F_extract	326	0.0019
mk4.000588.08.01-TM:5	F_extract	325	0.0019
mk4.007116.02.01-TM:7	F_extract	333	0.002
mk4.026082.00.01-TM:6	F_extract	327	0.002
mk4.004288.00.01-TM:5	F_extract	328	0.002
mk4.027458.00.01-TM:5	F_extract	324	0.002
mk4.028071.00.01-TM:6	F_extract	325	0.002
mk4.000785.02.01-TM:5	F_extract	325	0.002
mk4.009783.01.01-TM:5	F_extract	324	0.002
mk4.012659.00.01-TM:7	F_extract	324	0.002
mk4.002997.01.01-TM:4	F_extract	324	0.002
mk4.000465.06.01-TM:5	F_extract	327	0.002
mk4.002266.00.01-TM:6	F_extract	328	0.002
mk4.000711.05.01-TM:12	F_extract	324	0.002
mk4.050269.01.01-TM:5	F_extract	324	0.002
mk4.112760.00.01-TM:9	F_extract	324	0.002
mk4.000304.10.01-TM:5	F_extract	324	0.002
mk4.001765.04.01-TM:7	F_extract	327	0.002
mk4.007017.01.01-TM:6	F_extract	328	0.002
mk4.000162.07.01-TM:5	F_extract	326	0.002
mk4.000928.03.01-TM:5	F_extract	327	0.0021
mk4.000033.05.01-TM:12	F_extract	330	0.0021
mk4.023765.01.01-TM:5	F_extract	333	0.0021
mk4.005356.00.01-TM:7	F_extract	329	0.0021
mk4.005042.00.01-TM:5	F_extract	325	0.0021
mk4.000254.09.01-TM:4	F_extract	324	0.0021
mk4.000473.07.01-TM:5	F_extract	324	0.0021
mk4.003078.01.01-TM:12	F_extract	339	0.0021
mk4.000957.03.01-TM:13	F_extract	324	0.0022
mk4.000377.05.01-TM:12	F_extract	328	0.0022
mk4.043315.01.01-TM:10	F_extract	332	0.0022
mk4.004966.07.01-TM:6	F_extract	324	0.0022
mk4.003794.01.01-TM:4	F_extract	324	0.0022
mk4.024776.02.01-TM:5	F_extract	329	0.0022
mk4.004977.02.01-TM:4	F_extract	325	0.0022
mk4.000581.05.01-TM:9	F_extract	324	0.0022
mk4.007949.00.01-TM:6	F_extract	324	0.0023
mk4.006272.02.01-TM:12	F_extract	340	0.0023
mk4.020528.00.01-TM:4	F_extract	325	0.0023
mk4.002661.07.01-TM:12	F_extract	334	0.0023
mk4.000149.00.01-TM:6	F_extract	330	0.0023
mk4.000118.04.01-TM:6	F_extract	324	0.0023
mk4.000022.03.01-TM:5	F_extract	326	0.0023
mk4.002877.00.01-TM:6	F_extract	326	0.0023
mk4.000387.03.01-TM:12	F_extract	339	0.0024
mk4.028649.04.01-TM:7	F_extract	325	0.0024
mk4.025669.00.01-TM:5	F_extract	324	0.0024
mk4.019924.01.01-TM:4	F_extract	324	0.0024
mk4.047532.00.01-TM:11	F_extract	332	0.0024
mk4.000458.08.01-TM:5	F_extract	324	0.0024
mk4.003695.00.01-TM:12	F_extract	329	0.0024
mk4.028014.00.01-TM:7	F_extract	336	0.0024
mk4.016047.00.01-TM:8	F_extract	328	0.0024
mk4.019085.00.01-TM:5	F_extract	338	0.0024
mk4.021371.02.01-TM:6	F_extract	335	0.0025
mk4.014105.01.01-TM:4	F_extract	324	0.0025
mk4.000911.00.01-TM:9	F_extract	334	0.0025
mk4.001919.01.01-TM:5	F_extract	325	0.0025
mk4.023242.00.01-TM:11	F_extract	331	0.0025
mk4.001801.00.01-TM:8	F_extract	333	0.0025
mk4.025433.00.01-TM:5	F_extract	329	0.0025
mk4.001225.08.01-TM:10	F_extract	330	0.0025
mk4.012893.00.01-TM:4	F_extract	324	0.0025
mk4.020923.00.01-TM:4	F_extract	324	0.0025
mk4.022208.00.01-TM:4	F_extract	324	0.0025
mk4.020797.01.01-TM:7	F_extract	331	0.0025
mk4.020454.01.01-TM:6	F_extract	324	0.0025
mk4.000348.10.01-TM:3	F_extract	327	0.0025
mk4.000269.01.01-TM:12	F_extract	329	0.0025
mk4.004491.00.01-TM:8	F_extract	324	0.0025
mk4.002091.02.01-TM:6	F_extract	325	0.0026
mk4.001541.08.01-TM:6	F_extract	330	0.0026
mk4.006637.01.01-TM:9	F_extract	327	0.0026
mk4.003906.01.01-TM:5	F_extract	326	0.0026
mk4.007176.00.01-TM:7	F_extract	327	0.0026
mk4.002687.04.01-TM:6	F_extract	327	0.0026
mk4.001757.07.01-TM:4	F_extract	324	0.0026
mk4.004137.00.01-TM:5	F_extract	324	0.0026
mk4.002153.00.01-TM:6	F_extract	324	0.0026
mk4.008013.02.01-TM:4	F_extract	330	0.0027
mk4.013443.00.01-TM:7	F_extract	324	0.0027
mk4.004230.05.01-TM:6	F_extract	327	0.0027
mk4.006256.01.01-TM:8	F_extract	330	0.0027
mk4.043429.01.01-TM:5	F_extract	324	0.0027
mk4.011671.01.01-TM:6	F_extract	332	0.0027
mk4.002769.05.01-TM:5	F_extract	325	0.0027
mk4.001327.03.01-TM:6	F_extract	324	0.0027
mk4.005367.02.01-TM:5	F_extract	324	0.0028
mk4.028035.01.01-TM:5	F_extract	324	0.0028
mk4.011414.00.01-TM:7	F_extract	324	0.0028
mk4.005283.04.01-TM:5	F_extract	328	0.0028
mk4.005774.01.01-TM:5	F_extract	328	0.0028
mk4.012416.01.01-TM:6	F_extract	324	0.0028
mk4.008510.02.01-TM:6	F_extract	329	0.0028
mk4.000218.00.01-TM:6	F_extract	324	0.0028
mk4.003776.05.01-TM:5	F_extract	324	0.0028
mk4.001412.04.01-TM:6	F_extract	328	0.0029
mk4.004919.01.01-TM:5	F_extract	326	0.0029
mk4.000189.02.01-TM:5	F_extract	326	0.0029
mk4.010658.02.01-TM:9	F_extract	325	0.0029
mk4.005899.01.01-TM:13	F_extract	326	0.0029
mk4.000323.00.01-TM:6	F_extract	327	0.0029
mk4.009537.00.01-TM:6	F_extract	324	0.0029
mk4.002234.01.01-TM:11	F_extract	327	0.0029
mk4.000920.06.01-TM:4	F_extract	324	0.0029
mk4.013819.05.01-TM:4	F_extract	324	0.0029
mk4.008963.00.01-TM:6	F_extract	326	0.0029
mk4.003386.03.01-TM:5	F_extract	325	0.0029
mk4.000649.00.01-TM:6	F_extract	325	0.0029
mk4.009412.00.01-TM:5	F_extract	324	0.0029
mk4.002418.02.01-TM:8	F_extract	325	0.0029
mk4.001486.07.01-TM:4	F_extract	324	0.0029
mk4.001252.03.01-TM:5	F_extract	327	0.003
mk4.047682.01.01-TM:9	F_extract	330	0.003
mk4.000887.07.01-TM:6	F_extract	329	0.003
mk4.040373.00.01-TM:4	F_extract	324	0.003
mk4.003838.00.01-TM:7	F_extract	325	0.003
mk4.058500.00.01-TM:6	F_extract	324	0.003
mk4.033250.00.01-TM:5	F_extract	328	0.003
mk4.009448.00.01-TM:5	F_extract	327	0.003
mk4.010400.02.01-TM:7	F_extract	325	0.003
mk4.016171.01.01-TM:5	F_extract	324	0.003
mk4.013999.00.01-TM:7	F_extract	327	0.0031
mk4.003070.02.01-TM:10	F_extract	336	0.0031
mk4.007494.05.01-TM:5	F_extract	325	0.0031
mk4.001328.00.01-TM:7	F_extract	325	0.0031
mk4.000085.14.01-TM:5	F_extract	328	0.0031
mk4.002881.02.01-TM:6	F_extract	329	0.0031
mk4.023939.00.01-TM:4	F_extract	327	0.0031
mk4.001816.08.01-TM:4	F_extract	324	0.0032
mk4.001486.04.01-TM:9	F_extract	343	0.0032
mk4.022996.00.01-TM:4	F_extract	324	0.0032
mk4.063848.00.01-TM:5	F_extract	327	0.0032
mk4.000892.06.01-TM:4	F_extract	324	0.0032
mk4.058474.00.01-TM:5	F_extract	324	0.0032
mk4.000010.11.01-TM:5	F_extract	324	0.0032
mk4.000576.12.01-TM:4	F_extract	324	0.0032
mk4.019915.00.01-TM:4	F_extract	331	0.0032
mk4.020979.01.01-TM:4	F_extract	324	0.0032
mk4.025678.00.01-TM:5	F_extract	324	0.0032
mk4.004224.00.01-TM:5	F_extract	324	0.0032
mk4.005662.00.01-TM:5	F_extract	324	0.0033
mk4.000202.07.01-TM:11	F_extract	348	0.0033
mk4.004172.00.01-TM:5	F_extract	326	0.0033
mk4.047334.00.01-TM:8	F_extract	327	0.0033
mk4.001266.03.01-TM:5	F_extract	324	0.0033
mk4.011781.03.01-TM:4	F_extract	325	0.0033
mk4.009398.00.01-TM:14	F_extract	324	0.0034
mk4.038514.00.01-TM:7	F_extract	335	0.0034
mk4.015276.00.01-TM:9	F_extract	333	0.0034
mk4.002853.00.01-TM:12	F_extract	352	0.0034
mk4.014252.00.01-TM:6	F_extract	329	0.0035
mk4.019532.00.01-TM:5	F_extract	327	0.0035
mk4.000111.06.01-TM:7	F_extract	325	0.0035
mk4.020573.02.01-TM:5	F_extract	328	0.0035
mk4.006503.02.01-TM:5	F_extract	324	0.0035
mk4.008166.01.01-TM:5	F_extract	324	0.0035
mk4.058514.00.01-TM:5	F_extract	330	0.0035
mk4.010315.01.01-TM:5	F_extract	327	0.0036
mk4.015367.00.01-TM:9	F_extract	334	0.0036
mk4.012403.00.01-TM:5	F_extract	324	0.0036
mk4.001748.02.01-TM:4	F_extract	324	0.0036
mk4.001760.02.01-TM:5	F_extract	328	0.0036
mk4.003018.04.01-TM:6	F_extract	324	0.0036
mk4.002683.04.01-TM:5	F_extract	327	0.0036
mk4.001372.02.01-TM:9	F_extract	325	0.0036
mk4.000507.12.01-TM:5	F_extract	324	0.0036
mk4.003540.01.01-TM:5	F_extract	327	0.0036
mk4.000386.16.01-TM:11	F_extract	331	0.0036
mk4.001138.04.01-TM:7	F_extract	327	0.0036
mk4.004303.01.01-TM:5	F_extract	327	0.0036
mk4.028431.00.01-TM:6	F_extract	324	0.0036
mk4.000108.08.01-TM:7	F_extract	324	0.0037
mk4.001731.02.01-TM:5	F_extract	324	0.0037
mk4.002936.01.01-TM:4	F_extract	327	0.0037
mk4.003915.04.01-TM:6	F_extract	324	0.0037
mk4.014274.00.01-TM:6	F_extract	324	0.0037
mk4.000385.05.01-TM:5	F_extract	324	0.0037
mk4.000992.05.01-TM:5	F_extract	325	0.0037
mk4.006681.00.01-TM:4	F_extract	325	0.0037
mk4.012121.00.01-TM:5	F_extract	325	0.0037
mk4.004156.02.01-TM:5	F_extract	325	0.0037
mk4.001826.00.01-TM:4	F_extract	325	0.0038
mk4.000130.16.01-TM:5	F_extract	325	0.0038
mk4.001012.08.01-TM:4	F_extract	329	0.0038
mk4.075142.00.01-TM:4	F_extract	327	0.0038
mk4.057167.01.01-TM:5	F_extract	325	0.0038
mk4.003359.01.01-TM:3	F_extract	324	0.0038
mk4.001541.04.01-TM:6	F_extract	325	0.0038
mk4.000247.04.01-TM:4	F_extract	326	0.0039
mk4.015482.01.01-TM:11	F_extract	350	0.0039
mk4.002893.03.01-TM:6	F_extract	325	0.0039
mk4.009287.01.01-TM:5	F_extract	327	0.0039
mk4.001678.03.01-TM:7	F_extract	333	0.0039
mk4.029516.03.01-TM:6	F_extract	330	0.0039
mk4.011166.03.01-TM:7	F_extract	324	0.0039
mk4.000325.02.01-TM:11	F_extract	324	0.0039
mk4.008288.00.01-TM:12	F_extract	324	0.0039
mk4.000675.13.01-TM:9	F_extract	325	0.0039
mk4.002799.02.01-TM:4	F_extract	324	0.0039
mk4.009229.00.01-TM:5	F_extract	328	0.0039
mk4.006352.02.01-TM:4	F_extract	324	0.0039
mk4.002427.03.01-TM:7	F_extract	331	0.004
mk4.000467.08.01-TM:6	F_extract	332	0.004
mk4.002866.03.01-TM:4	F_extract	324	0.004
mk4.003236.02.01-TM:5	F_extract	325	0.004
mk4.029825.01.01-TM:4	F_extract	325	0.004
mk4.002635.00.01-TM:7	F_extract	330	0.004
mk4.001711.04.01-TM:5	F_extract	330	0.0041
mk4.021767.00.01-TM:5	F_extract	330	0.0041
mk4.004711.03.01-TM:11	F_extract	325	0.0041
mk4.013487.00.01-TM:7	F_extract	324	0.0041
mk4.009674.00.01-TM:6	F_extract	329	0.0041
mk4.009372.00.01-TM:5	F_extract	324	0.0041
mk4.038468.03.01-TM:6	F_extract	324	0.0041
mk4.013799.00.01-TM:5	F_extract	324	0.0041
mk4.002172.02.01-TM:6	F_extract	328	0.0042
mk4.002714.04.01-TM:6	F_extract	324	0.0042
mk4.002510.01.01-TM:4	F_extract	324	0.0042
mk4.008560.02.01-TM:8	F_extract	339	0.0042
mk4.002019.04.01-TM:5	F_extract	324	0.0042
mk4.000732.11.01-TM:6	F_extract	327	0.0042
mk4.006946.00.01-TM:5	F_extract	324	0.0043
mk4.001166.15.01-TM:7	F_extract	326	0.0043
mk4.007700.01.01-TM:6	F_extract	325	0.0043
mk4.002529.03.01-TM:7	F_extract	326	0.0043
mk4.023701.00.01-TM:5	F_extract	324	0.0043
mk4.030734.00.01-TM:6	F_extract	326	0.0043
mk4.004804.00.01-TM:6	F_extract	324	0.0043
mk4.003802.01.01-TM:7	F_extract	325	0.0043
mk4.014986.03.01-TM:8	F_extract	335	0.0043
mk4.003647.03.01-TM:7	F_extract	327	0.0043
mk4.004189.01.01-TM:7	F_extract	324	0.0044
mk4.012183.00.01-TM:6	F_extract	327	0.0044
mk4.012932.00.01-TM:5	F_extract	326	0.0044
mk4.041360.00.01-TM:9	F_extract	341	0.0044
mk4.003337.03.01-TM:5	F_extract	324	0.0044
mk4.008686.00.01-TM:6	F_extract	324	0.0044
mk4.024763.01.01-TM:6	F_extract	324	0.0044
mk4.002288.02.01-TM:8	F_extract	331	0.0044
mk4.002769.03.01-TM:5	F_extract	324	0.0045
mk4.000874.09.01-TM:5	F_extract	326	0.0045
mk4.014100.00.01-TM:4	F_extract	324	0.0045
mk4.002439.01.01-TM:5	F_extract	324	0.0045
mk4.005600.00.01-TM:6	F_extract	324	0.0045
mk4.002881.01.01-TM:6	F_extract	338	0.0046
mk4.001077.05.01-TM:6	F_extract	329	0.0046
mk4.002738.02.01-TM:6	F_extract	327	0.0046
mk4.000518.02.01-TM:9	F_extract	324	0.0046
mk4.000131.00.01-TM:7	F_extract	331	0.0047
mk4.000940.02.01-TM:5	F_extract	326	0.0047
mk4.017286.00.01-TM:5	F_extract	324	0.0047
mk4.025650.00.01-TM:7	F_extract	332	0.0048
mk4.027823.01.01-TM:4	F_extract	324	0.0048
mk4.005774.00.01-TM:5	F_extract	327	0.0048
mk4.000018.03.01-TM:4	F_extract	325	0.0048
mk4.022484.00.01-TM:3	F_extract	324	0.0048
mk4.005371.00.01-TM:7	F_extract	326	0.0048
mk4.003938.01.01-TM:7	F_extract	329	0.0048
mk4.009767.02.01-TM:4	F_extract	324	0.0048
mk4.020363.00.01-TM:5	F_extract	324	0.0049
mk4.002901.00.01-TM:4	F_extract	324	0.0049
mk4.007063.01.01-TM:13	F_extract	352	0.0049
mk4.013897.00.01-TM:5	F_extract	331	0.0049
mk4.003971.00.01-TM:8	F_extract	329	0.0049
mk4.070744.00.01-TM:5	F_extract	324	0.0049
mk4.000709.03.01-TM:4	F_extract	324	0.0049
mk4.013251.00.01-TM:5	F_extract	326	0.005
mk4.000139.04.01-TM:4	F_extract	325	0.005
mk4.037618.00.01-TM:4	F_extract	327	0.005
mk4.017592.00.01-TM:6	F_extract	333	0.005
mk4.017515.02.01-TM:6	F_extract	331	0.005
mk4.000442.04.01-TM:8	F_extract	328	0.005
mk4.013492.00.01-TM:7	F_extract	324	0.0051
mk4.006297.00.01-TM:4	F_extract	324	0.0051
mk4.015007.00.01-TM:4	F_extract	324	0.0051
mk4.002524.00.01-TM:4	F_extract	325	0.0052
mk4.000904.06.01-TM:5	F_extract	324	0.0052
mk4.005820.00.02-TM:5	F_extract	333	0.0053
mk4.005552.01.01-TM:6	F_extract	324	0.0053
mk4.014465.03.01-TM:7	F_extract	328	0.0053
mk4.000418.10.01-TM:7	F_extract	324	0.0053
mk4.001853.06.01-TM:6	F_extract	324	0.0053
mk4.013611.01.01-TM:7	F_extract	330	0.0054
mk4.005820.00.01-TM:3	F_extract	324	0.0054
mk4.018463.00.01-TM:5	F_extract	324	0.0054
mk4.005935.02.01-TM:5	F_extract	325	0.0054
mk4.006707.01.01-TM:12	F_extract	324	0.0054
mk4.005226.00.01-TM:4	F_extract	324	0.0054
mk4.014465.04.01-TM:7	F_extract	327	0.0054
mk4.003291.04.01-TM:5	F_extract	324	0.0055
mk4.010462.02.01-TM:3	F_extract	324	0.0055
mk4.007868.03.01-TM:5	F_extract	324	0.0055
mk4.012214.00.01-TM:3	F_extract	324	0.0055
mk4.004437.00.01-TM:5	F_extract	329	0.0055
mk4.006266.02.01-TM:12	F_extract	327	0.0056
mk4.002521.02.01-TM:4	F_extract	326	0.0056
mk4.000271.05.01-TM:10	F_extract	332	0.0056
mk4.000924.05.01-TM:5	F_extract	325	0.0057
mk4.009002.00.01-TM:5	F_extract	330	0.0057
mk4.001526.01.01-TM:5	F_extract	328	0.0057
mk4.007777.01.01-TM:4	F_extract	324	0.0057
mk4.019855.00.01-TM:6	F_extract	326	0.0057
mk4.004095.01.01-TM:4	F_extract	324	0.0058
mk4.004497.00.01-TM:6	F_extract	324	0.0058
mk4.002724.00.01-TM:5	F_extract	324	0.0058
mk4.000713.09.01-TM:5	F_extract	324	0.0058
mk4.000090.03.01-TM:6	F_extract	329	0.0058
mk4.000957.01.02-TM:12	F_extract	369	0.0058
mk4.000164.05.01-TM:6	F_extract	328	0.0059
mk4.005650.02.01-TM:4	F_extract	325	0.0059
mk4.000871.03.01-TM:6	F_extract	324	0.0059
mk4.001871.00.01-TM:4	F_extract	324	0.0059
mk4.017135.00.01-TM:4	F_extract	324	0.006
mk4.053492.00.01-TM:5	F_extract	325	0.006
mk4.044600.00.01-TM:5	F_extract	324	0.006
mk4.033258.00.01-TM:7	F_extract	327	0.0061
mk4.000242.05.01-TM:3	F_extract	324	0.0061
mk4.004290.03.01-TM:4	F_extract	324	0.0061
mk4.000251.01.01-TM:5	F_extract	324	0.0061
mk4.009459.00.01-TM:4	F_extract	324	0.0061
mk4.034971.03.01-TM:6	F_extract	324	0.0061
mk4.012652.01.01-TM:4	F_extract	325	0.0061
mk4.008189.00.01-TM:9	F_extract	325	0.0062
mk4.000186.03.01-TM:10	F_extract	327	0.0062
mk4.011893.01.01-TM:7	F_extract	328	0.0062
mk4.005742.03.01-TM:6	F_extract	326	0.0062
mk4.000035.06.01-TM:10	F_extract	334	0.0062
mk4.009878.02.01-TM:9	F_extract	342	0.0062
mk4.008513.01.02-TM:5	F_extract	324	0.0062
mk4.008026.01.01-TM:4	F_extract	330	0.0062
mk4.008655.00.01-TM:3	F_extract	324	0.0063
mk4.015549.02.01-TM:8	F_extract	337	0.0063
mk4.017835.00.01-TM:5	F_extract	324	0.0063
mk4.007347.00.01-TM:3	F_extract	324	0.0063
mk4.000332.07.01-TM:6	F_extract	332	0.0064
mk4.044474.00.01-TM:10	F_extract	326	0.0064
mk4.004310.01.01-TM:8	F_extract	324	0.0064
mk4.020848.00.01-TM:5	F_extract	324	0.0064
mk4.001401.10.01-TM:4	F_extract	324	0.0064
mk4.013599.01.01-TM:4	F_extract	324	0.0064
mk4.000070.05.01-TM:9	F_extract	329	0.0064
mk4.004048.00.01-TM:5	F_extract	327	0.0065
mk4.000580.00.01-TM:5	F_extract	324	0.0065
mk4.002235.01.01-TM:6	F_extract	324	0.0065
mk4.000685.07.01-TM:4	F_extract	324	0.0065
mk4.008958.00.01-TM:4	F_extract	324	0.0065
mk4.004437.02.01-TM:6	F_extract	331	0.0066
mk4.002080.04.01-TM:4	F_extract	324	0.0066
mk4.000090.04.01-TM:12	F_extract	341	0.0066
mk4.020272.00.01-TM:5	F_extract	331	0.0067
mk4.003793.01.01-TM:5	F_extract	330	0.0067
mk4.013043.01.01-TM:5	F_extract	324	0.0067
mk4.003367.01.01-TM:5	F_extract	333	0.0067
mk4.014690.00.01-TM:5	F_extract	324	0.0067
mk4.014339.00.01-TM:10	F_extract	341	0.0068
mk4.002285.05.01-TM:6	F_extract	326	0.0068
mk4.000324.01.01-TM:5	F_extract	326	0.0068
mk4.008325.00.01-TM:8	F_extract	327	0.0068
mk4.008848.02.01-TM:6	F_extract	324	0.0069
mk4.001845.00.01-TM:5	F_extract	325	0.0069
mk4.000535.07.01-TM:4	F_extract	327	0.0069
mk4.001002.11.01-TM:4	F_extract	326	0.0069
mk4.001530.00.01-TM:8	F_extract	325	0.0069
mk4.000143.18.01-TM:5	F_extract	326	0.0069
mk4.022131.01.01-TM:5	F_extract	326	0.007
mk4.007112.06.01-TM:4	F_extract	324	0.007
mk4.002389.08.01-TM:5	F_extract	330	0.0071
mk4.000056.13.01-TM:7	F_extract	324	0.0071
mk4.029042.00.01-TM:6	F_extract	325	0.0071
mk4.000231.03.01-TM:5	F_extract	324	0.0071
mk4.003995.01.01-TM:7	F_extract	324	0.0071
mk4.021333.00.01-TM:4	F_extract	325	0.0072
mk4.007796.00.01-TM:4	F_extract	325	0.0072
mk4.000801.06.01-TM:6	F_extract	325	0.0072
mk4.000121.11.01-TM:6	F_extract	329	0.0072
mk4.021250.00.01-TM:3	F_extract	324	0.0072
mk4.017038.01.01-TM:4	F_extract	324	0.0072
mk4.044940.00.01-TM:4	F_extract	324	0.0072
mk4.009243.00.01-TM:5	F_extract	324	0.0072
mk4.059399.02.01-TM:4	F_extract	324	0.0072
mk4.023568.00.01-TM:3	F_extract	327	0.0073
mk4.006686.01.01-TM:5	F_extract	324	0.0073
mk4.001700.04.01-TM:5	F_extract	325	0.0073
mk4.004030.02.01-TM:7	F_extract	330	0.0073
mk4.007727.00.01-TM:4	F_extract	324	0.0073
mk4.010443.00.01-TM:4	F_extract	324	0.0073
mk4.003448.02.01-TM:7	F_extract	328	0.0073
mk4.008315.00.01-TM:4	F_extract	324	0.0073
mk4.000181.04.01-TM:6	F_extract	329	0.0074
mk4.003782.03.01-TM:4	F_extract	324	0.0074
mk4.029656.00.01-TM:5	F_extract	324	0.0074
mk4.014465.00.01-TM:7	F_extract	327	0.0074
mk4.006883.00.01-TM:5	F_extract	324	0.0074
mk4.000357.04.01-TM:5	F_extract	324	0.0075
mk4.003075.04.01-TM:5	F_extract	324	0.0075
mk4.001456.05.01-TM:8	F_extract	324	0.0075
mk4.001123.00.01-TM:4	F_extract	324	0.0075
mk4.001096.00.01-TM:6	F_extract	324	0.0075
mk4.014833.01.01-TM:6	F_extract	329	0.0075
mk4.001979.05.01-TM:4	F_extract	330	0.0077
mk4.002008.06.01-TM:3	F_extract	324	0.0077
mk4.009555.02.01-TM:4	F_extract	324	0.0077
mk4.000281.10.01-TM:8	F_extract	324	0.0078
mk4.065273.00.01-TM:5	F_extract	325	0.0078
mk4.002937.00.01-TM:7	F_extract	327	0.0078
mk4.014801.02.01-TM:4	F_extract	327	0.0078
mk4.053440.00.01-TM:5	F_extract	328	0.0078
mk4.000341.05.01-TM:7	F_extract	331	0.0078
mk4.002427.04.01-TM:4	F_extract	324	0.0078
mk4.002585.04.01-TM:5	F_extract	332	0.0079
mk4.000392.10.01-TM:5	F_extract	328	0.0079
mk4.014719.00.01-TM:6	F_extract	333	0.0079
mk4.007116.00.01-TM:5	F_extract	326	0.0079
mk4.001551.07.01-TM:3	F_extract	326	0.008
mk4.001943.01.01-TM:3	F_extract	324	0.008
mk4.001771.01.01-TM:6	F_extract	331	0.008
mk4.001650.00.01-TM:3	F_extract	324	0.008
mk4.001392.10.01-TM:8	F_extract	325	0.0081
mk4.012106.00.01-TM:5	F_extract	331	0.0081
mk4.003522.01.01-TM:7	F_extract	324	0.0081
mk4.038460.00.01-TM:4	F_extract	324	0.0081
mk4.013953.00.01-TM:5	F_extract	327	0.0081
mk4.028704.00.01-TM:5	F_extract	324	0.0081
mk4.003056.03.01-TM:4	F_extract	324	0.0082
mk4.004109.03.01-TM:7	F_extract	337	0.0082
mk4.003863.01.01-TM:5	F_extract	330	0.0082
mk4.006604.00.01-TM:5	F_extract	333	0.0082
mk4.006636.00.01-TM:6	F_extract	339	0.0082
mk4.010538.00.01-TM:6	F_extract	326	0.0082
mk4.001541.00.01-TM:12	F_extract	331	0.0083
mk4.028791.00.01-TM:8	F_extract	327	0.0083
mk4.025583.00.01-TM:4	F_extract	324	0.0083
mk4.001320.02.01-TM:5	F_extract	324	0.0083
mk4.000489.00.01-TM:4	F_extract	325	0.0083
mk4.001014.07.01-TM:6	F_extract	325	0.0084
mk4.012584.01.01-TM:4	F_extract	325	0.0084
mk4.000957.00.01-TM:3	F_extract	324	0.0084
mk4.000365.09.01-TM:3	F_extract	324	0.0084
mk4.000039.15.01-TM:4	F_extract	324	0.0084
mk4.005623.00.01-TM:6	F_extract	324	0.0085
mk4.003744.01.01-TM:7	F_extract	324	0.0086
mk4.015311.00.01-TM:4	F_extract	324	0.0086
mk4.008262.00.01-TM:4	F_extract	324	0.0087
mk4.018192.02.01-TM:5	F_extract	324	0.0087
mk4.027666.00.01-TM:7	F_extract	324	0.0088
mk4.008159.01.01-TM:6	F_extract	328	0.0088
mk4.002996.01.01-TM:6	F_extract	324	0.0088
mk4.020124.00.01-TM:4	F_extract	324	0.0088
mk4.002249.06.01-TM:4	F_extract	324	0.0089
mk4.002342.00.01-TM:4	F_extract	333	0.009
mk4.001055.05.01-TM:3	F_extract	324	0.009
mk4.009682.02.01-TM:4	F_extract	324	0.009
mk4.003236.02.02-TM:6	F_extract	324	0.009
mk4.008963.02.01-TM:6	F_extract	325	0.0091
mk4.026290.01.01-TM:6	F_extract	334	0.0091
mk4.001510.05.01-TM:6	F_extract	324	0.0091
mk4.012270.00.01-TM:3	F_extract	324	0.0092
mk4.002184.04.01-TM:5	F_extract	327	0.0093
mk4.002184.03.01-TM:6	F_extract	327	0.0093
mk4.000129.13.01-TM:5	F_extract	328	0.0093
mk4.021784.00.01-TM:6	F_extract	324	0.0094
mk4.024730.00.01-TM:4	F_extract	324	0.0094
mk4.002276.00.01-TM:4	F_extract	324	0.0094
mk4.004847.01.01-TM:5	F_extract	324	0.0095
mk4.003183.03.01-TM:5	F_extract	327	0.0095
mk4.000035.15.01-TM:4	F_extract	325	0.0095
mk4.052495.00.01-TM:4	F_extract	325	0.0095
mk4.000153.15.01-TM:4	F_extract	329	0.0096
mk4.001579.05.01-TM:7	F_extract	333	0.0097
mk4.007746.00.01-TM:10	F_extract	341	0.0097
mk4.000924.03.01-TM:7	F_extract	324	0.0097
mk4.001047.02.01-TM:6	F_extract	326	0.0098
mk4.001889.04.01-TM:4	F_extract	324	0.0098
mk4.000240.02.01-TM:4	F_extract	325	0.0099
mk4.000527.09.01-TM:4	F_extract	324	0.01
mk4.001301.03.01-TM:7	F_extract	324	0.01
mk4.040613.01.01-TM:5	F_extract	324	0.01
mk4.001166.11.01-TM:4	F_extract	328	0.01
mk4.016023.00.01-TM:4	F_extract	329	0.01
mk4.004011.01.01-TM:5	F_extract	324	0.01
mk4.009372.01.01-TM:6	F_extract	324	0.01
mk4.002703.03.01-TM:4	F_extract	325	0.01
mk4.001543.02.01-TM:7	F_extract	333	0.01
mk4.008908.00.01-TM:6	F_extract	324	0.01
mk4.004143.00.01-TM:5	F_extract	324	0.01
mk4.024928.00.01-TM:6	F_extract	326	0.011
mk4.016496.00.01-TM:7	F_extract	324	0.011
mk4.002073.01.01-TM:5	F_extract	324	0.011
mk4.007949.02.01-TM:4	F_extract	330	0.011
mk4.003698.06.02-TM:13	F_extract	331	0.011
mk4.013336.00.01-TM:5	F_extract	324	0.011
mk4.024549.00.01-TM:6	F_extract	324	0.011
mk4.006109.00.01-TM:5	F_extract	325	0.011
mk4.004559.00.01-TM:4	F_extract	324	0.011
mk4.000681.13.01-TM:4	F_extract	324	0.011
mk4.004486.00.01-TM:3	F_extract	324	0.011
mk4.001610.06.01-TM:6	F_extract	324	0.011
mk4.007709.00.01-TM:5	F_extract	326	0.011
mk4.000665.02.01-TM:5	F_extract	330	0.011
mk4.021371.01.01-TM:6	F_extract	325	0.011
mk4.015879.01.01-TM:5	F_extract	325	0.011
mk4.003444.03.01-TM:5	F_extract	324	0.011
mk4.004934.00.01-TM:5	F_extract	328	0.011
mk4.000370.00.01-TM:11	F_extract	327	0.011
mk4.000480.07.01-TM:4	F_extract	325	0.011
mk4.025096.00.01-TM:5	F_extract	327	0.011
mk4.018780.00.01-TM:4	F_extract	327	0.011
mk4.000205.09.01-TM:4	F_extract	324	0.011
mk4.006292.00.01-TM:6	F_extract	325	0.011
mk4.002357.02.01-TM:4	F_extract	324	0.011
mk4.000257.08.01-TM:5	F_extract	328	0.011
mk4.000893.06.01-TM:9	F_extract	325	0.012
mk4.005550.00.01-TM:3	F_extract	324	0.012
mk4.004290.01.01-TM:5	F_extract	326	0.012
mk4.003380.00.01-TM:4	F_extract	329	0.012
mk4.002131.03.01-TM:5	F_extract	339	0.012
mk4.038149.04.01-TM:5	F_extract	325	0.012
mk4.014685.00.01-TM:6	F_extract	329	0.012
mk4.000148.01.01-TM:6	F_extract	335	0.012
mk4.058979.00.01-TM:4	F_extract	327	0.012
mk4.001114.04.01-TM:4	F_extract	325	0.012
mk4.005864.01.01-TM:7	F_extract	326	0.012
mk4.005053.00.01-TM:4	F_extract	327	0.012
mk4.004901.01.01-TM:4	F_extract	331	0.012
mk4.009316.01.01-TM:5	F_extract	324	0.012
mk4.007877.01.01-TM:4	F_extract	324	0.012
mk4.032180.00.01-TM:4	F_extract	324	0.012
mk4.020908.00.01-TM:4	F_extract	324	0.012
mk4.003161.02.01-TM:6	F_extract	326	0.013
mk4.001062.06.01-TM:5	F_extract	325	0.013
mk4.000595.09.01-TM:5	F_extract	328	0.013
mk4.001166.09.01-TM:5	F_extract	324	0.013
mk4.007224.00.01-TM:6	F_extract	324	0.013
mk4.022807.00.01-TM:5	F_extract	324	0.013
mk4.005647.01.01-TM:4	F_extract	324	0.013
mk4.026788.00.01-TM:4	F_extract	324	0.013
mk4.003091.00.01-TM:4	F_extract	324	0.013
mk4.000985.02.01-TM:4	F_extract	324	0.013
mk4.009555.04.01-TM:4	F_extract	326	0.013
mk4.001349.03.01-TM:5	F_extract	324	0.013
mk4.008926.02.01-TM:4	F_extract	329	0.013
mk4.000724.06.01-TM:3	F_extract	324	0.013
mk4.023545.00.01-TM:6	F_extract	324	0.013
mk4.031880.00.01-TM:4	F_extract	325	0.013
mk4.019274.01.01-TM:6	F_extract	327	0.013
mk4.005143.00.01-TM:4	F_extract	324	0.013
mk4.000001.00.01-TM:3	F_extract	324	0.013
mk4.006478.00.01-TM:7	F_extract	341	0.013
mk4.000766.06.01-TM:5	F_extract	325	0.013
mk4.009474.00.01-TM:4	F_extract	325	0.014
mk4.003370.01.01-TM:4	F_extract	324	0.014
mk4.008303.02.01-TM:4	F_extract	324	0.014
mk4.010027.00.01-TM:4	F_extract	326	0.014
mk4.007286.04.01-TM:5	F_extract	324	0.014
mk4.003246.04.01-TM:5	F_extract	324	0.014
mk4.033595.00.01-TM:3	F_extract	324	0.014
mk4.026347.03.01-TM:3	F_extract	325	0.014
mk4.019628.00.01-TM:3	F_extract	325	0.014
mk4.002472.01.01-TM:5	F_extract	324	0.014
mk4.007969.00.01-TM:6	F_extract	340	0.014
mk4.000043.11.01-TM:4	F_extract	324	0.014
mk4.025011.01.01-TM:4	F_extract	325	0.014
mk4.000118.11.01-TM:4	F_extract	324	0.014
mk4.009720.00.01-TM:5	F_extract	325	0.014
mk4.002751.06.01-TM:3	F_extract	324	0.014
mk4.029516.00.01-TM:5	F_extract	328	0.014
mk4.001365.09.01-TM:6	F_extract	341	0.014
mk4.003440.02.01-TM:3	F_extract	324	0.015
mk4.010239.00.01-TM:4	F_extract	329	0.015
mk4.002936.02.01-TM:4	F_extract	324	0.015
mk4.002365.06.01-TM:4	F_extract	324	0.015
mk4.000066.23.01-TM:7	F_extract	324	0.015
mk4.016579.00.01-TM:3	F_extract	326	0.015
mk4.015973.03.01-TM:3	F_extract	324	0.015
mk4.012239.04.01-TM:4	F_extract	324	0.015
mk4.002426.03.01-TM:5	F_extract	327	0.015
mk4.003975.00.02-TM:4	F_extract	324	0.015
mk4.028097.00.01-TM:4	F_extract	324	0.015
mk4.009660.00.01-TM:4	F_extract	325	0.015
mk4.011008.00.01-TM:3	F_extract	324	0.015
mk4.003183.01.01-TM:5	F_extract	326	0.015
mk4.006235.01.01-TM:4	F_extract	327	0.015
mk4.013405.00.01-TM:4	F_extract	324	0.015
mk4.002423.01.01-TM:6	F_extract	336	0.015
mk4.017643.00.01-TM:5	F_extract	327	0.015
mk4.001815.02.01-TM:6	F_extract	327	0.015
mk4.005773.00.01-TM:6	F_extract	332	0.015
mk4.032282.00.01-TM:4	F_extract	324	0.016
mk4.009024.00.01-TM:4	F_extract	327	0.016
mk4.005046.00.01-TM:4	F_extract	324	0.016
mk4.003725.01.01-TM:4	F_extract	325	0.016
mk4.034267.02.01-TM:3	F_extract	324	0.016
mk4.003713.00.01-TM:5	F_extract	331	0.016
mk4.005227.03.01-TM:4	F_extract	328	0.016
mk4.023769.00.01-TM:4	F_extract	324	0.016
mk4.001283.01.01-TM:7	F_extract	331	0.016
mk4.002570.01.01-TM:4	F_extract	324	0.016
mk4.003736.03.01-TM:8	F_extract	329	0.016
mk4.002387.00.01-TM:6	F_extract	332	0.016
mk4.002313.09.01-TM:4	F_extract	324	0.016
mk4.001124.03.01-TM:3	F_extract	324	0.016
mk4.002063.05.01-TM:5	F_extract	324	0.017
mk4.000383.05.01-TM:5	F_extract	324	0.017
mk4.001171.00.01-TM:4	F_extract	324	0.017
mk4.000595.00.01-TM:4	F_extract	324	0.017
mk4.001825.05.01-TM:5	F_extract	329	0.017
mk4.000512.02.01-TM:4	F_extract	324	0.017
mk4.000743.02.01-TM:3	F_extract	324	0.017
mk4.006853.00.01-TM:4	F_extract	327	0.017
mk4.063386.02.01-TM:4	F_extract	324	0.017
mk4.005506.01.01-TM:3	F_extract	324	0.018
mk4.006552.05.01-TM:5	F_extract	324	0.018
mk4.004036.03.01-TM:4	F_extract	325	0.018
mk4.001747.00.01-TM:3	F_extract	324	0.018
mk4.017961.00.01-TM:5	F_extract	324	0.018
mk4.023447.02.01-TM:3	F_extract	325	0.018
mk4.009230.00.01-TM:4	F_extract	326	0.018
mk4.000176.13.01-TM:4	F_extract	324	0.018
mk4.030876.00.01-TM:5	F_extract	324	0.018
mk4.006044.00.01-TM:5	F_extract	324	0.018
mk4.000112.09.01-TM:7	F_extract	334	0.018
mk4.000101.01.01-TM:5	F_extract	327	0.018
mk4.018077.00.01-TM:3	F_extract	325	0.019
mk4.027828.00.01-TM:5	F_extract	326	0.019
mk4.007141.00.01-TM:5	F_extract	325	0.019
mk4.076625.00.01-TM:7	F_extract	330	0.019
mk4.012140.00.01-TM:3	F_extract	324	0.019
mk4.025402.00.01-TM:4	F_extract	326	0.019
mk4.006443.00.01-TM:4	F_extract	324	0.019
mk4.012231.01.01-TM:5	F_extract	324	0.019
mk4.017090.01.01-TM:7	F_extract	326	0.019
mk4.005481.04.01-TM:4	F_extract	324	0.019
mk4.004183.01.01-TM:4	F_extract	329	0.019
mk4.019589.00.01-TM:6	F_extract	324	0.019
mk4.001479.06.01-TM:3	F_extract	324	0.019
mk4.007422.00.01-TM:6	F_extract	327	0.019
mk4.009884.00.01-TM:6	F_extract	325	0.019
mk4.028628.00.01-TM:3	F_extract	324	0.02
mk4.000899.06.01-TM:4	F_extract	324	0.02
mk4.001047.00.01-TM:3	F_extract	324	0.02
mk4.026767.00.01-TM:5	F_extract	326	0.02
mk4.004312.02.01-TM:6	F_extract	325	0.02
mk4.003673.02.01-TM:4	F_extract	326	0.02
mk4.012113.03.01-TM:5	F_extract	324	0.02
mk4.003826.03.01-TM:4	F_extract	326	0.02
mk4.004151.00.01-TM:4	F_extract	329	0.02
mk4.001989.03.01-TM:9	F_extract	326	0.02
mk4.002836.01.01-TM:4	F_extract	326	0.02
mk4.004168.01.01-TM:4	F_extract	328	0.02
mk4.017107.03.01-TM:5	F_extract	326	0.021
mk4.000095.16.01-TM:5	F_extract	328	0.021
mk4.029333.01.01-TM:4	F_extract	324	0.021
mk4.031022.00.01-TM:4	F_extract	324	0.021
mk4.008601.01.01-TM:3	F_extract	329	0.021
mk4.022777.00.01-TM:4	F_extract	324	0.021
mk4.016624.01.01-TM:3	F_extract	325	0.021
mk4.008674.00.01-TM:3	F_extract	324	0.021
mk4.000773.03.01-TM:4	F_extract	324	0.021
mk4.054772.00.01-TM:4	F_extract	324	0.021
mk4.003245.01.01-TM:5	F_extract	324	0.021
mk4.006322.02.01-TM:4	F_extract	324	0.021
mk4.026518.00.01-TM:3	F_extract	324	0.021
mk4.000323.02.01-TM:4	F_extract	324	0.021
mk4.006023.01.01-TM:4	F_extract	324	0.021
mk4.003291.05.01-TM:6	F_extract	327	0.021
mk4.024505.00.01-TM:10	F_extract	329	0.022
mk4.008948.03.01-TM:4	F_extract	327	0.022
mk4.010437.02.01-TM:4	F_extract	326	0.022
mk4.000625.00.01-TM:3	F_extract	324	0.022
mk4.017631.00.01-TM:6	F_extract	329	0.022
mk4.003483.04.01-TM:4	F_extract	324	0.022
mk4.013087.00.01-TM:5	F_extract	324	0.022
mk4.003042.02.01-TM:5	F_extract	324	0.022
mk4.002989.01.01-TM:4	F_extract	324	0.022
mk4.002073.00.01-TM:5	F_extract	326	0.022
mk4.002439.02.01-TM:4	F_extract	327	0.022
mk4.013403.00.01-TM:3	F_extract	324	0.022
mk4.005734.00.01-TM:3	F_extract	324	0.022
mk4.007913.00.01-TM:4	F_extract	324	0.023
mk4.001809.07.01-TM:5	F_extract	324	0.023
mk4.026750.00.01-TM:3	F_extract	324	0.023
mk4.007072.01.01-TM:4	F_extract	325	0.023
mk4.003456.00.01-TM:4	F_extract	324	0.023
mk4.008688.05.01-TM:3	F_extract	326	0.023
mk4.016154.00.01-TM:4	F_extract	326	0.023
mk4.000301.14.01-TM:3	F_extract	325	0.023
mk4.010076.00.01-TM:5	F_extract	325	0.023
mk4.000143.19.01-TM:4	F_extract	324	0.023
mk4.000983.00.01-TM:3	F_extract	324	0.024
mk4.001140.03.01-TM:4	F_extract	325	0.024
mk4.007610.01.01-TM:4	F_extract	324	0.024
mk4.019606.00.01-TM:5	F_extract	324	0.024
mk4.006564.00.01-TM:4	F_extract	324	0.024
mk4.001493.02.01-TM:5	F_extract	328	0.024
mk4.021574.00.01-TM:3	F_extract	324	0.024
mk4.019659.00.01-TM:4	F_extract	324	0.024
mk4.003320.01.01-TM:3	F_extract	324	0.025
mk4.001914.01.01-TM:3	F_extract	324	0.025
mk4.022130.01.01-TM:4	F_extract	325	0.025
mk4.003072.00.01-TM:3	F_extract	324	0.025
mk4.002144.03.01-TM:9	F_extract	324	0.025
mk4.006171.00.01-TM:4	F_extract	324	0.025
mk4.000210.05.01-TM:9	F_extract	334	0.025
mk4.008331.00.01-TM:3	F_extract	325	0.025
mk4.026029.00.01-TM:3	F_extract	324	0.026
mk4.004966.06.01-TM:4	F_extract	326	0.026
mk4.004427.03.01-TM:5	F_extract	327	0.026
mk4.023017.00.01-TM:5	F_extract	324	0.026
mk4.015955.01.01-TM:4	F_extract	324	0.026
mk4.035872.02.01-TM:5	F_extract	329	0.026
mk4.000351.03.01-TM:4	F_extract	325	0.026
mk4.004437.01.01-TM:5	F_extract	332	0.026
mk4.000185.19.01-TM:3	F_extract	325	0.026
mk4.001764.06.01-TM:3	F_extract	324	0.026
mk4.000320.03.01-TM:3	F_extract	324	0.026
mk4.002679.00.01-TM:4	F_extract	324	0.027
mk4.000458.09.01-TM:4	F_extract	326	0.027
mk4.001106.01.01-TM:8	F_extract	372	0.027
mk4.027995.00.01-TM:5	F_extract	327	0.027
mk4.005912.00.01-TM:6	F_extract	330	0.027
mk4.002492.00.01-TM:3	F_extract	324	0.027
mk4.001064.00.01-TM:5	F_extract	324	0.027
mk4.000497.04.01-TM:3	F_extract	324	0.027
mk4.002279.00.01-TM:3	F_extract	324	0.027
mk4.000467.02.01-TM:3	F_extract	324	0.027
mk4.000270.04.01-TM:4	F_extract	325	0.027
mk4.001839.03.01-TM:5	F_extract	324	0.027
mk4.002158.00.01-TM:4	F_extract	327	0.028
mk4.043429.01.02-TM:3	F_extract	324	0.028
mk4.021798.00.01-TM:4	F_extract	324	0.028
mk4.001278.02.01-TM:3	F_extract	324	0.028
mk4.003644.00.01-TM:8	F_extract	340	0.028
mk4.004048.07.01-TM:4	F_extract	324	0.029
mk4.004457.00.01-TM:3	F_extract	324	0.029
mk4.001642.01.01-TM:4	F_extract	324	0.029
mk4.003961.00.01-TM:4	F_extract	324	0.029
mk4.010782.00.01-TM:3	F_extract	324	0.029
mk4.000325.03.01-TM:6	F_extract	327	0.029
mk4.005358.00.01-TM:4	F_extract	328	0.029
mk4.002676.03.01-TM:5	F_extract	332	0.029
mk4.000458.06.01-TM:5	F_extract	324	0.029
mk4.002766.01.01-TM:5	F_extract	325	0.029
mk4.002413.01.01-TM:4	F_extract	324	0.029
mk4.000015.14.01-TM:3	F_extract	324	0.029
mk4.002254.00.01-TM:4	F_extract	324	0.029
mk4.000220.11.01-TM:3	F_extract	324	0.03
mk4.009662.04.01-TM:6	F_extract	324	0.03
mk4.027443.00.01-TM:3	F_extract	324	0.03
mk4.000630.01.01-TM:3	F_extract	328	0.03
mk4.016631.00.01-TM:5	F_extract	328	0.03
mk4.000139.00.01-TM:3	F_extract	324	0.03
mk4.019036.00.01-TM:5	F_extract	324	0.03
mk4.003067.00.01-TM:3	F_extract	324	0.03
mk4.035211.00.01-TM:3	F_extract	324	0.03
mk4.035981.02.01-TM:4	F_extract	324	0.03
mk4.019171.00.01-TM:4	F_extract	324	0.03
mk4.003454.04.01-TM:4	F_extract	324	0.03
mk4.000810.07.01-TM:4	F_extract	326	0.03
mk4.011251.01.01-TM:3	F_extract	327	0.03
mk4.004405.00.01-TM:6	F_extract	340	0.03
mk4.006769.00.01-TM:4	F_extract	324	0.03
mk4.011860.00.01-TM:3	F_extract	324	0.03
mk4.001084.11.01-TM:3	F_extract	325	0.031
mk4.000231.00.01-TM:5	F_extract	326	0.031
mk4.002113.01.01-TM:6	F_extract	340	0.031
mk4.008583.01.01-TM:9	F_extract	330	0.031
mk4.003075.02.01-TM:4	F_extract	328	0.031
mk4.002128.03.01-TM:3	F_extract	324	0.031
mk4.002952.00.01-TM:4	F_extract	324	0.031
mk4.003975.00.01-TM:4	F_extract	326	0.031
mk4.018926.00.01-TM:3	F_extract	326	0.031
mk4.001221.05.01-TM:4	F_extract	324	0.031
mk4.000881.06.01-TM:4	F_extract	324	0.031
mk4.000405.02.01-TM:5	F_extract	324	0.031
mk4.001612.01.01-TM:4	F_extract	324	0.031
mk4.034513.00.01-TM:3	F_extract	324	0.031
mk4.006363.01.01-TM:4	F_extract	324	0.031
mk4.023412.00.01-TM:4	F_extract	324	0.032
mk4.006252.00.01-TM:4	F_extract	324	0.032
mk4.005402.00.01-TM:4	F_extract	324	0.032
mk4.019901.00.01-TM:5	F_extract	324	0.032
mk4.002179.03.01-TM:3	F_extract	324	0.032
mk4.009236.01.01-TM:7	F_extract	332	0.032
mk4.001013.09.01-TM:4	F_extract	325	0.032
mk4.001202.06.01-TM:4	F_extract	324	0.032
mk4.007453.00.01-TM:3	F_extract	324	0.032
mk4.004873.01.01-TM:4	F_extract	326	0.032
mk4.004556.00.01-TM:5	F_extract	324	0.032
mk4.006666.02.01-TM:6	F_extract	325	0.032
mk4.000071.07.01-TM:4	F_extract	324	0.033
mk4.021153.00.01-TM:3	F_extract	324	0.033
mk4.006782.01.01-TM:12	F_extract	324	0.033
mk4.004847.00.01-TM:4	F_extract	324	0.033
mk4.000137.08.01-TM:4	F_extract	325	0.033
mk4.002091.01.01-TM:3	F_extract	324	0.033
mk4.007966.01.01-TM:3	F_extract	327	0.033
mk4.013707.01.01-TM:4	F_extract	324	0.033
mk4.000321.11.01-TM:6	F_extract	324	0.034
mk4.010315.00.01-TM:3	F_extract	324	0.034
mk4.002643.02.01-TM:3	F_extract	324	0.034
mk4.003552.00.01-TM:3	F_extract	325	0.035
mk4.004303.02.01-TM:5	F_extract	324	0.035
mk4.002188.01.01-TM:3	F_extract	324	0.035
mk4.015483.00.01-TM:3	F_extract	324	0.035
mk4.000778.00.01-TM:5	F_extract	325	0.035
mk4.049837.01.01-TM:4	F_extract	324	0.035
mk4.009534.00.01-TM:3	F_extract	324	0.035
mk4.000648.00.01-TM:4	F_extract	326	0.035
mk4.004081.00.01-TM:5	F_extract	324	0.035
mk4.001658.11.01-TM:4	F_extract	324	0.035
mk4.044821.00.01-TM:3	F_extract	324	0.035
mk4.076861.01.01-TM:3	F_extract	324	0.036
mk4.001377.14.01-TM:3	F_extract	324	0.036
mk4.044959.01.01-TM:3	F_extract	324	0.036
mk4.003137.06.01-TM:3	F_extract	325	0.036
mk4.058366.00.01-TM:6	F_extract	326	0.036
mk4.005346.00.01-TM:4	F_extract	325	0.036
mk4.033185.00.01-TM:5	F_extract	326	0.037
mk4.005513.00.01-TM:3	F_extract	324	0.037
mk4.028601.00.01-TM:4	F_extract	326	0.037
mk4.000006.10.01-TM:4	F_extract	324	0.037
mk4.000219.00.01-TM:5	F_extract	325	0.037
mk4.001921.00.01-TM:3	F_extract	324	0.037
mk4.000659.04.01-TM:3	F_extract	324	0.037
mk4.014654.00.01-TM:4	F_extract	324	0.037
mk4.017582.00.01-TM:4	F_extract	324	0.038
mk4.004331.00.01-TM:3	F_extract	324	0.038
mk4.000388.10.01-TM:3	F_extract	324	0.038
mk4.020496.02.01-TM:5	F_extract	328	0.038
mk4.001002.09.01-TM:5	F_extract	327	0.038
mk4.014316.00.01-TM:4	F_extract	325	0.038
mk4.016353.00.01-TM:4	F_extract	325	0.038
mk4.002423.00.01-TM:4	F_extract	331	0.038
mk4.001166.16.01-TM:4	F_extract	326	0.038
mk4.029602.00.01-TM:4	F_extract	324	0.038
mk4.012369.00.01-TM:4	F_extract	325	0.038
mk4.000282.06.01-TM:3	F_extract	324	0.039
mk4.002871.01.01-TM:3	F_extract	324	0.039
mk4.000143.11.01-TM:4	F_extract	327	0.039
mk4.007588.00.01-TM:6	F_extract	324	0.039
mk4.000701.03.01-TM:3	F_extract	325	0.039
mk4.001622.08.01-TM:4	F_extract	325	0.039
mk4.030298.00.01-TM:3	F_extract	324	0.039
mk4.002023.05.01-TM:4	F_extract	324	0.039
mk4.000144.05.01-TM:7	F_extract	340	0.039
mk4.000052.00.01-TM:4	F_extract	324	0.039
mk4.004669.01.01-TM:3	F_extract	324	0.04
mk4.032528.00.02-TM:3	F_extract	324	0.04
mk4.003306.00.01-TM:4	F_extract	326	0.04
mk4.032676.00.01-TM:4	F_extract	324	0.04
mk4.010613.01.01-TM:4	F_extract	324	0.04
mk4.004097.00.01-TM:4	F_extract	325	0.04
mk4.023599.00.01-TM:3	F_extract	324	0.04
mk4.014508.01.01-TM:6	F_extract	325	0.04
mk4.022723.00.01-TM:4	F_extract	324	0.04
mk4.008029.00.01-TM:3	F_extract	326	0.041
mk4.000574.12.01-TM:5	F_extract	326	0.041
mk4.000350.08.01-TM:8	F_extract	334	0.041
mk4.002107.08.01-TM:3	F_extract	324	0.041
mk4.001420.02.01-TM:6	F_extract	324	0.041
mk4.000041.14.01-TM:5	F_extract	325	0.041
mk4.007185.02.01-TM:6	F_extract	326	0.041
mk4.022617.00.01-TM:4	F_extract	324	0.041
mk4.009933.00.01-TM:3	F_extract	324	0.041
mk4.012692.00.01-TM:5	F_extract	325	0.041
mk4.001043.02.01-TM:4	F_extract	324	0.041
mk4.005564.01.01-TM:4	F_extract	328	0.041
mk4.000915.00.01-TM:4	F_extract	324	0.041
mk4.015854.00.01-TM:3	F_extract	324	0.041
mk4.002058.04.01-TM:4	F_extract	324	0.042
mk4.006639.00.01-TM:3	F_extract	325	0.042
mk4.000906.06.01-TM:3	F_extract	325	0.042
mk4.022244.00.01-TM:4	F_extract	324	0.042
mk4.002058.05.01-TM:4	F_extract	336	0.042
mk4.002473.05.01-TM:3	F_extract	324	0.042
mk4.027425.00.01-TM:3	F_extract	324	0.042
mk4.001839.01.01-TM:4	F_extract	324	0.043
mk4.006539.02.01-TM:3	F_extract	324	0.043
mk4.015779.00.01-TM:3	F_extract	324	0.043
mk4.003547.00.01-TM:3	F_extract	324	0.043
mk4.069352.01.01-TM:3	F_extract	324	0.043
mk4.016596.00.01-TM:4	F_extract	324	0.043
mk4.005433.01.01-TM:3	F_extract	324	0.043
mk4.017977.00.01-TM:4	F_extract	326	0.043
mk4.025198.03.01-TM:3	F_extract	324	0.043
mk4.001002.08.01-TM:4	F_extract	324	0.043
mk4.008332.01.01-TM:3	F_extract	324	0.044
mk4.000328.18.01-TM:13	F_extract	335	0.044
mk4.000035.16.01-TM:3	F_extract	324	0.044
mk4.000702.03.01-TM:3	F_extract	324	0.044
mk4.001225.13.01-TM:6	F_extract	324	0.044
mk4.022629.00.01-TM:5	F_extract	327	0.044
mk4.000710.03.01-TM:3	F_extract	324	0.044
mk4.026976.01.01-TM:4	F_extract	324	0.044
mk4.026543.00.01-TM:4	F_extract	326	0.045
mk4.000219.07.01-TM:3	F_extract	324	0.045
mk4.019335.02.01-TM:3	F_extract	325	0.045
mk4.012002.01.01-TM:4	F_extract	324	0.046
mk4.010931.00.01-TM:4	F_extract	324	0.046
mk4.002472.08.01-TM:6	F_extract	325	0.046
mk4.005114.00.01-TM:3	F_extract	324	0.046
mk4.017232.00.01-TM:3	F_extract	324	0.046
mk4.001258.01.01-TM:5	F_extract	324	0.046
mk4.010450.02.01-TM:4	F_extract	330	0.047
mk4.016798.03.01-TM:4	F_extract	324	0.047
mk4.025160.02.01-TM:4	F_extract	324	0.047
mk4.028983.00.01-TM:3	F_extract	325	0.047
mk4.004734.03.01-TM:4	F_extract	324	0.048
mk4.000467.02.02-TM:3	F_extract	324	0.048
mk4.011861.02.01-TM:5	F_extract	327	0.048
mk4.000560.13.01-TM:5	F_extract	333	0.048
mk4.000859.00.01-TM:4	F_extract	324	0.048
mk4.002195.03.01-TM:4	F_extract	324	0.049
mk4.011516.00.01-TM:3	F_extract	324	0.049
mk4.002037.01.01-TM:4	F_extract	325	0.049
mk4.042243.00.01-TM:4	F_extract	327	0.049
mk4.004522.02.01-TM:4	F_extract	324	0.049
mk4.003090.02.02-TM:4	F_extract	325	0.05
mk4.021396.01.01-TM:3	F_extract	324	0.05
mk4.003673.00.01-TM:3	F_extract	324	0.05
mk4.000770.12.01-TM:3	F_extract	324	0.05
mk4.004305.00.01-TM:5	F_extract	324	0.05
mk4.016955.00.01-TM:6	F_extract	325	0.05
mk4.000315.09.01-TM:3	F_extract	324	0.05
mk4.003841.02.01-TM:3	F_extract	324	0.05
mk4.000775.00.01-TM:3	F_extract	324	0.051
mk4.000050.04.01-TM:3	F_extract	328	0.051
mk4.058792.00.01-TM:4	F_extract	330	0.051
mk4.006054.00.01-TM:3	F_extract	324	0.051
mk4.003813.00.01-TM:3	F_extract	324	0.051
mk4.001912.00.01-TM:4	F_extract	324	0.052
mk4.010173.00.01-TM:3	F_extract	324	0.052
mk4.018413.01.01-TM:3	F_extract	324	0.052
mk4.011457.01.01-TM:3	F_extract	324	0.052
mk4.014456.03.01-TM:4	F_extract	324	0.052
mk4.032323.00.01-TM:3	F_extract	324	0.052
mk4.000902.03.01-TM:4	F_extract	325	0.053
mk4.015843.00.01-TM:4	F_extract	325	0.053
mk4.001394.06.01-TM:4	F_extract	324	0.053
mk4.015506.04.01-TM:4	F_extract	326	0.053
mk4.005498.00.01-TM:3	F_extract	324	0.053
mk4.014952.00.01-TM:4	F_extract	325	0.054
mk4.006343.03.01-TM:3	F_extract	324	0.054
mk4.009201.00.01-TM:5	F_extract	324	0.054
mk4.000049.05.01-TM:4	F_extract	324	0.055
mk4.041911.00.01-TM:3	F_extract	324	0.055
mk4.032463.01.01-TM:4	F_extract	324	0.055
mk4.009850.00.01-TM:3	F_extract	324	0.055
mk4.018249.02.01-TM:3	F_extract	324	0.055
mk4.031894.00.01-TM:3	F_extract	324	0.056
mk4.009309.00.01-TM:4	F_extract	324	0.056
mk4.009660.01.01-TM:3	F_extract	324	0.056
mk4.001717.01.01-TM:3	F_extract	324	0.056
mk4.014341.00.01-TM:4	F_extract	324	0.056
mk4.000144.00.01-TM:3	F_extract	324	0.057
mk4.046452.01.01-TM:3	F_extract	325	0.057
mk4.021592.01.01-TM:4	F_extract	324	0.057
mk4.019961.00.01-TM:3	F_extract	324	0.057
mk4.044301.00.01-TM:6	F_extract	326	0.057
mk4.032773.00.01-TM:3	F_extract	324	0.058
mk4.016505.01.01-TM:4	F_extract	325	0.058
mk4.015615.00.01-TM:5	F_extract	327	0.059
mk4.031641.00.01-TM:4	F_extract	324	0.059
mk4.000770.03.01-TM:4	F_extract	325	0.059
mk4.000323.21.01-TM:3	F_extract	324	0.059
mk4.000810.16.01-TM:4	F_extract	324	0.059
mk4.000708.07.01-TM:6	F_extract	337	0.059
mk4.006213.01.01-TM:4	F_extract	329	0.06
mk4.001225.07.01-TM:4	F_extract	331	0.06
mk4.000052.01.01-TM:4	F_extract	324	0.061
mk4.000994.00.01-TM:3	F_extract	324	0.061
mk4.007872.03.01-TM:3	F_extract	324	0.062
mk4.053570.00.01-TM:3	F_extract	324	0.062
mk4.050500.00.01-TM:3	F_extract	334	0.063
mk4.019652.03.01-TM:8	F_extract	324	0.063
mk4.001551.08.01-TM:3	F_extract	325	0.063
mk4.020858.00.01-TM:3	F_extract	324	0.063
mk4.000223.06.01-TM:4	F_extract	324	0.063
mk4.018953.00.01-TM:3	F_extract	324	0.064
mk4.008848.03.01-TM:3	F_extract	324	0.064
mk4.035049.00.01-TM:3	F_extract	324	0.064
mk4.003314.02.01-TM:3	F_extract	324	0.064
mk4.001486.05.01-TM:3	F_extract	324	0.064
mk4.006238.01.01-TM:4	F_extract	324	0.064
mk4.011534.00.01-TM:5	F_extract	324	0.065
mk4.011650.01.01-TM:4	F_extract	325	0.066
mk4.014456.01.01-TM:3	F_extract	324	0.066
mk4.001837.05.01-TM:4	F_extract	324	0.066
mk4.003258.05.01-TM:5	F_extract	324	0.066
mk4.005919.00.01-TM:3	F_extract	324	0.066
mk4.025223.01.01-TM:3	F_extract	324	0.066
mk4.000071.00.01-TM:3	F_extract	324	0.066
mk4.004582.00.01-TM:5	F_extract	324	0.067
mk4.007493.02.01-TM:4	F_extract	325	0.067
mk4.004752.01.01-TM:3	F_extract	324	0.069
mk4.015868.00.01-TM:3	F_extract	324	0.07
mk4.000595.08.01-TM:3	F_extract	324	0.07
mk4.010606.04.01-TM:4	F_extract	324	0.07
mk4.010684.01.01-TM:5	F_extract	324	0.07
mk4.002083.10.01-TM:3	F_extract	324	0.071
mk4.029428.00.01-TM:4	F_extract	324	0.071
mk4.000035.17.01-TM:4	F_extract	333	0.072
mk4.005443.00.01-TM:4	F_extract	328	0.072
mk4.001731.03.01-TM:4	F_extract	324	0.072
mk4.000920.05.01-TM:3	F_extract	325	0.072
mk4.017865.00.01-TM:4	F_extract	328	0.073
mk4.010564.01.01-TM:5	F_extract	324	0.073
mk4.005153.06.01-TM:4	F_extract	324	0.073
mk4.002334.01.01-TM:4	F_extract	324	0.073
mk4.025288.02.01-TM:3	F_extract	324	0.074
mk4.011572.00.01-TM:5	F_extract	325	0.074
mk4.018105.05.01-TM:3	F_extract	324	0.074
mk4.010699.03.01-TM:3	F_extract	325	0.074
mk4.001888.02.01-TM:3	F_extract	324	0.074
mk4.022890.00.01-TM:4	F_extract	324	0.074
mk4.031582.00.01-TM:3	F_extract	324	0.074
mk4.024240.00.01-TM:3	F_extract	324	0.074
mk4.027071.01.01-TM:4	F_extract	330	0.075
mk4.007113.01.01-TM:3	F_extract	324	0.075
mk4.000937.05.01-TM:4	F_extract	324	0.075
mk4.004703.00.01-TM:3	F_extract	324	0.077
mk4.004665.03.01-TM:3	F_extract	324	0.077
mk4.016849.00.01-TM:3	F_extract	324	0.078
mk4.003056.01.01-TM:3	F_extract	324	0.078
mk4.002713.05.01-TM:3	F_extract	324	0.078
mk4.009918.00.01-TM:4	F_extract	324	0.078
mk4.001430.00.01-TM:4	F_extract	324	0.079
mk4.002700.03.01-TM:3	F_extract	324	0.079
mk4.043458.00.01-TM:5	F_extract	325	0.08
mk4.001229.02.01-TM:4	F_extract	327	0.08
mk4.033875.00.01-TM:3	F_extract	324	0.08
mk4.011008.01.01-TM:3	F_extract	324	0.08
mk4.000423.05.01-TM:3	F_extract	324	0.08
mk4.000414.08.01-TM:3	F_extract	327	0.08
mk4.011361.00.01-TM:3	F_extract	324	0.081
mk4.005060.00.01-TM:3	F_extract	324	0.081
mk4.002393.01.01-TM:4	F_extract	324	0.081
mk4.015973.00.01-TM:3	F_extract	324	0.082
mk4.000950.09.01-TM:4	F_extract	327	0.082
mk4.021159.00.01-TM:3	F_extract	324	0.083
mk4.006329.00.01-TM:3	F_extract	324	0.083
mk4.011811.01.01-TM:3	F_extract	324	0.083
mk4.002354.05.01-TM:4	F_extract	324	0.083
mk4.014381.01.01-TM:3	F_extract	324	0.084
mk4.009375.00.01-TM:4	F_extract	327	0.084
mk4.002134.01.01-TM:3	F_extract	332	0.084
mk4.001507.01.01-TM:3	F_extract	329	0.084
mk4.019488.00.01-TM:5	F_extract	324	0.084
mk4.001872.01.01-TM:3	F_extract	325	0.084
mk4.026278.00.01-TM:4	F_extract	324	0.085
mk4.000937.03.01-TM:3	F_extract	324	0.085
mk4.001265.05.01-TM:4	F_extract	325	0.085
mk4.004996.00.01-TM:4	F_extract	324	0.085
mk4.005590.01.01-TM:3	F_extract	324	0.085
mk4.001298.02.01-TM:5	F_extract	324	0.086
mk4.002389.10.01-TM:3	F_extract	325	0.086
mk4.003749.01.01-TM:3	F_extract	326	0.086
mk4.000381.02.01-TM:4	F_extract	326	0.087
mk4.009884.01.01-TM:4	F_extract	326	0.088
mk4.000956.02.01-TM:5	F_extract	324	0.088
mk4.013752.03.01-TM:3	F_extract	324	0.089
mk4.001668.05.01-TM:4	F_extract	324	0.089
mk4.012893.01.01-TM:3	F_extract	324	0.089
mk4.003307.01.01-TM:4	F_extract	324	0.089
mk4.033874.00.01-TM:3	F_extract	324	0.09
mk4.001299.04.01-TM:3	F_extract	324	0.09
mk4.000104.14.01-TM:4	F_extract	328	0.09
mk4.003423.05.01-TM:3	F_extract	324	0.09
mk4.001489.05.01-TM:5	F_extract	324	0.09
mk4.012857.00.01-TM:3	F_extract	324	0.091
mk4.018668.00.01-TM:3	F_extract	324	0.092
mk4.001287.07.01-TM:15	F_extract	324	0.092
mk4.005678.00.01-TM:3	F_extract	324	0.092
mk4.032180.02.01-TM:3	F_extract	324	0.093
mk4.025404.00.01-TM:4	F_extract	325	0.093
mk4.016970.01.01-TM:3	F_extract	324	0.093
mk4.008352.02.01-TM:3	F_extract	324	0.093
mk4.028452.00.01-TM:6	F_extract	333	0.093
mk4.000561.00.01-TM:3	F_extract	324	0.094
mk4.000743.03.01-TM:4	F_extract	325	0.094
mk4.031508.01.01-TM:4	F_extract	326	0.095
mk4.030563.01.01-TM:4	F_extract	326	0.095
mk4.027228.00.01-TM:4	F_extract	324	0.095
mk4.012280.00.01-TM:3	F_extract	324	0.095
mk4.013711.03.01-TM:3	F_extract	327	0.095
mk4.001289.05.01-TM:5	F_extract	324	0.096
mk4.043110.00.01-TM:3	F_extract	325	0.096
mk4.007044.00.02-TM:3	F_extract	324	0.096
mk4.046795.01.01-TM:4	F_extract	326	0.097
mk4.053875.00.01-TM:4	F_extract	324	0.097
mk4.000296.09.01-TM:3	F_extract	324	0.098
mk4.002352.08.01-TM:5	F_extract	324	0.099
mk4.013767.00.01-TM:4	F_extract	324	0.099
mk4.005206.01.01-TM:3	F_extract	324	0.099
mk4.000257.05.01-TM:4	F_extract	327	0.099
mk4.000019.18.01-TM:4	F_extract	324	0.099
mk4.021109.00.01-TM:3	F_extract	324	0.1
mk4.002279.10.01-TM:4	F_extract	327	0.1
mk4.001381.06.01-TM:3	F_extract	324	0.1
mk4.011530.01.01-TM:3	F_extract	324	0.1
mk4.039344.00.01-TM:4	F_extract	325	0.1
mk4.000216.20.01-TM:3	F_extract	324	0.1
mk4.005283.02.01-TM:3	F_extract	324	0.1
mk4.022273.00.01-TM:3	F_extract	324	0.1
mk4.024776.00.01-TM:3	F_extract	324	0.11
mk4.001919.04.01-TM:3	F_extract	324	0.11
mk4.001160.04.01-TM:3	F_extract	324	0.11
mk4.001543.03.01-TM:4	F_extract	326	0.11
mk4.008894.02.01-TM:3	F_extract	324	0.11
mk4.007690.02.01-TM:3	F_extract	324	0.11
mk4.003455.01.01-TM:4	F_extract	325	0.11
mk4.000469.04.01-TM:4	F_extract	324	0.11
mk4.001831.00.01-TM:5	F_extract	327	0.11
mk4.000085.15.01-TM:3	F_extract	324	0.11
mk4.000087.20.01-TM:4	F_extract	324	0.11
mk4.015950.00.01-TM:3	F_extract	324	0.11
mk4.006826.03.02-TM:3	F_extract	324	0.11
mk4.001362.02.01-TM:3	F_extract	324	0.11
mk4.007046.00.01-TM:3	F_extract	324	0.11
mk4.023621.01.01-TM:4	F_extract	324	0.11
mk4.002871.02.01-TM:3	F_extract	324	0.11
mk4.053440.03.01-TM:3	F_extract	324	0.12
mk4.000037.05.01-TM:3	F_extract	324	0.12
mk4.005551.02.01-TM:3	F_extract	324	0.12
mk4.006863.01.01-TM:4	F_extract	324	0.12
mk4.025148.03.01-TM:3	F_extract	324	0.12
mk4.016339.00.01-TM:3	F_extract	324	0.12
mk4.016989.00.01-TM:4	F_extract	324	0.12
mk4.063123.01.01-TM:4	F_extract	334	0.12
mk4.049472.00.01-TM:3	F_extract	330	0.12
mk4.001060.03.01-TM:3	F_extract	324	0.12
mk4.015851.00.02-TM:3	F_extract	326	0.12
mk4.006032.00.01-TM:3	F_extract	324	0.12
mk4.006613.01.01-TM:4	F_extract	324	0.12
mk4.001237.08.01-TM:3	F_extract	324	0.12
mk4.000843.13.01-TM:3	F_extract	324	0.12
mk4.063197.00.01-TM:3	F_extract	324	0.12
mk4.013197.01.01-TM:3	F_extract	324	0.12
mk4.006364.02.01-TM:3	F_extract	324	0.12
mk4.000022.06.01-TM:4	F_extract	325	0.12
mk4.007707.02.01-TM:4	F_extract	324	0.12
mk4.011352.01.01-TM:3	F_extract	324	0.12
mk4.003718.00.01-TM:3	F_extract	324	0.12
mk4.000189.03.01-TM:3	F_extract	324	0.12
mk4.001738.02.01-TM:3	F_extract	324	0.12
mk4.000663.05.01-TM:4	F_extract	324	0.12
mk4.000304.00.01-TM:3	F_extract	324	0.13
mk4.002540.03.01-TM:4	F_extract	325	0.13
mk4.011513.01.01-TM:4	F_extract	324	0.13
mk4.006402.01.01-TM:3	F_extract	327	0.13
mk4.001294.00.01-TM:4	F_extract	324	0.13
mk4.005866.01.01-TM:3	F_extract	324	0.13
mk4.004269.04.01-TM:4	F_extract	326	0.13
mk4.018960.00.01-TM:3	F_extract	328	0.13
mk4.001868.17.01-TM:4	F_extract	326	0.13
mk4.007808.00.01-TM:3	F_extract	324	0.13
mk4.001346.02.01-TM:13	F_extract	326	0.13
mk4.015283.02.01-TM:3	F_extract	324	0.13
mk4.003042.03.01-TM:4	F_extract	324	0.13
mk4.015548.00.01-TM:3	F_extract	325	0.13
mk4.002515.01.01-TM:3	F_extract	324	0.13
mk4.000558.02.01-TM:4	F_extract	324	0.13
mk4.004252.01.01-TM:4	F_extract	324	0.13
mk4.001448.03.01-TM:4	F_extract	325	0.13
mk4.001739.01.01-TM:3	F_extract	324	0.13
mk4.018012.00.01-TM:3	F_extract	325	0.13
mk4.002379.01.01-TM:3	F_extract	324	0.13
mk4.009970.02.01-TM:3	F_extract	324	0.13
mk4.004989.02.01-TM:3	F_extract	325	0.13
mk4.006193.02.01-TM:3	F_extract	324	0.13
mk4.025896.00.01-TM:3	F_extract	325	0.13
mk4.003678.00.01-TM:3	F_extract	324	0.13
mk4.003455.03.01-TM:4	F_extract	324	0.14
mk4.002695.03.01-TM:4	F_extract	324	0.14
mk4.004433.01.01-TM:3	F_extract	324	0.14
mk4.008370.00.01-TM:3	F_extract	324	0.14
mk4.011090.00.01-TM:4	F_extract	324	0.14
mk4.000007.03.01-TM:3	F_extract	324	0.14
mk4.000144.03.01-TM:3	F_extract	328	0.14
mk4.003632.00.01-TM:4	F_extract	324	0.14
mk4.024352.02.01-TM:4	F_extract	324	0.14
mk4.002616.05.01-TM:4	F_extract	324	0.14
mk4.000893.02.01-TM:3	F_extract	324	0.14
mk4.002193.00.01-TM:3	F_extract	324	0.14
mk4.023689.00.01-TM:4	F_extract	327	0.14
mk4.021145.02.01-TM:3	F_extract	324	0.14
mk4.002697.00.01-TM:4	F_extract	324	0.14
mk4.002001.00.01-TM:3	F_extract	324	0.14
mk4.002427.01.01-TM:5	F_extract	329	0.14
mk4.013977.00.01-TM:3	F_extract	325	0.15
mk4.016533.00.01-TM:3	F_extract	324	0.15
mk4.002334.02.01-TM:3	F_extract	324	0.15
mk4.003367.02.01-TM:3	F_extract	324	0.15
mk4.003236.05.01-TM:3	F_extract	324	0.15
mk4.011294.05.01-TM:4	F_extract	324	0.15
mk4.009717.00.01-TM:3	F_extract	324	0.15
mk4.001843.02.01-TM:3	F_extract	325	0.15
mk4.012325.00.01-TM:4	F_extract	324	0.15
mk4.013108.00.01-TM:3	F_extract	324	0.15
mk4.026405.00.01-TM:3	F_extract	324	0.15
mk4.000691.03.01-TM:3	F_extract	324	0.15
mk4.002066.02.01-TM:4	F_extract	327	0.15
mk4.000680.00.01-TM:3	F_extract	324	0.15
mk4.002427.02.01-TM:5	F_extract	324	0.15
mk4.001715.05.01-TM:4	F_extract	324	0.15
mk4.006053.01.01-TM:4	F_extract	324	0.15
mk4.003247.00.01-TM:4	F_extract	326	0.15
mk4.022076.00.01-TM:3	F_extract	324	0.15
mk4.001694.02.01-TM:4	F_extract	324	0.15
mk4.000868.06.01-TM:3	F_extract	325	0.15
mk4.018051.00.01-TM:3	F_extract	324	0.15
mk4.003131.01.01-TM:3	F_extract	324	0.16
mk4.006329.01.01-TM:3	F_extract	324	0.16
mk4.000332.01.01-TM:3	F_extract	324	0.16
mk4.003163.00.01-TM:4	F_extract	324	0.16
mk4.015702.00.01-TM:3	F_extract	324	0.16
mk4.000141.08.01-TM:8	F_extract	324	0.16
mk4.003223.00.02-TM:3	F_extract	324	0.16
mk4.000335.06.01-TM:4	F_extract	327	0.16
mk4.000102.06.01-TM:3	F_extract	324	0.16
mk4.007890.00.01-TM:3	F_extract	324	0.16
mk4.000026.07.01-TM:3	F_extract	324	0.16
mk4.001169.07.01-TM:3	F_extract	325	0.17
mk4.021419.02.01-TM:4	F_extract	324	0.17
mk4.000905.00.01-TM:4	F_extract	324	0.17
mk4.073632.00.01-TM:5	F_extract	324	0.17
mk4.008124.00.01-TM:3	F_extract	324	0.17
mk4.004426.02.01-TM:3	F_extract	324	0.17
mk4.004522.01.01-TM:3	F_extract	325	0.17
mk4.002799.01.01-TM:4	F_extract	324	0.17
mk4.010015.01.01-TM:4	F_extract	324	0.17
mk4.000357.13.01-TM:3	F_extract	324	0.17
mk4.005569.00.01-TM:3	F_extract	324	0.17
mk4.000005.39.01-TM:3	F_extract	327	0.17
mk4.000872.01.01-TM:3	F_extract	324	0.17
mk4.002867.05.01-TM:3	F_extract	324	0.17
mk4.017908.00.01-TM:3	F_extract	324	0.17
mk4.003101.01.01-TM:3	F_extract	324	0.18
mk4.001001.04.01-TM:3	F_extract	324	0.18
mk4.005696.03.01-TM:3	F_extract	324	0.18
mk4.022918.00.01-TM:3	F_extract	324	0.18
mk4.001324.06.01-TM:3	F_extract	324	0.18
mk4.000998.06.01-TM:3	F_extract	324	0.18
mk4.000021.15.01-TM:3	F_extract	325	0.18
mk4.001811.07.01-TM:3	F_extract	324	0.18
mk4.008199.00.01-TM:3	F_extract	324	0.18
mk4.000373.12.01-TM:4	F_extract	324	0.18
mk4.026184.00.01-TM:3	F_extract	324	0.18
mk4.002433.02.01-TM:3	F_extract	325	0.18
mk4.021730.00.01-TM:3	F_extract	324	0.18
mk4.012112.00.01-TM:4	F_extract	327	0.18
mk4.017985.00.01-TM:3	F_extract	325	0.18
mk4.001207.06.01-TM:6	F_extract	326	0.18
mk4.003898.02.01-TM:4	F_extract	324	0.19
mk4.011655.01.01-TM:3	F_extract	325	0.19
mk4.016645.00.01-TM:4	F_extract	324	0.19
mk4.001794.00.01-TM:4	F_extract	324	0.19
mk4.000115.13.01-TM:5	F_extract	324	0.19
mk4.001690.10.01-TM:3	F_extract	324	0.19
mk4.003454.01.01-TM:3	F_extract	324	0.19
mk4.014474.00.01-TM:4	F_extract	326	0.19
mk4.018380.03.01-TM:3	F_extract	324	0.2
mk4.003387.02.01-TM:4	F_extract	324	0.2
mk4.000314.01.01-TM:3	F_extract	324	0.2
mk4.008943.06.01-TM:3	F_extract	324	0.2
mk4.006217.00.01-TM:4	F_extract	326	0.2
mk4.020718.00.01-TM:3	F_extract	324	0.2
mk4.001687.05.01-TM:3	F_extract	324	0.2
mk4.035637.00.01-TM:3	F_extract	324	0.2
mk4.004752.00.01-TM:3	F_extract	324	0.2
mk4.027297.00.01-TM:3	F_extract	324	0.2
mk4.002075.00.01-TM:3	F_extract	324	0.21
mk4.000176.03.01-TM:3	F_extract	324	0.21
mk4.009249.00.01-TM:3	F_extract	324	0.21
mk4.000681.10.01-TM:3	F_extract	324	0.21
mk4.029522.00.01-TM:3	F_extract	324	0.21
mk4.003084.03.01-TM:3	F_extract	324	0.21
mk4.015594.00.01-TM:3	F_extract	325	0.21
mk4.000245.14.01-TM:3	F_extract	324	0.21
mk4.000656.16.01-TM:5	F_extract	324	0.21
mk4.001196.06.01-TM:3	F_extract	324	0.21
mk4.000504.09.01-TM:5	F_extract	330	0.22
mk4.001155.00.01-TM:3	F_extract	324	0.22
mk4.002513.02.01-TM:3	F_extract	324	0.22
mk4.000056.23.01-TM:3	F_extract	324	0.22
mk4.009378.02.01-TM:3	F_extract	324	0.22
mk4.001377.13.01-TM:3	F_extract	327	0.22
mk4.010651.03.01-TM:3	F_extract	324	0.22
mk4.003516.02.01-TM:3	F_extract	324	0.22
mk4.010473.00.01-TM:3	F_extract	324	0.22
mk4.001839.02.01-TM:3	F_extract	325	0.22
mk4.024044.00.01-TM:4	F_extract	325	0.22
mk4.004734.02.01-TM:3	F_extract	330	0.23
mk4.031146.00.01-TM:3	F_extract	324	0.23
mk4.001297.03.01-TM:3	F_extract	324	0.23
mk4.073514.01.01-TM:3	F_extract	324	0.23
mk4.008040.03.01-TM:3	F_extract	324	0.23
mk4.035858.00.01-TM:3	F_extract	324	0.24
mk4.027599.00.01-TM:3	F_extract	324	0.24
mk4.017315.00.01-TM:3	F_extract	324	0.24
mk4.005050.00.01-TM:3	F_extract	325	0.24
mk4.000473.07.02-TM:3	F_extract	324	0.24
mk4.046795.00.01-TM:3	F_extract	324	0.24
mk4.004693.00.01-TM:4	F_extract	324	0.24
mk4.005011.00.01-TM:3	F_extract	324	0.24
mk4.020367.01.01-TM:3	F_extract	324	0.24
mk4.020653.00.01-TM:3	F_extract	324	0.24
mk4.030563.02.01-TM:3	F_extract	324	0.24
mk4.023399.00.01-TM:3	F_extract	324	0.24
mk4.001148.05.01-TM:3	F_extract	324	0.24
mk4.031508.00.01-TM:3	F_extract	324	0.24
mk4.005240.01.01-TM:3	F_extract	324	0.25
mk4.000320.06.01-TM:3	F_extract	324	0.25
mk4.021825.00.01-TM:3	F_extract	324	0.25
mk4.025609.00.01-TM:3	F_extract	324	0.25
mk4.021438.03.01-TM:3	F_extract	324	0.25
mk4.008477.00.01-TM:3	F_extract	324	0.26
mk4.000656.11.01-TM:4	F_extract	328	0.26
mk4.001261.01.01-TM:4	F_extract	334	0.26
mk4.002150.04.01-TM:3	F_extract	324	0.26
mk4.011629.01.01-TM:4	F_extract	325	0.26
mk4.002777.04.01-TM:5	F_extract	327	0.26
mk4.016954.00.01-TM:3	F_extract	324	0.26
mk4.003651.02.01-TM:3	F_extract	324	0.26
mk4.000233.08.01-TM:3	F_extract	324	0.26
mk4.026709.01.01-TM:3	F_extract	324	0.26
mk4.014108.00.01-TM:4	F_extract	324	0.26
mk4.003693.01.01-TM:5	F_extract	330	0.26
mk4.005075.01.01-TM:3	F_extract	324	0.26
mk4.018242.00.01-TM:3	F_extract	324	0.26
mk4.009946.01.01-TM:3	F_extract	324	0.27
mk4.000024.10.01-TM:3	F_extract	324	0.27
mk4.012988.00.01-TM:3	F_extract	324	0.27
mk4.001356.03.01-TM:3	F_extract	324	0.27
mk4.024061.00.01-TM:3	F_extract	324	0.28
mk4.010484.00.01-TM:3	F_extract	324	0.28
mk4.035443.02.01-TM:3	F_extract	324	0.28
mk4.000144.14.01-TM:3	F_extract	324	0.28
mk4.026133.00.01-TM:3	F_extract	324	0.28
mk4.000143.17.01-TM:3	F_extract	324	0.28
mk4.015966.00.01-TM:3	F_extract	324	0.28
mk4.014189.00.01-TM:3	F_extract	324	0.28
mk4.000040.11.01-TM:4	F_extract	330	0.28
mk4.013318.01.02-TM:4	F_extract	324	0.28
mk4.013911.01.01-TM:3	F_extract	324	0.28
mk4.003075.01.01-TM:3	F_extract	333	0.28
mk4.002210.06.01-TM:3	F_extract	324	0.29
mk4.008506.02.01-TM:3	F_extract	324	0.29
mk4.014456.00.01-TM:3	F_extract	324	0.29
mk4.000449.09.01-TM:3	F_extract	324	0.29
mk4.013658.00.01-TM:3	F_extract	324	0.29
mk4.000524.00.01-TM:3	F_extract	324	0.29
mk4.001020.04.01-TM:3	F_extract	327	0.29
mk4.009685.00.01-TM:3	F_extract	324	0.29
mk4.002714.03.01-TM:3	F_extract	324	0.29
mk4.032656.00.01-TM:3	F_extract	324	0.29
mk4.023462.00.01-TM:3	F_extract	324	0.29
mk4.003830.01.01-TM:3	F_extract	324	0.3
mk4.001392.01.01-TM:6	F_extract	327	0.3
mk4.030713.00.01-TM:3	F_extract	324	0.3
mk4.003021.00.01-TM:3	F_extract	324	0.3
mk4.016263.00.01-TM:3	F_extract	324	0.3
mk4.000138.02.01-TM:3	F_extract	324	0.3
mk4.000356.04.01-TM:4	F_extract	325	0.31
mk4.000012.05.01-TM:4	F_extract	325	0.31
mk4.000112.00.01-TM:3	F_extract	324	0.31
mk4.004230.02.01-TM:3	F_extract	326	0.31
mk4.011650.02.01-TM:3	F_extract	324	0.31
mk4.003281.08.01-TM:3	F_extract	324	0.31
mk4.009572.00.01-TM:3	F_extract	324	0.31
mk4.020228.00.01-TM:3	F_extract	324	0.31
mk4.001434.07.01-TM:3	F_extract	324	0.31
mk4.000778.02.01-TM:3	F_extract	324	0.31
mk4.022614.01.01-TM:3	F_extract	324	0.31
mk4.016012.00.01-TM:5	F_extract	332	0.31
mk4.000996.00.01-TM:4	F_extract	324	0.31
mk4.009060.02.01-TM:5	F_extract	325	0.31
mk4.000948.03.01-TM:3	F_extract	324	0.31
mk4.001965.07.01-TM:3	F_extract	326	0.32
mk4.000925.12.01-TM:3	F_extract	324	0.32
mk4.015158.00.01-TM:3	F_extract	324	0.32
mk4.002426.04.01-TM:3	F_extract	325	0.32
mk4.000690.05.01-TM:3	F_extract	324	0.32
mk4.005704.02.01-TM:3	F_extract	325	0.32
mk4.003924.00.01-TM:4	F_extract	325	0.33
mk4.010156.01.01-TM:3	F_extract	324	0.33
mk4.002866.02.01-TM:3	F_extract	324	0.33
mk4.007851.01.01-TM:4	F_extract	324	0.33
mk4.032730.00.01-TM:3	F_extract	324	0.34
mk4.000460.06.01-TM:3	F_extract	325	0.34
mk4.003482.14.01-TM:5	F_extract	325	0.34
mk4.002001.02.01-TM:4	F_extract	324	0.34
mk4.027495.00.01-TM:3	F_extract	324	0.34
mk4.013545.00.02-TM:4	F_extract	324	0.34
mk4.012753.00.01-TM:4	F_extract	331	0.34
mk4.005385.05.01-TM:3	F_extract	324	0.34
mk4.001690.09.01-TM:3	F_extract	327	0.35
mk4.001362.03.01-TM:3	F_extract	324	0.35
mk4.034459.00.01-TM:3	F_extract	324	0.35
mk4.041875.02.01-TM:3	F_extract	325	0.35
mk4.006081.00.01-TM:3	F_extract	324	0.35
mk4.000227.07.01-TM:3	F_extract	325	0.36
mk4.039018.00.01-TM:3	F_extract	324	0.36
mk4.002121.00.01-TM:3	F_extract	324	0.36
mk4.008473.00.01-TM:3	F_extract	325	0.36
mk4.004630.03.01-TM:3	F_extract	324	0.36
mk4.000359.01.01-TM:3	F_extract	324	0.36
mk4.001004.10.01-TM:3	F_extract	324	0.36
mk4.001962.01.01-TM:3	F_extract	324	0.36
mk4.009656.01.01-TM:3	F_extract	324	0.36
mk4.001224.00.01-TM:3	F_extract	324	0.37
mk4.000172.04.01-TM:3	F_extract	324	0.37
mk4.011836.00.01-TM:4	F_extract	324	0.37
mk4.000088.00.01-TM:3	F_extract	324	0.37
mk4.002678.02.01-TM:3	F_extract	324	0.37
mk4.006338.03.01-TM:3	F_extract	324	0.38
mk4.000707.02.01-TM:6	F_extract	327	0.38
mk4.003874.02.01-TM:3	F_extract	326	0.38
mk4.042849.01.01-TM:3	F_extract	327	0.38
mk4.010063.02.01-TM:3	F_extract	324	0.38
mk4.000890.04.01-TM:4	F_extract	324	0.38
mk4.011844.00.01-TM:3	F_extract	328	0.38
mk4.002365.03.01-TM:3	F_extract	324	0.39
mk4.002468.01.01-TM:3	F_extract	324	0.39
mk4.000019.10.01-TM:4	F_extract	326	0.39
mk4.000132.14.01-TM:3	F_extract	324	0.39
mk4.012111.00.01-TM:3	F_extract	324	0.39
mk4.003603.13.01-TM:3	F_extract	326	0.39
mk4.013295.01.01-TM:3	F_extract	324	0.4
mk4.005290.00.01-TM:3	F_extract	324	0.4
mk4.009286.00.01-TM:3	F_extract	324	0.4
mk4.001494.00.01-TM:3	F_extract	324	0.4
mk4.019535.00.01-TM:4	F_extract	324	0.4
mk4.004702.01.01-TM:3	F_extract	324	0.4
mk4.024770.00.01-TM:3	F_extract	330	0.4
mk4.019619.01.01-TM:3	F_extract	326	0.4
mk4.024103.00.01-TM:3	F_extract	324	0.4
mk4.008235.01.01-TM:3	F_extract	328	0.4
mk4.013992.01.01-TM:3	F_extract	324	0.4
mk4.011448.00.01-TM:4	F_extract	324	0.4
mk4.001389.04.01-TM:5	F_extract	325	0.4
mk4.001638.02.01-TM:3	F_extract	327	0.4
[truncated: 256 more rows]
