# Supplementary material for: The repertoire of G protein-coupled receptors in the human parasite Schistosoma mansoni and the model organism Schmidtea mediterranea
Source: BMC Genomics. 2011 Dec 6;12:596. doi: 10.1186/1471-2164-12-596 (PMC3261222; doi:10.1186/1471-2164-12-596)
Supplement: Additional file 1 — HMM and BLAST filter output. ZIP archive containing spreadsheet files in excel format: species-specific ranked GRAFS HMM results and BLAST filter results for the Rhodopsin family. [file 1471-2164-12-596-S1.ZIP › 1-HMM/RBLASTsman.xlsx]

## Sheet: schistoR1BLAST.csv
query id	query length	hit id	hit annotation	hit species	hit length	hit e-val	hit identity
Smp_150180	508
		ref|XP_002241582.1|	hypothetical protein BRAFLDRAFT_244829	Branchiostoma floridae	350	3e-65	Method: Composition-based stats.	158/395 (40%)
		ref|XP_311193.3|	putative dopamine receptor 2 (AGAP000667-PA)	Anopheles gambiaesstr. PEST	503	1e-59	Method: Composition-based stats.	150/387 (38%)
		ref|XP_001864090.1|	octopamine receptor oamb	Culex quinquefasciatus	533	3e-57	Method: Composition-based stats.	144/378 (38%)
		ref|XP_001652255.1|	octopamine receptor oamb	Aedes aegypti	396	3e-53	Method: Composition-based stats.	138/401 (34%)
		ref|NP_508238.2|	DOPamine receptor family member (dop-4)	Caenorhabditis elegans	517	3e-51	Method: Composition-based stats.	132/427 (30%)
Smp_126730	463
		ref|XP_001661980.1|	5-hydroxytryptamine receptor 1	Aedes aegypti	472	3e-60	Method: Composition-based stats.	141/375 (37%)
		ref|XP_001381382.1|	PREDICTED: similar to serotonin receptor 1A	Monodelphis domestica	431	1e-59	Method: Composition-based stats.	148/423 (34%)
		ref|XP_313127.2|	putative GPCR class a orphan receptor 20 (AGAP004222-PA)	Anophelessgambiae str. PEST	496	2e-59	Method: Composition-based stats.	142/375 (37%)
		ref|XP_001866063.1|	5-hydroxytryptamine receptor 1	Culex quinquefasciatus	496	2e-59	Method: Composition-based stats.	141/375 (37%)
		ref|XP_001083407.1|	PREDICTED: 5-hydroxytryptamine (serotonin) receptor 1A	Macacasmulatta	421	5e-59	Method: Composition-based stats.	132/359 (36%)
Smp_127310	567
		ref|XP_002100955.1|	GE17345	Drosophila yakuba	882	8e-56	Method: Composition-based stats.	100/192 (52%)
		ref|XP_001354951.2|	GA14269	Drosophila pseudoobscura pseudoobscura	882	1e-55	Method: Composition-based stats.	100/192 (52%)
		ref|XP_002022510.1|	GL12926	Drosophila persimilis	883	1e-55	Method: Composition-based stats.	100/192 (52%)
		ref|XP_969037.2|	PREDICTED: similar to Dopamine 2-like receptor CG33517-PAs	Tribolium castaneum	453	5e-55	Method: Composition-based stats.	103/193 (53%)
		ref|XP_001992208.1|	GH24329	Drosophila grimshawi	934	9e-55	Method: Composition-based stats.	100/192 (52%)
Smp_043340	551
		ref|XP_001371126.1|	PREDICTED: similar to dopamine receptor subtype D2 isoform 1s	Monodelphis domestica	444	8e-31	Method: Composition-based stats.	118/474 (24%)
		ref|XP_001502046.2|	PREDICTED: similar to dopamine receptor D2longer isoform 1	Equusscaballus	445	3e-29	Method: Composition-based stats.	114/472 (24%)
		ref|NP_776468.1|	dopamine receptor D2	Bos taurus	444	6e-29	Method: Composition-based stats.	115/473 (24%)
		ref|NP_001029100.1|	dopamine receptor D2	Pan troglodytes	443	6e-27	Method: Composition-based stats.	114/472 (24%)
		ref|NP_034207.2|	dopamine receptor 2	Mus musculus	444	2e-26	Method: Composition-based stats.	112/473 (23%)
Smp_134820	387
		ref|NP_001076259.1|	serotonin receptor 1-like	Oryctolagus cuniculus	390	6e-44	Method: Composition-based stats.	114/333 (34%)
		ref|NP_000854.1|	5-hydroxytryptamine (serotonin) receptor 1B	Homo sapiens	390	9e-43	Method: Composition-based stats.	114/333 (34%)
		ref|XP_001113679.1|	PREDICTED: 5-hydroxytryptamine (serotonin) receptor 1B	Macacasmulatta	390	2e-42	Method: Composition-based stats.	113/333 (33%)
		ref|NP_999463.1|	5-hydroxytryptamine (serotonin) receptor 1B	Sus scrofa	390	2e-42	Method: Composition-based stats.	113/333 (33%)
		ref|NP_071561.1|	5-hydroxytryptamine (serotonin) receptor 1B	Rattus norvegicus	386	7e-42	Method: Composition-based stats.	111/333 (33%)
Smp_134460	1028
		ref|XP_002235082.1|	hypothetical protein BRAFLDRAFT_233661	Branchiostoma floridae	586	5e-92	Method: Composition-based stats.	171/338 (50%)
		ref|XP_001919541.1|	PREDICTED: similar to Metal transporter CNNM4 (Cyclin-M4) (Ancientsconserved domain-containing protein 4)	Danio rerio	609	6e-91	Method: Composition-based stats.	194/470 (41%)
		ref|NP_001120384.1|	hypothetical protein LOC100145459	Xenopus (Silurana) tropicalis	554	1e-90	Method: Composition-based stats.	180/415 (43%)
		ref|XP_687433.3|	PREDICTED: hypothetical LOC559041	Danio rerio	778	3e-90	Method: Composition-based stats.	194/470 (41%)
		ref|XP_001369152.1|	PREDICTED: similar to cyclin M2 isoform 2	Monodelphis domestica	850	4e-90	Method: Composition-based stats.	167/363 (46%)
Smp_043260	560
		ref|XP_002067281.1|	GK16340	Drosophila willistoni	587	7e-25	Method: Composition-based stats.	128/560 (22%)
		ref|XP_002010224.1|	GI14816	Drosophila mojavensis	585	5e-24	Method: Composition-based stats.	126/553 (22%)
		ref|XP_002056769.1|	GJ11115	Drosophila virilis	453	1e-22	Method: Composition-based stats.	63/192 (32%)
		ref|XP_001367747.1|	PREDICTED: similar to cholinergic receptor muscarinic 2s	Monodelphis domestica	468	5e-22	Method: Composition-based stats.	130/564 (23%)
		ref|XP_002122446.1|	PREDICTED: similar to type 1 serotonin receptor	Cionasintestinalis	626	6e-22	Method: Composition-based stats.	125/568 (22%)
Smp_043290	497
		ref|NP_001117844.1|	dopamine D2 receptor 2	Oncorhynchus mykiss	464	7e-34	Method: Composition-based stats.	116/430 (26%)
		ref|XP_967449.2|	PREDICTED: similar to serotonin receptor	Tribolium castaneum	572	5e-25	Method: Composition-based stats.	109/444 (24%)
		ref|XP_002194263.1|	PREDICTED: similar to alpha-2A-adrenergic receptor	Taeniopygiasguttata	621	1e-22	Method: Composition-based stats.	61/186 (32%)
		ref|XP_002234598.1|	hypothetical protein BRAFLDRAFT_232856	Branchiostoma floridae	364	2e-21	Method: Composition-based stats.	55/171 (32%)
		ref|NP_031443.4|	adrenergic receptors alpha 2a	Mus musculus	465	2e-21	Method: Composition-based stats.	57/171 (33%)
Smp_043270	490
		ref|NP_001037504.1|	octopamine receptor	Bombyx mori	479	4e-31	Method: Composition-based stats.	121/492 (24%)
		ref|NP_001011565.1|	octopamine receptor	Apis mellifera	587	8e-28	Method: Composition-based stats.	120/496 (24%)
		ref|NP_001091748.1|	octopamine receptor	Bombyx mori	507	3e-27	Method: Composition-based stats.	112/491 (22%)
		ref|XP_001371126.1|	PREDICTED: similar to dopamine receptor subtype D2 isoform 1s	Monodelphis domestica	444	6e-24	Method: Composition-based stats.	110/485 (22%)
		ref|XP_002191647.1|	PREDICTED: dopamine receptor D2 isoform 1	Taeniopygia guttata	443	7e-24	Method: Composition-based stats.	109/476 (22%)
Smp_043300	522
		ref|XP_001371126.1|	PREDICTED: similar to dopamine receptor subtype D2 isoform 1s	Monodelphis domestica	444	6e-34	Method: Composition-based stats.	122/460 (26%)
		ref|NP_001095212.1|	dopamine receptor D2	Xenopus laevis	442	1e-33	Method: Composition-based stats.	122/461 (26%)
		ref|NP_001037504.1|	octopamine receptor	Bombyx mori	479	4e-32	Method: Composition-based stats.	115/468 (24%)
		ref|XP_001676647.1|	Hypothetical protein CBG14571	Caenorhabditis briggsae AF16	592	6e-30	Method: Composition-based stats.	119/492 (24%)
		ref|NP_001011565.1|	octopamine receptor	Apis mellifera	587	2e-28	Method: Composition-based stats.	128/496 (25%)
Smp_148210	279
		ref|XP_001866063.1|	5-hydroxytryptamine receptor 1	Culex quinquefasciatus	496	6e-58	Method: Composition-based stats.	133/282 (47%)
		ref|XP_001661980.1|	5-hydroxytryptamine receptor 1	Aedes aegypti	472	1e-56	Method: Composition-based stats.	129/276 (46%)
		ref|XP_313127.2|	putative GPCR class a orphan receptor 20 (AGAP004222-PA)	Anophelessgambiae str. PEST	496	3e-54	Method: Composition-based stats.	126/284 (44%)
		ref|XP_313129.1|	putative serotonin 5HT-7 receptor (AGAP004223-PA)	Anophelessgambiae str. PEST	475	4e-54	Method: Composition-based stats.	132/276 (47%)
		ref|XP_001866051.1|	conserved hypothetical protein	Culex quinquefasciatus	501	6e-53	Method: Composition-based stats.	126/264 (47%)
Smp_145540	645
		ref|XP_001606246.1|	PREDICTED: similar to g-protein-linked acetylcholine receptorsgar-2a	Nasonia vitripennis	988	5e-64	Method: Composition-based stats.	112/211 (53%)
		ref|XP_001951887.1|	PREDICTED: similar to g-protein-linked acetylcholine receptorsgar-2a	Acyrthosiphon pisum	764	1e-63	Method: Composition-based stats.	121/258 (46%)
		ref|XP_001953970.1|	GF16972	Drosophila ananassae	1007	2e-63	Method: Composition-based stats.	110/209 (52%)
		ref|XP_001842713.1|	muscarinic acetylcholine receptor gar-3	Culex quinquefasciatus	959	2e-63	Method: Composition-based stats.	111/195 (56%)
		ref|XP_001999024.1|	GI23301	Drosophila mojavensis	997	3e-63	Method: Composition-based stats.	113/211 (53%)
Smp_118040	354
		ref|XP_001863192.1|	neuropeptide Y receptor type 2	Culex quinquefasciatus	518	8e-72	Method: Composition-based stats.	143/321 (44%)
		ref|XP_001601972.1|	PREDICTED: similar to ENSANGP00000011806	Nasonia vitripennis	372	9e-71	Method: Composition-based stats.	137/304 (45%)
		ref|XP_001663694.1|	neuropeptide f receptor 76f	Aedes aegypti	529	9e-71	Method: Composition-based stats.	144/328 (43%)
		ref|XP_001658724.1|	neuropeptide f receptor 76f	Aedes aegypti	529	1e-70	Method: Composition-based stats.	144/328 (43%)
		ref|XP_320180.1|	putative neuropeptide Y receptor 3 (AGAP012378-PA)	Anophelessgambiae str. PEST	470	7e-70	Method: Composition-based stats.	141/312 (45%)
Smp_149770	331
		ref|XP_002229443.1|	hypothetical protein BRAFLDRAFT_60377	Branchiostoma floridae	315	1e-42	Method: Composition-based stats.	106/324 (32%)
		ref|NP_001139238.1|	5-hydroxytryptamine 1 ab receptor	Danio rerio	403	1e-37	Method: Composition-based stats.	105/354 (29%)
		ref|NP_001116344.1|	5-hydroxytryptamine (serotonin) receptor 1B	Felis catus	389	1e-34	Method: Composition-based stats.	105/329 (31%)
		ref|NP_001122181.1|	similar to 5-hydroxytryptamine receptor 1B (5-HT-1B) (Serotoninsreceptor 1B) (5-HT1B) (5-HT-1D-beta) (Serotonin 1D betasreceptor) (S12)	Danio rerio	380	2e-34	Method: Composition-based stats.	100/324 (30%)
		ref|XP_419875.1|	PREDICTED: similar to 5-HT1B receptor	Gallus gallus	379	2e-34	Method: Composition-based stats.	98/326 (30%)
Smp_145520	379
		ref|XP_001661980.1|	5-hydroxytryptamine receptor 1	Aedes aegypti	472	2e-32	Method: Composition-based stats.	92/313 (29%)
		ref|NP_001118125.1|	alpha-1A adrenoreceptor	Oncorhynchus mykiss	478	3e-32	Method: Composition-based stats.	88/305 (28%)
		ref|NP_001108205.1|	adrenergics alpha-1A-s receptor	Macaca mulatta	466	3e-32	Method: Composition-based stats.	90/305 (29%)
		ref|XP_001866063.1|	5-hydroxytryptamine receptor 1	Culex quinquefasciatus	496	4e-32	Method: Composition-based stats.	92/313 (29%)
		ref|NP_150646.3|	alpha-1A-adrenergic receptor isoform 2	Homo sapiens	475	4e-32	Method: Composition-based stats.	92/308 (29%)
Smp_170020	458
		ref|XP_002203486.1|	hypothetical protein BRAFLDRAFT_174934	Branchiostoma floridae	283	3e-31	Method: Composition-based stats.	85/267 (31%)
		ref|XP_001647749.1|	neuropeptide y receptor (npy-r) (pr4 receptor)	Aedes aegypti	316	1e-28	Method: Composition-based stats.	82/272 (30%)
		ref|XP_001653188.1|	neuropeptide y receptor (npy-r) (pr4 receptor)	Aedes aegypti	380	2e-28	Method: Composition-based stats.	82/272 (30%)
		ref|XP_001868810.1|	neuropeptide Y receptor	Culex quinquefasciatus	434	3e-28	Method: Composition-based stats.	82/272 (30%)
		ref|XP_002203493.1|	hypothetical protein BRAFLDRAFT_202890	Branchiostoma floridae	319	1e-27	Method: Composition-based stats.	86/281 (30%)
Smp_180030	369
		ref|XP_002203475.1|	hypothetical protein BRAFLDRAFT_65960	Branchiostoma floridae	616	5e-50	Method: Composition-based stats.	105/301 (34%)
		ref|XP_853735.1|	PREDICTED: similar to Opsin-4 (Melanopsin)	Canis familiaris	561	2e-46	Method: Composition-based stats.	99/297 (33%)
		ref|NP_001009325.1|	opsin 4	Felis catus	487	2e-45	Method: Composition-based stats.	102/310 (32%)
		ref|XP_002203474.1|	hypothetical protein BRAFLDRAFT_65959	Branchiostoma floridae	618	2e-45	Method: Composition-based stats.	99/301 (32%)
		ref|XP_001925201.1|	PREDICTED: similar to opsin 4 isoform 1	Sus scrofa	478	4e-44	Method: Composition-based stats.	102/298 (34%)
Smp_011940	396
		ref|XP_001652590.1|	allatostatin receptor	Aedes aegypti	341	1e-41	Method: Composition-based stats.	107/304 (35%)
		ref|XP_001952361.1|	PREDICTED: similar to allatostatin receptors partial	Acyrthosiphonspisum	353	9e-41	Method: Composition-based stats.	99/304 (32%)
		ref|XP_001992426.1|	GH24210	Drosophila grimshawi	436	9e-40	Method: Composition-based stats.	104/306 (33%)
		ref|NP_001037035.1|	allatostatin receptor	Bombyx mori	361	3e-39	Method: Composition-based stats.	115/314 (36%)
		ref|XP_002055362.1|	GJ19325	Drosophila virilis	424	3e-39	Method: Composition-based stats.	104/306 (33%)
Smp_141880	492
		ref|XP_001606201.1|	PREDICTED: similar to putative pyrokinin receptor	Nasoniasvitripennis	465	1e-21	Method: Composition-based stats.	63/151 (41%)
		ref|XP_623966.1|	PREDICTED: similar to CG9918-PD	Apis mellifera	489	1e-21	Method: Composition-based stats.	57/148 (38%)
		ref|XP_312953.3|	putative growth hormone releasing hormone receptor 2s(AGAP003244-PB)	Anopheles gambiae str. PEST	303	7e-20	Method: Composition-based stats.	67/161 (41%)
		ref|XP_001950333.1|	PREDICTED: similar to capa receptor-like GPCRs partials	Acyrthosiphon pisum	414	1e-19	Method: Composition-based stats.	60/144 (41%)
		ref|NP_001091688.1|	pyrokinin-like receptor 2	Apis mellifera	581	1e-19	Method: Composition-based stats.	68/170 (40%)
Smp_104210	329
		ref|XP_002203475.1|	hypothetical protein BRAFLDRAFT_65960	Branchiostoma floridae	616	9e-47	Method: Composition-based stats.	105/305 (34%)
		ref|NP_001122233.1|	opsin 4a (melanopsin)	Danio rerio	593	4e-41	Method: Composition-based stats.	97/305 (31%)
		ref|XP_973147.1|	PREDICTED: similar to opsin	Tribolium castaneum	378	1e-38	Method: Composition-based stats.	102/327 (31%)
		ref|NP_001038118.1|	opsin 4	Gallus gallus	528	4e-38	Method: Composition-based stats.	94/296 (31%)
		ref|XP_002203474.1|	hypothetical protein BRAFLDRAFT_65959	Branchiostoma floridae	618	8e-38	Method: Composition-based stats.	90/283 (31%)
Smp_160020	590
		ref|XP_393915.3|	PREDICTED: similar to SERotonin/octopamine receptor family members(ser-4)	Apis mellifera	379	3e-33	Method: Composition-based stats.	75/164 (45%)
		ref|XP_972856.2|	PREDICTED: similar to putative serotonin receptor	Triboliumscastaneum	542	4e-32	Method: Composition-based stats.	76/164 (46%)
		ref|XP_001603891.1|	PREDICTED: similar to putative serotonin receptor	Nasoniasvitripennis	491	4e-32	Method: Composition-based stats.	73/164 (44%)
		ref|XP_002050927.1|	GJ19928	Drosophila virilis	833	8e-32	Method: Composition-based stats.	71/164 (43%)
		ref|XP_001360691.2|	GA14104	Drosophila pseudoobscura pseudoobscura	862	1e-31	Method: Composition-based stats.	71/164 (43%)
Smp_043320	400
		ref|XP_002068046.1|	GK10695	Drosophila willistoni	600	1e-26	Method: Composition-based stats.	65/178 (36%)
		ref|XP_002008573.1|	GI13571	Drosophila mojavensis	611	2e-26	Method: Composition-based stats.	64/178 (35%)
		ref|XP_002048321.1|	GJ13904	Drosophila virilis	608	3e-26	Method: Composition-based stats.	64/178 (35%)
		ref|XP_001352884.2|	GA20386	Drosophila pseudoobscura pseudoobscura	625	3e-26	Method: Composition-based stats.	63/178 (35%)
		ref|XP_002027224.1|	GL25423	Drosophila persimilis	621	3e-26	Method: Composition-based stats.	63/178 (35%)
Smp_133550	503
		ref|XP_001999228.1|	GI24389	Drosophila mojavensis	513	4e-27	Method: Composition-based stats.	91/304 (29%)
		ref|XP_001996066.1|	GH14016	Drosophila grimshawi	511	2e-26	Method: Composition-based stats.	95/306 (31%)
		ref|XP_001358927.2|	GA11019	Drosophila pseudoobscura pseudoobscura	498	2e-26	Method: Composition-based stats.	86/305 (28%)
		ref|XP_002073631.1|	GK13031	Drosophila willistoni	541	2e-26	Method: Composition-based stats.	90/304 (29%)
		ref|XP_002013289.1|	GL24052	Drosophila persimilis	498	4e-26	Method: Composition-based stats.	86/305 (28%)
Smp_120620	587
		ref|NP_491954.1|	SERotonin/octopamine receptor family member (ser-3)	Caenorhabditisselegans	610	3e-06	Method: Composition-based stats.	31/112 (27%)
		ref|XP_001627311.1|	predicted protein	Nematostella vectensis	305	3e-05	Method: Composition-based stats.	28/87 (32%)
		ref|XP_001668964.1|	Hypothetical protein CBG12758	Caenorhabditis briggsae AF16	620	8e-05	Method: Composition-based stats.	30/112 (26%)
		ref|XP_002209525.1|	hypothetical protein BRAFLDRAFT_72001	Branchiostoma floridae	467	0.0001	Method: Composition-based stats.	43/143 (30%)
		ref|XP_001627313.1|	predicted protein	Nematostella vectensis	284	0.0001	Method: Composition-based stats.	27/82 (32%)
Smp_149580	377
		ref|XP_001849293.1|	FMRFamide receptor	Culex quinquefasciatus	470	4e-25	Method: Composition-based stats.	86/328 (26%)
		ref|XP_001647608.1|	somatostatin receptors putative	Aedes aegypti	471	2e-24	Method: Composition-based stats.	87/327 (26%)
		ref|XP_321207.2|	putative GPCR class a orphan receptor 1 (AGAP001862-PA)	Anophelessgambiae str. PEST	493	3e-24	Method: Composition-based stats.	85/331 (25%)
		ref|XP_001656764.1|	somatostatin receptors putative	Aedes aegypti	471	3e-24	Method: Composition-based stats.	87/327 (26%)
		ref|XP_001605409.1|	PREDICTED: similar to somatostatin receptors putative	Nasoniasvitripennis	472	4e-24	Method: Composition-based stats.	86/328 (26%)
Smp_058080	406
		ref|XP_395084.3|	PREDICTED: similar to Neuropeptide Y receptor-like CG5811-PA	Apissmellifera	768	6e-27	Method: Composition-based stats.	74/233 (31%)
		ref|XP_001868810.1|	neuropeptide Y receptor	Culex quinquefasciatus	434	2e-23	Method: Composition-based stats.	71/234 (30%)
		ref|NP_524525.3|	neuropeptide Y receptor-like	Drosophila melanogaster	464	6e-23	Method: Composition-based stats.	79/234 (33%)
		ref|XP_001964603.1|	GF23267	Drosophila ananassae	345	6e-23	Method: Composition-based stats.	73/223 (32%)
		ref|XP_001946360.1|	PREDICTED: similar to putative neuropeptide Y receptor 1s(AGAP000351-PB)	Acyrthosiphon pisum	435	8e-23	Method: Composition-based stats.	70/227 (30%)
Smp_126890	324
		ref|NP_001076795.1|	cardioactive peptide receptor 2	Tribolium castaneum	354	4e-31	Method: Composition-based stats.	89/292 (30%)
		ref|NP_001127746.1|	neuropeptide receptor A30	Bombyx mori	428	3e-30	Method: Composition-based stats.	93/293 (31%)
		ref|XP_001602277.1|	PREDICTED: similar to putative CCAP receptor	Nasonia vitripennis	416	1e-29	Method: Composition-based stats.	87/290 (30%)
		ref|NP_001127724.1|	neuropeptide receptor A26	Bombyx mori	441	1e-29	Method: Composition-based stats.	94/292 (32%)
		ref|NP_001076796.1|	cardioactive peptide receptor 1	Tribolium castaneum	374	4e-28	Method: Composition-based stats.	90/295 (30%)
Smp_173010	354
		ref|NP_001127743.1|	neuropeptide receptor A8	Bombyx mori	436	1e-35	Method: Composition-based stats.	101/314 (32%)
		ref|XP_001601584.1|	PREDICTED: similar to g-protein coupled receptor	Nasoniasvitripennis	421	1e-33	Method: Composition-based stats.	101/331 (30%)
		ref|NP_001127718.1|	neuropeptide receptor A20	Bombyx mori	429	4e-33	Method: Composition-based stats.	108/341 (31%)
		ref|NP_001127738.1|	neuropeptide receptor A3	Bombyx mori	435	2e-32	Method: Composition-based stats.	101/316 (31%)
		ref|NP_001036929.1|	myosuppressin receptor	Bombyx mori	374	2e-32	Method: Composition-based stats.	97/351 (27%)
Smp_008850	515
		ref|XP_321207.2|	putative GPCR class a orphan receptor 1 (AGAP001862-PA)	Anophelessgambiae str. PEST	493	1e-18	Method: Composition-based stats.	94/386 (24%)
		ref|XP_001352720.1|	GA15251	Drosophila pseudoobscura pseudoobscura	568	3e-16	Method: Composition-based stats.	66/232 (28%)
		ref|XP_002025569.1|	GL20775	Drosophila persimilis	773	5e-16	Method: Composition-based stats.	66/232 (28%)
		ref|XP_969392.1|	PREDICTED: similar to putative GPCR class a orphan receptor 1s(AGAP001862-PA)	Tribolium castaneum	418	9e-16	Method: Composition-based stats.	65/241 (26%)
		ref|XP_002047744.1|	GJ13605	Drosophila virilis	552	2e-15	Method: Composition-based stats.	73/260 (28%)
Smp_134350	297
		ref|NP_491990.1|	hypothetical protein C30F12.6	Caenorhabditis elegans	395	9e-35	Method: Composition-based stats.	87/252 (34%)
		ref|XP_001668084.1|	Hypothetical protein CBG03939	Caenorhabditis briggsae AF16	397	5e-33	Method: Composition-based stats.	86/252 (34%)
		ref|XP_687246.2|	PREDICTED: similar to thyrotropin-releasing hormone receptor 1s	Danio rerio	393	1e-31	Method: Composition-based stats.	72/197 (36%)
		ref|NP_001108160.1|	hypothetical LOC569382	Danio rerio	399	2e-30	Method: Composition-based stats.	67/197 (34%)
		ref|NP_001037811.1|	hypothetical protein LOC556431	Danio rerio	497	5e-30	Method: Composition-based stats.	71/197 (36%)
Smp_162980	649
Smp_123350	417
		ref|XP_002229998.1|	hypothetical protein BRAFLDRAFT_92625	Branchiostoma floridae	356	1e-12	Method: Composition-based stats.	30/81 (37%)
		ref|XP_002239337.1|	hypothetical protein BRAFLDRAFT_241131	Branchiostoma floridae	296	3e-12	Method: Composition-based stats.	31/89 (34%)
		ref|XP_002215092.1|	hypothetical protein BRAFLDRAFT_217292	Branchiostoma floridae	301	4e-11	Method: Composition-based stats.	28/84 (33%)
		ref|XP_001508299.1|	PREDICTED: similar to galanin receptor GalR2	Ornithorhynchussanatinus	314	8e-10	Method: Composition-based stats.	30/76 (39%)
		ref|XP_002212367.1|	hypothetical protein BRAFLDRAFT_148509	Branchiostoma floridae	299	8e-10	Method: Composition-based stats.	28/72 (38%)
Smp_172170	285
		ref|XP_395084.3|	PREDICTED: similar to Neuropeptide Y receptor-like CG5811-PA	Apissmellifera	768	6e-25	Method: Composition-based stats.	70/196 (35%)
		ref|XP_001237302.1|	AGAP000351-PA	Anopheles gambiae str. PEST	640	7e-24	Method: Composition-based stats.	66/196 (33%)
		ref|XP_001647749.1|	neuropeptide y receptor (npy-r) (pr4 receptor)	Aedes aegypti	316	9e-24	Method: Composition-based stats.	65/191 (34%)
		ref|XP_001653188.1|	neuropeptide y receptor (npy-r) (pr4 receptor)	Aedes aegypti	380	1e-23	Method: Composition-based stats.	66/191 (34%)
		ref|XP_002013005.1|	GL23895	Drosophila persimilis	405	1e-23	Method: Composition-based stats.	66/206 (32%)
Smp_041880	342
		ref|XP_397024.1|	PREDICTED: similar to Allatostatin Receptor CG2872-PBs isoform Bs	Apis mellifera	359	6e-10	Method: Composition-based stats.	76/310 (24%)
		ref|XP_001955066.1|	GF16432	Drosophila ananassae	359	2e-08	Method: Composition-based stats.	56/218 (25%)
		ref|XP_002200250.1|	PREDICTED: bradykinin receptor B1	Taeniopygia guttata	361	3e-08	Method: Composition-based stats.	59/216 (27%)
		ref|XP_002102609.1|	GD19410	Drosophila simulans	644	3e-08	Method: Composition-based stats.	72/315 (22%)
		ref|XP_002070518.1|	GK10988	Drosophila willistoni	371	5e-08	Method: Composition-based stats.	54/202 (26%)
Smp_180140	354
		ref|NP_741350.1|	SERotonin/octopamine receptor family member (ser-6)	Caenorhabditisselegans	401	0.001	Method: Composition-based stats.	35/130 (26%)
		ref|XP_783296.2|	PREDICTED: hypothetical protein	Strongylocentrotus purpuratus	353	0.001	Method: Composition-based stats.	39/133 (29%)
		ref|XP_781223.1|	PREDICTED: similar to beta3-adrenergic receptor	Strongylocentrotusspurpuratus	402	0.003	Method: Composition-based stats.	43/192 (22%)
		ref|XP_783230.2|	PREDICTED: hypothetical protein	Strongylocentrotus purpuratus	353	0.006	Method: Composition-based stats.	37/133 (27%)
Smp_157640	482
		ref|XP_002055161.1|	GJ18945	Drosophila virilis	537	5e-09	Method: Composition-based stats.	40/129 (31%)
		ref|XP_001966621.1|	GF22277	Drosophila ananassae	491	7e-09	Method: Composition-based stats.	38/117 (32%)
		ref|NP_001037007.1|	FMRFamide receptor	Bombyx mori	412	1e-08	Method: Composition-based stats.	36/132 (27%)
		ref|XP_002010031.1|	GI14912	Drosophila mojavensis	567	2e-08	Method: Composition-based stats.	38/129 (29%)
		ref|XP_001355639.2|	GA20007	Drosophila pseudoobscura pseudoobscura	762	7e-08	Method: Composition-based stats.	37/125 (29%)
Smp_164730	542
		ref|XP_002056087.1|	GJ10418	Drosophila virilis	674	2e-07	Method: Composition-based stats.	39/158 (24%)
		ref|XP_001989882.1|	GH19039	Drosophila grimshawi	668	7e-06	Method: Composition-based stats.	37/157 (23%)
		ref|XP_001999111.1|	GI24332	Drosophila mojavensis	681	8e-06	Method: Composition-based stats.	36/149 (24%)
		ref|XP_321207.2|	putative GPCR class a orphan receptor 1 (AGAP001862-PA)	Anophelessgambiae str. PEST	493	4e-05	Method: Composition-based stats.	62/254 (24%)
		ref|NP_001118066.1|	growth hormone secretagogue receptor 1a	Oncorhynchus mykiss	387	4e-05	Method: Composition-based stats.	41/169 (24%)
Smp_172810	450
		ref|NP_001127744.1|	neuropeptide receptor A9	Bombyx mori	464	0.004	Method: Composition-based stats.	27/73 (36%)
Smp_180350	190
		ref|XP_853735.1|	PREDICTED: similar to Opsin-4 (Melanopsin)	Canis familiaris	561	1e-21	Method: Composition-based stats.	54/141 (38%)
		ref|XP_001944926.1|	PREDICTED: similar to Rhodopsin 7 CG5638-PA	Acyrthosiphon pisum	457	4e-21	Method: Composition-based stats.	61/170 (35%)
		ref|XP_002191992.1|	PREDICTED: opsin 4	Taeniopygia guttata	524	7e-21	Method: Composition-based stats.	55/141 (39%)
		ref|XP_001950416.1|	PREDICTED: similar to Rhodopsin 7 CG5638-PA	Acyrthosiphon pisum	422	7e-21	Method: Composition-based stats.	60/174 (34%)
		ref|NP_038915.1|	opsin 4 isoform 1	Mus musculus	521	1e-20	Method: Composition-based stats.	52/141 (36%)
Smp_129810	497
		ref|XP_002029920.1|	GM25173	Drosophila sechellia	448	1e-11	Method: Composition-based stats.	82/368 (22%)
		ref|XP_557644.3|	putative GPCR class a orphan receptor 18 (AGAP005002-PB)	Anophelessgambiae str. PEST	456	4e-11	Method: Composition-based stats.	84/356 (23%)
		ref|XP_557643.3|	putative GPCR class a orphan receptor 18 (AGAP005002-PA)	Anophelessgambiae str. PEST	502	8e-11	Method: Composition-based stats.	84/356 (23%)
		ref|XP_001972207.1|	GG15397	Drosophila erecta	452	8e-10	Method: Composition-based stats.	83/362 (22%)
		ref|XP_001956328.1|	GF25151	Drosophila ananassae	480	9e-10	Method: Composition-based stats.	81/368 (22%)
Smp_149170	441
		ref|NP_001127710.1|	neuropeptide receptor A13	Bombyx mori	375	1e-12	Method: Composition-based stats.	80/373 (21%)
		ref|XP_001674172.1|	Hypothetical protein CBG09395	Caenorhabditis briggsae AF16	428	3e-10	Method: Composition-based stats.	84/385 (21%)
		ref|XP_001602251.1|	PREDICTED: similar to g-protein coupled receptor	Nasoniasvitripennis	408	2e-08	Method: Composition-based stats.	97/422 (22%)
		ref|XP_001601584.1|	PREDICTED: similar to g-protein coupled receptor	Nasoniasvitripennis	421	6e-08	Method: Composition-based stats.	35/99 (35%)
		ref|NP_001127738.1|	neuropeptide receptor A3	Bombyx mori	435	1e-07	Method: Composition-based stats.	84/342 (24%)
Smp_083940	399
		ref|XP_002120156.1|	PREDICTED: similar to prostaglandin E receptor 3 (subtype EP3)s	Ciona intestinalis	504	0.003	Method: Composition-based stats.	55/239 (23%)
Smp_056080	563
		ref|XP_001355711.2|	GA14126	Drosophila pseudoobscura pseudoobscura	491	7e-12	Method: Composition-based stats.	69/269 (25%)
		ref|XP_002071716.1|	GK10126	Drosophila willistoni	541	2e-11	Method: Composition-based stats.	68/268 (25%)
		ref|XP_001963770.1|	GF21084	Drosophila ananassae	463	2e-11	Method: Composition-based stats.	69/268 (25%)
		ref|XP_001677721.1|	Hypothetical protein CBG07706	Caenorhabditis briggsae AF16	350	3e-11	Method: Composition-based stats.	77/353 (21%)
		ref|NP_510555.1|	Sex Peptide Receptor (Drosophila) Related family member (sprr-1)s	Caenorhabditis elegans	354	3e-11	Method: Composition-based stats.	74/352 (21%)
Smp_027940	324
		ref|XP_001921959.1|	PREDICTED: similar to Histamine H3 receptor (HH3R)	Danio rerio	385	0.005	Method: Composition-based stats.	53/213 (24%)
		ref|NP_001038208.1|	serotonin receptor 2B	Danio rerio	443	0.006	Method: Composition-based stats.	37/129 (28%)
		ref|NP_505884.1|	hypothetical protein T02E9.3	Caenorhabditis elegans	763	0.008	Method: Composition-based stats.	31/103 (30%)
Smp_161500	564
		ref|XP_002211979.1|	hypothetical protein BRAFLDRAFT_212687	Branchiostoma floridae	290	3e-08	Method: Composition-based stats.	43/129 (33%)
		ref|XP_002056088.1|	GJ10748	Drosophila virilis	626	2e-07	Method: Composition-based stats.	34/111 (30%)
		ref|XP_001999110.1|	GI23252	Drosophila mojavensis	644	3e-07	Method: Composition-based stats.	34/111 (30%)
		ref|XP_002056087.1|	GJ10418	Drosophila virilis	674	4e-07	Method: Composition-based stats.	35/123 (28%)
		ref|NP_001091702.1|	capa receptor-like GPCR	Apis mellifera	381	4e-07	Method: Composition-based stats.	40/117 (34%)
Smp_137050	412
		ref|NP_001023541.1|	hypothetical protein Y59H11AL.1	Caenorhabditis elegans	434	2e-05	Method: Composition-based stats.	33/108 (30%)
		ref|NP_001023540.1|	hypothetical protein Y59H11AL.1	Caenorhabditis elegans	427	3e-05	Method: Composition-based stats.	33/108 (30%)
		ref|XP_001604582.1|	PREDICTED: similar to hypocretin (orexin) receptor 2s partials	Nasonia vitripennis	419	3e-05	Method: Composition-based stats.	32/98 (32%)
		ref|XP_001664361.1|	hypothetical protein CBG15641	Caenorhabditis briggsae AF16	438	4e-05	Method: Composition-based stats.	31/104 (29%)
		ref|XP_002209527.1|	hypothetical protein BRAFLDRAFT_208548	Branchiostoma floridae	310	0.0001	Method: Composition-based stats.	32/108 (29%)
Smp_137300	328
		ref|XP_781223.1|	PREDICTED: similar to beta3-adrenergic receptor	Strongylocentrotusspurpuratus	402	0.001	Method: Composition-based stats.	31/130 (23%)
		ref|XP_002114699.1|	hypothetical protein TRIADDRAFT_58781	Trichoplax adhaerens	372	0.004	Method: Composition-based stats.	50/231 (21%)
Smp_160650.2	968
		ref|XP_862377.1|	PREDICTED: similar to Mothers against decapentaplegic homolog 5s(SMAD 5) (Mothers against DPP homolog 5) (Smad5)s(mSmad5) (Dwarfin-C) (Dwf-C) isoform 3	Canissfamiliaris	338	e-119	Method: Composition-based stats.	211/369 (57%)
		ref|XP_001147962.1|	PREDICTED: Sma- and Mad-related protein 1 isoform 1	Panstroglodytes	426	e-118	Method: Composition-based stats.	222/420 (52%)
		ref|XP_862406.1|	PREDICTED: similar to Mothers against decapentaplegic homolog 5s(SMAD 5) (Mothers against DPP homolog 5) (Smad5)s(hSmad5) (JV5-1) isoform 4	Canis familiaris	420	e-118	Method: Composition-based stats.	218/416 (52%)
		ref|XP_862459.1|	PREDICTED: similar to Mothers against decapentaplegic homolog 5s(SMAD 5) (Mothers against DPP homolog 5) (Smad5)s(mSmad5) (Dwarfin-C) (Dwf-C) isoform 6	Canissfamiliaris	414	e-118	Method: Composition-based stats.	215/407 (52%)
		ref|XP_001363672.1|	PREDICTED: similar to latent transforming growth factor bindingsprotein isoform 2	Monodelphis domestica	422	e-117	Method: Composition-based stats.	218/418 (52%)
Smp_160650.1	981
		ref|XP_862377.1|	PREDICTED: similar to Mothers against decapentaplegic homolog 5s(SMAD 5) (Mothers against DPP homolog 5) (Smad5)s(mSmad5) (Dwarfin-C) (Dwf-C) isoform 3	Canissfamiliaris	338	e-128	Method: Composition-based stats.	220/369 (59%)
		ref|XP_001147962.1|	PREDICTED: Sma- and Mad-related protein 1 isoform 1	Panstroglodytes	426	e-127	Method: Composition-based stats.	231/420 (55%)
		ref|XP_862406.1|	PREDICTED: similar to Mothers against decapentaplegic homolog 5s(SMAD 5) (Mothers against DPP homolog 5) (Smad5)s(hSmad5) (JV5-1) isoform 4	Canis familiaris	420	e-127	Method: Composition-based stats.	227/416 (54%)
		ref|XP_862459.1|	PREDICTED: similar to Mothers against decapentaplegic homolog 5s(SMAD 5) (Mothers against DPP homolog 5) (Smad5)s(mSmad5) (Dwarfin-C) (Dwf-C) isoform 6	Canissfamiliaris	414	e-127	Method: Composition-based stats.	224/407 (55%)
		ref|XP_001363672.1|	PREDICTED: similar to latent transforming growth factor bindingsprotein isoform 2	Monodelphis domestica	422	e-126	Method: Composition-based stats.	227/418 (54%)
Smp_127720	373
		ref|XP_002100955.1|	GE17345	Drosophila yakuba	882	8e-30	Method: Composition-based stats.	61/132 (46%)
		ref|XP_001354951.2|	GA14269	Drosophila pseudoobscura pseudoobscura	882	1e-29	Method: Composition-based stats.	61/132 (46%)
		ref|XP_002022510.1|	GL12926	Drosophila persimilis	883	1e-29	Method: Composition-based stats.	61/132 (46%)
		ref|NP_001014759.1|	dopamine 2-like receptors isoform B	Drosophila melanogaster	466	2e-29	Method: Composition-based stats.	61/131 (46%)
		ref|NP_001027080.1|	dopamine 2-like receptors isoform E	Drosophila melanogaster	572	3e-29	Method: Composition-based stats.	61/132 (46%)
Smp_000900	267
		ref|XP_002209527.1|	hypothetical protein BRAFLDRAFT_208548	Branchiostoma floridae	310	3e-08	Method: Composition-based stats.	30/91 (32%)
		ref|XP_002209525.1|	hypothetical protein BRAFLDRAFT_72001	Branchiostoma floridae	467	6e-08	Method: Composition-based stats.	30/91 (32%)
		ref|XP_002203609.1|	hypothetical protein BRAFLDRAFT_65962	Branchiostoma floridae	895	7e-07	Method: Composition-based stats.	28/87 (32%)
		ref|XP_002203493.1|	hypothetical protein BRAFLDRAFT_202890	Branchiostoma floridae	319	7e-07	Method: Composition-based stats.	32/95 (33%)
		ref|XP_002192220.1|	PREDICTED: neuropeptide FF receptor 1	Taeniopygia guttata	577	1e-06	Method: Composition-based stats.	40/122 (32%)
Smp_007070	335
		ref|XP_313000.2|	putative neuropeptide Y receptor 2 (AGAP004123-PA)	Anophelessgambiae str. PEST	425	2e-07	Method: Composition-based stats.	41/133 (30%)
		ref|XP_001979037.1|	GG13125	Drosophila erecta	481	5e-07	Method: Composition-based stats.	37/133 (27%)
		ref|NP_524245.3|	neuropeptide F receptor	Drosophila melanogaster	485	6e-07	Method: Composition-based stats.	37/133 (27%)
		ref|XP_002102331.1|	GD19843	Drosophila simulans	485	6e-07	Method: Composition-based stats.	37/133 (27%)
		ref|XP_002038526.1|	GM10861	Drosophila sechellia	475	6e-07	Method: Composition-based stats.	37/133 (27%)
Smp_172320	1334
		ref|XP_001918993.1|	PREDICTED: similar to rCG33450	Danio rerio	1273	6e-60	Method: Composition-based stats.	175/580 (30%)
		ref|XP_695256.3|	PREDICTED: myosin XVIII-like 2	Danio rerio	2459	7e-60	Method: Composition-based stats.	177/580 (30%)
		ref|XP_002216184.1|	hypothetical protein BRAFLDRAFT_78492	Branchiostoma floridae	1327	3e-59	Method: Composition-based stats.	172/574 (29%)
		ref|XP_002233761.1|	hypothetical protein BRAFLDRAFT_96359	Branchiostoma floridae	876	6e-59	Method: Composition-based stats.	172/574 (29%)
		ref|XP_687391.2|	PREDICTED: myosin XVIII-like 1	Danio rerio	2054	3e-58	Method: Composition-based stats.	172/581 (29%)
Smp_084280	355
Smp_041700	367
		ref|XP_002201082.1|	hypothetical protein BRAFLDRAFT_63627	Branchiostoma floridae	918	0.0003	Method: Composition-based stats.	65/323 (20%)
		ref|XP_001897005.1|	hypothetical protein Bm1_27770	Brugia malayi	328	0.001	Method: Composition-based stats.	51/215 (23%)
		ref|XP_557644.3|	putative GPCR class a orphan receptor 18 (AGAP005002-PB)	Anophelessgambiae str. PEST	456	0.003	Method: Composition-based stats.	48/205 (23%)
		ref|XP_315104.2|	putative GPCR class a orphan receptor 17 (AGAP005001-PB)	Anophelessgambiae str. PEST	396	0.005	Method: Composition-based stats.	36/127 (28%)
		ref|XP_557643.3|	putative GPCR class a orphan receptor 18 (AGAP005002-PA)	Anophelessgambiae str. PEST	502	0.005	Method: Composition-based stats.	46/205 (22%)
Smp_091950	366
Smp_167870	319
Smp_137980	480
		ref|XP_001636964.1|	predicted protein	Nematostella vectensis	295	0.0007	Method: Composition-based stats.	31/126 (24%)
		ref|XP_001627130.1|	predicted protein	Nematostella vectensis	358	0.006	Method: Composition-based stats.	30/134 (22%)
		ref|XP_001635808.1|	predicted protein	Nematostella vectensis	349	0.008	Method: Composition-based stats.	34/111 (30%)
		ref|XP_001640047.1|	predicted protein	Nematostella vectensis	301	0.009	Method: Composition-based stats.	31/126 (24%)
Smp_046790	492
		ref|XP_002034846.1|	GM14369	Drosophila sechellia	805	2e-84	Method: Composition-based stats.	180/464 (38%)
		ref|XP_001971073.1|	GG14750	Drosophila erecta	801	5e-84	Method: Composition-based stats.	185/492 (37%)
		ref|XP_002093061.1|	GE21113	Drosophila yakuba	781	2e-83	Method: Composition-based stats.	180/464 (38%)
		ref|XP_002083161.1|	GD13586	Drosophila simulans	751	2e-83	Method: Composition-based stats.	180/464 (38%)
		ref|XP_308486.4|	AGAP007340-PB	Anopheles gambiae str. PEST	712	3e-83	Method: Composition-based stats.	178/458 (38%)
Smp_023710	291
Smp_128710	491
		ref|XP_001848191.1|	g-protein coupled receptor	Culex quinquefasciatus	469	8e-12	Method: Composition-based stats.	54/163 (33%)
		ref|XP_001651852.1|	g-protein coupled receptor	Aedes aegypti	420	2e-11	Method: Composition-based stats.	45/117 (38%)
		ref|XP_001653289.1|	g-protein coupled receptor	Aedes aegypti	460	2e-11	Method: Composition-based stats.	54/163 (33%)
		ref|XP_002035055.1|	GM14484	Drosophila sechellia	511	3e-11	Method: Composition-based stats.	41/114 (35%)
		ref|XP_001955883.1|	GF24913	Drosophila ananassae	548	4e-11	Method: Composition-based stats.	41/114 (35%)
Smp_145980.3	334
		ref|XP_001678105.1|	Hypothetical protein CBG01050	Caenorhabditis briggsae AF16	490	2e-28	Method: Composition-based stats.	87/299 (29%)
		ref|XP_001492265.2|	PREDICTED: similar to glutamate transporter	Equus caballus	625	1e-26	Method: Composition-based stats.	91/295 (30%)
		ref|NP_037164.3|	solute carrier family 1 (neuronal/epithelial high affinitysglutamate transporters system Xag)s member 1	Rattussnorvegicus	523	2e-26	Method: Composition-based stats.	101/338 (29%)
		ref|NP_033225.1|	solute carrier family 1 (neuronal/epithelial high affinitysglutamate transporters system Xag)s member 1	Mussmusculus	523	3e-26	Method: Composition-based stats.	100/338 (29%)
		ref|XP_001927105.1|	PREDICTED: solute carrier family 1 (neuronal/epithelial highsaffinity glutamate transporters system Xag)s member 1s	Sus scrofa	524	5e-26	Method: Composition-based stats.	101/339 (29%)
Smp_145980.2	372
		ref|XP_555593.3|	AGAP007903-PA	Anopheles gambiae str. PEST	542	1e-32	Method: Composition-based stats.	107/363 (29%)
		ref|NP_037164.3|	solute carrier family 1 (neuronal/epithelial high affinitysglutamate transporters system Xag)s member 1	Rattussnorvegicus	523	2e-32	Method: Composition-based stats.	105/344 (30%)
		ref|NP_033225.1|	solute carrier family 1 (neuronal/epithelial high affinitysglutamate transporters system Xag)s member 1	Mussmusculus	523	6e-32	Method: Composition-based stats.	104/344 (30%)
		ref|XP_001678105.1|	Hypothetical protein CBG01050	Caenorhabditis briggsae AF16	490	7e-32	Method: Composition-based stats.	99/335 (29%)
		ref|XP_001927105.1|	PREDICTED: solute carrier family 1 (neuronal/epithelial highsaffinity glutamate transporters system Xag)s member 1s	Sus scrofa	524	9e-31	Method: Composition-based stats.	106/344 (30%)
Smp_145980.1	334
		ref|XP_001678105.1|	Hypothetical protein CBG01050	Caenorhabditis briggsae AF16	490	2e-28	Method: Composition-based stats.	87/299 (29%)
		ref|XP_001492265.2|	PREDICTED: similar to glutamate transporter	Equus caballus	625	1e-26	Method: Composition-based stats.	91/295 (30%)
		ref|NP_037164.3|	solute carrier family 1 (neuronal/epithelial high affinitysglutamate transporters system Xag)s member 1	Rattussnorvegicus	523	2e-26	Method: Composition-based stats.	101/338 (29%)
		ref|NP_033225.1|	solute carrier family 1 (neuronal/epithelial high affinitysglutamate transporters system Xag)s member 1	Mussmusculus	523	3e-26	Method: Composition-based stats.	100/338 (29%)
		ref|XP_001927105.1|	PREDICTED: solute carrier family 1 (neuronal/epithelial highsaffinity glutamate transporters system Xag)s member 1s	Sus scrofa	524	5e-26	Method: Composition-based stats.	101/339 (29%)
Smp_168990	421
Smp_105410	505
		ref|XP_798503.2|	PREDICTED: similar to glucose transporter	Strongylocentrotusspurpuratus	557	3e-77	Method: Composition-based stats.	179/489 (36%)
		ref|XP_973968.2|	PREDICTED: similar to glucose transporter	Tribolium castaneum	476	2e-76	Method: Composition-based stats.	177/469 (37%)
		ref|NP_001009770.1|	glucose transporter type 3	Ovis aries	494	9e-76	Method: Composition-based stats.	179/474 (37%)
		ref|XP_788340.2|	PREDICTED: similar to fructose transporter	Strongylocentrotusspurpuratus	492	2e-75	Method: Composition-based stats.	173/476 (36%)
		ref|NP_777028.2|	solute carrier family 2 (facilitated glucose transporter)s member 3s	Bos taurus	494	2e-75	Method: Composition-based stats.	179/474 (37%)
Smp_162500	353
Smp_163990	416
		ref|XP_002188818.1|	PREDICTED: hippocampus abundant transcript 1	Taeniopygia guttata	491	e-134	Method: Composition-based stats.	249/371 (67%)
		ref|NP_001016552.1|	hippocampus abundant gene transcript 1	Xenopus (Silurana)stropicalis	488	e-134	Method: Composition-based stats.	248/371 (66%)
		ref|XP_001372129.1|	PREDICTED: hypothetical protein	Monodelphis domestica	490	e-133	Method: Composition-based stats.	247/371 (66%)
		ref|XP_001488919.1|	PREDICTED: similar to hippocampus abundant transcript 1 isoform 1s	Equus caballus	490	e-133	Method: Composition-based stats.	248/371 (66%)
		ref|NP_149044.2|	hippocampus abundant transcript 1	Homo sapiens	490	e-133	Method: Composition-based stats.	248/371 (66%)
Smp_176930	581
		ref|XP_002122702.1|	PREDICTED: similar to solute carrier family 7 (cationic amino acidstransporters y+ system)s member 2	Ciona intestinalis	617	3e-41	Method: Composition-based stats.	125/441 (28%)
		ref|XP_001680722.1|	Hypothetical protein CBG07007	Caenorhabditis briggsae AF16	585	3e-41	Method: Composition-based stats.	116/422 (27%)
		ref|XP_002008401.1|	GI13475	Drosophila mojavensis	664	1e-40	Method: Composition-based stats.	115/410 (28%)
		ref|XP_001984911.1|	GH16752	Drosophila grimshawi	664	2e-39	Method: Composition-based stats.	113/407 (27%)
		ref|XP_002187263.1|	PREDICTED: hypothetical protein	Taeniopygia guttata	653	3e-39	Method: Composition-based stats.	122/509 (23%)
Smp_096520	503
		ref|XP_002122757.1|	PREDICTED: similar to Sialin (Solute carrier family 17 member 5)s(Sodium/sialic acid cotransporter) (AST) (Membranesglycoprotein HP59)	Ciona intestinalis	510	4e-68	Method: Composition-based stats.	147/444 (33%)
		ref|XP_002128666.1|	PREDICTED: similar to Sialin (Solute carrier family 17 member 5)s(Sodium/sialic acid cotransporter) (AST) (Membranesglycoprotein HP59)	Ciona intestinalis	500	1e-65	Method: Composition-based stats.	146/469 (31%)
		ref|NP_001072823.1|	sialin	Xenopus (Silurana) tropicalis	496	1e-65	Method: Composition-based stats.	143/462 (30%)
		ref|XP_966316.1|	PREDICTED: similar to GA20823-PA isoform 1	Tribolium castaneum	515	3e-65	Method: Composition-based stats.	135/437 (30%)
		ref|NP_001121259.1|	hypothetical protein LOC100158341	Xenopus laevis	496	9e-64	Method: Composition-based stats.	141/461 (30%)
Smp_170590	2163
		ref|XP_002194970.1|	PREDICTED: solute carrier family 30 (zinc transporter)s member 5s	Taeniopygia guttata	770	5e-45	Method: Composition-based stats.	121/326 (37%)
		ref|NP_001015911.1|	solute carrier family 30 (zinc transporter)s member 5	Xenopuss(Silurana) tropicalis	777	5e-45	Method: Composition-based stats.	116/331 (35%)
		ref|NP_001026590.2|	solute carrier family 30 (zinc transporter)s member 5	Gallus gallus	770	1e-43	Method: Composition-based stats.	118/326 (36%)
		ref|XP_002240585.1|	hypothetical protein BRAFLDRAFT_286118	Branchiostoma floridae	706	2e-43	Method: Composition-based stats.	124/360 (34%)
		ref|XP_002110512.1|	hypothetical protein TRIADDRAFT_22061	Trichoplax adhaerens	678	4e-43	Method: Composition-based stats.	112/343 (32%)
Smp_020270	1582
		ref|XP_001368057.1|	PREDICTED: similar to Voltage-dependent L-type calcium channelssubunit alpha-1S (Voltage-gated calcium channel subunitsalpha Cav1.1) (Calcium channels L types alpha-1spolypeptides isoform 3s skeletal muscle)	Monodelphissdomestica	1875	0	Method: Composition-based stats.	490/1106 (44%)
		ref|NP_999891.1|	calcium channels voltage-dependents L types alpha 1S subunit	Daniosrerio	1847	0	Method: Composition-based stats.	460/1102 (41%)
		ref|XP_002066410.1|	GK18110	Drosophila willistoni	3090	0	Method: Composition-based stats.	421/837 (50%)
		ref|NP_602305.1|	Ca	2+	2516	0	Method: Composition-based stats.	417/841 (49%)
		ref|XP_001969022.1|	GG25192	Drosophila erecta	2522	0	Method: Composition-based stats.	418/841 (49%)
Smp_134720	567
		ref|NP_001102200.1|	hypothetical protein LOC362824	Rattus norvegicus	476	9e-43	Method: Composition-based stats.	139/494 (28%)
		ref|NP_068377.2|	hypothetical protein LOC126321 isoform a	Homo sapiens	538	4e-41	Method: Composition-based stats.	144/520 (27%)
		ref|NP_778148.2|	hypothetical protein LOC126321 isoform c	Homo sapiens	480	4e-40	Method: Composition-based stats.	144/520 (27%)
		ref|XP_001100575.1|	PREDICTED: similar to F16H11.1	Macaca mulatta	480	4e-40	Method: Composition-based stats.	143/520 (27%)
		ref|NP_082933.2|	hypothetical protein LOC73822	Mus musculus	476	1e-39	Method: Composition-based stats.	138/499 (27%)
Smp_193800	614
		ref|XP_975356.1|	PREDICTED: similar to high-affinity octopamine transporter proteins	Tribolium castaneum	747	e-121	Method: Composition-based stats.	235/613 (38%)
		ref|XP_001949303.1|	PREDICTED: similar to high-affinity octopamine transporter proteins	Acyrthosiphon pisum	890	e-107	Method: Composition-based stats.	219/585 (37%)
		ref|XP_001508462.1|	PREDICTED: similar to norepinephrine transporter	Ornithorhynchussanatinus	865	e-107	Method: Composition-based stats.	211/545 (38%)
		ref|XP_694138.2|	PREDICTED: similar to norepinephrine transporter	Danio rerio	678	e-106	Method: Composition-based stats.	216/569 (37%)
		ref|XP_308462.4|	AGAP007367-PA	Anopheles gambiae str. PEST	665	e-105	Method: Composition-based stats.	217/563 (38%)
Smp_095010	336
		ref|XP_002245106.1|	hypothetical protein BRAFLDRAFT_131677	Branchiostoma floridae	428	5e-77	Method: Composition-based stats.	152/290 (52%)
		ref|XP_001950569.1|	PREDICTED: similar to Sialin (Solute carrier family 17 member 5)s(Sodium/sialic acid cotransporter) (AST) (Membranesglycoprotein HP59)	Acyrthosiphon pisum	402	2e-75	Method: Composition-based stats.	148/284 (52%)
		ref|XP_001602716.1|	PREDICTED: similar to Na+/Pi transporter	Nasonia vitripennis	406	2e-74	Method: Composition-based stats.	150/286 (52%)
		ref|XP_392708.1|	PREDICTED: similar to Sialin (Solute carrier family 17 member 5)s(Sodium/sialic acid cotransporter) (AST) (Membranesglycoprotein HP59)	Apis mellifera	406	6e-73	Method: Composition-based stats.	149/286 (52%)
		ref|XP_001814375.1|	PREDICTED: similar to Na+/Pi transporter	Tribolium castaneum	407	1e-72	Method: Composition-based stats.	144/296 (48%)
Smp_162510	499
		ref|XP_781739.2|	PREDICTED: similar to MGC80576 protein	Strongylocentrotusspurpuratus	462	2e-05	Method: Composition-based stats.	87/439 (19%)
		ref|NP_001025999.1|	solute carrier family 46s member 3	Gallus gallus	464	0.001	Method: Composition-based stats.	39/111 (35%)
		ref|NP_001020139.1|	solute carrier family 46s member 3	Rattus norvegicus	461	0.002	Method: Composition-based stats.	32/115 (27%)
		ref|NP_001125478.1|	solute carrier family 46s member 3	Pongo abelii	463	0.003	Method: Composition-based stats.	32/131 (24%)
		ref|NP_001096773.1|	solute carrier family 46s member 3	Bos taurus	461	0.003	Method: Composition-based stats.	34/134 (25%)
Smp_001070.1	197
		ref|XP_001628621.1|	predicted protein	Nematostella vectensis	351	0.002	Method: Composition-based stats.	37/121 (30%)
		ref|XP_001926821.1|	PREDICTED: purinergic receptor P2Ys G-protein coupleds 1	Sussscrofa	371	0.002	Method: Composition-based stats.	40/149 (26%)
		ref|XP_001381463.1|	PREDICTED: similar to G-protein coupled receptor GPR90	Monodelphissdomestica	470	0.002	Method: Composition-based stats.	33/131 (25%)
		ref|XP_001372985.1|	PREDICTED: similar to P2Y1 purinoceptor	Monodelphis domestica	364	0.004	Method: Composition-based stats.	40/145 (27%)
		ref|NP_001096222.1|	hypothetical protein LOC100124773	Xenopus (Silurana) tropicalis	361	0.004	Method: Composition-based stats.	42/149 (28%)
Smp_134410.2	740
		ref|XP_002040477.1|	GM19211	Drosophila sechellia	626	9e-74	Method: Composition-based stats.	179/588 (30%)
		ref|NP_477334.2|	monocarboxylate transporter 1	Drosophila melanogaster	626	2e-73	Method: Composition-based stats.	177/580 (30%)
		ref|XP_002075246.1|	GK16068	Drosophila willistoni	621	8e-73	Method: Composition-based stats.	179/587 (30%)
		ref|XP_001982619.1|	GG12920	Drosophila erecta	626	5e-72	Method: Composition-based stats.	174/588 (29%)
		ref|XP_001355229.2|	GA17462	Drosophila pseudoobscura pseudoobscura	637	6e-72	Method: Composition-based stats.	174/589 (29%)
Smp_145240	419
		ref|XP_321207.2|	putative GPCR class a orphan receptor 1 (AGAP001862-PA)	Anophelessgambiae str. PEST	493	4e-09	Method: Composition-based stats.	57/226 (25%)
		ref|XP_001647608.1|	somatostatin receptors putative	Aedes aegypti	471	2e-07	Method: Composition-based stats.	57/224 (25%)
		ref|XP_001656764.1|	somatostatin receptors putative	Aedes aegypti	471	2e-07	Method: Composition-based stats.	57/224 (25%)
		ref|XP_001849293.1|	FMRFamide receptor	Culex quinquefasciatus	470	2e-06	Method: Composition-based stats.	52/224 (23%)
		ref|XP_002009171.1|	GI11409	Drosophila mojavensis	534	5e-05	Method: Composition-based stats.	57/266 (21%)
Smp_170610	388
Smp_159090	510
		ref|XP_319626.4|	AGAP008879-PA	Anopheles gambiae str. PEST	732	3e-34	Method: Composition-based stats.	85/272 (31%)
		ref|NP_001036351.1|	CG34109	Drosophila melanogaster	778	6e-34	Method: Composition-based stats.	105/349 (30%)
		ref|XP_001969400.1|	GG10085	Drosophila erecta	493	9e-34	Method: Composition-based stats.	105/366 (28%)
		ref|XP_002036432.1|	GM17938	Drosophila sechellia	608	1e-33	Method: Composition-based stats.	106/373 (28%)
		ref|XP_001850853.1|	conserved hypothetical protein	Culex quinquefasciatus	784	1e-32	Method: Composition-based stats.	100/365 (27%)
Smp_000310.2	226
		ref|XP_002216592.1|	hypothetical protein BRAFLDRAFT_219888	Branchiostoma floridae	236	1e-32	Method: Composition-based stats.	73/167 (43%)
		ref|XP_002218306.1|	hypothetical protein BRAFLDRAFT_222910	Branchiostoma floridae	236	1e-32	Method: Composition-based stats.	73/167 (43%)
		ref|NP_705745.3|	transmembrane protein 41B	Mus musculus	291	6e-31	Method: Composition-based stats.	72/167 (43%)
		ref|XP_795018.2|	PREDICTED: similar to KIAA0033	Strongylocentrotus purpuratus	297	7e-31	Method: Composition-based stats.	74/167 (44%)
		ref|NP_055827.1|	transmembrane protein 41B	Homo sapiens	291	3e-30	Method: Composition-based stats.	71/167 (42%)
Smp_128940	1170
		ref|XP_002049665.1|	GJ20628	Drosophila virilis	1346	3e-71	Method: Composition-based stats.	234/887 (26%)
		ref|XP_002138233.1|	GA24510	Drosophila pseudoobscura pseudoobscura	1279	2e-69	Method: Composition-based stats.	232/887 (26%)
		ref|XP_002015741.1|	GL10858	Drosophila persimilis	1278	2e-69	Method: Composition-based stats.	232/887 (26%)
		ref|XP_002006182.1|	GI20896	Drosophila mojavensis	1309	8e-68	Method: Composition-based stats.	229/887 (25%)
		ref|NP_001137619.1|	mXrs isoform D	Drosophila melanogaster	1415	1e-67	Method: Composition-based stats.	226/883 (25%)
Smp_165020.2	1087
		ref|XP_002193887.1|	PREDICTED: transmembrane 9 superfamily member 3	Taeniopygia guttata	707	e-167	Method: Composition-based stats.	284/542 (52%)
		ref|XP_220013.3|	PREDICTED: similar to Transmembrane 9 superfamily protein member 3sprecursor	Rattus norvegicus	721	e-165	Method: Composition-based stats.	286/554 (51%)
		ref|XP_002240873.1|	hypothetical protein BRAFLDRAFT_286243	Branchiostoma floridae	584	e-164	Method: Composition-based stats.	279/544 (51%)
		ref|XP_001917123.1|	PREDICTED: similar to Transmembrane 9 superfamily member 3 precursors(SM-11044-binding protein) (EP70-P-iso)	Equus caballus	607	e-164	Method: Composition-based stats.	287/559 (51%)
		ref|NP_579930.1|	transmembrane protein 9 superfamily member 3	Mus musculus	587	e-163	Method: Composition-based stats.	286/554 (51%)
Smp_086130	426
Smp_131410	204
Smp_143800	595
		ref|XP_002120359.1|	PREDICTED: similar to Sodium-and chloride-dependent creatinestransporter 1 (chot1)	Ciona intestinalis	722	e-126	Method: Composition-based stats.	218/428 (50%)
		ref|XP_002220241.1|	hypothetical protein BRAFLDRAFT_281662	Branchiostoma floridae	588	e-123	Method: Composition-based stats.	235/551 (42%)
		ref|XP_001624456.1|	predicted protein	Nematostella vectensis	588	e-122	Method: Composition-based stats.	237/546 (43%)
		ref|XP_002128645.1|	PREDICTED: similar to solute carrier family 6 (neurotransmitterstransporters taurine)s member 6	Ciona intestinalis	713	e-122	Method: Composition-based stats.	221/443 (49%)
		ref|XP_002193195.1|	PREDICTED: similar to Solute carrier family 6 (neurotransmitterstransporters betaine/GABA)s member 12	Taeniopygiasguttata	690	e-120	Method: Composition-based stats.	237/542 (43%)
Smp_165800	2009
		ref|XP_414701.2|	PREDICTED: hypothetical protein	Gallus gallus	1641	2e-92	Method: Composition-based stats.	196/537 (36%)
		ref|XP_002202308.1|	hypothetical protein BRAFLDRAFT_275304	Branchiostoma floridae	1565	1e-91	Method: Composition-based stats.	207/563 (36%)
		ref|XP_002121233.1|	PREDICTED: similar to ATP-binding cassettes sub-family A (ABC1)ssmember 3	Ciona intestinalis	1872	7e-90	Method: Composition-based stats.	192/532 (36%)
		ref|XP_002110218.1|	hypothetical protein TRIADDRAFT_49936	Trichoplax adhaerens	1658	1e-89	Method: Composition-based stats.	187/529 (35%)
		ref|XP_001744628.1|	hypothetical protein	Monosiga brevicollis MX1	1512	2e-89	Method: Composition-based stats.	193/540 (35%)
Smp_153480	996
		ref|XP_001812710.1|	PREDICTED: similar to cation chloride cotransporter	Triboliumscastaneum	899	e-156	Method: Composition-based stats.	371/989 (37%)
		ref|NP_001090251.1|	solute carrier family 12 (potassium/chloride transporters)s members9	Xenopus laevis	899	e-151	Method: Composition-based stats.	368/992 (37%)
		ref|XP_002121483.1|	PREDICTED: similar to Solute carrier family 12 member 9	Cionasintestinalis	855	e-148	Method: Composition-based stats.	358/972 (36%)
		ref|XP_001867113.1|	cation chloride cotransporter	Culex quinquefasciatus	950	e-146	Method: Composition-based stats.	353/1012 (34%)
		ref|NP_001122020.1|	si:ch211-284e13.1	Danio rerio	899	e-145	Method: Composition-based stats.	367/988 (37%)
Smp_132410	158
		ref|NP_001127742.1|	neuropeptide receptor A7	Bombyx mori	443	3e-20	Method: Composition-based stats.	49/108 (45%)
		ref|NP_001127708.1|	neuropeptide receptor A11	Bombyx mori	464	5e-20	Method: Composition-based stats.	47/106 (44%)
		ref|XP_001123033.1|	PREDICTED: similar to Neuropeptide F-like Receptor 76F CG7395-PAs	Apis mellifera	393	6e-20	Method: Composition-based stats.	50/119 (42%)
		ref|NP_001127707.1|	neuropeptide receptor A10	Bombyx mori	437	6e-20	Method: Composition-based stats.	52/129 (40%)
		ref|XP_001601972.1|	PREDICTED: similar to ENSANGP00000011806	Nasonia vitripennis	372	1e-19	Method: Composition-based stats.	47/112 (41%)
Smp_077610	222
Smp_084600.1	510
		ref|XP_001371590.1|	PREDICTED: similar to solute carrier family 37s(glycerol-3-phosphate transporter)s member 2ss	Monodelphis domestica	639	3e-97	Method: Composition-based stats.	203/459 (44%)
		ref|XP_001363748.1|	PREDICTED: similar to solute carrier family 37s(glycerol-3-phosphate transporter)s member 2s	Monodelphis domestica	664	4e-96	Method: Composition-based stats.	207/487 (42%)
		ref|XP_002193242.1|	PREDICTED: solute carrier family 37 (glycerol-3-phosphatestransporter)s member 2	Taeniopygia guttata	928	7e-96	Method: Composition-based stats.	198/472 (41%)
		ref|NP_001138762.1|	solute carrier family 37 (glycerol-3-phosphate transporter)s members2 isoform 2	Homo sapiens	501	8e-96	Method: Composition-based stats.	211/497 (42%)
		ref|NP_938018.1|	solute carrier family 37 (glycerol-3-phosphate transporter)s members2 isoform 1	Homo sapiens	505	9e-96	Method: Composition-based stats.	211/497 (42%)
Smp_167740	574
		ref|XP_002203509.1|	hypothetical protein BRAFLDRAFT_202938	Branchiostoma floridae	303	0.0003	Method: Composition-based stats.	21/49 (42%)
		ref|XP_001197124.1|	PREDICTED: hypothetical proteins partial	Strongylocentrotusspurpuratus	140	0.0008	Method: Composition-based stats.	20/53 (37%)
		ref|XP_784405.1|	PREDICTED: hypothetical protein	Strongylocentrotus purpuratus	271	0.0008	Method: Composition-based stats.	20/53 (37%)
		ref|XP_001503243.1|	PREDICTED: ATPase familys AAA domain containing 1	Equus caballus	361	0.0008	Method: Composition-based stats.	20/49 (40%)
		ref|XP_001506311.1|	PREDICTED: hypothetical protein	Ornithorhynchus anatinus	361	0.0008	Method: Composition-based stats.	20/49 (40%)
Smp_134700	659
		ref|NP_001011396.1|	hypothetical protein LOC496869	Xenopus (Silurana) tropicalis	493	6e-32	Method: Composition-based stats.	125/491 (25%)
		ref|NP_068377.2|	hypothetical protein LOC126321 isoform a	Homo sapiens	538	2e-31	Method: Composition-based stats.	127/501 (25%)
		ref|NP_778148.2|	hypothetical protein LOC126321 isoform c	Homo sapiens	480	1e-30	Method: Composition-based stats.	127/501 (25%)
		ref|NP_001036145.1|	hypothetical protein LOC126321 isoform b	Homo sapiens	473	2e-30	Method: Composition-based stats.	127/501 (25%)
		ref|XP_001924045.1|	PREDICTED: expressed sequence CK025016	Danio rerio	483	4e-28	Method: Composition-based stats.	120/488 (24%)
Smp_136400	242
		ref|XP_001635650.1|	predicted protein	Nematostella vectensis	246	3e-42	Method: Composition-based stats.	86/182 (47%)
		ref|XP_002007841.1|	GI12153	Drosophila mojavensis	336	4e-42	Method: Composition-based stats.	91/229 (39%)
		ref|XP_001984475.1|	GH16482	Drosophila grimshawi	342	5e-42	Method: Composition-based stats.	92/230 (40%)
		ref|XP_002047426.1|	GJ13433	Drosophila virilis	338	8e-42	Method: Composition-based stats.	91/230 (39%)
		ref|NP_647703.1|	CG1275s isoform B	Drosophila melanogaster	340	1e-41	Method: Composition-based stats.	92/231 (39%)
Smp_162880	631
		ref|XP_001902307.1|	Endonuclease/Exonuclease/phosphatase family protein	Brugia malayi	391	3e-49	Method: Composition-based stats.	109/302 (36%)
		ref|NP_493169.2|	hypothetical protein T27F6.6	Caenorhabditis elegans	434	3e-44	Method: Composition-based stats.	102/306 (33%)
		ref|XP_975064.2|	PREDICTED: similar to neutral Sphingomyelinases putative	Triboliumscastaneum	393	5e-44	Method: Composition-based stats.	106/304 (34%)
		ref|XP_001602349.1|	PREDICTED: similar to neutral Sphingomyelinases putative	Nasoniasvitripennis	404	1e-43	Method: Composition-based stats.	112/309 (36%)
		ref|XP_001925325.1|	PREDICTED: similar to sphingomyelin phosphodiesterase 2s neutralsmembrane	Sus scrofa	423	3e-43	Method: Composition-based stats.	104/300 (34%)
Smp_039130	950
		ref|XP_001919958.1|	PREDICTED: im:7149020s partial	Danio rerio	598	e-121	Method: Composition-based stats.	221/460 (48%)
		ref|NP_999487.1|	Niemann-Pick diseases type C1	Sus scrofa	1277	e-121	Method: Composition-based stats.	227/490 (46%)
		ref|XP_001490228.2|	PREDICTED: similar to Niemann-Pick C1	Equus caballus	1293	e-120	Method: Composition-based stats.	225/490 (45%)
		ref|NP_000262.1|	Niemann-Pick diseases type C1 precursor	Homo sapiens	1278	e-120	Method: Composition-based stats.	229/505 (45%)
		ref|XP_001365874.1|	PREDICTED: similar to Niemann-Pick C disease protein	Monodelphissdomestica	1280	e-119	Method: Composition-based stats.	230/489 (47%)
Smp_071020	403
		ref|NP_610877.2|	CG6016s isoform A	Drosophila melanogaster	417	6e-69	Method: Composition-based stats.	143/368 (38%)
		ref|XP_001602730.1|	PREDICTED: similar to ENSANGP00000026086	Nasonia vitripennis	415	6e-68	Method: Composition-based stats.	152/410 (37%)
		ref|XP_552478.2|	AGAP011766-PA	Anopheles gambiae str. PEST	445	2e-67	Method: Composition-based stats.	143/379 (37%)
		ref|XP_976099.2|	PREDICTED: similar to ethanolaminephosphotransferase isoform 3s	Tribolium castaneum	418	3e-67	Method: Composition-based stats.	147/379 (38%)
		ref|NP_725301.1|	CG6016s isoform B	Drosophila melanogaster	417	4e-66	Method: Composition-based stats.	145/369 (39%)
Smp_151010	492
		ref|XP_002210347.1|	hypothetical protein BRAFLDRAFT_209920	Branchiostoma floridae	395	2e-20	Method: Composition-based stats.	97/405 (23%)
		ref|XP_001648043.1|	monocarboxylate transporter	Aedes aegypti	651	6e-20	Method: Composition-based stats.	61/188 (32%)
		ref|XP_001648317.1|	monocarboxylate transporter	Aedes aegypti	657	6e-20	Method: Composition-based stats.	61/188 (32%)
		ref|XP_002245419.1|	hypothetical protein BRAFLDRAFT_107598	Branchiostoma floridae	1114	1e-19	Method: Composition-based stats.	100/419 (23%)
		ref|XP_002210233.1|	hypothetical protein BRAFLDRAFT_210029	Branchiostoma floridae	394	2e-19	Method: Composition-based stats.	79/284 (27%)
Smp_159140	770
		ref|XP_557860.3|	AGAP008711-PA	Anopheles gambiae str. PEST	1301	1e-98	Method: Composition-based stats.	234/710 (32%)
		ref|XP_002003091.1|	GI24260	Drosophila mojavensis	1241	3e-92	Method: Composition-based stats.	232/731 (31%)
		ref|XP_002088937.1|	GE18849	Drosophila yakuba	1194	4e-92	Method: Composition-based stats.	232/734 (31%)
		ref|NP_723463.1|	organic anion transporting polypeptide 30Bs isoform A	Drosophilasmelanogaster	1197	1e-91	Method: Composition-based stats.	230/732 (31%)
		ref|XP_001992992.1|	GH13584	Drosophila grimshawi	1255	1e-91	Method: Composition-based stats.	232/735 (31%)
Smp_048270.1	223
		ref|XP_312258.3|	AGAP002666-PA	Anopheles gambiae str. PEST	250	1e-37	Method: Composition-based stats.	89/219 (40%)
		ref|XP_002245929.1|	hypothetical protein BRAFLDRAFT_131941	Branchiostoma floridae	248	2e-37	Method: Composition-based stats.	90/217 (41%)
		ref|XP_002245485.1|	hypothetical protein BRAFLDRAFT_131792	Branchiostoma floridae	248	1e-36	Method: Composition-based stats.	89/217 (41%)
		ref|XP_001505626.1|	PREDICTED: similar to dolichyl pyrophosphate phosphatase CWH8s	Ornithorhynchus anatinus	238	2e-36	Method: Composition-based stats.	88/213 (41%)
		ref|XP_001363935.1|	PREDICTED: similar to dolichyl pyrophosphate phosphatase CWH8s	Monodelphis domestica	238	2e-36	Method: Composition-based stats.	86/212 (40%)
Smp_048270.2	224
		ref|XP_312258.3|	AGAP002666-PA	Anopheles gambiae str. PEST	250	3e-37	Method: Composition-based stats.	88/213 (41%)
		ref|XP_002245929.1|	hypothetical protein BRAFLDRAFT_131941	Branchiostoma floridae	248	4e-37	Method: Composition-based stats.	89/208 (42%)
		ref|XP_001505626.1|	PREDICTED: similar to dolichyl pyrophosphate phosphatase CWH8s	Ornithorhynchus anatinus	238	2e-36	Method: Composition-based stats.	88/213 (41%)
		ref|XP_001363935.1|	PREDICTED: similar to dolichyl pyrophosphate phosphatase CWH8s	Monodelphis domestica	238	3e-36	Method: Composition-based stats.	86/212 (40%)
		ref|XP_002245485.1|	hypothetical protein BRAFLDRAFT_131792	Branchiostoma floridae	248	3e-36	Method: Composition-based stats.	88/208 (42%)
Smp_102780	256
Smp_127930	321
		ref|XP_966859.1|	PREDICTED: similar to pickel CG14779-PA	Tribolium castaneum	230	2e-18	Method: Composition-based stats.	61/209 (29%)
		ref|XP_001122976.1|	PREDICTED: similar to CG1298-PA	Apis mellifera	212	1e-17	Method: Composition-based stats.	61/198 (30%)
		ref|XP_002061105.1|	GK10757	Drosophila willistoni	269	4e-17	Method: Composition-based stats.	56/182 (30%)
		ref|XP_001650527.1|	hypothetical protein AaeL_AAEL005228	Aedes aegypti	243	9e-17	Method: Composition-based stats.	61/201 (30%)
		ref|XP_002005794.1|	GI18881	Drosophila mojavensis	267	1e-16	Method: Composition-based stats.	58/191 (30%)
Smp_123720	795
		ref|XP_002204507.1|	hypothetical protein BRAFLDRAFT_57203	Branchiostoma floridae	550	1e-87	Method: Composition-based stats.	165/417 (39%)
		ref|XP_002234579.1|	hypothetical protein BRAFLDRAFT_164012	Branchiostoma floridae	534	5e-84	Method: Composition-based stats.	159/402 (39%)
		ref|XP_428889.1|	PREDICTED: similar to sodium-iodide related cotransporter	Gallussgallus	629	7e-84	Method: Composition-based stats.	158/416 (37%)
		ref|XP_002212642.1|	hypothetical protein BRAFLDRAFT_213839	Branchiostoma floridae	587	6e-83	Method: Composition-based stats.	155/403 (38%)
		ref|XP_002226787.1|	hypothetical protein BRAFLDRAFT_59998	Branchiostoma floridae	515	7e-83	Method: Composition-based stats.	155/403 (38%)
Smp_134710	474
		ref|XP_002190267.1|	PREDICTED: hypothetical protein	Taeniopygia guttata	472	2e-26	Method: Composition-based stats.	106/392 (27%)
		ref|XP_605041.4|	PREDICTED: similar to C19orf28 protein	Bos taurus	520	1e-25	Method: Composition-based stats.	99/367 (26%)
		ref|NP_082933.2|	hypothetical protein LOC73822	Mus musculus	476	5e-25	Method: Composition-based stats.	96/363 (26%)
		ref|NP_001102200.1|	hypothetical protein LOC362824	Rattus norvegicus	476	8e-25	Method: Composition-based stats.	96/363 (26%)
		ref|XP_542176.2|	PREDICTED: similar to F16H11.1	Canis familiaris	461	9e-25	Method: Composition-based stats.	94/364 (25%)
Smp_121930.1	241
Smp_121930.2	242
Smp_156410	496
		ref|XP_972584.1|	PREDICTED: similar to spinster CG8428-PC	Tribolium castaneum	490	e-101	Method: Composition-based stats.	190/437 (43%)
		ref|XP_001369318.1|	PREDICTED: hypothetical protein	Monodelphis domestica	532	2e-96	Method: Composition-based stats.	211/501 (42%)
		ref|NP_001088358.1|	hypothetical protein LOC495202	Xenopus laevis	526	5e-96	Method: Composition-based stats.	206/469 (43%)
		ref|XP_001193605.1|	PREDICTED: similar to Spinster-like	Strongylocentrotus purpuratus	553	3e-95	Method: Composition-based stats.	191/440 (43%)
		ref|XP_396540.3|	PREDICTED: similar to spinster CG8428-PDs isoform D isoform 1	Apissmellifera	479	6e-94	Method: Composition-based stats.	201/468 (42%)
Smp_146740	466
		ref|XP_001653402.1|	sodium/hydrogen exchanger 3 (nhe3)	Aedes aegypti	1179	4e-60	Method: Composition-based stats.	132/394 (33%)
		ref|XP_418895.2|	PREDICTED: similar to Na+/H+ antiporter	Gallus gallus	1038	4e-59	Method: Composition-based stats.	134/396 (33%)
		ref|XP_552951.2|	AGAP009036-PA	Anopheles gambiae str. PEST	1222	1e-58	Method: Composition-based stats.	130/382 (34%)
		ref|XP_584239.3|	PREDICTED: solute carrier family 9 (sodium/hydrogen exchanger)ssmember 3	Bos taurus	835	1e-56	Method: Composition-based stats.	131/400 (32%)
		ref|XP_002018602.1|	GL25889	Drosophila persimilis	1248	2e-56	Method: Composition-based stats.	131/404 (32%)
Smp_161210	583
Smp_167210	523
		ref|XP_001808952.1|	PREDICTED: similar to sodium/hydrogen exchanger 7s 9 (nhe7s nhe9)s	Tribolium castaneum	644	3e-74	Method: Composition-based stats.	154/338 (45%)
		ref|XP_314826.4|	AGAP008718-PA	Anopheles gambiae str. PEST	733	6e-72	Method: Composition-based stats.	152/311 (48%)
		ref|XP_001843757.1|	sodium/hydrogen exchanger 7s 9	Culex quinquefasciatus	702	1e-71	Method: Composition-based stats.	153/314 (48%)
		ref|XP_624709.2|	PREDICTED: similar to Nhe3 CG11328-PBs isoform Bs partial	Apissmellifera	684	7e-71	Method: Composition-based stats.	157/357 (43%)
		ref|XP_001654568.1|	sodium/hydrogen exchanger 7s 9 (nhe7s nhe9)	Aedes aegypti	667	9e-70	Method: Composition-based stats.	150/310 (48%)
Smp_194740	265
		ref|XP_002055695.1|	GJ18645	Drosophila virilis	499	1e-10	Method: Composition-based stats.	38/107 (35%)
		ref|XP_001992451.1|	GH24758	Drosophila grimshawi	505	3e-10	Method: Composition-based stats.	38/107 (35%)
		ref|XP_001963770.1|	GF21084	Drosophila ananassae	463	4e-10	Method: Composition-based stats.	40/109 (36%)
		ref|XP_002106189.1|	GD16733	Drosophila simulans	435	5e-10	Method: Composition-based stats.	40/109 (36%)
		ref|XP_002036913.1|	GM12414	Drosophila sechellia	435	5e-10	Method: Composition-based stats.	40/109 (36%)
Smp_130040	2223
		ref|XP_002199289.1|	PREDICTED: similar to pecanex-like protein 1	Taeniopygia guttata	2297	0	Method: Composition-based stats.	413/1107 (37%)
		ref|XP_423893.2|	PREDICTED: similar to pecanex-like protein 1	Gallus gallus	2312	0	Method: Composition-based stats.	413/1107 (37%)
		ref|XP_510039.2|	PREDICTED: pecanex homolog	Pan troglodytes	2300	0	Method: Composition-based stats.	414/1097 (37%)
		ref|NP_055797.2|	pecanex-like 1	Homo sapiens	2341	0	Method: Composition-based stats.	413/1097 (37%)
		ref|XP_975582.2|	PREDICTED: similar to Pecanex-like protein 1 (Pecanex homolog)s	Tribolium castaneum	2306	0	Method: Composition-based stats.	411/1086 (37%)
Smp_028690	761
		ref|XP_002244714.1|	hypothetical protein BRAFLDRAFT_183793	Branchiostoma floridae	582	e-133	Method: Composition-based stats.	257/575 (44%)
		ref|XP_001004722.1|	PREDICTED: similar to glycine transporter type-2 isoform 2	Mussmusculus	799	e-133	Method: Composition-based stats.	252/583 (43%)
		ref|XP_854917.1|	PREDICTED: similar to Sodium- and chloride-dependent glycinestransporter 2 (GlyT2) (GlyT-2) (Solute carrier family 6smember 5)	Canis familiaris	904	e-133	Method: Composition-based stats.	250/583 (42%)
		ref|XP_001004719.1|	PREDICTED: similar to glycine transporter type-2 isoform 1	Mussmusculus	791	e-132	Method: Composition-based stats.	252/583 (43%)
		ref|NP_001139485.1|	solute carrier family 6 (neurotransmitter transporters glycine)ssmember 5 isoform a	Mus musculus	799	e-132	Method: Composition-based stats.	252/583 (43%)
Smp_090870	878
		ref|XP_414450.2|	PREDICTED: similar to SEC13-like 1 (S. cerevisiae)	Gallus gallus	435	8e-98	Method: Composition-based stats.	182/373 (48%)
		ref|XP_002242884.1|	hypothetical protein BRAFLDRAFT_287194	Branchiostoma floridae	318	1e-97	Method: Composition-based stats.	175/357 (49%)
		ref|XP_001509095.1|	PREDICTED: similar to SEC13-like 1 (S. cerevisiae)	Ornithorhynchussanatinus	346	7e-96	Method: Composition-based stats.	181/383 (47%)
		ref|NP_988967.1|	hypothetical protein LOC394564	Xenopus (Silurana) tropicalis	320	1e-95	Method: Composition-based stats.	183/372 (49%)
		ref|NP_001080442.1|	SEC13-like 1	Xenopus laevis	320	1e-95	Method: Composition-based stats.	185/377 (49%)
Smp_146470	320
Smp_134410.1	709
		ref|XP_002040477.1|	GM19211	Drosophila sechellia	626	2e-67	Method: Composition-based stats.	168/555 (30%)
		ref|NP_477334.2|	monocarboxylate transporter 1	Drosophila melanogaster	626	4e-67	Method: Composition-based stats.	166/547 (30%)
		ref|XP_002075246.1|	GK16068	Drosophila willistoni	621	9e-67	Method: Composition-based stats.	166/554 (29%)
		ref|XP_001982619.1|	GG12920	Drosophila erecta	626	6e-66	Method: Composition-based stats.	163/555 (29%)
		ref|XP_001355229.2|	GA17462	Drosophila pseudoobscura pseudoobscura	637	8e-66	Method: Composition-based stats.	163/556 (29%)
Smp_137080	1263
		ref|XP_002110955.1|	hypothetical protein TRIADDRAFT_54423	Trichoplax adhaerens	1253	0	Method: Composition-based stats.	443/1188 (37%)
		ref|NP_035206.2|	ATP-binding cassettes subfamily Bs member 1A	Mus musculus	1276	0	Method: Composition-based stats.	415/1170 (35%)
		ref|XP_623564.2|	PREDICTED: similar to Multidrug resistance protein homolog 49s(P-glycoprotein 49)	Apis mellifera	1314	0	Method: Composition-based stats.	427/1177 (36%)
		ref|XP_001337724.2|	PREDICTED: similar to bile salt export pump	Danio rerio	1320	0	Method: Composition-based stats.	441/1193 (36%)
		ref|XP_001492073.2|	PREDICTED: multi-drug resistance p-glycoprotein 1	Equus caballus	1594	0	Method: Composition-based stats.	426/1225 (34%)
Smp_167610	736
		ref|XP_968748.1|	PREDICTED: similar to AGAP006427-PA	Tribolium castaneum	1307	e-119	Method: Composition-based stats.	251/682 (36%)
		ref|NP_596902.1|	ATP-binding cassettes sub-family C (CFTR/MRP)s member 4	Rattussnorvegicus	1325	e-117	Method: Composition-based stats.	262/733 (35%)
		ref|NP_001028508.1|	ATP-binding cassettes sub-family C (CFTR/MRP)s member 4	Mussmusculus	1325	e-116	Method: Composition-based stats.	261/732 (35%)
		ref|NP_001025990.1|	ATP-binding cassettes sub-family Cs member 4	Gallus gallus	1330	e-116	Method: Composition-based stats.	245/663 (36%)
		ref|XP_002000613.1|	GI10329	Drosophila mojavensis	1337	e-116	Method: Composition-based stats.	259/735 (35%)
Smp_168000	1055
		ref|XP_001607269.1|	PREDICTED: similar to ENSANGP00000014764	Nasonia vitripennis	806	3e-37	Method: Composition-based stats.	70/160 (43%)
		ref|XP_001898945.1|	Major Facilitator Superfamily protein	Brugia malayi	806	6e-37	Method: Composition-based stats.	77/187 (41%)
		ref|XP_001656434.1|	monocarboxylate transporter	Aedes aegypti	753	1e-35	Method: Composition-based stats.	74/195 (37%)
		ref|XP_002063109.1|	GK21556	Drosophila willistoni	680	2e-35	Method: Composition-based stats.	80/209 (38%)
		ref|XP_001862555.1|	monocarboxylate transporter 3	Culex quinquefasciatus	785	4e-35	Method: Composition-based stats.	73/196 (37%)
Smp_152020	1018
		ref|XP_001367317.1|	PREDICTED: similar to SID1 transmembrane familys member 1s	Monodelphis domestica	899	e-116	Method: Composition-based stats.	213/451 (47%)
		ref|NP_060169.2|	SID1 transmembrane familys member 1	Homo sapiens	827	e-116	Method: Composition-based stats.	210/441 (47%)
		ref|XP_526266.2|	PREDICTED: hypothetical protein isoform 2	Pan troglodytes	827	e-116	Method: Composition-based stats.	210/441 (47%)
		ref|XP_001106443.1|	PREDICTED: SID1 transmembrane familys member 1	Macaca mulatta	827	e-115	Method: Composition-based stats.	210/443 (47%)
		ref|XP_001158341.1|	PREDICTED: SID1 transmembrane familys member 1 isoform 1	Panstroglodytes	832	e-114	Method: Composition-based stats.	210/446 (47%)
Smp_131890	901
		ref|XP_002244714.1|	hypothetical protein BRAFLDRAFT_183793	Branchiostoma floridae	582	e-129	Method: Composition-based stats.	248/570 (43%)
		ref|XP_782933.2|	PREDICTED: similar to solute carrier family 6 member 9s	Strongylocentrotus purpuratus	606	e-128	Method: Composition-based stats.	230/540 (42%)
		ref|XP_001004719.1|	PREDICTED: similar to glycine transporter type-2 isoform 1	Mussmusculus	791	e-125	Method: Composition-based stats.	233/587 (39%)
		ref|XP_001004722.1|	PREDICTED: similar to glycine transporter type-2 isoform 2	Mussmusculus	799	e-125	Method: Composition-based stats.	233/587 (39%)
		ref|NP_001139485.1|	solute carrier family 6 (neurotransmitter transporters glycine)ssmember 5 isoform a	Mus musculus	799	e-125	Method: Composition-based stats.	233/587 (39%)
Smp_000310.1	248
		ref|XP_002216592.1|	hypothetical protein BRAFLDRAFT_219888	Branchiostoma floridae	236	2e-36	Method: Composition-based stats.	87/234 (37%)
		ref|XP_002218306.1|	hypothetical protein BRAFLDRAFT_222910	Branchiostoma floridae	236	2e-36	Method: Composition-based stats.	87/234 (37%)
		ref|NP_705745.3|	transmembrane protein 41B	Mus musculus	291	1e-35	Method: Composition-based stats.	89/245 (36%)
		ref|NP_055827.1|	transmembrane protein 41B	Homo sapiens	291	2e-35	Method: Composition-based stats.	85/244 (34%)
		ref|XP_001518100.1|	PREDICTED: similar to KIAA0033s partial	Ornithorhynchus anatinus	250	2e-35	Method: Composition-based stats.	86/245 (35%)
Smp_148670	984
		ref|XP_312206.4|	AGAP002719-PA	Anopheles gambiae str. PEST	960	0	Method: Composition-based stats.	340/696 (48%)
		ref|XP_001605195.1|	PREDICTED: similar to CG10952-PA	Nasonia vitripennis	1146	0	Method: Composition-based stats.	345/719 (47%)
		ref|XP_625212.2|	PREDICTED: similar to ether a go-go CG10952-PA	Apis mellifera	1139	0	Method: Composition-based stats.	364/805 (45%)
		ref|XP_002133679.1|	GA23028	Drosophila pseudoobscura pseudoobscura	1266	0	Method: Composition-based stats.	342/711 (48%)
		ref|XP_001978135.1|	GG17855	Drosophila erecta	1227	0	Method: Composition-based stats.	342/711 (48%)
Smp_129450	314
		ref|XP_001490866.1|	PREDICTED: similar to glucose-6-phosphatase catalytic subunit 3s	Equus caballus	346	4e-27	Method: Composition-based stats.	73/212 (34%)
		ref|NP_000142.1|	glucose-6-phosphatases catalytic subunit	Homo sapiens	357	1e-25	Method: Composition-based stats.	82/230 (35%)
		ref|XP_855553.1|	PREDICTED: glucose-6-phosphatase	Canis familiaris	357	6e-25	Method: Composition-based stats.	80/230 (34%)
		ref|NP_001002993.1|	glucose-6-phosphatases catalytic subunit	Canis lupus familiaris	357	7e-25	Method: Composition-based stats.	80/230 (34%)
		ref|NP_001035837.1|	glucose-6-phosphatases catalytic subunit	Felis catus	357	7e-25	Method: Composition-based stats.	79/231 (34%)
Smp_165020.1	1095
		ref|XP_002193887.1|	PREDICTED: transmembrane 9 superfamily member 3	Taeniopygia guttata	707	e-174	Method: Composition-based stats.	293/551 (53%)
		ref|XP_220013.3|	PREDICTED: similar to Transmembrane 9 superfamily protein member 3sprecursor	Rattus norvegicus	721	e-172	Method: Composition-based stats.	295/563 (52%)
		ref|XP_001917123.1|	PREDICTED: similar to Transmembrane 9 superfamily member 3 precursors(SM-11044-binding protein) (EP70-P-iso)	Equus caballus	607	e-171	Method: Composition-based stats.	296/568 (52%)
		ref|XP_002240873.1|	hypothetical protein BRAFLDRAFT_286243	Branchiostoma floridae	584	e-170	Method: Composition-based stats.	288/553 (52%)
		ref|NP_579930.1|	transmembrane protein 9 superfamily member 3	Mus musculus	587	e-170	Method: Composition-based stats.	295/563 (52%)
Smp_012440	521
		ref|XP_788340.2|	PREDICTED: similar to fructose transporter	Strongylocentrotusspurpuratus	492	7e-63	Method: Composition-based stats.	166/483 (34%)
		ref|XP_002009127.1|	GI11432	Drosophila mojavensis	729	1e-62	Method: Composition-based stats.	145/465 (31%)
		ref|XP_002047787.1|	GJ13629	Drosophila virilis	728	1e-62	Method: Composition-based stats.	145/467 (31%)
		ref|XP_001497289.2|	PREDICTED: glucose transporter-like protein I	Equus caballus	492	2e-62	Method: Composition-based stats.	156/470 (33%)
		ref|XP_001971073.1|	GG14750	Drosophila erecta	801	2e-62	Method: Composition-based stats.	144/467 (30%)
Smp_072450	460
		ref|XP_002232643.1|	hypothetical protein BRAFLDRAFT_95277	Branchiostoma floridae	434	1e-06	Method: Composition-based stats.	84/361 (23%)
		ref|NP_001091688.1|	pyrokinin-like receptor 2	Apis mellifera	581	3e-06	Method: Composition-based stats.	61/199 (30%)
		ref|NP_001073563.2|	G protein-coupled receptor 27	Apis mellifera	459	3e-06	Method: Composition-based stats.	41/134 (30%)
		ref|XP_002211979.1|	hypothetical protein BRAFLDRAFT_212687	Branchiostoma floridae	290	4e-06	Method: Composition-based stats.	45/137 (32%)
		ref|XP_001947172.1|	PREDICTED: similar to pyrokinin-receptor-like G protein-coupledsreceptors partial	Acyrthosiphon pisum	451	4e-06	Method: Composition-based stats.	39/113 (34%)
Smp_006760	263
		ref|XP_002010635.1|	GI21652	Drosophila mojavensis	246	9e-32	Method: Composition-based stats.	81/234 (34%)
		ref|XP_001991999.1|	GH24452	Drosophila grimshawi	246	7e-31	Method: Composition-based stats.	80/234 (34%)
		ref|NP_569979.1|	CG4025	Drosophila melanogaster	246	2e-30	Method: Composition-based stats.	81/234 (34%)
		ref|XP_002105952.1|	GD16585	Drosophila simulans	246	9e-30	Method: Composition-based stats.	81/234 (34%)
		ref|XP_001982595.1|	GG12904	Drosophila erecta	246	1e-29	Method: Composition-based stats.	81/234 (34%)
Smp_129930	607
		ref|XP_002211432.1|	hypothetical protein BRAFLDRAFT_120574	Branchiostoma floridae	1120	9e-68	Method: Composition-based stats.	173/496 (34%)
		ref|XP_002232798.1|	hypothetical protein BRAFLDRAFT_95425	Branchiostoma floridae	463	6e-62	Method: Composition-based stats.	134/431 (31%)
		ref|XP_001189104.1|	PREDICTED: similar to SJCHGC02549 protein	Strongylocentrotusspurpuratus	545	2e-60	Method: Composition-based stats.	152/486 (31%)
		ref|XP_002207178.1|	hypothetical protein BRAFLDRAFT_119217	Branchiostoma floridae	574	2e-58	Method: Composition-based stats.	149/507 (29%)
		ref|XP_002235127.1|	hypothetical protein BRAFLDRAFT_97641	Branchiostoma floridae	628	5e-57	Method: Composition-based stats.	170/576 (29%)
Smp_150370	536
		ref|XP_972407.1|	PREDICTED: similar to Glu-RA	Tribolium castaneum	907	e-102	Method: Composition-based stats.	187/402 (46%)
		ref|XP_002072564.1|	GK13663	Drosophila willistoni	1160	e-100	Method: Composition-based stats.	186/403 (46%)
		ref|XP_002135659.1|	GA22410	Drosophila pseudoobscura pseudoobscura	839	e-100	Method: Composition-based stats.	187/406 (46%)
		ref|XP_002028469.1|	GL17542	Drosophila persimilis	950	e-100	Method: Composition-based stats.	186/410 (45%)
		ref|NP_524639.2|	metabotropic glutamate receptor	Drosophila melanogaster	976	3e-99	Method: Composition-based stats.	182/409 (44%)
Smp_169010	540
		ref|XP_684138.1|	PREDICTED: similar to solute carrier family 46s member 3	Daniosrerio	475	0.002	Method: Composition-based stats.	23/68 (33%)
		ref|NP_001020139.1|	solute carrier family 46s member 3	Rattus norvegicus	461	0.005	Method: Composition-based stats.	40/168 (23%)
		ref|XP_790074.2|	PREDICTED: hypothetical protein	Strongylocentrotus purpuratus	397	0.008	Method: Composition-based stats.	70/283 (24%)
Smp_079640	540
		ref|XP_001630419.1|	predicted protein	Nematostella vectensis	856	3e-10	Method: Composition-based stats.	52/172 (30%)
		ref|XP_781426.2|	PREDICTED: similar to ENSANGP00000018326	Strongylocentrotusspurpuratus	486	3e-08	Method: Composition-based stats.	49/170 (28%)
		ref|XP_797378.2|	PREDICTED: hypothetical protein	Strongylocentrotus purpuratus	896	3e-08	Method: Composition-based stats.	46/171 (26%)
		ref|XP_001638913.1|	predicted protein	Nematostella vectensis	384	2e-07	Method: Composition-based stats.	43/162 (26%)
		ref|XP_002205778.1|	hypothetical protein BRAFLDRAFT_68196	Branchiostoma floridae	544	2e-07	Method: Composition-based stats.	83/404 (20%)
Smp_149880	371
		ref|XP_001364611.1|	PREDICTED: hypothetical protein	Monodelphis domestica	688	5e-45	Method: Composition-based stats.	121/366 (33%)
		ref|NP_001084594.1|	hypothetical protein LOC414547	Xenopus laevis	494	1e-44	Method: Composition-based stats.	121/359 (33%)
		ref|NP_001011396.1|	hypothetical protein LOC496869	Xenopus (Silurana) tropicalis	493	2e-44	Method: Composition-based stats.	119/360 (33%)
		ref|NP_082933.2|	hypothetical protein LOC73822	Mus musculus	476	2e-41	Method: Composition-based stats.	120/361 (33%)
		ref|NP_068377.2|	hypothetical protein LOC126321 isoform a	Homo sapiens	538	5e-41	Method: Composition-based stats.	121/368 (32%)
Smp_131100	519
		ref|XP_791675.2|	PREDICTED: hypothetical protein	Strongylocentrotus purpuratus	1305	2e-47	Method: Composition-based stats.	118/332 (35%)
		ref|XP_002223044.1|	hypothetical protein BRAFLDRAFT_124156	Branchiostoma floridae	560	8e-44	Method: Composition-based stats.	110/327 (33%)
		ref|XP_002231015.1|	hypothetical protein BRAFLDRAFT_93651	Branchiostoma floridae	533	2e-39	Method: Composition-based stats.	104/327 (31%)
		ref|XP_975124.1|	PREDICTED: similar to conserved hypothetical protein	Triboliumscastaneum	547	3e-36	Method: Composition-based stats.	111/340 (32%)
		ref|XP_533793.2|	PREDICTED: similar to CG3149-PA	Canis familiaris	622	3e-36	Method: Composition-based stats.	104/331 (31%)
Smp_121920	667
		ref|NP_001014524.1|	vesicular monoamine transporters isoform C	Drosophilasmelanogaster	610	e-138	Method: Composition-based stats.	252/494 (51%)
		ref|XP_002081355.1|	GD25754	Drosophila simulans	613	e-138	Method: Composition-based stats.	252/494 (51%)
		ref|XP_001975748.1|	GG22485	Drosophila erecta	613	e-138	Method: Composition-based stats.	252/494 (51%)
		ref|XP_002063991.1|	GK15611	Drosophila willistoni	612	e-137	Method: Composition-based stats.	261/524 (49%)
		ref|XP_002017877.1|	GL17068	Drosophila persimilis	615	e-137	Method: Composition-based stats.	253/494 (51%)
Smp_161850	845
		ref|XP_312912.3|	AGAP003206-PA	Anopheles gambiae str. PEST	763	2e-41	Method: Composition-based stats.	176/751 (23%)
		ref|XP_001844376.1|	monocarboxylate transporter	Culex quinquefasciatus	802	3e-41	Method: Composition-based stats.	182/754 (24%)
		ref|XP_001947578.1|	PREDICTED: similar to AGAP003206-PA	Acyrthosiphon pisum	762	1e-40	Method: Composition-based stats.	152/607 (25%)
		ref|XP_394539.3|	PREDICTED: similar to CG8468-PBs isoform B isoform 1	Apissmellifera	670	2e-40	Method: Composition-based stats.	163/583 (27%)
		ref|XP_001656435.1|	monocarboxylate transporter	Aedes aegypti	681	4e-40	Method: Composition-based stats.	172/754 (22%)
Smp_006750	252
		ref|XP_002227834.1|	hypothetical protein BRAFLDRAFT_125861	Branchiostoma floridae	271	1e-30	Method: Composition-based stats.	85/225 (37%)
		ref|XP_624327.2|	PREDICTED: similar to CG4025-PA	Apis mellifera	951	1e-27	Method: Composition-based stats.	84/259 (32%)
		ref|XP_002130599.1|	PREDICTED: similar to transmembrane protein 77	Ciona intestinalis	269	2e-27	Method: Composition-based stats.	80/225 (35%)
		ref|XP_419233.1|	PREDICTED: hypothetical protein	Gallus gallus	266	1e-24	Method: Composition-based stats.	73/236 (30%)
		ref|XP_002246968.1|	hypothetical protein BRAFLDRAFT_253993	Branchiostoma floridae	253	6e-23	Method: Composition-based stats.	78/258 (30%)
Smp_019340.2	241
		ref|NP_001002748.1|	vertebrate transmembrane 4 superfamily-like	Danio rerio	243	1e-15	Method: Composition-based stats.	50/184 (27%)
		ref|NP_001005547.1|	tetraspanin 3	Rattus norvegicus	253	1e-15	Method: Composition-based stats.	54/207 (26%)
		ref|XP_544788.2|	PREDICTED: similar to Tetraspanin-3 (Tspan-3) (Transmembrane 4ssuperfamily member 8) (Tetraspanin TM4-A)	Canissfamiliaris	424	4e-15	Method: Composition-based stats.	51/207 (24%)
		ref|XP_001362349.1|	PREDICTED: similar to transmembrane 4 superfamily member 8 isoforms1	Monodelphis domestica	253	4e-15	Method: Composition-based stats.	54/207 (26%)
		ref|XP_001651073.1|	tetraspanin 29fb	Aedes aegypti	291	6e-15	Method: Composition-based stats.	55/209 (26%)
Smp_129820	1428
		ref|NP_063915.2|	ATP-binding cassettes sub-family Cs member 1 isoform 2	Homo sapiens	1472	e-178	Method: Composition-based stats.	445/1472 (30%)
		ref|NP_063954.2|	ATP-binding cassettes sub-family Cs member 1 isoform 4	Homo sapiens	1416	e-164	Method: Composition-based stats.	428/1441 (29%)
		ref|NP_063953.2|	ATP-binding cassettes sub-family Cs member 1 isoform 3	Homo sapiens	1475	e-162	Method: Composition-based stats.	430/1475 (29%)
		ref|XP_001053148.1|	PREDICTED: similar to ATP-binding cassettes sub-family Cs member 1sisoform 4	Rattus norvegicus	1463	e-150	Method: Composition-based stats.	370/1236 (29%)
		ref|XP_001372990.1|	PREDICTED: similar to multidrug resistance protein 2; MRP2s	Monodelphis domestica	1554	e-131	Method: Composition-based stats.	304/813 (37%)
Smp_147250.1	1385
		ref|XP_002110016.1|	hypothetical protein TRIADDRAFT_21627	Trichoplax adhaerens	1298	0	Method: Composition-based stats.	443/1347 (32%)
		ref|XP_001121775.1|	PREDICTED: similar to CG7806-PA	Apis mellifera	1625	0	Method: Composition-based stats.	447/1385 (32%)
		ref|XP_972214.2|	PREDICTED: similar to predicted protein	Tribolium castaneum	1653	0	Method: Composition-based stats.	437/1355 (32%)
		ref|XP_002120082.1|	PREDICTED: similar to predicted protein	Ciona intestinalis	1264	e-175	Method: Composition-based stats.	424/1312 (32%)
		ref|XP_317569.4|	AGAP007917-PA	Anopheles gambiae str. PEST	1487	e-168	Method: Composition-based stats.	400/1188 (33%)
Smp_147250.2	1445
		ref|XP_002110016.1|	hypothetical protein TRIADDRAFT_21627	Trichoplax adhaerens	1298	0	Method: Composition-based stats.	458/1389 (32%)
		ref|XP_001121775.1|	PREDICTED: similar to CG7806-PA	Apis mellifera	1625	0	Method: Composition-based stats.	465/1445 (32%)
		ref|XP_972214.2|	PREDICTED: similar to predicted protein	Tribolium castaneum	1653	0	Method: Composition-based stats.	455/1410 (32%)
		ref|XP_002120082.1|	PREDICTED: similar to predicted protein	Ciona intestinalis	1264	0	Method: Composition-based stats.	449/1368 (32%)
		ref|XP_317569.4|	AGAP007917-PA	Anopheles gambiae str. PEST	1487	e-175	Method: Composition-based stats.	416/1240 (33%)
Smp_162920	1382
		ref|XP_001603228.1|	PREDICTED: similar to conserved hypothetical protein	Nasoniasvitripennis	901	2e-57	Method: Composition-based stats.	234/950 (24%)
		ref|XP_395584.3|	PREDICTED: similar to DNaJ domain (prokaryotic heat shock protein)sfamily member (dnj-8)	Apis mellifera	763	3e-55	Method: Composition-based stats.	225/898 (25%)
		ref|XP_001655444.1|	hypothetical protein AaeL_AAEL002502	Aedes aegypti	807	2e-45	Method: Composition-based stats.	113/378 (29%)
		ref|XP_001862421.1|	conserved hypothetical protein	Culex quinquefasciatus	831	3e-45	Method: Composition-based stats.	111/378 (29%)
		ref|XP_001339171.2|	PREDICTED: similar to DnaJ homolog subfamily C member 16	Daniosrerio	802	7e-43	Method: Composition-based stats.	114/383 (29%)
Smp_138300	306
		ref|XP_002068621.1|	GK20576	Drosophila willistoni	236	3e-10	Method: Composition-based stats.	58/235 (24%)
		ref|XP_002048687.1|	GJ14111	Drosophila virilis	236	3e-10	Method: Composition-based stats.	58/235 (24%)
		ref|XP_001972881.1|	GG15769	Drosophila erecta	236	5e-10	Method: Composition-based stats.	58/235 (24%)
		ref|NP_524132.1|	tetraspanin 74Fs isoform B	Drosophila melanogaster	236	7e-10	Method: Composition-based stats.	58/235 (24%)
		ref|XP_002009330.1|	GI13972	Drosophila mojavensis	236	1e-09	Method: Composition-based stats.	53/235 (22%)
Smp_146830	433
		ref|XP_974143.1|	PREDICTED: similar to AGAP003206-PA	Tribolium castaneum	793	6e-05	Method: Composition-based stats.	57/255 (22%)
		ref|NP_510705.1|	hypothetical protein C10E2.6	Caenorhabditis elegans	594	0.0003	Method: Composition-based stats.	23/80 (28%)
		ref|XP_393553.3|	PREDICTED: similar to CG3409-PA	Apis mellifera	993	0.0003	Method: Composition-based stats.	26/93 (27%)
		ref|XP_002015508.1|	GL10985	Drosophila persimilis	866	0.0005	Method: Composition-based stats.	22/79 (27%)
		ref|XP_001360147.1|	GA17432	Drosophila pseudoobscura pseudoobscura	889	0.0008	Method: Composition-based stats.	22/79 (27%)
Smp_167630	529
		ref|XP_970869.1|	PREDICTED: similar to fear-of-intimacy CG6817-PA	Triboliumscastaneum	608	1e-70	Method: Composition-based stats.	170/467 (36%)
		ref|XP_001603439.1|	PREDICTED: similar to conserved hypothetical protein	Nasoniasvitripennis	604	1e-68	Method: Composition-based stats.	170/479 (35%)
		ref|XP_625076.2|	PREDICTED: similar to fear-of-intimacy CG6817-PA isoform 2	Apissmellifera	594	2e-54	Method: Composition-based stats.	101/162 (62%)
		ref|XP_001956908.1|	GF24332	Drosophila ananassae	715	2e-53	Method: Composition-based stats.	92/156 (58%)
		ref|NP_523974.3|	fear-of-intimacy	Drosophila melanogaster	706	2e-53	Method: Composition-based stats.	92/156 (58%)
Smp_057130	463
		ref|XP_002000089.1|	GI22724	Drosophila mojavensis	440	2e-89	Method: Composition-based stats.	151/298 (50%)
		ref|XP_002054841.1|	GJ24663	Drosophila virilis	429	2e-89	Method: Composition-based stats.	150/298 (50%)
		ref|XP_001844362.1|	adiponectin receptor protein 2	Culex quinquefasciatus	430	2e-89	Method: Composition-based stats.	156/299 (52%)
		ref|XP_001357860.2|	GA18798	Drosophila pseudoobscura pseudoobscura	484	3e-89	Method: Composition-based stats.	151/298 (50%)
		ref|XP_001994732.1|	GH17396	Drosophila grimshawi	440	3e-89	Method: Composition-based stats.	151/298 (50%)
Smp_127000.1	1455
		ref|XP_395404.2|	PREDICTED: similar to minidiscs CG3297-PAs isoform A	Apissmellifera	489	8e-81	Method: Composition-based stats.	177/455 (38%)
		ref|XP_002243920.1|	hypothetical protein BRAFLDRAFT_62269	Branchiostoma floridae	493	2e-79	Method: Composition-based stats.	172/455 (37%)
		ref|XP_973463.1|	PREDICTED: similar to cationic amino acid transporter	Triboliumscastaneum	486	4e-78	Method: Composition-based stats.	158/385 (41%)
		ref|XP_002232953.1|	hypothetical protein BRAFLDRAFT_230158	Branchiostoma floridae	424	1e-77	Method: Composition-based stats.	158/388 (40%)
		ref|XP_970665.1|	PREDICTED: similar to amino acids transporter	Tribolium castaneum	486	2e-76	Method: Composition-based stats.	161/446 (36%)
Smp_127000.2	1456
		ref|XP_395404.2|	PREDICTED: similar to minidiscs CG3297-PAs isoform A	Apissmellifera	489	9e-81	Method: Composition-based stats.	177/455 (38%)
		ref|XP_002243920.1|	hypothetical protein BRAFLDRAFT_62269	Branchiostoma floridae	493	2e-79	Method: Composition-based stats.	172/455 (37%)
		ref|XP_973463.1|	PREDICTED: similar to cationic amino acid transporter	Triboliumscastaneum	486	4e-78	Method: Composition-based stats.	158/385 (41%)
		ref|XP_002232953.1|	hypothetical protein BRAFLDRAFT_230158	Branchiostoma floridae	424	2e-77	Method: Composition-based stats.	158/388 (40%)
		ref|XP_970665.1|	PREDICTED: similar to amino acids transporter	Tribolium castaneum	486	1e-76	Method: Composition-based stats.	161/446 (36%)
Smp_155340	867
		ref|XP_001188449.1|	PREDICTED: similar to putative frizzled receptor precursors	Strongylocentrotus purpuratus	555	3e-50	Method: Composition-based stats.	110/247 (44%)
		ref|NP_001037716.1|	frizzled homolog 8	Rattus norvegicus	684	3e-50	Method: Composition-based stats.	100/248 (40%)
		ref|NP_032084.1|	frizzled 8	Mus musculus	685	3e-50	Method: Composition-based stats.	100/248 (40%)
		ref|XP_001142144.1|	PREDICTED: frizzled 8	Pan troglodytes	668	6e-50	Method: Composition-based stats.	100/248 (40%)
		ref|XP_001365866.1|	PREDICTED: similar to frizzled homolog 8 (Drosophila) isoform 2s	Monodelphis domestica	697	7e-50	Method: Composition-based stats.	100/248 (40%)
Smp_147610	741
		ref|XP_002210265.1|	hypothetical protein BRAFLDRAFT_114091	Branchiostoma floridae	315	1e-45	Method: Composition-based stats.	114/344 (33%)
		ref|NP_988891.1|	hypothetical protein LOC394486	Xenopus (Silurana) tropicalis	307	7e-42	Method: Composition-based stats.	108/341 (31%)
		ref|XP_002212004.1|	hypothetical protein BRAFLDRAFT_278577	Branchiostoma floridae	321	1e-41	Method: Composition-based stats.	111/350 (31%)
		ref|XP_623182.1|	PREDICTED: similar to CG10621-PA	Apis mellifera	320	1e-41	Method: Composition-based stats.	111/340 (32%)
		ref|XP_971795.1|	PREDICTED: similar to homocysteine S-methyltransferase	Triboliumscastaneum	313	1e-40	Method: Composition-based stats.	101/273 (36%)
Smp_026910.2	482
		ref|XP_001602516.1|	PREDICTED: similar to MGC53562 protein	Nasonia vitripennis	640	2e-87	Method: Composition-based stats.	182/401 (45%)
		ref|NP_001079679.1|	hypothetical protein LOC379366	Xenopus laevis	707	1e-86	Method: Composition-based stats.	191/452 (42%)
		ref|NP_001072170.1|	hypothetical protein LOC594899	Xenopus (Silurana) tropicalis	707	2e-85	Method: Composition-based stats.	188/452 (41%)
		ref|NP_001122236.1|	hypothetical protein LOC571852	Danio rerio	737	8e-83	Method: Composition-based stats.	186/445 (41%)
		ref|XP_002227853.1|	hypothetical protein BRAFLDRAFT_60163	Branchiostoma floridae	595	2e-81	Method: Composition-based stats.	184/411 (44%)
Smp_031220	416
		ref|XP_002220924.1|	hypothetical protein BRAFLDRAFT_83038	Branchiostoma floridae	410	1e-37	Method: Composition-based stats.	90/259 (34%)
		ref|XP_002220919.1|	hypothetical protein BRAFLDRAFT_83026	Branchiostoma floridae	421	2e-37	Method: Composition-based stats.	90/259 (34%)
		ref|XP_001624266.1|	predicted protein	Nematostella vectensis	357	1e-35	Method: Composition-based stats.	97/268 (36%)
		ref|XP_001379715.1|	PREDICTED: similar to SLC35F1 protein	Monodelphis domestica	542	1e-33	Method: Composition-based stats.	86/269 (31%)
		ref|NP_490867.3|	hypothetical protein Y73E7A.3	Caenorhabditis elegans	429	2e-33	Method: Composition-based stats.	88/282 (31%)
Smp_021980	894
		ref|XP_001639720.1|	predicted protein	Nematostella vectensis	1115	1e-67	Method: Composition-based stats.	135/300 (45%)
		ref|XP_001378462.1|	PREDICTED: similar to phosphatidylinositol glycan anchorsbiosynthesiss class O	Monodelphis domestica	1081	1e-63	Method: Composition-based stats.	138/381 (36%)
		ref|NP_116023.2|	phosphatidylinositol glycan anchor biosynthesiss class O isoform 1s	Homo sapiens	1089	3e-63	Method: Composition-based stats.	128/318 (40%)
		ref|NP_690577.2|	phosphatidylinositol glycan anchor biosynthesiss class O isoform 2s	Homo sapiens	672	5e-63	Method: Composition-based stats.	128/318 (40%)
		ref|XP_531985.2|	PREDICTED: similar to phosphatidylinositol glycans class O isoforms1 isoform 1	Canis familiaris	1087	6e-63	Method: Composition-based stats.	130/305 (42%)
Smp_157050	387
Smp_057930	621
		ref|XP_002202275.1|	hypothetical protein BRAFLDRAFT_117595	Branchiostoma floridae	410	8e-65	Method: Composition-based stats.	138/293 (47%)
		ref|XP_002118352.1|	hypothetical protein TRIADDRAFT_34046	Trichoplax adhaerens	295	1e-62	Method: Composition-based stats.	128/261 (49%)
		ref|XP_002089084.1|	GE18922	Drosophila yakuba	391	9e-62	Method: Composition-based stats.	144/290 (49%)
		ref|XP_002078922.1|	GD23677	Drosophila simulans	391	4e-61	Method: Composition-based stats.	143/290 (49%)
		ref|XP_001969452.1|	GG10107	Drosophila erecta	391	4e-61	Method: Composition-based stats.	143/290 (49%)
Smp_163820	1311
		ref|XP_535816.2|	PREDICTED: similar to Potential phospholipid-transporting ATPase IFs(ATPase class I type 11B) (ATPase IR)	Canis familiaris	1205	0	Method: Composition-based stats.	456/1161 (39%)
		ref|XP_001496842.2|	PREDICTED: similar to Probable phospholipid-transporting ATPase IFs(ATPase class I type 11B) (ATPase IR)	Equus caballus	1381	0	Method: Composition-based stats.	452/1156 (39%)
		ref|XP_869636.2|	PREDICTED: similar to Probable phospholipid-transporting ATPase IFs(ATPase class I type 11B) (ATPase IR) isoform 1	Bosstaurus	1191	0	Method: Composition-based stats.	450/1152 (39%)
		ref|NP_083846.2|	ATPases class VIs type 11B	Mus musculus	1175	0	Method: Composition-based stats.	460/1177 (39%)
		ref|NP_055431.1|	ATPases class VIs type 11B	Homo sapiens	1177	0	Method: Composition-based stats.	451/1176 (38%)
Smp_043210	283
		ref|XP_001944244.1|	PREDICTED: similar to tetraspanins putative	Acyrthosiphon pisum	264	0.0002	Method: Composition-based stats.	45/175 (25%)
		ref|XP_001675791.1|	Hypothetical protein CBG01956	Caenorhabditis briggsae AF16	325	0.0006	Method: Composition-based stats.	47/151 (31%)
		ref|XP_002186574.1|	PREDICTED: similar to Tetraspanin-3	Taeniopygia guttata	248	0.006	Method: Composition-based stats.	43/171 (25%)
		ref|XP_001668397.1|	Hypothetical protein CBG12393	Caenorhabditis briggsae AF16	258	0.008	Method: Composition-based stats.	46/185 (24%)
		ref|NP_508634.2|	TetraSPanin family member (tsp-17)	Caenorhabditis elegans	243	0.009	Method: Composition-based stats.	30/77 (38%)
Smp_017430	218
		ref|XP_001504828.1|	PREDICTED: similar to CD63 antigen	Equus caballus	238	2e-19	Method: Composition-based stats.	66/227 (29%)
		ref|NP_001080520.1|	CD63 antigen	Xenopus laevis	238	3e-19	Method: Composition-based stats.	68/227 (29%)
		ref|XP_001635890.1|	predicted protein	Nematostella vectensis	222	5e-19	Method: Composition-based stats.	69/216 (31%)
		ref|XP_002161461.1|	PREDICTED: similar to predicted protein	Hydra magnipapillata	235	9e-19	Method: Composition-based stats.	70/230 (30%)
		ref|NP_001016413.1|	CD63 antigen (melanoma 1 antigen)	Xenopus (Silurana) tropicalis	238	1e-18	Method: Composition-based stats.	69/228 (30%)
Smp_053460	570
		ref|NP_568305.1|	mannosyltransferases putative	Arabidopsis thaliana	548	2e-76	Method: Composition-based stats.	181/563 (32%)
		ref|NP_061377.2|	phosphatidylinositol glycan anchor biosynthesiss class B	Mussmusculus	542	5e-76	Method: Composition-based stats.	195/544 (35%)
		ref|NP_850822.1|	mannosyltransferases putative	Arabidopsis thaliana	529	2e-75	Method: Composition-based stats.	173/502 (34%)
		ref|NP_001071523.1|	phosphatidylinositol glycan anchor biosynthesiss class B	Bosstaurus	541	8e-75	Method: Composition-based stats.	195/544 (35%)
		ref|NP_001089512.1|	hypothetical protein LOC734564	Xenopus laevis	531	1e-73	Method: Composition-based stats.	194/548 (35%)
Smp_164140	272
		ref|XP_002228300.1|	hypothetical protein BRAFLDRAFT_90832	Branchiostoma floridae	360	4e-18	Method: Composition-based stats.	61/156 (39%)
		ref|NP_033128.1|	retinal pigment epithelium derived rhodopsin homolog	Mus musculus	337	3e-14	Method: Composition-based stats.	39/125 (31%)
		ref|XP_002228540.1|	hypothetical protein BRAFLDRAFT_91094	Branchiostoma floridae	381	6e-14	Method: Composition-based stats.	46/143 (32%)
		ref|NP_861437.1|	opsin 5	Rattus norvegicus	534	7e-14	Method: Composition-based stats.	47/151 (31%)
		ref|NP_861418.2|	opsin 5	Mus musculus	377	2e-13	Method: Composition-based stats.	47/151 (31%)
Smp_001780	533
		ref|XP_001630859.1|	predicted protein	Nematostella vectensis	474	1e-07	Method: Composition-based stats.	65/273 (23%)
		ref|XP_001629902.1|	predicted protein	Nematostella vectensis	624	9e-07	Method: Composition-based stats.	77/344 (22%)
		ref|XP_001198871.1|	PREDICTED: similar to LD37218p	Strongylocentrotus purpuratus	614	4e-06	Method: Composition-based stats.	70/300 (23%)
		ref|XP_002160939.1|	PREDICTED: similar to predicted protein	Hydra magnipapillata	705	7e-05	Method: Composition-based stats.	63/283 (22%)
		ref|XP_647660.1|	hypothetical protein	Dictyostelium discoideum AX4	587	0.003	Method: Composition-based stats.	27/58 (46%)
Smp_084600.2	412
		ref|XP_002193242.1|	PREDICTED: solute carrier family 37 (glycerol-3-phosphatestransporter)s member 2	Taeniopygia guttata	928	2e-78	Method: Composition-based stats.	167/398 (41%)
		ref|XP_001371590.1|	PREDICTED: similar to solute carrier family 37s(glycerol-3-phosphate transporter)s member 2ss	Monodelphis domestica	639	1e-77	Method: Composition-based stats.	166/385 (43%)
		ref|NP_001138762.1|	solute carrier family 37 (glycerol-3-phosphate transporter)s members2 isoform 2	Homo sapiens	501	4e-77	Method: Composition-based stats.	169/392 (43%)
		ref|XP_508843.2|	PREDICTED: hypothetical protein isoform 2	Pan troglodytes	501	6e-77	Method: Composition-based stats.	168/392 (42%)
		ref|NP_938018.1|	solute carrier family 37 (glycerol-3-phosphate transporter)s members2 isoform 1	Homo sapiens	505	7e-77	Method: Composition-based stats.	169/392 (43%)
Smp_076520	439
		ref|XP_001085471.1|	PREDICTED: similar to Putative MAP kinase-activating proteinsC22orf5 (Putative MAPK-activating protein FM08) isoforms2	Macaca mulatta	413	2e-74	Method: Composition-based stats.	152/294 (51%)
		ref|NP_001091089.1|	transmembrane protein 184A	Homo sapiens	413	9e-74	Method: Composition-based stats.	154/294 (52%)
		ref|XP_001135169.1|	PREDICTED: hypothetical protein isoform 4	Pan troglodytes	412	2e-73	Method: Composition-based stats.	151/294 (51%)
		ref|XP_001488724.2|	PREDICTED: similar to RGD1306702 protein	Equus caballus	426	1e-72	Method: Composition-based stats.	149/292 (51%)
		ref|XP_547015.2|	PREDICTED: similar to Putative MAP kinase-activating proteinsC22orf5	Canis familiaris	602	3e-72	Method: Composition-based stats.	164/392 (41%)
Smp_126350	1260
		ref|XP_969654.1|	PREDICTED: similar to NMDA-type glutamate receptor 1	Triboliumscastaneum	946	0	Method: Composition-based stats.	377/927 (40%)
		ref|XP_001949860.1|	PREDICTED: similar to NMDA-type glutamate receptor 1	Acyrthosiphonspisum	960	0	Method: Composition-based stats.	384/928 (41%)
		ref|XP_321646.3|	AGAP001478-PA	Anopheles gambiae str. PEST	966	0	Method: Composition-based stats.	394/947 (41%)
		ref|XP_001999411.1|	GI24494	Drosophila mojavensis	980	0	Method: Composition-based stats.	368/932 (39%)
		ref|XP_001953330.1|	GF17704	Drosophila ananassae	994	0	Method: Composition-based stats.	383/964 (39%)
Smp_155700	227
		ref|NP_001040213.1|	mannose-P-dolichol utilization defect 1 protein	Bombyx mori	247	9e-37	Method: Composition-based stats.	92/215 (42%)
		ref|XP_796740.1|	PREDICTED: hypothetical protein	Strongylocentrotus purpuratus	252	3e-36	Method: Composition-based stats.	85/219 (38%)
		ref|XP_317078.3|	AGAP008375-PA	Anopheles gambiae str. PEST	251	5e-36	Method: Composition-based stats.	91/212 (42%)
		ref|XP_002021491.1|	GL26539	Drosophila persimilis	252	2e-34	Method: Composition-based stats.	84/216 (38%)
		ref|XP_001355949.1|	GA17688	Drosophila pseudoobscura pseudoobscura	252	3e-34	Method: Composition-based stats.	84/216 (38%)
Smp_019880	234
		ref|XP_001639604.1|	predicted protein	Nematostella vectensis	245	2e-64	Method: Composition-based stats.	125/224 (55%)
		ref|XP_001602644.1|	PREDICTED: hypothetical protein	Nasonia vitripennis	238	5e-64	Method: Composition-based stats.	130/225 (57%)
		ref|XP_971047.1|	PREDICTED: similar to Der1-like domain familys member 2	Triboliumscastaneum	245	3e-63	Method: Composition-based stats.	130/230 (56%)
		ref|XP_002216125.1|	hypothetical protein BRAFLDRAFT_280199	Branchiostoma floridae	257	6e-63	Method: Composition-based stats.	123/225 (54%)
		ref|XP_786599.1|	PREDICTED: similar to Der1-like domain familys member 2s	Strongylocentrotus purpuratus	252	1e-62	Method: Composition-based stats.	122/230 (53%)
Smp_130890	2151
		ref|XP_001749743.1|	hypothetical protein	Monosiga brevicollis MX1	1444	3e-31	Method: Composition-based stats.	135/577 (23%)
		ref|XP_001183223.1|	PREDICTED: similar to transient receptor potential cation channelsssubfamily Ms member 2s partial	Strongylocentrotusspurpuratus	546	1e-26	Method: Composition-based stats.	134/555 (24%)
		ref|XP_792393.2|	PREDICTED: similar to transient receptor potential cation channelsssubfamily Ms member 2s partial	Strongylocentrotusspurpuratus	527	2e-26	Method: Composition-based stats.	134/555 (24%)
		ref|XP_002116621.1|	hypothetical protein TRIADDRAFT_60588	Trichoplax adhaerens	1592	3e-26	Method: Composition-based stats.	115/544 (21%)
		ref|XP_001986618.1|	GH21462	Drosophila grimshawi	1140	2e-25	Method: Composition-based stats.	114/557 (20%)
Smp_059670	241
		ref|XP_002201850.1|	hypothetical protein BRAFLDRAFT_200089	Branchiostoma floridae	226	1e-26	Method: Composition-based stats.	62/151 (41%)
		ref|XP_001605760.1|	PREDICTED: similar to synaptogyrins putative	Nasonia vitripennis	261	1e-24	Method: Composition-based stats.	60/129 (46%)
		ref|XP_696934.1|	PREDICTED: hypothetical protein LOC568509	Danio rerio	235	2e-24	Method: Composition-based stats.	59/126 (46%)
		ref|NP_001133075.1|	synaptogyrin 2-like	Salmo salar	229	4e-24	Method: Composition-based stats.	56/121 (46%)
		ref|XP_001650940.1|	synaptogyrins putative	Aedes aegypti	359	4e-24	Method: Composition-based stats.	55/121 (45%)
Smp_145040	699
		ref|XP_001950245.1|	PREDICTED: similar to AGAP003204-PA	Acyrthosiphon pisum	751	e-114	Method: Composition-based stats.	239/600 (39%)
		ref|XP_312908.3|	AGAP003204-PA	Anopheles gambiae str. PEST	730	e-104	Method: Composition-based stats.	233/622 (37%)
		ref|XP_001656436.1|	hypothetical protein AaeL_AAEL000474	Aedes aegypti	727	e-101	Method: Composition-based stats.	233/613 (38%)
		ref|XP_001844378.1|	conserved hypothetical protein	Culex quinquefasciatus	714	e-101	Method: Composition-based stats.	227/612 (37%)
		ref|XP_001986050.1|	GH21150	Drosophila grimshawi	762	1e-91	Method: Composition-based stats.	202/580 (34%)
Smp_174860	681
		ref|XP_001604568.1|	PREDICTED: similar to hyperpolarization-activated ion channelsisoform 2	Nasonia vitripennis	633	e-171	Method: Composition-based stats.	306/582 (52%)
		ref|XP_975995.1|	PREDICTED: similar to hyperpolarization-activated ion channelsisoform 2	Tribolium castaneum	650	e-170	Method: Composition-based stats.	304/557 (54%)
		ref|XP_002081480.1|	GD11037	Drosophila simulans	2080	e-167	Method: Composition-based stats.	290/521 (55%)
		ref|XP_308045.3|	AGAP002150-PA	Anopheles gambiae str. PEST	682	e-166	Method: Composition-based stats.	306/581 (52%)
		ref|XP_001604549.1|	PREDICTED: similar to hyperpolarization-activated ion channelsisoform 1	Nasonia vitripennis	665	e-166	Method: Composition-based stats.	306/614 (49%)
Smp_095090	227
		ref|XP_002193242.1|	PREDICTED: solute carrier family 37 (glycerol-3-phosphatestransporter)s member 2	Taeniopygia guttata	928	7e-52	Method: Composition-based stats.	103/203 (50%)
		ref|NP_001133723.1|	Sugar phosphate exchanger 2	Salmo salar	498	2e-48	Method: Composition-based stats.	105/203 (51%)
		ref|XP_968141.2|	PREDICTED: similar to conserved hypothetical protein	Triboliumscastaneum	535	2e-48	Method: Composition-based stats.	100/177 (56%)
		ref|XP_001375340.1|	PREDICTED: similar to solute carrier family 37 member 1s	Monodelphis domestica	557	1e-47	Method: Composition-based stats.	105/207 (50%)
		ref|XP_001600896.1|	PREDICTED: similar to conserved hypothetical protein	Nasoniasvitripennis	519	1e-47	Method: Composition-based stats.	101/171 (59%)
Smp_026160.2	271
		ref|XP_001953256.1|	GF17301	Drosophila ananassae	383	9e-37	Method: Composition-based stats.	87/184 (47%)
		ref|XP_002064094.1|	GK19984	Drosophila willistoni	334	1e-35	Method: Composition-based stats.	82/184 (44%)
		ref|XP_002096651.1|	GE25789	Drosophila yakuba	365	3e-35	Method: Composition-based stats.	83/175 (47%)
		ref|XP_001979192.1|	GG25161	Drosophila erecta	365	4e-35	Method: Composition-based stats.	82/170 (48%)
		ref|XP_001990309.1|	GH18310	Drosophila grimshawi	366	9e-35	Method: Composition-based stats.	78/175 (44%)
Smp_127190	1049
		ref|XP_967688.2|	PREDICTED: similar to conserved hypothetical protein	Triboliumscastaneum	953	0.0002	Method: Composition-based stats.	45/186 (24%)
		ref|XP_001843138.1|	conserved hypothetical protein	Culex quinquefasciatus	1209	0.001	Method: Composition-based stats.	34/127 (26%)
Smp_149150	343
		ref|XP_001605849.1|	PREDICTED: similar to ENSANGP00000031876	Nasonia vitripennis	89	2e-25	Method: Composition-based stats.	56/83 (67%)
		ref|XP_002064589.1|	GK23743	Drosophila willistoni	90	1e-23	Method: Composition-based stats.	54/85 (63%)
		ref|XP_001237266.1|	AGAP000546-PA	Anopheles gambiae str. PEST	86	2e-23	Method: Composition-based stats.	50/83 (60%)
		ref|XP_002194285.1|	PREDICTED: putative acyl-Coenzyme A binding domain containing 7s	Taeniopygia guttata	88	4e-23	Method: Composition-based stats.	50/83 (60%)
		ref|XP_001845393.1|	acyl-CoA-binding protein	Culex quinquefasciatus	85	5e-23	Method: Composition-based stats.	49/83 (59%)
Smp_051360.1	485
		ref|NP_001082880.1|	dolichyl-phosphate (UDP-N-acetylglucosamine)sN-acetylglucosaminephosphotransferase 1 (GlcNAc-1-Pstransferase)	Danio rerio	406	e-103	Method: Composition-based stats.	208/460 (45%)
		ref|NP_001133317.1|	UDP-N-acetylglucosamine--dolichyl-phosphatesN-acetylglucosaminephosphotransferase	Salmo salar	406	e-102	Method: Composition-based stats.	210/461 (45%)
		ref|XP_002051683.1|	GJ16886	Drosophila virilis	410	e-101	Method: Composition-based stats.	207/447 (46%)
		ref|XP_002042120.1|	GM10202	Drosophila sechellia	409	e-101	Method: Composition-based stats.	205/460 (44%)
		ref|XP_002088541.1|	GE18620	Drosophila yakuba	409	e-101	Method: Composition-based stats.	202/445 (45%)
Smp_123950	838
		ref|NP_001002868.1|	dpy-19-like 1s like	Danio rerio	730	8e-70	Method: Composition-based stats.	227/803 (28%)
		ref|XP_002237292.1|	hypothetical protein BRAFLDRAFT_269194	Branchiostoma floridae	645	1e-68	Method: Composition-based stats.	234/813 (28%)
		ref|XP_418841.2|	PREDICTED: similar to DPY-19-like protein 1	Gallus gallus	767	1e-67	Method: Composition-based stats.	241/819 (29%)
		ref|XP_001666697.1|	hypothetical protein CBG22936	Caenorhabditis briggsae AF16	687	3e-66	Method: Composition-based stats.	232/842 (27%)
		ref|XP_235970.4|	PREDICTED: similar to dpy-19-like 1s like	Rattus norvegicus	746	6e-66	Method: Composition-based stats.	232/805 (28%)
Smp_179740	828
		ref|NP_001139040.1|	hypothetical protein LOC559126	Danio rerio	692	7e-24	Method: Composition-based stats.	77/278 (27%)
		ref|XP_002194136.1|	PREDICTED: similar to transmembrane protein 8 (fivesmembrane-spanning domains)	Taeniopygia guttata	705	4e-21	Method: Composition-based stats.	75/277 (27%)
		ref|XP_425255.2|	PREDICTED: similar to transmembrane protein 6-like	Gallus gallus	614	7e-20	Method: Composition-based stats.	73/277 (26%)
		ref|NP_001092377.1|	transmembrane protein 8 (five membrane-spanning domains)	Bosstaurus	723	1e-18	Method: Composition-based stats.	73/276 (26%)
		ref|XP_537022.2|	PREDICTED: similar to Transmembrane protein 8 precursor (M83sprotein)	Canis familiaris	836	5e-18	Method: Composition-based stats.	72/276 (26%)
Smp_172390	1484
		ref|NP_001080667.1|	solute carrier family 35s member B1	Xenopus laevis	439	3e-62	Method: Composition-based stats.	122/265 (46%)
		ref|NP_991198.1|	solute carrier family 35s member B2	Danio rerio	435	1e-61	Method: Composition-based stats.	122/266 (45%)
		ref|NP_001085131.1|	hypothetical protein LOC432208	Xenopus laevis	439	9e-61	Method: Composition-based stats.	122/265 (46%)
		ref|XP_001638881.1|	predicted protein	Nematostella vectensis	373	1e-59	Method: Composition-based stats.	109/264 (41%)
		ref|XP_002187299.1|	PREDICTED: hypothetical protein	Taeniopygia guttata	442	2e-59	Method: Composition-based stats.	118/258 (45%)
Smp_083990.1	503
		ref|XP_001377973.1|	PREDICTED: similar to cystine/glutamate transporter	Monodelphissdomestica	554	1e-83	Method: Composition-based stats.	162/421 (38%)
		ref|XP_001146701.1|	PREDICTED: solute carrier family 7 (cationic amino acidstransporters y+ system)s member 6	Pan troglodytes	634	9e-82	Method: Composition-based stats.	168/458 (36%)
		ref|XP_426289.2|	PREDICTED: similar to truncated cysteine/glutamate transporters	Gallus gallus	516	9e-81	Method: Composition-based stats.	159/416 (38%)
		ref|XP_002191590.1|	PREDICTED: solute carrier family 7s (cationic amino acidstransporters y+ system) member 11	Taeniopygia guttata	503	9e-81	Method: Composition-based stats.	160/422 (37%)
		ref|NP_001069405.2|	solute carrier family 7 (cationic amino acid transporters y+ssystem)s member 6	Bos taurus	515	2e-80	Method: Composition-based stats.	172/458 (37%)
Smp_061540	252
		ref|XP_002109780.1|	hypothetical protein TRIADDRAFT_53014	Trichoplax adhaerens	924	2e-25	Method: Composition-based stats.	76/230 (33%)
		ref|XP_001600642.1|	PREDICTED: similar to GA15814-PA	Nasonia vitripennis	964	5e-22	Method: Composition-based stats.	69/232 (29%)
		ref|XP_966796.1|	PREDICTED: similar to GA15814-PA	Tribolium castaneum	815	2e-20	Method: Composition-based stats.	67/229 (29%)
		ref|XP_002050857.1|	GJ22382	Drosophila virilis	831	5e-20	Method: Composition-based stats.	65/231 (28%)
		ref|XP_001902801.1|	Transmembrane amino acid transporter protein	Brugia malayi	517	2e-19	Method: Composition-based stats.	71/232 (30%)
Smp_171740	1745
		ref|XP_001341895.2|	PREDICTED: similar to ATP-binding cassettes sub-family Cs member 1s	Danio rerio	1518	0	Method: Composition-based stats.	542/1245 (43%)
		ref|XP_548204.2|	PREDICTED: similar to Canalicular multispecific organic anionstransporter 2 (Multidrug resistance-associated protein 3)s(Multi-specific organic anion tranporter-D) (MOAT-D)s	Canis familiaris	1523	0	Method: Composition-based stats.	540/1271 (42%)
		ref|XP_001604021.1|	PREDICTED: similar to ENSANGP00000027587	Nasonia vitripennis	1536	0	Method: Composition-based stats.	535/1266 (42%)
		ref|NP_071617.2|	ATP-binding cassettes sub-family C (CFTR/MRP)s member 1	Rattussnorvegicus	1532	0	Method: Composition-based stats.	547/1255 (43%)
		ref|NP_542148.1|	ATP-binding cassettes sub-family C (CFTR/MRP)s member 3	Rattussnorvegicus	1523	0	Method: Composition-based stats.	526/1272 (41%)
Smp_141530	884
		ref|XP_001979515.1|	GG15908	Drosophila erecta	1075	e-120	Method: Composition-based stats.	268/758 (35%)
		ref|NP_650820.1|	CG16718s isoform A	Drosophila melanogaster	1075	e-120	Method: Composition-based stats.	266/758 (35%)
		ref|NP_732439.1|	CG16718s isoform B	Drosophila melanogaster	926	e-120	Method: Composition-based stats.	266/758 (35%)
		ref|XP_002096334.1|	GE25120	Drosophila yakuba	1075	e-120	Method: Composition-based stats.	266/758 (35%)
		ref|XP_002102817.1|	GD20108	Drosophila simulans	1075	e-119	Method: Composition-based stats.	266/758 (35%)
Smp_102340.1	652
		ref|NP_497970.1|	Adenylyl CYclase family member (acy-1)	Caenorhabditis elegans	1253	2e-70	Method: Composition-based stats.	149/280 (53%)
		ref|XP_001665651.1|	hypothetical protein CBG18000	Caenorhabditis briggsae AF16	1250	3e-70	Method: Composition-based stats.	149/280 (53%)
		ref|XP_001603329.1|	PREDICTED: similar to adenylate cyclase type ix	Nasoniasvitripennis	1314	4e-67	Method: Composition-based stats.	118/176 (67%)
		ref|XP_974587.2|	PREDICTED: similar to adenylate cyclase type ix	Triboliumscastaneum	1398	6e-67	Method: Composition-based stats.	117/179 (65%)
		ref|XP_393016.3|	PREDICTED: similar to Adenylyl cyclase 35C CG9210-PAs isoform Asspartial	Apis mellifera	557	2e-65	Method: Composition-based stats.	116/176 (65%)
Smp_127200	390
		ref|XP_393425.2|	PREDICTED: similar to Glucose transporter 1 CG1086-PBs isoform Bs	Apis mellifera	793	6e-57	Method: Composition-based stats.	134/379 (35%)
		ref|XP_002034846.1|	GM14369	Drosophila sechellia	805	3e-55	Method: Composition-based stats.	133/383 (34%)
		ref|XP_001971073.1|	GG14750	Drosophila erecta	801	4e-55	Method: Composition-based stats.	133/383 (34%)
		ref|XP_975009.2|	PREDICTED: similar to AGAP007340-PB	Tribolium castaneum	755	7e-55	Method: Composition-based stats.	132/379 (34%)
		ref|XP_002093061.1|	GE21113	Drosophila yakuba	781	1e-54	Method: Composition-based stats.	133/383 (34%)
Smp_157360	614
		ref|XP_784731.2|	PREDICTED: similar to Syvn1 protein	Strongylocentrotus purpuratus	455	5e-93	Method: Composition-based stats.	165/326 (50%)
		ref|NP_001094209.1|	synovial apoptosis inhibitor 1s synoviolin	Rattus norvegicus	608	2e-91	Method: Composition-based stats.	161/326 (49%)
		ref|XP_001114254.1|	PREDICTED: similar to synoviolin 1 isoform a	Macaca mulatta	617	2e-91	Method: Composition-based stats.	161/326 (49%)
		ref|NP_757385.1|	synoviolin 1 isoform b	Homo sapiens	617	2e-91	Method: Composition-based stats.	161/326 (49%)
		ref|NP_115807.1|	synoviolin 1 isoform a	Homo sapiens	616	2e-91	Method: Composition-based stats.	161/326 (49%)
Smp_123010	663
		ref|NP_031539.3|	solute carrier family 7 (cationic amino acid transporters y+ssystem)s member 1	Mus musculus	622	e-123	Method: Composition-based stats.	269/667 (40%)
		ref|XP_543148.1|	PREDICTED: similar to High-affinity cationic amino acidstransporter-1 (CAT-1) (CAT1) (System Y+ basic amino acidstransporter) (Ecotropic retroviral leukemia receptorshomolog) (ERR) (Ecotropic retrovirus receptor homolog)sisoform 1	Canis familiaris	629	e-123	Method: Composition-based stats.	273/674 (40%)
		ref|XP_001492889.1|	PREDICTED: similar to cationic amino acid transporter-1	Equusscaballus	629	e-123	Method: Composition-based stats.	280/672 (41%)
		ref|XP_859317.1|	PREDICTED: similar to High-affinity cationic amino acidstransporter-1 (CAT-1) (CAT1) (System Y+ basic amino acidstransporter) (Ecotropic retroviral leukemia receptorshomolog) (ERR) (Ecotropic retrovirus receptor homolog)sisoform 9	Canis familiaris	635	e-121	Method: Composition-based stats.	278/678 (41%)
		ref|XP_859116.1|	PREDICTED: similar to High-affinity cationic amino acidstransporter-1 (CAT-1) (CAT1) (System Y+ basic amino acidstransporter) (Ecotropic retroviral leukemia receptorshomolog) (ERR) (Ecotropic retrovirus receptor homolog)sisoform 4	Canis familiaris	624	e-121	Method: Composition-based stats.	273/669 (40%)
Smp_170820	1042
		ref|NP_596892.1|	ATP-binding cassettes sub-family B (MDR/TAP)s member 1	Rattussnorvegicus	1272	0	Method: Composition-based stats.	402/1042 (38%)
		ref|NP_000918.2|	ATP-binding cassettes subfamily Bs member 1	Homo sapiens	1280	0	Method: Composition-based stats.	377/972 (38%)
		ref|XP_001163142.1|	PREDICTED: ATP-binding cassette sub-family B member 1 isoform 1	Panstroglodytes	1282	0	Method: Composition-based stats.	377/983 (38%)
		ref|XP_001163271.1|	PREDICTED: ATP-binding cassette sub-family B member 1 isoform 4	Panstroglodytes	1275	0	Method: Composition-based stats.	377/983 (38%)
		ref|XP_001163342.1|	PREDICTED: ATP-binding cassette sub-family B member 1 isoform 6	Panstroglodytes	1287	0	Method: Composition-based stats.	376/972 (38%)
Smp_026910.1	642
		ref|XP_001602516.1|	PREDICTED: similar to MGC53562 protein	Nasonia vitripennis	640	e-117	Method: Composition-based stats.	248/575 (43%)
		ref|XP_002227853.1|	hypothetical protein BRAFLDRAFT_60163	Branchiostoma floridae	595	e-111	Method: Composition-based stats.	245/585 (41%)
		ref|NP_001122236.1|	hypothetical protein LOC571852	Danio rerio	737	e-110	Method: Composition-based stats.	252/616 (40%)
		ref|NP_001079679.1|	hypothetical protein LOC379366	Xenopus laevis	707	e-109	Method: Composition-based stats.	251/620 (40%)
		ref|XP_002130912.1|	PREDICTED: similar to lipase maturation factor 2	Cionasintestinalis	678	e-108	Method: Composition-based stats.	245/675 (36%)
Smp_160780	1220
		ref|XP_392118.3|	PREDICTED: similar to Potassium voltage-gated channel protein Shals(Shal2)	Apis mellifera	520	e-143	Method: Composition-based stats.	246/416 (59%)
		ref|XP_308716.2|	AGAP007046-PA	Anopheles gambiae str. PEST	550	e-143	Method: Composition-based stats.	248/416 (59%)
		ref|XP_001658131.1|	voltage-gated potassium channel	Aedes aegypti	550	e-143	Method: Composition-based stats.	248/416 (59%)
		ref|NP_524159.1|	shaker cognate ls isoform A	Drosophila melanogaster	490	e-143	Method: Composition-based stats.	246/416 (59%)
		ref|XP_967467.2|	PREDICTED: similar to Shaker cognate l CG9262-PB	Triboliumscastaneum	571	e-142	Method: Composition-based stats.	247/416 (59%)
Smp_104500	1100
		ref|XP_002186612.1|	PREDICTED: ATPases aminophospholipid transporter (APLT)s class Isstype 8As member 1 isoform 2	Taeniopygia guttata	1149	0	Method: Composition-based stats.	539/1068 (50%)
		ref|XP_420729.2|	PREDICTED: similar to ATPase II	Gallus gallus	1223	0	Method: Composition-based stats.	538/1083 (49%)
		ref|NP_033857.1|	ATPases aminophospholipid transporter (APLT)s class Is type 8Assmember 1 isoform b	Mus musculus	1149	0	Method: Composition-based stats.	536/1068 (50%)
		ref|NP_001098999.1|	ATPases aminophospholipid transporter (APLT)s class Is type 8Assmember 1 isoform b	Homo sapiens	1149	0	Method: Composition-based stats.	534/1068 (50%)
		ref|XP_002186579.1|	PREDICTED: ATPases aminophospholipid transporter (APLT)s class Isstype 8As member 1 isoform 1	Taeniopygia guttata	1164	0	Method: Composition-based stats.	538/1083 (49%)
Smp_157930	551
		ref|XP_785370.2|	PREDICTED: similar to LOC495497 protein	Strongylocentrotusspurpuratus	802	1e-75	Method: Composition-based stats.	156/414 (37%)
		ref|XP_001185154.1|	PREDICTED: similar to LOC495497 protein	Strongylocentrotusspurpuratus	713	8e-75	Method: Composition-based stats.	155/414 (37%)
		ref|NP_001088606.1|	hypothetical protein LOC495497	Xenopus laevis	474	5e-71	Method: Composition-based stats.	175/480 (36%)
		ref|NP_956831.1|	membrane bound O-acyltransferase domain containing 7	Danio rerio	467	2e-68	Method: Composition-based stats.	166/487 (34%)
		ref|XP_001378508.1|	PREDICTED: similar to Leukocyte receptor cluster (LRC) member 4s	Monodelphis domestica	478	3e-67	Method: Composition-based stats.	171/481 (35%)
Smp_131940	1692
		ref|XP_002063080.1|	GK21732	Drosophila willistoni	1310	e-120	Method: Composition-based stats.	296/986 (30%)
		ref|XP_001656017.1|	patched 1s putative	Aedes aegypti	1116	e-117	Method: Composition-based stats.	300/968 (30%)
		ref|XP_002089667.1|	GE19216	Drosophila yakuba	1286	e-115	Method: Composition-based stats.	290/1006 (28%)
		ref|XP_001970434.1|	GG23375	Drosophila erecta	1286	e-114	Method: Composition-based stats.	291/1012 (28%)
		ref|NP_523661.2|	patched	Drosophila melanogaster	1286	e-114	Method: Composition-based stats.	288/1006 (28%)
Smp_151290	734
		ref|NP_001028714.1|	solute carrier family 47s member 2	Mus musculus	573	2e-65	Method: Composition-based stats.	148/450 (32%)
		ref|XP_573107.2|	PREDICTED: hypothetical protein	Rattus norvegicus	572	5e-65	Method: Composition-based stats.	140/440 (31%)
		ref|XP_002225011.1|	hypothetical protein BRAFLDRAFT_124888	Branchiostoma floridae	715	8e-64	Method: Composition-based stats.	159/528 (30%)
		ref|NP_001073648.1|	hypothetical protein LOC560024	Danio rerio	590	4e-62	Method: Composition-based stats.	154/519 (29%)
		ref|NP_080459.2|	solute carrier family 47s member 1	Mus musculus	567	4e-62	Method: Composition-based stats.	141/441 (31%)
Smp_132610	915
		ref|XP_001899527.1|	hypothetical protein Bm1_40350	Brugia malayi	974	4e-05	Method: Composition-based stats.	24/68 (35%)
		ref|XP_001677123.1|	Hypothetical protein CBG16766	Caenorhabditis briggsae AF16	1020	0.0006	Method: Composition-based stats.	22/68 (32%)
		ref|XP_001843138.1|	conserved hypothetical protein	Culex quinquefasciatus	1209	0.001	Method: Composition-based stats.	21/34 (61%)
		ref|NP_001041272.1|	hypothetical protein K09F5.6	Caenorhabditis elegans	802	0.007	Method: Composition-based stats.	19/68 (27%)
Smp_059350.1	208
		ref|XP_002214958.1|	hypothetical protein BRAFLDRAFT_279759	Branchiostoma floridae	250	2e-63	Method: Composition-based stats.	121/206 (58%)
		ref|XP_797383.1|	PREDICTED: similar to Der1-like domain familys member 1s	Strongylocentrotus purpuratus	255	8e-61	Method: Composition-based stats.	116/208 (55%)
		ref|XP_002112096.1|	hypothetical protein TRIADDRAFT_23843	Trichoplax adhaerens	253	8e-59	Method: Composition-based stats.	114/205 (55%)
		ref|XP_001122972.1|	PREDICTED: similar to Der1-like domain familys member 1	Apissmellifera	250	1e-57	Method: Composition-based stats.	112/205 (54%)
		ref|XP_001122554.1|	PREDICTED: similar to Der1-like domain familys member 1s partials	Apis mellifera	218	5e-56	Method: Composition-based stats.	112/205 (54%)
Smp_059350.2	249
		ref|XP_002214958.1|	hypothetical protein BRAFLDRAFT_279759	Branchiostoma floridae	250	7e-73	Method: Composition-based stats.	138/247 (55%)
		ref|XP_797383.1|	PREDICTED: similar to Der1-like domain familys member 1s	Strongylocentrotus purpuratus	255	4e-70	Method: Composition-based stats.	129/230 (56%)
		ref|XP_002112096.1|	hypothetical protein TRIADDRAFT_23843	Trichoplax adhaerens	253	3e-69	Method: Composition-based stats.	133/249 (53%)
		ref|XP_001122972.1|	PREDICTED: similar to Der1-like domain familys member 1	Apissmellifera	250	5e-64	Method: Composition-based stats.	128/248 (51%)
		ref|NP_998609.1|	Der1-like domain familys member 1	Danio rerio	256	2e-63	Method: Composition-based stats.	122/229 (53%)
Smp_074430.1	242
Smp_074430.2	242
Smp_006730	257
		ref|XP_002246968.1|	hypothetical protein BRAFLDRAFT_253993	Branchiostoma floridae	253	5e-20	Method: Composition-based stats.	78/232 (33%)
		ref|XP_001991999.1|	GH24452	Drosophila grimshawi	246	2e-19	Method: Composition-based stats.	72/232 (31%)
		ref|XP_624327.2|	PREDICTED: similar to CG4025-PA	Apis mellifera	951	5e-19	Method: Composition-based stats.	72/246 (29%)
		ref|XP_002130599.1|	PREDICTED: similar to transmembrane protein 77	Ciona intestinalis	269	5e-19	Method: Composition-based stats.	73/240 (30%)
		ref|XP_001982595.1|	GG12904	Drosophila erecta	246	1e-18	Method: Composition-based stats.	75/230 (32%)
Smp_038340	439
		ref|XP_001517029.1|	PREDICTED: similar to Zinc fingers DHHC domain containing 3 isoforms1	Ornithorhynchus anatinus	299	7e-63	Method: Composition-based stats.	118/254 (46%)
		ref|XP_002199140.1|	PREDICTED: similar to zinc fingers DHHC-type containing 3s	Taeniopygia guttata	299	2e-62	Method: Composition-based stats.	117/258 (45%)
		ref|NP_001086701.1|	zinc fingers DHHC domain containing 3	Xenopus laevis	298	3e-62	Method: Composition-based stats.	118/250 (47%)
		ref|NP_001068746.1|	zinc fingers DHHC-type containing 3	Bos taurus	299	4e-62	Method: Composition-based stats.	119/258 (46%)
		ref|NP_001034103.1|	zinc fingers DHHC-type containing 3	Rattus norvegicus	299	6e-62	Method: Composition-based stats.	118/258 (45%)
Smp_163160	1098
		ref|XP_546553.2|	PREDICTED: similar to transient receptor potential cation channelsssubfamily Cs member 6	Canis familiaris	1099	e-101	Method: Composition-based stats.	243/775 (31%)
		ref|XP_001510377.1|	PREDICTED: similar to transient receptor potential proteins	Ornithorhynchus anatinus	989	e-101	Method: Composition-based stats.	242/781 (30%)
		ref|XP_001499671.1|	PREDICTED: transient receptor potential cation channels subfamilysCs member 6	Equus caballus	932	e-100	Method: Composition-based stats.	244/797 (30%)
		ref|NP_001025453.1|	transient receptor potential cation channels subfamily Cs member 6s	Danio rerio	855	e-100	Method: Composition-based stats.	236/759 (31%)
		ref|XP_002188100.1|	PREDICTED: similar to transient receptor potential cation channelsssubfamily Cs member 3	Taeniopygia guttata	1002	e-100	Method: Composition-based stats.	243/824 (29%)
Smp_156320	730
		ref|XP_001360444.1|	GA21033	Drosophila pseudoobscura pseudoobscura	634	e-173	Method: Composition-based stats.	321/588 (54%)
		ref|XP_002015955.1|	GL11339	Drosophila persimilis	634	e-173	Method: Composition-based stats.	321/588 (54%)
		ref|XP_002063030.1|	GK21599	Drosophila willistoni	664	e-171	Method: Composition-based stats.	316/587 (53%)
		ref|XP_001986227.1|	GH20642	Drosophila grimshawi	627	e-171	Method: Composition-based stats.	318/582 (54%)
		ref|NP_001037362.1|	dopamine transporter	Bombyx mori	619	e-170	Method: Composition-based stats.	300/554 (54%)
Smp_169680	178
		ref|XP_313000.2|	putative neuropeptide Y receptor 2 (AGAP004123-PA)	Anophelessgambiae str. PEST	425	5e-15	Method: Composition-based stats.	43/80 (53%)
		ref|XP_001358927.2|	GA11019	Drosophila pseudoobscura pseudoobscura	498	7e-15	Method: Composition-based stats.	46/80 (57%)
		ref|XP_001979037.1|	GG13125	Drosophila erecta	481	7e-15	Method: Composition-based stats.	43/78 (55%)
		ref|NP_524245.3|	neuropeptide F receptor	Drosophila melanogaster	485	9e-15	Method: Composition-based stats.	43/78 (55%)
		ref|XP_002102331.1|	GD19843	Drosophila simulans	485	9e-15	Method: Composition-based stats.	43/78 (55%)
Smp_139180	605
		ref|XP_001370103.1|	PREDICTED: similar to Frizzled 5	Monodelphis domestica	592	e-116	Method: Composition-based stats.	204/364 (56%)
		ref|NP_001079144.1|	frizzled 8 protein	Xenopus laevis	581	e-116	Method: Composition-based stats.	205/356 (57%)
		ref|NP_001079217.1|	frizzled-5	Xenopus laevis	559	e-116	Method: Composition-based stats.	198/350 (56%)
		ref|XP_001188449.1|	PREDICTED: similar to putative frizzled receptor precursors	Strongylocentrotus purpuratus	555	e-115	Method: Composition-based stats.	207/380 (54%)
		ref|XP_002187572.1|	PREDICTED: similar to frizzled-5	Taeniopygia guttata	574	e-114	Method: Composition-based stats.	203/352 (57%)
Smp_040970.1	865
		ref|XP_001607815.1|	PREDICTED: similar to vacuolar proton atpases isoform 3	Nasoniasvitripennis	829	0	Method: Composition-based stats.	502/864 (58%)
		ref|XP_966700.1|	PREDICTED: similar to vacuolar proton ATPase	Tribolium castaneum	833	0	Method: Composition-based stats.	499/870 (57%)
		ref|XP_001951582.1|	PREDICTED: similar to vacuolar proton atpases isoform 2s	Acyrthosiphon pisum	836	0	Method: Composition-based stats.	499/867 (57%)
		ref|XP_001847258.1|	vacuolar proton ATPase	Culex quinquefasciatus	847	0	Method: Composition-based stats.	494/870 (56%)
		ref|XP_002225711.1|	hypothetical protein BRAFLDRAFT_125140	Branchiostoma floridae	838	0	Method: Composition-based stats.	500/864 (57%)
Smp_176870	357
		ref|XP_001635890.1|	predicted protein	Nematostella vectensis	222	1e-11	Method: Composition-based stats.	45/171 (26%)
		ref|NP_955837.1|	Cd63 antigen	Danio rerio	237	2e-10	Method: Composition-based stats.	43/169 (25%)
		ref|XP_392592.2|	PREDICTED: similar to Tetraspanin 29Fa CG9494-PA isoform 1	Apissmellifera	241	3e-09	Method: Composition-based stats.	40/165 (24%)
		ref|XP_001605038.1|	PREDICTED: similar to tetraspanin D107	Nasonia vitripennis	237	5e-09	Method: Composition-based stats.	50/185 (27%)
		ref|XP_002161461.1|	PREDICTED: similar to predicted protein	Hydra magnipapillata	235	7e-09	Method: Composition-based stats.	40/150 (26%)
Smp_058360.2	562
		ref|NP_001041533.1|	chloride channel 7	Xenopus (Silurana) tropicalis	797	e-119	Method: Composition-based stats.	238/528 (45%)
		ref|NP_001085734.1|	MGC80627 protein	Xenopus laevis	799	e-116	Method: Composition-based stats.	233/528 (44%)
		ref|NP_036060.1|	chloride channel 7	Mus musculus	803	e-114	Method: Composition-based stats.	238/530 (44%)
		ref|XP_002202410.1|	hypothetical protein BRAFLDRAFT_200772	Branchiostoma floridae	718	e-114	Method: Composition-based stats.	228/523 (43%)
		ref|NP_113756.1|	chloride channel 7	Rattus norvegicus	803	e-114	Method: Composition-based stats.	237/530 (44%)
Smp_081250	815
		ref|XP_001505719.1|	PREDICTED: hypothetical protein	Ornithorhynchus anatinus	2035	e-104	Method: Composition-based stats.	187/404 (46%)
		ref|XP_002193826.1|	PREDICTED: similar to potassium voltage-gated channelssshaker-related subfamilys member 2	Taeniopygia guttata	460	e-103	Method: Composition-based stats.	190/406 (46%)
		ref|XP_001372701.1|	PREDICTED: similar to potassium channel protein	Monodelphissdomestica	499	e-103	Method: Composition-based stats.	190/406 (46%)
		ref|XP_001508339.1|	PREDICTED: similar to potassium channel	Ornithorhynchus anatinus	499	e-103	Method: Composition-based stats.	189/406 (46%)
		ref|NP_001103888.1|	potassium voltage-gated channels shaker-related subfamilys member 2s	Sus scrofa	499	e-103	Method: Composition-based stats.	189/406 (46%)
Smp_155190	631
		ref|XP_543967.2|	PREDICTED: similar to Polycystic kidney disease 2-like 1 proteins(Polycystin-L) (Polycystin 2 homolog)	Canis familiaris	1184	4e-96	Method: Composition-based stats.	175/416 (42%)
		ref|XP_002119742.1|	PREDICTED: similar to polycystic kidney disease protein 2	Cionasintestinalis	887	1e-95	Method: Composition-based stats.	176/415 (42%)
		ref|NP_999827.1|	polycystic kidney disease protein 2	Strongylocentrotus purpuratus	907	3e-95	Method: Composition-based stats.	174/394 (44%)
		ref|XP_001500085.1|	PREDICTED: similar to Polycystic kidney disease 2-like 1 proteins(Polycystin-L) (Polycystin-2 homolog)	Equus caballus	845	5e-94	Method: Composition-based stats.	176/416 (42%)
		ref|XP_001107776.1|	PREDICTED: polycystic kidney disease 2-like 1	Macaca mulatta	782	2e-93	Method: Composition-based stats.	173/416 (41%)
Smp_046120	539
		ref|XP_624140.1|	PREDICTED: similar to VAChT CG32848-PA	Apis mellifera	581	e-152	Method: Composition-based stats.	284/542 (52%)
		ref|XP_001843147.1|	vesamicol binding protein	Culex quinquefasciatus	585	e-146	Method: Composition-based stats.	264/454 (58%)
		ref|XP_782213.1|	PREDICTED: similar to VAChT CG32848-PA	Strongylocentrotusspurpuratus	561	e-145	Method: Composition-based stats.	257/470 (54%)
		ref|XP_001605173.1|	PREDICTED: similar to vesamicol binding proteins putative	Nasoniasvitripennis	588	e-144	Method: Composition-based stats.	273/525 (52%)
		ref|XP_001660850.1|	vesamicol binding proteins putative	Aedes aegypti	582	e-143	Method: Composition-based stats.	261/460 (56%)
Smp_179660	904
Smp_099850.4	539
		ref|XP_002242623.1|	hypothetical protein BRAFLDRAFT_246766	Branchiostoma floridae	514	e-165	Method: Composition-based stats.	293/485 (60%)
		ref|XP_002217317.1|	hypothetical protein BRAFLDRAFT_220855	Branchiostoma floridae	505	e-165	Method: Composition-based stats.	292/485 (60%)
		ref|XP_001082702.1|	PREDICTED: solute carrier family 11 (proton-coupled divalent metalsion transporters)s member 2	Macaca mulatta	568	e-162	Method: Composition-based stats.	311/506 (61%)
		ref|NP_000608.1|	solute carrier family 11 (proton-coupled divalent metal ionstransporters)s member 2	Homo sapiens	561	e-160	Method: Composition-based stats.	301/470 (64%)
		ref|XP_509061.2|	PREDICTED: solute carrier family 11 (proton-coupled divalent metalsion transporters)s member 2	Pan troglodytes	568	e-160	Method: Composition-based stats.	301/470 (64%)
Smp_099850.3	583
		ref|XP_002242623.1|	hypothetical protein BRAFLDRAFT_246766	Branchiostoma floridae	514	e-167	Method: Composition-based stats.	294/487 (60%)
		ref|XP_002217317.1|	hypothetical protein BRAFLDRAFT_220855	Branchiostoma floridae	505	e-166	Method: Composition-based stats.	293/487 (60%)
		ref|XP_001082702.1|	PREDICTED: solute carrier family 11 (proton-coupled divalent metalsion transporters)s member 2	Macaca mulatta	568	e-163	Method: Composition-based stats.	312/508 (61%)
		ref|XP_509061.2|	PREDICTED: solute carrier family 11 (proton-coupled divalent metalsion transporters)s member 2	Pan troglodytes	568	e-161	Method: Composition-based stats.	302/472 (63%)
		ref|NP_000608.1|	solute carrier family 11 (proton-coupled divalent metal ionstransporters)s member 2	Homo sapiens	561	e-161	Method: Composition-based stats.	302/472 (63%)
Smp_151380	2740
		ref|XP_001963856.1|	GF21034	Drosophila ananassae	2030	1e-22	Method: Composition-based stats.	71/202 (35%)
		ref|XP_001355204.2|	GA21606	Drosophila pseudoobscura pseudoobscura	2023	1e-22	Method: Composition-based stats.	64/172 (37%)
		ref|XP_002107006.1|	GD15798	Drosophila simulans	1045	2e-22	Method: Composition-based stats.	70/202 (34%)
		ref|NP_573025.2|	shattereds isoform A	Drosophila melanogaster	2030	3e-22	Method: Composition-based stats.	71/202 (35%)
		ref|XP_001122449.1|	PREDICTED: similar to anaphase promoting complex subunit 1	Apissmellifera	1939	3e-22	Method: Composition-based stats.	69/195 (35%)
Smp_134540	251
Smp_141370	727
		ref|XP_316659.3|	AGAP006629-PA	Anopheles gambiae str. PEST	579	1e-54	Method: Composition-based stats.	138/463 (29%)
		ref|XP_782272.2|	PREDICTED: similar to regulator of G-protein signaling 7s	Strongylocentrotus purpuratus	467	1e-54	Method: Composition-based stats.	144/459 (31%)
		ref|XP_001660990.1|	regulator of g protein signaling	Aedes aegypti	503	1e-53	Method: Composition-based stats.	140/463 (30%)
		ref|XP_537503.2|	PREDICTED: similar to regulator of G-protein signaling 6	Canissfamiliaris	683	7e-53	Method: Composition-based stats.	137/429 (31%)
		ref|XP_001626451.1|	predicted protein	Nematostella vectensis	400	7e-53	Method: Composition-based stats.	138/441 (31%)
Smp_161430	1053
		ref|XP_394539.3|	PREDICTED: similar to CG8468-PBs isoform B isoform 1	Apissmellifera	670	9e-26	Method: Composition-based stats.	66/200 (33%)
		ref|XP_001607276.1|	PREDICTED: similar to ENSANGP00000022461	Nasonia vitripennis	674	1e-24	Method: Composition-based stats.	65/200 (32%)
		ref|XP_969630.1|	PREDICTED: similar to Monocarboxylate transporter 1 CG3456-PAs	Tribolium castaneum	590	2e-24	Method: Composition-based stats.	69/210 (32%)
		ref|XP_001966480.1|	Mct1	Drosophila ananassae	636	3e-23	Method: Composition-based stats.	62/205 (30%)
		ref|XP_001982619.1|	GG12920	Drosophila erecta	626	4e-23	Method: Composition-based stats.	62/210 (29%)
Smp_124340	775
		ref|XP_002243629.1|	hypothetical protein BRAFLDRAFT_105897	Branchiostoma floridae	726	2e-56	Method: Composition-based stats.	190/668 (28%)
		ref|XP_002204274.1|	hypothetical protein BRAFLDRAFT_66621	Branchiostoma floridae	724	6e-56	Method: Composition-based stats.	215/770 (27%)
		ref|XP_002230787.1|	hypothetical protein BRAFLDRAFT_127041	Branchiostoma floridae	720	3e-55	Method: Composition-based stats.	138/410 (33%)
		ref|XP_969264.1|	PREDICTED: similar to CG32645 CG32645-PB	Tribolium castaneum	717	4e-48	Method: Composition-based stats.	194/694 (27%)
		ref|XP_002224226.1|	hypothetical protein BRAFLDRAFT_124632	Branchiostoma floridae	585	6e-47	Method: Composition-based stats.	125/409 (30%)
Smp_130520.1	714
		ref|XP_001122309.1|	PREDICTED: similar to Prominin-like protein	Apis mellifera	974	6e-20	Method: Composition-based stats.	106/473 (22%)
		ref|XP_001607729.1|	PREDICTED: similar to prominin (prom) protein	Nasonia vitripennis	840	1e-15	Method: Composition-based stats.	113/498 (22%)
		ref|XP_545934.2|	PREDICTED: similar to Prominin 1 precursor (Prominin-like proteins1) (Antigen AC133) (CD133 antigen) isoform 1	Canissfamiliaris	822	7e-13	Method: Composition-based stats.	102/424 (24%)
		ref|XP_001498729.2|	PREDICTED: similar to Prominin-1 precursor (Prominin-like proteins1) (Antigen AC133) (CD133 antigen)	Equus caballus	839	8e-13	Method: Composition-based stats.	102/424 (24%)
		ref|XP_850831.1|	PREDICTED: similar to Prominin 1 precursor (Prominin-like proteins1) (Antigen AC133) (CD133 antigen) isoform 2	Canissfamiliaris	831	8e-13	Method: Composition-based stats.	102/424 (24%)
Smp_130520.2	714
		ref|XP_001122309.1|	PREDICTED: similar to Prominin-like protein	Apis mellifera	974	6e-20	Method: Composition-based stats.	106/473 (22%)
		ref|XP_001607729.1|	PREDICTED: similar to prominin (prom) protein	Nasonia vitripennis	840	1e-15	Method: Composition-based stats.	113/498 (22%)
		ref|XP_545934.2|	PREDICTED: similar to Prominin 1 precursor (Prominin-like proteins1) (Antigen AC133) (CD133 antigen) isoform 1	Canissfamiliaris	822	7e-13	Method: Composition-based stats.	102/424 (24%)
		ref|XP_001498729.2|	PREDICTED: similar to Prominin-1 precursor (Prominin-like proteins1) (Antigen AC133) (CD133 antigen)	Equus caballus	839	8e-13	Method: Composition-based stats.	102/424 (24%)
		ref|XP_850831.1|	PREDICTED: similar to Prominin 1 precursor (Prominin-like proteins1) (Antigen AC133) (CD133 antigen) isoform 2	Canissfamiliaris	831	8e-13	Method: Composition-based stats.	102/424 (24%)
Smp_054310	556
		ref|XP_002247360.1|	hypothetical protein BRAFLDRAFT_254596	Branchiostoma floridae	475	2e-78	Method: Composition-based stats.	189/496 (38%)
		ref|XP_002196441.1|	PREDICTED: similar to membrane-bound transcription factorspeptidases site 2	Taeniopygia guttata	494	7e-78	Method: Composition-based stats.	195/519 (37%)
		ref|XP_002236620.1|	hypothetical protein BRAFLDRAFT_236336	Branchiostoma floridae	473	2e-77	Method: Composition-based stats.	188/496 (37%)
		ref|NP_001017061.1|	membrane-bound transcription factor peptidases site 2	Xenopuss(Silurana) tropicalis	494	8e-75	Method: Composition-based stats.	183/519 (35%)
		ref|XP_425566.2|	PREDICTED: hypothetical protein	Gallus gallus	552	3e-74	Method: Composition-based stats.	178/486 (36%)
Smp_056290	1942
		ref|XP_001638941.1|	predicted protein	Nematostella vectensis	1639	e-116	Method: Composition-based stats.	237/663 (35%)
		ref|XP_002114918.1|	hypothetical protein TRIADDRAFT_10137	Trichoplax adhaerens	1624	e-112	Method: Composition-based stats.	298/1007 (29%)
		ref|NP_001101191.1|	ATP-binding cassettes sub-family A (ABC1)s member 4	Rattussnorvegicus	2290	e-109	Method: Composition-based stats.	300/1041 (28%)
		ref|XP_002235751.1|	hypothetical protein BRAFLDRAFT_234874	Branchiostoma floridae	2241	e-107	Method: Composition-based stats.	257/763 (33%)
		ref|XP_001516009.1|	PREDICTED: similar to ABCA1	Ornithorhynchus anatinus	2266	e-106	Method: Composition-based stats.	248/753 (32%)
Smp_155490	628
		ref|XP_795273.2|	PREDICTED: similar to GPI7	Strongylocentrotus purpuratus	987	1e-16	Method: Composition-based stats.	91/339 (26%)
		ref|XP_001121027.1|	PREDICTED: similar to GPI7 protein	Apis mellifera	772	1e-16	Method: Composition-based stats.	96/338 (28%)
		ref|XP_002187754.1|	PREDICTED: similar to phosphatidylinositol glycans class Gs	Taeniopygia guttata	1065	6e-15	Method: Composition-based stats.	92/334 (27%)
		ref|XP_001637174.1|	predicted protein	Nematostella vectensis	346	2e-14	Method: Composition-based stats.	87/334 (26%)
		ref|XP_424872.2|	PREDICTED: hypothetical protein	Gallus gallus	1014	4e-14	Method: Composition-based stats.	87/331 (26%)
Smp_040720.2	363
		ref|XP_002223264.1|	hypothetical protein BRAFLDRAFT_85515	Branchiostoma floridae	1343	6e-23	Method: Composition-based stats.	55/157 (35%)
		ref|XP_761860.1|	hypothetical protein UM05713.1	Ustilago maydis 521	535	1e-14	Method: Composition-based stats.	74/292 (25%)
		ref|XP_002280579.1|	PREDICTED: hypothetical protein	Vitis vinifera	408	5e-14	Method: Composition-based stats.	75/309 (24%)
		ref|XP_643621.1|	hypothetical protein	Dictyostelium discoideum AX4	477	6e-14	Method: Composition-based stats.	68/294 (23%)
		ref|NP_986026.1|	AFR479Wp	Ashbya gossypii ATCC 10895	445	7e-14	Method: Composition-based stats.	77/285 (27%)
Smp_158600	772
		ref|XP_972341.1|	PREDICTED: similar to oligosaccharyl transferase	Triboliumscastaneum	776	0	Method: Composition-based stats.	504/774 (65%)
		ref|XP_861731.1|	PREDICTED: similar to source of immunodominant MHC-associatedspeptides isoform 4	Canis familiaris	811	0	Method: Composition-based stats.	480/735 (65%)
		ref|XP_542747.2|	PREDICTED: similar to source of immunodominant MHC-associatedspeptides isoform 1	Canis familiaris	826	0	Method: Composition-based stats.	480/735 (65%)
		ref|XP_001662467.1|	oligosaccharyl transferase	Aedes aegypti	776	0	Method: Composition-based stats.	489/749 (65%)
		ref|NP_077184.2|	source of immunodominant MHC-associated peptides	Mus musculus	823	0	Method: Composition-based stats.	479/735 (65%)
Smp_174410	583
		ref|XP_001973488.1|	GG13312	Drosophila erecta	509	5e-77	Method: Composition-based stats.	179/490 (36%)
		ref|NP_649223.1|	CG5262	Drosophila melanogaster	509	5e-77	Method: Composition-based stats.	179/488 (36%)
		ref|XP_002085653.1|	GD12188	Drosophila simulans	509	8e-77	Method: Composition-based stats.	179/488 (36%)
		ref|XP_002040666.1|	GM22216	Drosophila sechellia	509	1e-76	Method: Composition-based stats.	178/488 (36%)
		ref|XP_002086624.1|	GE22746	Drosophila yakuba	509	2e-76	Method: Composition-based stats.	178/488 (36%)
Smp_153200	354
		ref|XP_001352720.1|	GA15251	Drosophila pseudoobscura pseudoobscura	568	0.006	Method: Composition-based stats.	28/100 (28%)
		ref|XP_002009171.1|	GI11409	Drosophila mojavensis	534	0.007	Method: Composition-based stats.	27/100 (27%)
		ref|XP_002062592.1|	GK16576	Drosophila willistoni	537	0.01	Method: Composition-based stats.	27/100 (27%)
Smp_004420.1	261
Smp_171120	298
		ref|NP_001133878.1|	Solute carrier family 35 member B1	Salmo salar	328	9e-61	Method: Composition-based stats.	128/274 (46%)
		ref|XP_783979.1|	PREDICTED: similar to endoplasmic reticulum UDP-Glc/UDP-Galstransporter	Strongylocentrotus purpuratus	316	3e-60	Method: Composition-based stats.	122/272 (44%)
		ref|XP_001156965.1|	PREDICTED: similar to putative endoplasmic reticulum nucleotidessugar transporter	Pan troglodytes	504	8e-60	Method: Composition-based stats.	129/273 (47%)
		ref|XP_002228921.1|	hypothetical protein BRAFLDRAFT_126279	Branchiostoma floridae	1722	4e-59	Method: Composition-based stats.	124/323 (38%)
		ref|XP_002228920.1|	hypothetical protein BRAFLDRAFT_91484	Branchiostoma floridae	924	1e-58	Method: Composition-based stats.	109/219 (49%)
Smp_069170	473
		ref|XP_001896515.1|	cation efflux family protein	Brugia malayi	423	1e-52	Method: Composition-based stats.	137/386 (35%)
		ref|XP_001375558.1|	PREDICTED: similar to solute carrier family 30 (zinc transporter)ssmember 10	Monodelphis domestica	475	4e-51	Method: Composition-based stats.	141/436 (32%)
		ref|XP_001643827.1|	hypothetical protein Kpol_1044p29	Vanderwaltozyma polyspora DSMs70294	437	9e-51	Method: Composition-based stats.	130/398 (32%)
		ref|XP_002160343.1|	PREDICTED: similar to cation efflux protein/ zinc transporters	Hydra magnipapillata	434	4e-50	Method: Composition-based stats.	141/453 (31%)
		ref|NP_001028458.1|	solute carrier family 30s member 10	Mus musculus	470	3e-49	Method: Composition-based stats.	132/424 (31%)
Smp_144140	649
		ref|XP_002122816.1|	PREDICTED: similar to zinc/iron-regulated protein	Cionasintestinalis	353	5e-14	Method: Composition-based stats.	98/399 (24%)
		ref|XP_002161715.1|	PREDICTED: similar to putative solute carrier family 39 member 1s	Hydra magnipapillata	396	3e-13	Method: Composition-based stats.	90/385 (23%)
		ref|XP_001626411.1|	predicted protein	Nematostella vectensis	336	1e-08	Method: Composition-based stats.	29/65 (44%)
		ref|XP_794867.1|	PREDICTED: hypothetical protein	Strongylocentrotus purpuratus	287	2e-08	Method: Composition-based stats.	46/148 (31%)
		ref|NP_001015521.1|	solute carrier family 39 (zinc transporter)s member 3	Bos taurus	314	3e-08	Method: Composition-based stats.	46/155 (29%)
Smp_004190	647
		ref|NP_001084792.1|	hypothetical protein LOC431832	Xenopus laevis	661	e-120	Method: Composition-based stats.	237/624 (37%)
		ref|XP_001984911.1|	GH16752	Drosophila grimshawi	664	e-116	Method: Composition-based stats.	249/617 (40%)
		ref|XP_002008401.1|	GI13475	Drosophila mojavensis	664	e-115	Method: Composition-based stats.	247/615 (40%)
		ref|XP_002187263.1|	PREDICTED: hypothetical protein	Taeniopygia guttata	653	e-114	Method: Composition-based stats.	225/603 (37%)
		ref|XP_624184.2|	PREDICTED: similar to CG13248-PA isoform 2	Apis mellifera	648	e-113	Method: Composition-based stats.	233/608 (38%)
Smp_094660.2	587
		ref|XP_001146465.1|	PREDICTED: solute carrier family 20 (phosphate transporter)s members1 isoform 2	Pan troglodytes	637	e-122	Method: Composition-based stats.	267/622 (42%)
		ref|XP_001089487.1|	PREDICTED: similar to solute carrier family 20 (phosphatestransporter)s member 1 isoform 5	Macaca mulatta	637	e-122	Method: Composition-based stats.	265/622 (42%)
		ref|XP_002211805.1|	hypothetical protein BRAFLDRAFT_120634	Branchiostoma floridae	569	e-121	Method: Composition-based stats.	266/575 (46%)
		ref|XP_001089376.1|	PREDICTED: similar to solute carrier family 20 (phosphatestransporter)s member 1 isoform 4	Macaca mulatta	655	e-121	Method: Composition-based stats.	267/640 (41%)
		ref|XP_002211815.1|	hypothetical protein BRAFLDRAFT_120638	Branchiostoma floridae	569	e-120	Method: Composition-based stats.	265/575 (46%)
Smp_150500	269
		ref|XP_532348.2|	PREDICTED: similar to glutamate receptors ionotropics N-methylsD-asparate-associated protein 1	Canis familiaris	492	6e-52	Method: Composition-based stats.	118/290 (40%)
		ref|XP_002129111.1|	PREDICTED: similar to NMDA receptor glutamate-binding chain isoforms2	Ciona intestinalis	311	1e-50	Method: Composition-based stats.	130/284 (45%)
		ref|NP_001080331.1|	NMDA receptor glutamate-binding chain	Xenopus laevis	378	2e-50	Method: Composition-based stats.	127/291 (43%)
		ref|XP_002129091.1|	PREDICTED: similar to NMDA receptor glutamate-binding chain isoforms1	Ciona intestinalis	323	7e-50	Method: Composition-based stats.	128/268 (47%)
		ref|XP_001098240.1|	PREDICTED: similar to glutamate receptors ionotropics N-methylsD-asparate-associated protein 1 isoform 1	Macacasmulatta	371	8e-50	Method: Composition-based stats.	116/284 (40%)
Smp_178490	311
		ref|XP_002007336.1|	GI12882	Drosophila mojavensis	386	1e-43	Method: Composition-based stats.	106/304 (34%)
		ref|XP_001637195.1|	predicted protein	Nematostella vectensis	335	1e-43	Method: Composition-based stats.	106/300 (35%)
		ref|XP_001956943.1|	GF24308	Drosophila ananassae	364	1e-42	Method: Composition-based stats.	106/299 (35%)
		ref|XP_001984656.1|	GH14906	Drosophila grimshawi	389	1e-42	Method: Composition-based stats.	107/300 (35%)
		ref|XP_395030.3|	PREDICTED: similar to fringe connection CG3874-PA	Apis mellifera	326	5e-42	Method: Composition-based stats.	107/293 (36%)
Smp_040970.3	676
		ref|NP_058616.1|	ATPases H+ transportings lysosomal V0 subunit a1	Mus musculus	838	0	Method: Composition-based stats.	389/677 (57%)
		ref|NP_113792.2|	ATPases H+ transportings lysosomal V0 subunit a1	Rattussnorvegicus	838	0	Method: Composition-based stats.	390/678 (57%)
		ref|NP_777179.1|	ATPases H+ transportings lysosomal V0 subunit a1	Bos taurus	838	0	Method: Composition-based stats.	388/672 (57%)
		ref|XP_001253363.2|	PREDICTED: similar to vacuolar H+-ATPase subunit	Bos taurus	801	0	Method: Composition-based stats.	388/672 (57%)
		ref|XP_849622.1|	PREDICTED: similar to Vacuolar proton translocating ATPase 116 kDassubunit a isoform 1 (V-ATPase 116-kDa isoform a1)s(Clathrin-coated vesicle/synaptic vesicle proton pumps116 kDa subunit) (Vacuolar proton pump subunit 1)s(Vacuolar adenosine triphosphatase sub... iso	Canissfamiliaris	839	0	Method: Composition-based stats.	387/672 (57%)
Smp_040970.2	649
		ref|NP_113792.2|	ATPases H+ transportings lysosomal V0 subunit a1	Rattussnorvegicus	838	0	Method: Composition-based stats.	369/649 (56%)
		ref|NP_777179.1|	ATPases H+ transportings lysosomal V0 subunit a1	Bos taurus	838	0	Method: Composition-based stats.	367/643 (57%)
		ref|NP_058616.1|	ATPases H+ transportings lysosomal V0 subunit a1	Mus musculus	838	0	Method: Composition-based stats.	368/648 (56%)
		ref|XP_001253363.2|	PREDICTED: similar to vacuolar H+-ATPase subunit	Bos taurus	801	0	Method: Composition-based stats.	367/643 (57%)
		ref|XP_001847258.1|	vacuolar proton ATPase	Culex quinquefasciatus	847	0	Method: Composition-based stats.	353/649 (54%)
Smp_110690	237
		ref|XP_847303.1|	amino acid transporter	Trypanosoma brucei TREU927	458	e-113	Method: Composition-based stats.	213/230 (92%)
		ref|XP_847302.1|	amino acid transporter	Trypanosoma brucei TREU927	458	e-111	Method: Composition-based stats.	211/230 (91%)
		ref|XP_847301.1|	amino acid transporter	Trypanosoma brucei TREU927	532	e-111	Method: Composition-based stats.	207/230 (90%)
		ref|XP_847305.1|	amino acid transporter	Trypanosoma brucei TREU927	458	e-110	Method: Composition-based stats.	207/230 (90%)
		ref|XP_810138.1|	amino acid transporter	Trypanosoma cruzi strain CL Brener	448	4e-70	Method: Composition-based stats.	135/208 (64%)
Smp_102340.2	643
		ref|NP_497970.1|	Adenylyl CYclase family member (acy-1)	Caenorhabditis elegans	1253	1e-70	Method: Composition-based stats.	149/280 (53%)
		ref|XP_001665651.1|	hypothetical protein CBG18000	Caenorhabditis briggsae AF16	1250	3e-70	Method: Composition-based stats.	149/280 (53%)
		ref|XP_001603329.1|	PREDICTED: similar to adenylate cyclase type ix	Nasoniasvitripennis	1314	3e-67	Method: Composition-based stats.	118/176 (67%)
		ref|XP_974587.2|	PREDICTED: similar to adenylate cyclase type ix	Triboliumscastaneum	1398	4e-67	Method: Composition-based stats.	117/179 (65%)
		ref|XP_393016.3|	PREDICTED: similar to Adenylyl cyclase 35C CG9210-PAs isoform Asspartial	Apis mellifera	557	1e-65	Method: Composition-based stats.	116/176 (65%)
Smp_089650	323
Smp_177040	531
		ref|NP_001010966.1|	phosphatidylinositol glycan anchor biosynthesiss class V	Rattussnorvegicus	492	3e-51	Method: Composition-based stats.	156/490 (31%)
		ref|NP_848813.3|	phosphatidylinositol glycan class V isoform 1	Mus musculus	493	9e-49	Method: Composition-based stats.	154/488 (31%)
		ref|XP_535346.1|	PREDICTED: similar to phosphatidylinositol glycan class V	Canissfamiliaris	493	2e-45	Method: Composition-based stats.	152/490 (31%)
		ref|XP_002216498.1|	hypothetical protein BRAFLDRAFT_219672	Branchiostoma floridae	492	1e-44	Method: Composition-based stats.	142/491 (28%)
		ref|XP_002249998.1|	hypothetical protein BRAFLDRAFT_133230	Branchiostoma floridae	452	2e-44	Method: Composition-based stats.	140/481 (29%)
Smp_072990	366
		ref|XP_966902.2|	PREDICTED: similar to conserved hypothetical protein	Triboliumscastaneum	339	4e-19	Method: Composition-based stats.	72/263 (27%)
		ref|XP_533320.1|	PREDICTED: similar to Protein FAM11B	Canis familiaris	350	2e-16	Method: Composition-based stats.	64/232 (27%)
		ref|NP_001071436.1|	transmembrane protein 185A	Bos taurus	350	2e-16	Method: Composition-based stats.	66/233 (28%)
		ref|NP_666215.1|	transmembrane protein 185B	Mus musculus	350	3e-16	Method: Composition-based stats.	66/232 (28%)
		ref|XP_001093894.1|	PREDICTED: similar to ee3_2	Macaca mulatta	794	1e-15	Method: Composition-based stats.	59/232 (25%)
Smp_001070.2	195
		ref|XP_001628621.1|	predicted protein	Nematostella vectensis	351	0.003	Method: Composition-based stats.	37/121 (30%)
		ref|XP_001926821.1|	PREDICTED: purinergic receptor P2Ys G-protein coupleds 1	Sussscrofa	371	0.003	Method: Composition-based stats.	40/149 (26%)
		ref|XP_001381463.1|	PREDICTED: similar to G-protein coupled receptor GPR90	Monodelphissdomestica	470	0.003	Method: Composition-based stats.	34/132 (25%)
		ref|XP_001343355.1|	PREDICTED: similar to P2Y purinoceptor 1 (ATP receptor) (P2Y1)s(Purinergic receptor)	Danio rerio	355	0.004	Method: Composition-based stats.	39/146 (26%)
		ref|NP_001096222.1|	hypothetical protein LOC100124773	Xenopus (Silurana) tropicalis	361	0.006	Method: Composition-based stats.	42/149 (28%)
Smp_165230	3369
		ref|XP_002229463.1|	hypothetical protein BRAFLDRAFT_92073	Branchiostoma floridae	3307	e-124	Method: Composition-based stats.	315/1093 (28%)
		ref|XP_001641263.1|	predicted protein	Nematostella vectensis	1127	e-123	Method: Composition-based stats.	305/1131 (26%)
		ref|NP_001091930.1|	receptor for egg jelly 6	Strongylocentrotus purpuratus	3553	e-119	Method: Composition-based stats.	300/1097 (27%)
		ref|XP_002110052.1|	hypothetical protein TRIADDRAFT_53596	Trichoplax adhaerens	2734	e-118	Method: Composition-based stats.	305/1075 (28%)
		ref|XP_001636947.1|	predicted protein	Nematostella vectensis	1061	e-117	Method: Composition-based stats.	298/1074 (27%)
Smp_140250	196
Smp_128460	854
		ref|XP_001952601.1|	PREDICTED: similar to CG32000 CG32000-PH	Acyrthosiphon pisum	1378	e-156	Method: Composition-based stats.	323/840 (38%)
		ref|XP_001996528.1|	GH23947	Drosophila grimshawi	1440	e-155	Method: Composition-based stats.	327/852 (38%)
		ref|XP_002027559.1|	GL18391	Drosophila persimilis	1481	e-153	Method: Composition-based stats.	332/847 (39%)
		ref|XP_002135668.1|	GA27861	Drosophila pseudoobscura pseudoobscura	1313	e-151	Method: Composition-based stats.	328/847 (38%)
		ref|XP_783092.2|	PREDICTED: similar to Probable cation-transporting ATPase 13A3s(ATPase family homolog up-regulated in senescence cellss1)	Strongylocentrotus purpuratus	1186	e-150	Method: Composition-based stats.	324/853 (37%)
Smp_175720	308
Smp_071970	852
		ref|XP_392670.2|	PREDICTED: similar to CG5284-PBs isoform B isoform 1	Apissmellifera	835	0	Method: Composition-based stats.	402/838 (47%)
		ref|XP_001688728.1|	AGAP005777-PA	Anopheles gambiae str. PEST	917	0	Method: Composition-based stats.	386/738 (52%)
		ref|XP_001653972.1|	chloride channel protein 3	Aedes aegypti	877	0	Method: Composition-based stats.	384/732 (52%)
		ref|XP_001846458.1|	chloride channel protein 3	Culex quinquefasciatus	1047	0	Method: Composition-based stats.	384/742 (51%)
		ref|XP_002007672.1|	GI13072	Drosophila mojavensis	880	0	Method: Composition-based stats.	388/764 (50%)
Smp_036010	452
		ref|XP_002236216.1|	hypothetical protein BRAFLDRAFT_128730	Branchiostoma floridae	344	6e-63	Method: Composition-based stats.	133/308 (43%)
		ref|XP_625083.1|	PREDICTED: similar to CG12292-PA	Apis mellifera	366	1e-60	Method: Composition-based stats.	137/332 (41%)
		ref|XP_001993192.1|	GH13211	Drosophila grimshawi	383	9e-60	Method: Composition-based stats.	125/330 (37%)
		ref|NP_001029470.1|	non imprinted in Prader-Willi/Angelman syndrome 2	Bos taurus	360	1e-59	Method: Composition-based stats.	129/320 (40%)
		ref|XP_001158930.1|	PREDICTED: hypothetical protein isoform 2	Pan troglodytes	359	4e-59	Method: Composition-based stats.	125/308 (40%)
Smp_035720.1	344
		ref|XP_002194908.1|	PREDICTED: ATP-binding cassettes sub-family B (MDR/TAP)s member 11s	Taeniopygia guttata	1350	9e-50	Method: Composition-based stats.	121/378 (32%)
		ref|XP_001922717.1|	PREDICTED: im:7158730	Danio rerio	1337	3e-48	Method: Composition-based stats.	109/363 (30%)
		ref|NP_596892.1|	ATP-binding cassettes sub-family B (MDR/TAP)s member 1	Rattussnorvegicus	1272	2e-47	Method: Composition-based stats.	113/333 (33%)
		ref|NP_035205.1|	ATP-binding cassettes subfamily Bs member 1B	Mus musculus	1276	1e-46	Method: Composition-based stats.	113/338 (33%)
		ref|XP_001375460.1|	PREDICTED: similar to ATP-binding cassettes sub-family B (MDR/TAP)ssmember 11s	Monodelphis domestica	1310	2e-46	Method: Composition-based stats.	112/354 (31%)
Smp_035720.2	343
		ref|XP_002194908.1|	PREDICTED: ATP-binding cassettes sub-family B (MDR/TAP)s member 11s	Taeniopygia guttata	1350	8e-50	Method: Composition-based stats.	121/378 (32%)
		ref|XP_001922717.1|	PREDICTED: im:7158730	Danio rerio	1337	3e-48	Method: Composition-based stats.	109/363 (30%)
		ref|NP_596892.1|	ATP-binding cassettes sub-family B (MDR/TAP)s member 1	Rattussnorvegicus	1272	1e-47	Method: Composition-based stats.	113/333 (33%)
		ref|NP_035205.1|	ATP-binding cassettes subfamily Bs member 1B	Mus musculus	1276	1e-46	Method: Composition-based stats.	113/338 (33%)
		ref|XP_001375460.1|	PREDICTED: similar to ATP-binding cassettes sub-family B (MDR/TAP)ssmember 11s	Monodelphis domestica	1310	2e-46	Method: Composition-based stats.	112/354 (31%)
Smp_169090	404
		ref|XP_002124037.1|	PREDICTED: similar to solute carrier family 43s member 3	Cionasintestinalis	492	2e-08	Method: Composition-based stats.	62/270 (22%)
		ref|XP_001941085.1|	conserved hypothetical protein	Pyrenophora tritici-repentissPt-1C-BFP	588	2e-07	Method: Composition-based stats.	50/201 (24%)
		ref|XP_002126659.1|	PREDICTED: similar to Solute carrier family 43 member 3 (ProteinsFOAP-13)	Ciona intestinalis	492	2e-07	Method: Composition-based stats.	36/112 (32%)
		ref|XP_540612.2|	PREDICTED: similar to solute carrier family 43s member 3	Canissfamiliaris	491	3e-07	Method: Composition-based stats.	33/111 (29%)
		ref|NP_001026356.1|	solute carrier family 43s member 3	Gallus gallus	225	4e-07	Method: Composition-based stats.	31/111 (27%)
Smp_082300	593
		ref|XP_422320.2|	PREDICTED: similar to PAP2	Gallus gallus	314	0.0006	Method: Composition-based stats.	31/71 (43%)
		ref|XP_002188486.1|	PREDICTED: phosphatidic acid phosphatase type 2s partials	Taeniopygia guttata	267	0.003	Method: Composition-based stats.	29/71 (40%)
		ref|NP_001086172.1|	MGC84075 protein	Xenopus laevis	305	0.003	Method: Composition-based stats.	29/71 (40%)
		ref|NP_001092728.1|	hypothetical protein LOC100093705	Danio rerio	301	0.005	Method: Composition-based stats.	28/69 (40%)
		ref|NP_001121841.1|	hypothetical protein LOC100006660	Danio rerio	309	0.006	Method: Composition-based stats.	29/71 (40%)
Smp_056060	515
		ref|XP_001677721.1|	Hypothetical protein CBG07706	Caenorhabditis briggsae AF16	350	2e-05	Method: Composition-based stats.	40/130 (30%)
		ref|NP_510555.1|	Sex Peptide Receptor (Drosophila) Related family member (sprr-1)s	Caenorhabditis elegans	354	8e-05	Method: Composition-based stats.	39/130 (30%)
		ref|XP_001963770.1|	GF21084	Drosophila ananassae	463	0.0001	Method: Composition-based stats.	40/122 (32%)
		ref|XP_002106189.1|	GD16733	Drosophila simulans	435	0.0002	Method: Composition-based stats.	40/122 (32%)
		ref|XP_002036913.1|	GM12414	Drosophila sechellia	435	0.0002	Method: Composition-based stats.	40/122 (32%)
Smp_155310.2	216
Smp_155310.1	276
		ref|XP_314330.2|	AGAP004861-PA	Anopheles gambiae str. PEST	269	3e-05	Method: Composition-based stats.	47/190 (24%)
		ref|XP_393018.2|	PREDICTED: similar to Tetraspanin 66E CG4999-PAs isoform A isoforms1	Apis mellifera	268	7e-05	Method: Composition-based stats.	39/165 (23%)
		ref|XP_001648420.1|	tetraspanins putative	Aedes aegypti	269	0.0001	Method: Composition-based stats.	43/190 (22%)
		ref|XP_001843995.1|	tetraspanin	Culex quinquefasciatus	269	0.001	Method: Composition-based stats.	41/190 (21%)
		ref|XP_001353078.1|	GA18582	Drosophila pseudoobscura pseudoobscura	267	0.001	Method: Composition-based stats.	42/187 (22%)
Smp_164160	1113
		ref|NP_001026245.1|	tumor differentially expressed 2	Gallus gallus	461	8e-96	Method: Composition-based stats.	168/384 (43%)
		ref|XP_001507769.1|	PREDICTED: hypothetical proteins partial	Ornithorhynchus anatinus	514	2e-95	Method: Composition-based stats.	169/386 (43%)
		ref|NP_001090209.1|	tumor differentially expressed 2-like	Xenopus laevis	460	7e-94	Method: Composition-based stats.	167/390 (42%)
		ref|NP_001135101.1|	Serine incorporator 1	Salmo salar	461	1e-93	Method: Composition-based stats.	162/384 (42%)
		ref|NP_001011399.1|	tumor differentially expressed 2	Xenopus (Silurana) tropicalis	460	2e-93	Method: Composition-based stats.	165/384 (42%)
Smp_126010	245
		ref|XP_002098117.1|	GE10184	Drosophila yakuba	494	5e-23	Method: Composition-based stats.	58/101 (57%)
		ref|XP_001979037.1|	GG13125	Drosophila erecta	481	8e-23	Method: Composition-based stats.	57/101 (56%)
		ref|NP_524245.3|	neuropeptide F receptor	Drosophila melanogaster	485	9e-23	Method: Composition-based stats.	57/101 (56%)
		ref|XP_002102331.1|	GD19843	Drosophila simulans	485	1e-22	Method: Composition-based stats.	57/101 (56%)
		ref|XP_001955170.1|	GF16373	Drosophila ananassae	488	3e-22	Method: Composition-based stats.	56/101 (55%)
Smp_084270	369
Smp_181470	308
		ref|XP_002129091.1|	PREDICTED: similar to NMDA receptor glutamate-binding chain isoforms1	Ciona intestinalis	323	3e-53	Method: Composition-based stats.	112/223 (50%)
		ref|XP_002129111.1|	PREDICTED: similar to NMDA receptor glutamate-binding chain isoforms2	Ciona intestinalis	311	7e-53	Method: Composition-based stats.	112/223 (50%)
		ref|NP_001088462.1|	hypothetical protein LOC495327	Xenopus laevis	335	7e-51	Method: Composition-based stats.	100/219 (45%)
		ref|NP_001080331.1|	NMDA receptor glutamate-binding chain	Xenopus laevis	378	9e-51	Method: Composition-based stats.	104/228 (45%)
		ref|NP_001025668.1|	MGC107973 protein	Xenopus (Silurana) tropicalis	347	2e-50	Method: Composition-based stats.	103/233 (44%)
Smp_141100	573
		ref|XP_624183.1|	PREDICTED: similar to CG7536-PAs isoform A	Apis mellifera	668	2e-78	Method: Composition-based stats.	152/327 (46%)
		ref|XP_001605288.1|	PREDICTED: similar to xenotropic and polytropic murine leukemiasvirus receptor xpr1	Nasonia vitripennis	667	2e-77	Method: Composition-based stats.	153/327 (46%)
		ref|XP_001991022.1|	GH12301	Drosophila grimshawi	676	6e-77	Method: Composition-based stats.	152/330 (46%)
		ref|XP_002071551.1|	GK25858	Drosophila willistoni	675	1e-76	Method: Composition-based stats.	152/330 (46%)
		ref|XP_969695.1|	PREDICTED: similar to xenotropic and polytropic murine leukemiasvirus receptor xpr1	Tribolium castaneum	662	8e-76	Method: Composition-based stats.	149/327 (45%)
Smp_150090	783
		ref|XP_002050698.1|	GJ20065	Drosophila virilis	686	2e-18	Method: Composition-based stats.	57/185 (30%)
		ref|XP_001944255.1|	PREDICTED: similar to monocarboxylate transporter	Acyrthosiphonspisum	588	6e-18	Method: Composition-based stats.	55/208 (26%)
		ref|XP_002005401.1|	GI19091	Drosophila mojavensis	683	7e-18	Method: Composition-based stats.	57/185 (30%)
		ref|XP_001959477.1|	GF12035	Drosophila ananassae	677	8e-17	Method: Composition-based stats.	57/208 (27%)
		ref|XP_001361872.1|	GA21099	Drosophila pseudoobscura pseudoobscura	687	4e-16	Method: Composition-based stats.	54/185 (29%)
Smp_065770.1	303
		ref|XP_001626976.1|	predicted protein	Nematostella vectensis	345	1e-50	Method: Composition-based stats.	117/258 (45%)
		ref|XP_002107661.1|	hypothetical protein TRIADDRAFT_49562	Trichoplax adhaerens	353	2e-49	Method: Composition-based stats.	114/261 (43%)
		ref|XP_002010343.1|	GI14732	Drosophila mojavensis	362	3e-49	Method: Composition-based stats.	115/284 (40%)
		ref|NP_001093357.1|	hypothetical protein LOC100101301	Xenopus laevis	375	9e-49	Method: Composition-based stats.	109/261 (41%)
		ref|NP_001089850.1|	hypothetical protein LOC734916	Xenopus laevis	377	1e-48	Method: Composition-based stats.	110/265 (41%)
Smp_026160.1	358
		ref|XP_001608127.1|	PREDICTED: similar to Ghitm-prov protein	Nasonia vitripennis	338	6e-55	Method: Composition-based stats.	116/268 (43%)
		ref|XP_976102.1|	PREDICTED: similar to growth hormone-inducible transmembranesprotein isoform 2	Tribolium castaneum	332	2e-53	Method: Composition-based stats.	120/286 (41%)
		ref|XP_001953256.1|	GF17301	Drosophila ananassae	383	2e-53	Method: Composition-based stats.	124/283 (43%)
		ref|XP_002056428.1|	GJ10944	Drosophila virilis	369	4e-53	Method: Composition-based stats.	117/269 (43%)
		ref|XP_001990309.1|	GH18310	Drosophila grimshawi	366	1e-52	Method: Composition-based stats.	115/274 (41%)
Smp_153890.2	258
		ref|NP_001106477.1|	hypothetical protein LOC100127662	Xenopus (Silurana) tropicalis	252	2e-15	Method: Composition-based stats.	68/216 (31%)
		ref|XP_392315.1|	PREDICTED: similar to CG3876-PA	Apis mellifera	259	8e-14	Method: Composition-based stats.	62/222 (27%)
		ref|XP_001602804.1|	PREDICTED: similar to GA17744-PA	Nasonia vitripennis	247	1e-13	Method: Composition-based stats.	56/213 (26%)
		ref|NP_001088840.1|	hypothetical protein LOC496149	Xenopus laevis	254	2e-13	Method: Composition-based stats.	60/216 (27%)
		ref|NP_497966.1|	Temporarily Assigned Gene name family member (tag-189)s	Caenorhabditis elegans	278	6e-13	Method: Composition-based stats.	62/224 (27%)
Smp_153890.1	258
		ref|NP_001106477.1|	hypothetical protein LOC100127662	Xenopus (Silurana) tropicalis	252	2e-15	Method: Composition-based stats.	68/216 (31%)
		ref|XP_392315.1|	PREDICTED: similar to CG3876-PA	Apis mellifera	259	8e-14	Method: Composition-based stats.	62/222 (27%)
		ref|XP_001602804.1|	PREDICTED: similar to GA17744-PA	Nasonia vitripennis	247	1e-13	Method: Composition-based stats.	56/213 (26%)
		ref|NP_001088840.1|	hypothetical protein LOC496149	Xenopus laevis	254	2e-13	Method: Composition-based stats.	60/216 (27%)
		ref|NP_497966.1|	Temporarily Assigned Gene name family member (tag-189)s	Caenorhabditis elegans	278	6e-13	Method: Composition-based stats.	62/224 (27%)
Smp_147070	311
		ref|XP_002125488.1|	PREDICTED: similar to Putative sodium-coupled neutral amino acidstransporter 9	Ciona intestinalis	557	2e-49	Method: Composition-based stats.	110/258 (42%)
		ref|XP_780444.1|	PREDICTED: hypothetical protein	Strongylocentrotus purpuratus	597	2e-48	Method: Composition-based stats.	101/254 (39%)
		ref|XP_001626595.1|	predicted protein	Nematostella vectensis	490	1e-44	Method: Composition-based stats.	106/267 (39%)
		ref|XP_001670357.1|	Hypothetical protein CBG05980	Caenorhabditis briggsae AF16	604	1e-43	Method: Composition-based stats.	100/267 (37%)
		ref|XP_002207513.1|	hypothetical protein BRAFLDRAFT_70023	Branchiostoma floridae	517	3e-43	Method: Composition-based stats.	97/222 (43%)
Smp_054010	481
		ref|XP_395239.3|	PREDICTED: similar to CG1607-PAs isoform A	Apis mellifera	535	e-112	Method: Composition-based stats.	215/460 (46%)
		ref|XP_002072266.1|	GK22762	Drosophila willistoni	524	e-109	Method: Composition-based stats.	206/433 (47%)
		ref|XP_002001033.1|	GI22204	Drosophila mojavensis	524	e-109	Method: Composition-based stats.	208/433 (48%)
		ref|XP_001655584.1|	cationic amino acid transporter	Aedes aegypti	491	e-108	Method: Composition-based stats.	209/433 (48%)
		ref|XP_001953487.1|	GF17783	Drosophila ananassae	521	e-108	Method: Composition-based stats.	207/433 (47%)
Smp_163130	1138
		ref|XP_002004038.1|	GI18231	Drosophila mojavensis	626	e-168	Method: Composition-based stats.	294/583 (50%)
		ref|XP_002057455.1|	GJ18139	Drosophila virilis	626	e-167	Method: Composition-based stats.	295/588 (50%)
		ref|XP_001988334.1|	GH11109	Drosophila grimshawi	626	e-166	Method: Composition-based stats.	290/588 (49%)
		ref|XP_002035743.1|	GM15157	Drosophila sechellia	630	e-166	Method: Composition-based stats.	288/585 (49%)
		ref|NP_609669.1|	CG7364	Drosophila melanogaster	630	e-166	Method: Composition-based stats.	287/585 (49%)
Smp_103930.2	600
		ref|XP_002190131.1|	PREDICTED: hypothetical protein	Taeniopygia guttata	1101	8e-62	Method: Composition-based stats.	174/592 (29%)
		ref|XP_001106108.1|	PREDICTED: disrupted in bipolar disorder 1 isoform 2	Macacasmulatta	622	4e-59	Method: Composition-based stats.	181/594 (30%)
		ref|NP_598742.1|	asparagine-linked glycosylation 9 protein	Mus musculus	611	7e-59	Method: Composition-based stats.	181/593 (30%)
		ref|XP_001106241.1|	PREDICTED: disrupted in bipolar disorder 1 isoform 4	Macacasmulatta	611	8e-59	Method: Composition-based stats.	181/594 (30%)
		ref|NP_001071158.1|	asparagine-linked glycosylation 9 protein isoform b	Homo sapiens	611	9e-59	Method: Composition-based stats.	177/592 (29%)
Smp_103930.1	600
		ref|XP_002190131.1|	PREDICTED: hypothetical protein	Taeniopygia guttata	1101	8e-62	Method: Composition-based stats.	174/592 (29%)
		ref|XP_001106108.1|	PREDICTED: disrupted in bipolar disorder 1 isoform 2	Macacasmulatta	622	4e-59	Method: Composition-based stats.	181/594 (30%)
		ref|NP_598742.1|	asparagine-linked glycosylation 9 protein	Mus musculus	611	7e-59	Method: Composition-based stats.	181/593 (30%)
		ref|XP_001106241.1|	PREDICTED: disrupted in bipolar disorder 1 isoform 4	Macacasmulatta	611	8e-59	Method: Composition-based stats.	181/594 (30%)
		ref|NP_001071158.1|	asparagine-linked glycosylation 9 protein isoform b	Homo sapiens	611	9e-59	Method: Composition-based stats.	177/592 (29%)
Smp_103930.3	600
		ref|XP_002190131.1|	PREDICTED: hypothetical protein	Taeniopygia guttata	1101	8e-62	Method: Composition-based stats.	174/592 (29%)
		ref|XP_001106108.1|	PREDICTED: disrupted in bipolar disorder 1 isoform 2	Macacasmulatta	622	4e-59	Method: Composition-based stats.	181/594 (30%)
		ref|NP_598742.1|	asparagine-linked glycosylation 9 protein	Mus musculus	611	7e-59	Method: Composition-based stats.	181/593 (30%)
		ref|XP_001106241.1|	PREDICTED: disrupted in bipolar disorder 1 isoform 4	Macacasmulatta	611	8e-59	Method: Composition-based stats.	181/594 (30%)
		ref|NP_001071158.1|	asparagine-linked glycosylation 9 protein isoform b	Homo sapiens	611	9e-59	Method: Composition-based stats.	177/592 (29%)
Smp_023340	605
		ref|NP_082933.2|	hypothetical protein LOC73822	Mus musculus	476	7e-40	Method: Composition-based stats.	141/514 (27%)
		ref|NP_001102200.1|	hypothetical protein LOC362824	Rattus norvegicus	476	3e-39	Method: Composition-based stats.	143/514 (27%)
		ref|NP_001038437.1|	hypothetical protein LOC561964	Danio rerio	489	5e-38	Method: Composition-based stats.	144/551 (26%)
		ref|NP_001011396.1|	hypothetical protein LOC496869	Xenopus (Silurana) tropicalis	493	2e-37	Method: Composition-based stats.	139/540 (25%)
		ref|XP_001100575.1|	PREDICTED: similar to F16H11.1	Macaca mulatta	480	4e-37	Method: Composition-based stats.	146/545 (26%)
Smp_125130	443
Smp_145090	926
		ref|XP_580814.3|	PREDICTED: similar to serine incorporator 5	Bos taurus	459	1e-31	Method: Composition-based stats.	82/279 (29%)
		ref|NP_840060.1|	developmentally regulated protein TPO1	Homo sapiens	423	3e-31	Method: Composition-based stats.	81/281 (28%)
		ref|XP_001109947.1|	PREDICTED: similar to developmentally regulated protein TPO1s	Macaca mulatta	461	5e-31	Method: Composition-based stats.	80/281 (28%)
		ref|XP_001136963.1|	PREDICTED: hypothetical protein isoform 1	Pan troglodytes	461	7e-31	Method: Composition-based stats.	81/281 (28%)
		ref|XP_002187638.1|	PREDICTED: serine incorporator 5	Taeniopygia guttata	837	8e-31	Method: Composition-based stats.	88/288 (30%)
Smp_174630	257
		ref|XP_002009330.1|	GI13972	Drosophila mojavensis	236	4e-11	Method: Composition-based stats.	53/213 (24%)
		ref|XP_975304.1|	PREDICTED: similar to AGAP011342-PA	Tribolium castaneum	236	8e-11	Method: Composition-based stats.	52/212 (24%)
		ref|XP_002068621.1|	GK20576	Drosophila willistoni	236	9e-11	Method: Composition-based stats.	52/213 (24%)
		ref|XP_001985315.1|	GH14575	Drosophila grimshawi	236	2e-10	Method: Composition-based stats.	53/213 (24%)
		ref|NP_524132.1|	tetraspanin 74Fs isoform B	Drosophila melanogaster	236	3e-10	Method: Composition-based stats.	52/213 (24%)
Smp_172670	344
Smp_161140	1047
		ref|XP_002240772.1|	hypothetical protein BRAFLDRAFT_243555	Branchiostoma floridae	510	0	Method: Composition-based stats.	348/504 (69%)
		ref|XP_001376675.1|	PREDICTED: similar to Eag-related gene member 2	Monodelphissdomestica	975	0	Method: Composition-based stats.	339/507 (66%)
		ref|XP_001137384.1|	PREDICTED: similar to Potassium voltage-gated channel subfamily Hsmember 2 (Voltage-gated potassium channel subunitsKv11.1) (Ether-a-go-go related gene potassium channel 1)s(ERG1) (RERG) (ra-erg) (Ether-a-go-go related protein 1)s(Eag-related protein 1)...	Pan troglodytes	1094	0	Method: Composition-based stats.	335/502 (66%)
		ref|XP_001371362.1|	PREDICTED: similar to putative potassium channel subunits	Monodelphis domestica	1162	0	Method: Composition-based stats.	337/500 (67%)
		ref|NP_000229.1|	voltage-gated potassium channels subfamily Hs member 2 isoform as	Homo sapiens	1159	0	Method: Composition-based stats.	335/502 (66%)
Smp_017650.1	237
		ref|XP_967831.2|	PREDICTED: similar to CAAX prenyl protease 2	Tribolium castaneum	288	8e-25	Method: Composition-based stats.	60/142 (42%)
		ref|XP_001971997.1|	GG15273	Drosophila erecta	302	2e-24	Method: Composition-based stats.	62/162 (38%)
		ref|XP_002083740.1|	GD13889	Drosophila simulans	302	3e-24	Method: Composition-based stats.	60/141 (42%)
		ref|NP_524673.3|	severas	Drosophila melanogaster	302	5e-24	Method: Composition-based stats.	59/141 (41%)
		ref|XP_001353747.2|	GA18479	Drosophila pseudoobscura pseudoobscura	300	7e-24	Method: Composition-based stats.	58/123 (47%)
Smp_130780	418
		ref|XP_781426.2|	PREDICTED: similar to ENSANGP00000018326	Strongylocentrotusspurpuratus	486	4e-09	Method: Composition-based stats.	49/148 (33%)
		ref|XP_002246830.1|	hypothetical protein BRAFLDRAFT_108967	Branchiostoma floridae	613	3e-07	Method: Composition-based stats.	44/150 (29%)
		ref|XP_002223571.1|	hypothetical protein BRAFLDRAFT_85861	Branchiostoma floridae	547	3e-07	Method: Composition-based stats.	48/163 (29%)
		ref|XP_002119449.1|	PREDICTED: similar to solute carrier family 16s member 4	Cionasintestinalis	647	2e-06	Method: Composition-based stats.	46/151 (30%)
		ref|XP_002205778.1|	hypothetical protein BRAFLDRAFT_68196	Branchiostoma floridae	544	6e-06	Method: Composition-based stats.	38/126 (30%)
Smp_096780.2	279
		ref|XP_002123191.1|	PREDICTED: similar to transmembrane protein 165	Cionasintestinalis	312	1e-49	Method: Composition-based stats.	107/221 (48%)
		ref|XP_798718.2|	PREDICTED: similar to conserved hypothetical proteins	Strongylocentrotus purpuratus	317	2e-49	Method: Composition-based stats.	106/230 (46%)
		ref|XP_001186340.1|	PREDICTED: hypothetical protein	Strongylocentrotus purpuratus	323	4e-49	Method: Composition-based stats.	103/204 (50%)
		ref|XP_002154255.1|	PREDICTED: similar to Transmembrane protein 165	Hydrasmagnipapillata	334	6e-49	Method: Composition-based stats.	103/224 (45%)
		ref|XP_001620817.1|	hypothetical protein NEMVEDRAFT_v1g146969	Nematostella vectensis	228	1e-48	Method: Composition-based stats.	102/206 (49%)
Smp_150200	434
		ref|NP_001018532.1|	alpha-1s3-mannosyltransferase ALG3	Danio rerio	434	2e-92	Method: Composition-based stats.	192/394 (48%)
		ref|XP_001120233.1|	PREDICTED: similar to Lethal(2)neighbour of tid protein 2 (NOT53)s	Apis mellifera	436	4e-91	Method: Composition-based stats.	187/364 (51%)
		ref|XP_002169493.1|	PREDICTED: similar to predicted protein	Hydra magnipapillata	421	2e-89	Method: Composition-based stats.	197/392 (50%)
		ref|XP_782048.2|	PREDICTED: hypothetical protein	Strongylocentrotus purpuratus	425	9e-88	Method: Composition-based stats.	182/355 (51%)
		ref|XP_001600385.1|	PREDICTED: similar to Asparagine-linked glycosylation 3 homolog (S.scerevisiaes alpha-1s3-mannosyltransferase)s partials	Nasonia vitripennis	413	1e-87	Method: Composition-based stats.	182/363 (50%)
Smp_144760	1744
		ref|XP_001844377.1|	monocarboxylate transporter	Culex quinquefasciatus	681	2e-21	Method: Composition-based stats.	67/191 (35%)
		ref|XP_001656435.1|	monocarboxylate transporter	Aedes aegypti	681	9e-21	Method: Composition-based stats.	67/191 (35%)
		ref|XP_001656434.1|	monocarboxylate transporter	Aedes aegypti	753	2e-19	Method: Composition-based stats.	65/195 (33%)
		ref|XP_394539.3|	PREDICTED: similar to CG8468-PBs isoform B isoform 1	Apissmellifera	670	6e-19	Method: Composition-based stats.	66/192 (34%)
		ref|XP_001966480.1|	Mct1	Drosophila ananassae	636	1e-18	Method: Composition-based stats.	68/207 (32%)
Smp_070370	148
Smp_080820	209
		ref|XP_002217279.1|	hypothetical protein BRAFLDRAFT_220926	Branchiostoma floridae	306	7e-08	Method: Composition-based stats.	38/128 (29%)
		ref|XP_002126547.1|	PREDICTED: similar to type 3 somatostatin receptor	Cionasintestinalis	472	1e-05	Method: Composition-based stats.	34/120 (28%)
		ref|XP_686842.2|	PREDICTED: similar to melanin-concentrating hormone receptor 2s	Danio rerio	346	4e-05	Method: Composition-based stats.	31/110 (28%)
		ref|XP_002239604.1|	hypothetical protein BRAFLDRAFT_129919	Branchiostoma floridae	322	0.0001	Method: Composition-based stats.	41/146 (28%)
		ref|XP_002228578.1|	hypothetical protein BRAFLDRAFT_91167	Branchiostoma floridae	734	0.0001	Method: Composition-based stats.	41/147 (27%)
Smp_013640	440
		ref|XP_001381474.1|	PREDICTED: similar to organic cation transporter 2	Monodelphissdomestica	554	5e-28	Method: Composition-based stats.	106/416 (25%)
		ref|XP_966705.2|	PREDICTED: similar to organic cation transporter	Triboliumscastaneum	486	8e-28	Method: Composition-based stats.	114/421 (27%)
		ref|XP_001151499.1|	PREDICTED: solute carrier family 22 member 1 isoform 1	Panstroglodytes	546	5e-27	Method: Composition-based stats.	115/429 (26%)
		ref|XP_002227884.1|	hypothetical protein BRAFLDRAFT_125864	Branchiostoma floridae	625	1e-26	Method: Composition-based stats.	119/446 (26%)
		ref|NP_003048.1|	solute carrier family 22 member 1 isoform a	Homo sapiens	554	1e-26	Method: Composition-based stats.	115/431 (26%)
Smp_174870	556
		ref|XP_311080.4|	AGAP000074-PA	Anopheles gambiae str. PEST	530	4e-10	Method: Composition-based stats.	37/115 (32%)
		ref|XP_001863224.1|	otopetrin	Culex quinquefasciatus	693	2e-09	Method: Composition-based stats.	38/130 (29%)
		ref|XP_001649601.1|	otopetrin	Aedes aegypti	672	1e-08	Method: Composition-based stats.	35/115 (30%)
		ref|XP_967505.1|	PREDICTED: similar to otopetrin	Tribolium castaneum	701	2e-08	Method: Composition-based stats.	36/109 (33%)
		ref|XP_974661.2|	PREDICTED: similar to otopetrin	Tribolium castaneum	740	4e-08	Method: Composition-based stats.	38/126 (30%)
Smp_165170	1079
		ref|XP_510400.2|	PREDICTED: similar to LTRPC7	Pan troglodytes	1865	7e-80	Method: Composition-based stats.	292/1176 (24%)
		ref|NP_060142.3|	transient receptor potential cation channels subfamily Ms member 7s	Homo sapiens	1865	1e-79	Method: Composition-based stats.	292/1176 (24%)
		ref|XP_001380566.1|	PREDICTED: similar to transient receptor potential cation channelsssubfamily Ms member 7	Monodelphis domestica	2120	5e-76	Method: Composition-based stats.	290/1180 (24%)
		ref|NP_067425.1|	transient receptor potential cation channels subfamily Ms member 7s	Mus musculus	1863	8e-74	Method: Composition-based stats.	283/1171 (24%)
		ref|XP_870587.2|	PREDICTED: similar to transient receptor potential cation channelsssubfamily Ms member 7 isoform 6	Bos taurus	1866	2e-73	Method: Composition-based stats.	279/1168 (23%)
Smp_146450	367
		ref|XP_001863342.1|	tyramine/octopamine receptor	Culex quinquefasciatus	538	0.004	Method: Composition-based stats.	32/165 (19%)
		ref|XP_688270.2|	PREDICTED: similar to 5-hydroxytryptamine (serotonin) receptor 2 As	Danio rerio	458	0.005	Method: Composition-based stats.	31/125 (24%)
		ref|XP_312420.3|	putative tyramine receptor (AGAP002519-PA)	Anopheles gambiae str.sPEST	643	0.006	Method: Composition-based stats.	29/148 (19%)
		ref|NP_036897.2|	5-hydroxytryptamine (serotonin) receptor 2C	Rattus norvegicus	460	0.006	Method: Composition-based stats.	33/133 (24%)
		ref|NP_032338.3|	5-hydroxytryptamine (serotonin) receptor 2C	Mus musculus	459	0.006	Method: Composition-based stats.	33/133 (24%)
Smp_161590	517
		ref|XP_001980759.1|	GG17092	Drosophila erecta	678	2e-84	Method: Composition-based stats.	182/498 (36%)
		ref|XP_002097006.1|	GE25981	Drosophila yakuba	678	2e-83	Method: Composition-based stats.	180/502 (35%)
		ref|NP_649939.1|	CG8412	Drosophila melanogaster	678	3e-83	Method: Composition-based stats.	179/502 (35%)
		ref|XP_002031835.1|	GM23833	Drosophila sechellia	678	1e-82	Method: Composition-based stats.	177/502 (35%)
		ref|XP_002104066.1|	GD18643	Drosophila simulans	631	6e-81	Method: Composition-based stats.	178/491 (36%)
Smp_034030	127
Smp_164540	1176
		ref|XP_002206329.1|	hypothetical protein BRAFLDRAFT_68938	Branchiostoma floridae	1113	0	Method: Composition-based stats.	592/1174 (50%)
		ref|NP_001121351.1|	hypothetical protein LOC100158446	Xenopus laevis	1174	0	Method: Composition-based stats.	581/1181 (49%)
		ref|XP_002109418.1|	hypothetical protein TRIADDRAFT_20897	Trichoplax adhaerens	1158	0	Method: Composition-based stats.	573/1172 (48%)
		ref|NP_001001403.1|	ATPase type 13A	Danio rerio	1177	0	Method: Composition-based stats.	567/1169 (48%)
		ref|XP_396194.2|	PREDICTED: similar to ATPase type 13A	Apis mellifera	1147	0	Method: Composition-based stats.	576/1178 (48%)
Smp_089200	1066
		ref|XP_002242942.1|	hypothetical protein BRAFLDRAFT_131055	Branchiostoma floridae	1201	0	Method: Composition-based stats.	407/1106 (36%)
		ref|XP_365646.2|	hypothetical protein MGG_02348	Magnaporthe grisea 70-15	1118	e-138	Method: Composition-based stats.	353/1142 (30%)
		ref|XP_001546258.1|	conserved hypothetical protein	Botryotinia fuckeliana B05.10	1251	e-133	Method: Composition-based stats.	336/1152 (29%)
		ref|XP_001377623.1|	PREDICTED: similar to multidrug resistance protein 1; P-glycoproteins	Monodelphis domestica	1364	e-121	Method: Composition-based stats.	233/584 (39%)
		ref|XP_002121963.1|	PREDICTED: similar to multidrug resistance protein 1as partial	Cionasintestinalis	1063	e-121	Method: Composition-based stats.	237/580 (40%)
Smp_007260.1	1001
		ref|XP_393851.2|	PREDICTED: similar to Calcium-transporting ATPasessarcoplasmic/endoplasmic reticulum type (Calcium pump)sisoform 1	Apis mellifera	1020	0	Method: Composition-based stats.	662/1028 (64%)
		ref|XP_001603571.1|	PREDICTED: similar to sarco(endo)plasmic reticulum-type calciumsATPase	Nasonia vitripennis	1002	0	Method: Composition-based stats.	664/997 (66%)
		ref|XP_001896249.1|	Calcium-transporting ATPase sarcoplasmic/endoplasmic reticulum types	Brugia malayi	1065	0	Method: Composition-based stats.	653/1004 (65%)
		ref|XP_316251.4|	AGAP006186-PE	Anopheles gambiae str. PEST	1018	0	Method: Composition-based stats.	658/1027 (64%)
		ref|XP_001639528.1|	predicted protein	Nematostella vectensis	1005	0	Method: Composition-based stats.	661/1006 (65%)
Smp_044750	167
Smp_020090	401
		ref|XP_001606093.1|	PREDICTED: similar to GA14244-PA	Nasonia vitripennis	369	2e-46	Method: Composition-based stats.	126/379 (33%)
		ref|XP_395780.2|	PREDICTED: similar to rhomboid-4 CG1697-PBs isoform B	Apissmellifera	360	1e-45	Method: Composition-based stats.	131/379 (34%)
		ref|XP_001653937.1|	hypothetical protein AaeL_AAEL009681	Aedes aegypti	375	2e-45	Method: Composition-based stats.	120/392 (30%)
		ref|XP_002100841.1|	GE15951	Drosophila yakuba	417	2e-44	Method: Composition-based stats.	116/374 (31%)
		ref|XP_001947411.1|	PREDICTED: similar to rhomboid-4 CG1697-PB	Acyrthosiphon pisum	369	3e-44	Method: Composition-based stats.	122/379 (32%)
Smp_194980	195
Smp_013950	553
		ref|NP_001035011.1|	hypothetical protein LOC556206	Danio rerio	495	2e-27	Method: Composition-based stats.	131/504 (25%)
		ref|XP_002123945.1|	PREDICTED: similar to solute carrier family 43s member 3	Cionasintestinalis	474	2e-22	Method: Composition-based stats.	123/499 (24%)
		ref|XP_002242516.1|	hypothetical protein BRAFLDRAFT_104816	Branchiostoma floridae	575	3e-22	Method: Composition-based stats.	118/543 (21%)
		ref|XP_540612.2|	PREDICTED: similar to solute carrier family 43s member 3	Canissfamiliaris	491	1e-20	Method: Composition-based stats.	113/498 (22%)
		ref|XP_001102854.1|	PREDICTED: similar to solute carrier family 43s member 3 isoform 2s	Macaca mulatta	491	1e-20	Method: Composition-based stats.	112/486 (23%)
Smp_150520	561
		ref|XP_001953655.1|	GF17121	Drosophila ananassae	613	e-126	Method: Composition-based stats.	259/524 (49%)
		ref|XP_001979615.1|	GG23047	Drosophila erecta	614	e-126	Method: Composition-based stats.	258/524 (49%)
		ref|XP_002096224.1|	GE25555	Drosophila yakuba	614	e-126	Method: Composition-based stats.	258/524 (49%)
		ref|NP_650743.1|	CG7708s isoform A	Drosophila melanogaster	614	e-126	Method: Composition-based stats.	258/524 (49%)
		ref|XP_002072687.1|	GK13737	Drosophila willistoni	605	e-125	Method: Composition-based stats.	259/524 (49%)
Smp_017650.2	283
		ref|XP_002083740.1|	GD13889	Drosophila simulans	302	6e-30	Method: Composition-based stats.	76/182 (41%)
		ref|NP_524673.3|	severas	Drosophila melanogaster	302	1e-29	Method: Composition-based stats.	75/182 (41%)
		ref|XP_001353747.2|	GA18479	Drosophila pseudoobscura pseudoobscura	300	2e-29	Method: Composition-based stats.	75/182 (41%)
		ref|XP_002035449.1|	GM14706	Drosophila sechellia	302	2e-29	Method: Composition-based stats.	75/182 (41%)
		ref|XP_001971997.1|	GG15273	Drosophila erecta	302	4e-29	Method: Composition-based stats.	77/203 (37%)
Smp_012570	806
		ref|XP_975167.2|	PREDICTED: similar to Van Gogh CG8075-PA	Tribolium castaneum	547	1e-46	Method: Composition-based stats.	164/592 (27%)
		ref|XP_001945204.1|	PREDICTED: similar to Van Gogh CG8075-PA	Acyrthosiphon pisum	560	2e-44	Method: Composition-based stats.	138/454 (30%)
		ref|XP_001652211.1|	hypothetical protein AaeL_AAEL006801	Aedes aegypti	562	1e-43	Method: Composition-based stats.	157/576 (27%)
		ref|XP_002189470.1|	PREDICTED: vang-like 1 (van goghs Drosophila) isoform 1s	Taeniopygia guttata	526	3e-42	Method: Composition-based stats.	128/448 (28%)
		ref|XP_001855183.1|	van Gogh	Culex quinquefasciatus	596	4e-42	Method: Composition-based stats.	133/454 (29%)
Smp_016600	590
		ref|XP_508369.2|	PREDICTED: solute carrier family 1s member 2	Pan troglodytes	707	e-128	Method: Composition-based stats.	238/459 (51%)
		ref|XP_001507997.1|	PREDICTED: similar to Excitatory amino acid transporter 2 (Solutescarrier family 1 member 2) (Sodium-dependentsglutamate/aspartate transporter 2) (Glutamate/aspartatestransporter II)	Ornithorhynchus anatinus	821	e-128	Method: Composition-based stats.	240/490 (48%)
		ref|XP_001362412.1|	PREDICTED: similar to Excitatory amino acid transporter 2s(Sodium-dependent glutamate/aspartate transporter 2)s	Monodelphis domestica	593	e-128	Method: Composition-based stats.	242/478 (50%)
		ref|NP_001024394.1|	GLutamate Transporter family member (glt-1)	Caenorhabditisselegans	492	e-127	Method: Composition-based stats.	255/453 (56%)
		ref|NP_001024393.1|	GLutamate Transporter family member (glt-1)	Caenorhabditisselegans	503	e-127	Method: Composition-based stats.	255/453 (56%)
Smp_158500	850
		ref|XP_780589.1|	PREDICTED: similar to LOC567151 protein	Strongylocentrotusspurpuratus	327	2e-42	Method: Composition-based stats.	123/366 (33%)
		ref|NP_001020493.1|	eukaryotic translation initiation factor 3s subunit 3 gammas 40kDas	Bos taurus	352	1e-40	Method: Composition-based stats.	108/344 (31%)
		ref|NP_001088779.1|	hypothetical protein LOC496043	Xenopus laevis	334	1e-40	Method: Composition-based stats.	114/357 (31%)
		ref|NP_942046.1|	eukaryotic translation initiation factor 3s subunit H	Rattussnorvegicus	352	2e-40	Method: Composition-based stats.	108/344 (31%)
		ref|XP_001496256.1|	PREDICTED: similar to eukaryotic translation initiation factor 3sssubunit 3 gammas 40kDa	Equus caballus	352	4e-40	Method: Composition-based stats.	107/341 (31%)
Smp_131110.3	163
Smp_167820	290
		ref|XP_001959437.1|	GF12875	Drosophila ananassae	1058	5e-68	Method: Composition-based stats.	130/230 (56%)
		ref|XP_002092713.1|	GE14341	Drosophila yakuba	1074	6e-68	Method: Composition-based stats.	129/230 (56%)
		ref|XP_002040175.1|	GM16063	Drosophila sechellia	1074	6e-68	Method: Composition-based stats.	129/230 (56%)
		ref|XP_001976496.1|	GG22903	Drosophila erecta	1074	6e-68	Method: Composition-based stats.	129/230 (56%)
		ref|NP_726377.1|	CG5594s isoform D	Drosophila melanogaster	1074	6e-68	Method: Composition-based stats.	129/230 (56%)
Smp_091650	1024
		ref|XP_002237361.1|	hypothetical protein BRAFLDRAFT_99823	Branchiostoma floridae	1085	0	Method: Composition-based stats.	592/1021 (57%)
		ref|XP_001605560.1|	PREDICTED: similar to cation-transporting atpase	Nasoniasvitripennis	1102	0	Method: Composition-based stats.	577/1034 (55%)
		ref|NP_056620.2|	ATPass class IIs type 9B	Mus musculus	1135	0	Method: Composition-based stats.	576/1012 (56%)
		ref|XP_001374690.1|	PREDICTED: similar to Atp9b protein	Monodelphis domestica	1197	0	Method: Composition-based stats.	577/1009 (57%)
		ref|XP_002189831.1|	PREDICTED: ATPases class IIs type 9B	Taeniopygia guttata	1310	0	Method: Composition-based stats.	572/1012 (56%)
Smp_168980	677
		ref|XP_001942608.1|	PREDICTED: similar to adenylate cyclase	Acyrthosiphon pisum	563	0.0002	Method: Composition-based stats.	73/329 (22%)
		ref|XP_002218308.1|	hypothetical protein BRAFLDRAFT_80529	Branchiostoma floridae	405	0.001	Method: Composition-based stats.	24/73 (32%)
		ref|XP_001946964.1|	PREDICTED: similar to adenylate cyclase	Acyrthosiphon pisum	538	0.002	Method: Composition-based stats.	31/95 (32%)
		ref|XP_002216594.1|	hypothetical protein BRAFLDRAFT_78969	Branchiostoma floridae	549	0.002	Method: Composition-based stats.	26/78 (33%)
		ref|XP_002232194.1|	hypothetical protein BRAFLDRAFT_127444	Branchiostoma floridae	440	0.004	Method: Composition-based stats.	24/72 (33%)
Smp_145560	360
		ref|XP_002210390.1|	hypothetical protein BRAFLDRAFT_120194	Branchiostoma floridae	451	2e-40	Method: Composition-based stats.	108/366 (29%)
		ref|XP_002211926.1|	hypothetical protein BRAFLDRAFT_120712	Branchiostoma floridae	452	3e-36	Method: Composition-based stats.	107/350 (30%)
		ref|XP_790066.2|	PREDICTED: hypothetical protein	Strongylocentrotus purpuratus	491	5e-29	Method: Composition-based stats.	98/379 (25%)
		ref|XP_002232477.1|	hypothetical protein BRAFLDRAFT_95083	Branchiostoma floridae	528	2e-28	Method: Composition-based stats.	86/258 (33%)
		ref|XP_001894033.1|	Major Facilitator Superfamily protein	Brugia malayi	470	4e-26	Method: Composition-based stats.	96/361 (26%)
Smp_147370	256
		ref|XP_001144990.1|	PREDICTED: PQ loop repeat containing 1 isoform 3	Pan troglodytes	271	6e-48	Method: Composition-based stats.	96/208 (46%)
		ref|XP_001183216.1|	PREDICTED: similar to PQ loop repeat containing 1s partials	Strongylocentrotus purpuratus	273	8e-48	Method: Composition-based stats.	103/208 (49%)
		ref|NP_079354.2|	PQ loop repeat containing 1	Homo sapiens	271	1e-47	Method: Composition-based stats.	96/208 (46%)
		ref|XP_001088708.1|	PREDICTED: similar to PQ loop repeat containing 1 isoform 1	Macacasmulatta	271	1e-47	Method: Composition-based stats.	96/208 (46%)
		ref|XP_001494838.2|	PREDICTED: similar to PQ-loop repeat-containing protein 1	Equusscaballus	271	3e-47	Method: Composition-based stats.	98/210 (46%)
Smp_004630	315
		ref|XP_002126811.1|	PREDICTED: similar to solute carrier family 35 member A2	Cionasintestinalis	338	8e-60	Method: Composition-based stats.	137/298 (45%)
		ref|XP_002225282.1|	hypothetical protein BRAFLDRAFT_59803	Branchiostoma floridae	335	2e-57	Method: Composition-based stats.	136/299 (45%)
		ref|XP_002247787.1|	hypothetical protein BRAFLDRAFT_289174	Branchiostoma floridae	335	2e-57	Method: Composition-based stats.	136/299 (45%)
		ref|NP_001089850.1|	hypothetical protein LOC734916	Xenopus laevis	377	1e-55	Method: Composition-based stats.	126/295 (42%)
		ref|XP_787605.2|	PREDICTED: similar to SI:bZ30I22.3 (novel protein similar tosvertebrate UDP-galactose transporters)s	Strongylocentrotus purpuratus	362	2e-55	Method: Composition-based stats.	130/301 (43%)
Smp_170450	599
		ref|XP_001809298.1|	PREDICTED: similar to potassium-dependent sodium-calcium exchangers	Tribolium castaneum	560	e-103	Method: Composition-based stats.	213/521 (40%)
		ref|XP_001108699.1|	PREDICTED: solute carrier family 24 (sodium/potassium/calciumsexchanger)s member 2 isoform 1	Macaca mulatta	644	2e-70	Method: Composition-based stats.	176/555 (31%)
		ref|XP_395248.2|	PREDICTED: similar to Na-Ca exchanger 5	Apis mellifera	489	1e-69	Method: Composition-based stats.	170/526 (32%)
		ref|XP_001602998.1|	PREDICTED: similar to RE34149p	Nasonia vitripennis	542	2e-68	Method: Composition-based stats.	172/516 (33%)
		ref|NP_001040663.1|	Na/Ca eXchangers family member (ncx-4)	Caenorhabditis elegans	596	5e-68	Method: Composition-based stats.	163/528 (30%)
Smp_171520	706
Smp_173720	1356
		ref|XP_002191773.1|	PREDICTED: transient receptor potential cation channels subfamily Mssmember 3	Taeniopygia guttata	1677	e-110	Method: Composition-based stats.	325/1131 (28%)
		ref|XP_001139684.1|	PREDICTED: transient receptor potential cation channels subfamily Mssmember 3 isoform 1	Pan troglodytes	1325	e-109	Method: Composition-based stats.	327/1133 (28%)
		ref|NP_001007472.2|	transient receptor potential cation channels subfamily Ms member 3sisoform k	Homo sapiens	1707	e-109	Method: Composition-based stats.	328/1133 (28%)
		ref|XP_001488957.1|	PREDICTED: transient receptor potential cation channels subfamily Mssmember 3 isoform 7	Equus caballus	1325	e-109	Method: Composition-based stats.	321/1129 (28%)
		ref|XP_001488627.1|	PREDICTED: transient receptor potential cation channels subfamily Mssmember 3 isoform 1	Equus caballus	1707	e-109	Method: Composition-based stats.	321/1129 (28%)
Smp_162320	172
Smp_154770	819
		ref|NP_001038709.1|	signal peptide peptidase-like 2 isoform 2	Danio rerio	555	5e-26	Method: Composition-based stats.	102/335 (30%)
		ref|NP_001015067.1|	signal peptide peptidase-like 2 isoform 1	Danio rerio	564	6e-26	Method: Composition-based stats.	102/345 (29%)
		ref|NP_001133805.1|	Signal peptide peptidase-like 2B	Salmo salar	547	7e-26	Method: Composition-based stats.	94/324 (29%)
		ref|XP_002131263.1|	PREDICTED: similar to signal peptide peptidase-like 2B	Cionasintestinalis	541	1e-25	Method: Composition-based stats.	94/342 (27%)
		ref|XP_608794.4|	PREDICTED: similar to signal peptide peptidase-like 2A	Bos taurus	523	4e-24	Method: Composition-based stats.	112/388 (28%)
Smp_129900	494
		ref|XP_002211432.1|	hypothetical protein BRAFLDRAFT_120574	Branchiostoma floridae	1120	1e-77	Method: Composition-based stats.	161/424 (37%)
		ref|XP_002207178.1|	hypothetical protein BRAFLDRAFT_119217	Branchiostoma floridae	574	3e-69	Method: Composition-based stats.	157/440 (35%)
		ref|XP_002235127.1|	hypothetical protein BRAFLDRAFT_97641	Branchiostoma floridae	628	4e-68	Method: Composition-based stats.	164/485 (33%)
		ref|XP_001189104.1|	PREDICTED: similar to SJCHGC02549 protein	Strongylocentrotusspurpuratus	545	9e-65	Method: Composition-based stats.	146/422 (34%)
		ref|XP_001186512.1|	PREDICTED: similar to SJCHGC02549 protein	Strongylocentrotusspurpuratus	510	1e-63	Method: Composition-based stats.	143/422 (33%)
Smp_156040	1671
		ref|XP_001518640.1|	PREDICTED: similar to centrosome protein 4	Ornithorhynchus anatinus	1143	5e-72	Method: Composition-based stats.	273/1139 (23%)
		ref|XP_420699.2|	PREDICTED: similar to centrosome protein 4	Gallus gallus	1163	3e-70	Method: Composition-based stats.	290/1140 (25%)
		ref|XP_001370634.1|	PREDICTED: similar to centrosome protein 4	Monodelphis domestica	1188	7e-70	Method: Composition-based stats.	273/1133 (24%)
		ref|NP_950197.1|	centrosomal protein 135	Mus musculus	1140	2e-66	Method: Composition-based stats.	275/1141 (24%)
		ref|XP_001491802.1|	PREDICTED: centrosomal protein 135kDa	Equus caballus	1139	4e-66	Method: Composition-based stats.	271/1145 (23%)
Smp_151090	293
		ref|XP_001146701.1|	PREDICTED: solute carrier family 7 (cationic amino acidstransporters y+ system)s member 6	Pan troglodytes	634	5e-73	Method: Composition-based stats.	130/243 (53%)
		ref|XP_395239.3|	PREDICTED: similar to CG1607-PAs isoform A	Apis mellifera	535	6e-72	Method: Composition-based stats.	132/243 (54%)
		ref|NP_003974.3|	solute carrier family 7 (cationic amino acid transporters y+ssystem)s member 6	Homo sapiens	515	2e-71	Method: Composition-based stats.	130/243 (53%)
		ref|XP_002207316.1|	hypothetical protein BRAFLDRAFT_261287	Branchiostoma floridae	524	3e-71	Method: Composition-based stats.	134/243 (55%)
		ref|XP_001505546.1|	PREDICTED: similar to Solute carrier family 7 (cationic amino acidstransporters y+ system)s member 6	Ornithorhynchussanatinus	514	3e-71	Method: Composition-based stats.	128/243 (52%)
Smp_064350	209
		ref|XP_002114348.1|	expressed hypothetical protein	Trichoplax adhaerens	203	2e-50	Method: Composition-based stats.	117/185 (63%)
		ref|XP_002209899.1|	hypothetical protein BRAFLDRAFT_114064	Branchiostoma floridae	206	1e-48	Method: Composition-based stats.	114/195 (58%)
		ref|XP_002163593.1|	PREDICTED: similar to predicted protein	Hydra magnipapillata	365	2e-48	Method: Composition-based stats.	114/205 (55%)
		ref|NP_001087741.1|	MGC84266 protein	Xenopus laevis	205	2e-48	Method: Composition-based stats.	119/190 (62%)
		ref|NP_001017064.1|	ATPases H+ transportings V0 subunit B	Xenopus (Silurana)stropicalis	205	6e-48	Method: Composition-based stats.	118/190 (62%)
Smp_175980	515
		ref|XP_799202.2|	PREDICTED: hypothetical protein	Strongylocentrotus purpuratus	601	5e-66	Method: Composition-based stats.	154/384 (40%)
		ref|NP_849208.3|	Na+/H+ exchanger domain containing 2	Mus musculus	547	8e-66	Method: Composition-based stats.	146/380 (38%)
		ref|NP_001102855.1|	hypothetical protein LOC679958	Rattus norvegicus	547	9e-66	Method: Composition-based stats.	147/380 (38%)
		ref|XP_001498051.1|	PREDICTED: Na+/H+ exchanger domain containing 2	Equus caballus	537	2e-65	Method: Composition-based stats.	147/354 (41%)
		ref|XP_852596.1|	PREDICTED: similar to CG10806-PBs isoform B	Canis familiaris	537	3e-64	Method: Composition-based stats.	142/354 (40%)
Smp_171720	276
		ref|XP_001625590.1|	predicted protein	Nematostella vectensis	312	5e-24	Method: Composition-based stats.	76/232 (32%)
		ref|NP_056632.2|	phosphatidic acid phosphatase type 2c	Mus musculus	276	5e-24	Method: Composition-based stats.	76/234 (32%)
		ref|XP_001942868.1|	PREDICTED: similar to phosphatidate phosphatase	Acyrthosiphonspisum	271	1e-23	Method: Composition-based stats.	69/203 (33%)
		ref|NP_001085779.1|	MGC80748 protein	Xenopus laevis	284	4e-23	Method: Composition-based stats.	75/212 (35%)
		ref|NP_640345.1|	phosphatidic acid phosphatase type 2c	Rattus norvegicus	276	5e-23	Method: Composition-based stats.	73/233 (31%)
Smp_055200.2	334
		ref|XP_782723.2|	PREDICTED: hypothetical protein	Strongylocentrotus purpuratus	331	7e-71	Method: Composition-based stats.	126/307 (41%)
		ref|XP_001185042.1|	PREDICTED: hypothetical proteins partial	Strongylocentrotusspurpuratus	326	9e-71	Method: Composition-based stats.	126/302 (41%)
		ref|XP_002196019.1|	PREDICTED: magnesium transporter 1	Taeniopygia guttata	427	2e-70	Method: Composition-based stats.	122/299 (40%)
		ref|NP_955994.1|	hypothetical protein LOC324944	Danio rerio	328	3e-70	Method: Composition-based stats.	123/319 (38%)
		ref|XP_001374127.1|	PREDICTED: similar to LOC733408 protein	Monodelphis domestica	421	1e-69	Method: Composition-based stats.	128/314 (40%)
Smp_123040	309
		ref|XP_002070212.1|	GK11936	Drosophila willistoni	685	5e-14	Method: Composition-based stats.	47/181 (25%)
		ref|XP_001358810.2|	GA12398	Drosophila pseudoobscura pseudoobscura	674	1e-13	Method: Composition-based stats.	51/185 (27%)
		ref|XP_002013448.1|	GL24146	Drosophila persimilis	667	1e-13	Method: Composition-based stats.	51/185 (27%)
		ref|XP_002058644.1|	GJ14535	Drosophila virilis	679	3e-13	Method: Composition-based stats.	47/149 (31%)
		ref|XP_001998799.1|	GI23432	Drosophila mojavensis	675	1e-12	Method: Composition-based stats.	45/149 (30%)
Smp_163570	4998
		ref|XP_001900491.1|	Ryanodine Receptor TM 4-6 family protein	Brugia malayi	5072	0	Method: Composition-based stats.	1209/3001 (40%)
		ref|XP_392217.3|	PREDICTED: similar to Ryanodine receptor 44F CG10844-PAs isoform As	Apis mellifera	5083	0	Method: Composition-based stats.	1032/2233 (46%)
		ref|XP_318561.3|	AGAP010750-PA	Anopheles gambiae str. PEST	5109	0	Method: Composition-based stats.	1042/2309 (45%)
		ref|XP_001657320.1|	ryanodine receptor 3s brain	Aedes aegypti	5118	0	Method: Composition-based stats.	1037/2321 (44%)
		ref|XP_002048903.1|	GJ21297	Drosophila virilis	5131	0	Method: Composition-based stats.	1023/2262 (45%)
Smp_044000	243
		ref|XP_002229653.1|	hypothetical protein BRAFLDRAFT_126592	Branchiostoma floridae	994	9e-47	Method: Composition-based stats.	100/233 (42%)
		ref|XP_533325.1|	PREDICTED: similar to Bax inhibitor-1 (BI-1) (Testis enhanced genestranscript)	Canis familiaris	237	4e-43	Method: Composition-based stats.	95/225 (42%)
		ref|NP_001069882.1|	testis enhanced gene transcript (BAX inhibitor 1)	Bos taurus	236	5e-43	Method: Composition-based stats.	95/225 (42%)
		ref|XP_001504273.1|	PREDICTED: similar to testis enhanced gene transcript (BAXsinhibitor 1)	Equus caballus	237	7e-43	Method: Composition-based stats.	95/225 (42%)
		ref|XP_001364529.1|	PREDICTED: similar to plexin A1s	Monodelphis domestica	237	1e-42	Method: Composition-based stats.	96/225 (42%)
Smp_094130	809
		ref|XP_002218642.1|	hypothetical protein BRAFLDRAFT_223325	Branchiostoma floridae	277	3e-41	Method: Composition-based stats.	98/280 (35%)
		ref|XP_002074285.1|	GK18372	Drosophila willistoni	275	6e-40	Method: Composition-based stats.	101/283 (35%)
		ref|XP_002126411.1|	PREDICTED: similar to GF14058	Ciona intestinalis	279	7e-40	Method: Composition-based stats.	100/285 (35%)
		ref|XP_001630439.1|	predicted protein	Nematostella vectensis	261	5e-39	Method: Composition-based stats.	92/224 (41%)
		ref|XP_001993007.1|	GH13330	Drosophila grimshawi	278	1e-38	Method: Composition-based stats.	102/289 (35%)
Smp_045410	363
		ref|XP_623057.1|	PREDICTED: similar to CG5315-PAs isoform A	Apis mellifera	404	2e-99	Method: Composition-based stats.	166/301 (55%)
		ref|XP_002000089.1|	GI22724	Drosophila mojavensis	440	3e-98	Method: Composition-based stats.	165/301 (54%)
		ref|XP_001955628.1|	GF16147	Drosophila ananassae	503	9e-98	Method: Composition-based stats.	160/301 (53%)
		ref|XP_002032220.1|	GM23638	Drosophila sechellia	484	2e-97	Method: Composition-based stats.	166/336 (49%)
		ref|XP_001994732.1|	GH17396	Drosophila grimshawi	440	2e-97	Method: Composition-based stats.	163/301 (54%)
Smp_133390	1326
		ref|XP_002156211.1|	PREDICTED: similar to predicted protein	Hydra magnipapillata	479	4e-46	Method: Composition-based stats.	130/435 (29%)
		ref|XP_862438.1|	PREDICTED: similar to restin-like 2 isoform 6	Canis familiaris	735	5e-46	Method: Composition-based stats.	111/274 (40%)
		ref|XP_001162138.1|	PREDICTED: hypothetical protein isoform 4	Pan troglodytes	634	1e-45	Method: Composition-based stats.	112/281 (39%)
		ref|XP_002195817.1|	PREDICTED: CAP-GLY domain containing linker protein familys member 4s	Taeniopygia guttata	699	2e-45	Method: Composition-based stats.	106/258 (41%)
		ref|XP_001371395.1|	PREDICTED: similar to restin-like 2s isoform 2	Monodelphissdomestica	622	2e-45	Method: Composition-based stats.	103/259 (39%)
Smp_083990.2	369
		ref|XP_001377973.1|	PREDICTED: similar to cystine/glutamate transporter	Monodelphissdomestica	554	2e-58	Method: Composition-based stats.	120/335 (35%)
		ref|XP_001866233.1|	amino acids transporter	Culex quinquefasciatus	514	2e-57	Method: Composition-based stats.	120/332 (36%)
		ref|XP_001655456.1|	amino acids transporter	Aedes aegypti	517	1e-56	Method: Composition-based stats.	122/332 (36%)
		ref|XP_001989720.1|	GH18946	Drosophila grimshawi	517	2e-56	Method: Composition-based stats.	118/334 (35%)
		ref|XP_001146701.1|	PREDICTED: solute carrier family 7 (cationic amino acidstransporters y+ system)s member 6	Pan troglodytes	634	6e-56	Method: Composition-based stats.	122/334 (36%)
Smp_046290	215
		ref|XP_392549.1|	PREDICTED: similar to F28H1.4a	Apis mellifera	179	2e-07	Method: Composition-based stats.	31/87 (35%)
		ref|XP_001601882.1|	PREDICTED: similar to conserved hypothetical protein	Nasoniasvitripennis	179	2e-06	Method: Composition-based stats.	35/87 (40%)
		ref|XP_002128904.1|	PREDICTED: hypothetical protein	Ciona intestinalis	169	2e-05	Method: Composition-based stats.	38/98 (38%)
		ref|XP_002239557.1|	hypothetical protein BRAFLDRAFT_101962	Branchiostoma floridae	184	0.0004	Method: Composition-based stats.	28/97 (28%)
		ref|XP_975221.1|	PREDICTED: similar to chemokine-like factor superfamily 4s	Tribolium castaneum	178	0.0006	Method: Composition-based stats.	27/75 (36%)
Smp_019980	400
		ref|XP_002126328.1|	PREDICTED: similar to MGC89709 protein isoform 2	Cionasintestinalis	393	9e-97	Method: Composition-based stats.	177/365 (48%)
		ref|XP_001362603.1|	PREDICTED: hypothetical protein	Monodelphis domestica	406	6e-94	Method: Composition-based stats.	168/369 (45%)
		ref|NP_620194.1|	transmembrane protein 49	Rattus norvegicus	406	6e-94	Method: Composition-based stats.	169/369 (45%)
		ref|NP_001007877.1|	MGC89709 protein	Xenopus (Silurana) tropicalis	406	2e-93	Method: Composition-based stats.	179/396 (45%)
		ref|XP_415880.1|	PREDICTED: hypothetical protein	Gallus gallus	406	4e-93	Method: Composition-based stats.	171/359 (47%)
Smp_152350	1174
		ref|XP_001494510.1|	PREDICTED: potassium voltage-gated channels subfamily Hs(eag-related)s member 7 isoform 1	Equus caballus	1197	e-177	Method: Composition-based stats.	372/927 (40%)
		ref|XP_535934.2|	PREDICTED: similar to potassium voltage-gated channels subfamily Hssmember 7 isoform 1 isoform 1	Canis familiaris	1197	e-177	Method: Composition-based stats.	369/918 (40%)
		ref|XP_001366914.1|	PREDICTED: similar to potassium voltage-gated channels subfamily Hssmember 7 isoform 1	Monodelphis domestica	1203	e-176	Method: Composition-based stats.	371/918 (40%)
		ref|XP_001366958.1|	PREDICTED: similar to potassium voltage-gated channels subfamily Hssmember 7 isoform 2	Monodelphis domestica	1199	e-176	Method: Composition-based stats.	371/918 (40%)
		ref|XP_001511873.1|	PREDICTED: similar to potassium voltage-gated channels subfamily Hssmember 7	Ornithorhynchus anatinus	1200	e-176	Method: Composition-based stats.	370/915 (40%)
Smp_142230	342
		ref|XP_001635890.1|	predicted protein	Nematostella vectensis	222	3e-10	Method: Composition-based stats.	45/168 (26%)
		ref|NP_955837.1|	Cd63 antigen	Danio rerio	237	2e-09	Method: Composition-based stats.	43/168 (25%)
		ref|NP_001134074.1|	CD63 antigen	Salmo salar	241	1e-07	Method: Composition-based stats.	42/166 (25%)
		ref|NP_031679.1|	Cd63 antigen	Mus musculus	238	4e-07	Method: Composition-based stats.	38/164 (23%)
		ref|XP_531624.2|	PREDICTED: similar to CD63 antigen (Melanoma-associated antigensME491) (Lysosome-associated membrane glycoprotein 3)s(LAMP-3) (Ocular melanoma-associated antigen) (OMA81H)s(Granulophysin) (Tetraspanin-30) (Tspan-30)	Canissfamiliaris	238	5e-07	Method: Composition-based stats.	35/164 (21%)
Smp_051360.2	465
		ref|NP_001082880.1|	dolichyl-phosphate (UDP-N-acetylglucosamine)sN-acetylglucosaminephosphotransferase 1 (GlcNAc-1-Pstransferase)	Danio rerio	406	1e-98	Method: Composition-based stats.	196/428 (45%)
		ref|XP_002042120.1|	GM10202	Drosophila sechellia	409	3e-98	Method: Composition-based stats.	183/351 (52%)
		ref|NP_001133317.1|	UDP-N-acetylglucosamine--dolichyl-phosphatesN-acetylglucosaminephosphotransferase	Salmo salar	406	7e-98	Method: Composition-based stats.	198/429 (46%)
		ref|XP_002051683.1|	GJ16886	Drosophila virilis	410	1e-97	Method: Composition-based stats.	183/336 (54%)
		ref|XP_002088541.1|	GE18620	Drosophila yakuba	409	1e-97	Method: Composition-based stats.	179/336 (53%)
Smp_062890	152
		ref|XP_001085529.1|	PREDICTED: similar to Vacuolar ATP synthase 16 kDa proteolipidssubunit	Macaca mulatta	417	9e-42	Method: Composition-based stats.	94/129 (72%)
		ref|XP_001743042.1|	hypothetical protein	Monosiga brevicollis MX1	179	2e-40	Method: Composition-based stats.	99/148 (66%)
		ref|XP_002112261.1|	conserved hypothetical protein	Trichoplax adhaerens	158	4e-39	Method: Composition-based stats.	108/151 (71%)
		ref|XP_567918.1|	hydrogen ion transporter	Cryptococcus neoformans var. neoformanssJEC21	190	7e-39	Method: Composition-based stats.	99/150 (66%)
		ref|NP_001098606.1|	ATPases H+ transportings lysosomals V0 subunit c isoform 1	Daniosrerio	154	1e-38	Method: Composition-based stats.	103/148 (69%)
Smp_126160	1077
		ref|XP_001680250.1|	Hypothetical protein CBG21019	Caenorhabditis briggsae AF16	490	3e-54	Method: Composition-based stats.	138/380 (36%)
		ref|XP_425010.2|	PREDICTED: hypothetical protein	Gallus gallus	355	1e-53	Method: Composition-based stats.	126/357 (35%)
		ref|XP_002248266.1|	hypothetical protein BRAFLDRAFT_62830	Branchiostoma floridae	361	1e-52	Method: Composition-based stats.	138/375 (36%)
		ref|NP_496565.2|	hypothetical protein Y17G7B.10	Caenorhabditis elegans	431	1e-51	Method: Composition-based stats.	135/382 (35%)
		ref|NP_496566.1|	hypothetical protein Y17G7B.10	Caenorhabditis elegans	492	2e-51	Method: Composition-based stats.	135/378 (35%)
Smp_020370	213
		ref|NP_001025138.2|	reticulon 1a isoform 1	Danio rerio	818	2e-23	Method: Composition-based stats.	70/194 (36%)
		ref|XP_967166.2|	PREDICTED: similar to reticulon/nogo	Tribolium castaneum	491	3e-21	Method: Composition-based stats.	60/196 (30%)
		ref|XP_002210583.1|	hypothetical protein BRAFLDRAFT_187566	Branchiostoma floridae	174	3e-21	Method: Composition-based stats.	63/174 (36%)
		ref|NP_955946.1|	reticulon 1a isoform 2	Danio rerio	203	5e-21	Method: Composition-based stats.	66/185 (35%)
		ref|NP_001032968.1|	reticulon 4	Takifugu rubripes	193	9e-21	Method: Composition-based stats.	69/198 (34%)
Smp_124300	606
		ref|XP_001623699.1|	predicted protein	Nematostella vectensis	425	4e-35	Method: Composition-based stats.	114/389 (29%)
		ref|XP_002248946.1|	hypothetical protein BRAFLDRAFT_62912	Branchiostoma floridae	450	8e-34	Method: Composition-based stats.	110/390 (28%)
		ref|XP_002126360.1|	PREDICTED: similar to lamin B receptor	Ciona intestinalis	598	8e-33	Method: Composition-based stats.	109/392 (27%)
		ref|NP_001093799.1|	lamin B receptor	Bos taurus	621	1e-32	Method: Composition-based stats.	115/403 (28%)
		ref|XP_001380035.1|	PREDICTED: similar to putative sterol reductase SR-1	Monodelphissdomestica	652	5e-32	Method: Composition-based stats.	91/283 (32%)
Smp_022450.1	136
Smp_022450.2	136
Smp_140000	278
		ref|XP_001983869.1|	GH15333	Drosophila grimshawi	267	4e-09	Method: Composition-based stats.	48/174 (27%)
		ref|XP_002046793.1|	GJ13079	Drosophila virilis	267	7e-09	Method: Composition-based stats.	46/174 (26%)
		ref|XP_393018.2|	PREDICTED: similar to Tetraspanin 66E CG4999-PAs isoform A isoforms1	Apis mellifera	268	1e-08	Method: Composition-based stats.	48/161 (29%)
		ref|XP_002007419.1|	GI12939	Drosophila mojavensis	267	1e-07	Method: Composition-based stats.	46/173 (26%)
		ref|XP_314330.2|	AGAP004861-PA	Anopheles gambiae str. PEST	269	1e-07	Method: Composition-based stats.	42/163 (25%)
Smp_024820.2	227
		ref|NP_001108236.1|	CD9 molecule	Ovis aries	226	1e-23	Method: Composition-based stats.	72/219 (32%)
		ref|NP_776325.1|	CD9 antigen	Bos taurus	226	4e-23	Method: Composition-based stats.	71/220 (32%)
		ref|NP_997784.1|	CD9 antigen	Danio rerio	227	1e-22	Method: Composition-based stats.	71/221 (32%)
		ref|NP_001085363.1|	MGC82181 protein	Xenopus laevis	228	1e-22	Method: Composition-based stats.	69/218 (31%)
		ref|XP_001117478.1|	PREDICTED: tetraspanin 8 isoform 1	Macaca mulatta	237	1e-21	Method: Composition-based stats.	77/228 (33%)
Smp_090220	432
		ref|XP_002187551.1|	PREDICTED: hypothetical protein	Taeniopygia guttata	468	3e-50	Method: Composition-based stats.	146/409 (35%)
		ref|NP_001091154.1|	hypothetical protein LOC100036909	Xenopus laevis	484	3e-47	Method: Composition-based stats.	134/409 (32%)
		ref|XP_002223234.1|	hypothetical protein BRAFLDRAFT_124244	Branchiostoma floridae	459	5e-42	Method: Composition-based stats.	112/403 (27%)
		ref|XP_001894692.1|	Major Facilitator Superfamily protein	Brugia malayi	580	5e-41	Method: Composition-based stats.	127/436 (29%)
		ref|XP_001488207.1|	PREDICTED: similar to major facilitator superfamily domainscontaining 7	Equus caballus	557	8e-41	Method: Composition-based stats.	119/404 (29%)
Smp_007260.2	1022
		ref|XP_393851.2|	PREDICTED: similar to Calcium-transporting ATPasessarcoplasmic/endoplasmic reticulum type (Calcium pump)sisoform 1	Apis mellifera	1020	0	Method: Composition-based stats.	674/1028 (65%)
		ref|XP_001603571.1|	PREDICTED: similar to sarco(endo)plasmic reticulum-type calciumsATPase	Nasonia vitripennis	1002	0	Method: Composition-based stats.	676/997 (67%)
		ref|XP_001896249.1|	Calcium-transporting ATPase sarcoplasmic/endoplasmic reticulum types	Brugia malayi	1065	0	Method: Composition-based stats.	665/1004 (66%)
		ref|XP_415130.2|	PREDICTED: ATPases Ca++ transportings cardiac muscles slow twitch 2s	Gallus gallus	1042	0	Method: Composition-based stats.	678/993 (68%)
		ref|XP_002192568.1|	PREDICTED: hypothetical protein isoform 1	Taeniopygia guttata	1043	0	Method: Composition-based stats.	678/993 (68%)
Smp_162060	658
		ref|XP_002211568.1|	hypothetical protein BRAFLDRAFT_74014	Branchiostoma floridae	833	1e-25	Method: Composition-based stats.	133/559 (23%)
		ref|XP_002204274.1|	hypothetical protein BRAFLDRAFT_66621	Branchiostoma floridae	724	4e-20	Method: Composition-based stats.	69/199 (34%)
		ref|XP_002111576.1|	hypothetical protein TRIADDRAFT_55740	Trichoplax adhaerens	647	4e-20	Method: Composition-based stats.	64/201 (31%)
		ref|XP_790616.1|	PREDICTED: hypothetical protein	Strongylocentrotus purpuratus	827	3e-19	Method: Composition-based stats.	63/187 (33%)
		ref|XP_002243629.1|	hypothetical protein BRAFLDRAFT_105897	Branchiostoma floridae	726	4e-19	Method: Composition-based stats.	66/199 (33%)
Smp_162450	723
		ref|XP_001494495.2|	PREDICTED: similar to solute carrier family 30 (zinc transporter)ssmember 9	Equus caballus	758	3e-80	Method: Composition-based stats.	146/329 (44%)
		ref|NP_001008575.1|	solute carrier family 30 (zinc transporter)s member 9	Danio rerio	573	4e-80	Method: Composition-based stats.	143/329 (43%)
		ref|XP_001098429.1|	PREDICTED: similar to solute carrier family 30 (zinc transporter)ssmember 9 isoform 1	Macaca mulatta	572	2e-79	Method: Composition-based stats.	148/336 (44%)
		ref|XP_420731.2|	PREDICTED: similar to Slc30a9-prov protein	Gallus gallus	557	3e-79	Method: Composition-based stats.	144/326 (44%)
		ref|XP_001520930.1|	PREDICTED: hypothetical protein	Ornithorhynchus anatinus	563	4e-79	Method: Composition-based stats.	147/331 (44%)
Smp_065130.2	687
		ref|XP_002197394.1|	PREDICTED: similar to Phosphatidylinositol glycan anchorsbiosynthesiss class N	Taeniopygia guttata	1182	8e-92	Method: Composition-based stats.	186/458 (40%)
		ref|XP_001375783.1|	PREDICTED: similar to Phosphatidylinositol glycan anchorsbiosynthesiss class N	Monodelphis domestica	933	9e-90	Method: Composition-based stats.	184/452 (40%)
		ref|NP_001121709.1|	zgc:172324	Danio rerio	662	2e-89	Method: Composition-based stats.	185/468 (39%)
		ref|XP_418994.2|	PREDICTED: similar to Phosphatidylinositol glycan anchorsbiosynthesiss class N	Gallus gallus	933	3e-89	Method: Composition-based stats.	190/477 (39%)
		ref|NP_038812.2|	phosphatidylinositol glycan anchor biosynthesiss class N	Mussmusculus	931	6e-88	Method: Composition-based stats.	182/456 (39%)
Smp_176130	1094
		ref|NP_001014687.2|	CG42314s isoform D	Drosophila melanogaster	1108	0	Method: Composition-based stats.	593/1049 (56%)
		ref|NP_001014688.2|	CG42314s isoform C	Drosophila melanogaster	1171	0	Method: Composition-based stats.	593/1049 (56%)
		ref|NP_726564.4|	CG42314s isoform E	Drosophila melanogaster	1194	0	Method: Composition-based stats.	593/1049 (56%)
		ref|XP_002072642.1|	GK13713	Drosophila willistoni	1251	0	Method: Composition-based stats.	592/1052 (56%)
		ref|XP_867168.1|	PREDICTED: similar to plasma membrane calcium ATPase 3 isoform 26s	Canis familiaris	1229	0	Method: Composition-based stats.	587/1061 (55%)
Smp_146490	324
		ref|XP_002210340.1|	hypothetical protein BRAFLDRAFT_120158	Branchiostoma floridae	285	1e-51	Method: Composition-based stats.	107/257 (41%)
		ref|NP_001072561.1|	hypothetical protein LOC780016	Xenopus (Silurana) tropicalis	283	6e-51	Method: Composition-based stats.	108/255 (42%)
		ref|XP_396516.2|	PREDICTED: similar to CG14591-PAs isoform A isoform 1	Apissmellifera	307	2e-50	Method: Composition-based stats.	106/263 (40%)
		ref|NP_001102484.1|	transmembrane protein 164	Rattus norvegicus	296	3e-50	Method: Composition-based stats.	104/287 (36%)
		ref|XP_002197719.1|	PREDICTED: transmembrane protein 164	Taeniopygia guttata	289	5e-50	Method: Composition-based stats.	102/260 (39%)
Smp_157230	293
		ref|XP_002198145.1|	PREDICTED: solute carrier family 35s member B3	Taeniopygiasguttata	733	6e-77	Method: Composition-based stats.	142/288 (49%)
		ref|XP_001514364.1|	PREDICTED: similar to solute carrier family 35s member B3s	Ornithorhynchus anatinus	574	7e-77	Method: Composition-based stats.	145/300 (48%)
		ref|XP_518230.2|	PREDICTED: solute carrier family 35s member B3	Pan troglodytes	593	2e-75	Method: Composition-based stats.	141/288 (48%)
		ref|XP_225253.4|	PREDICTED: similar to solute carrier family 35s member B3	Rattussnorvegicus	589	4e-75	Method: Composition-based stats.	139/287 (48%)
		ref|XP_001491005.2|	PREDICTED: similar to solute carrier family 35s member B3	Equusscaballus	583	7e-75	Method: Composition-based stats.	143/288 (49%)
Smp_142700	562
		ref|NP_001073564.1|	nicotinic acetylcholine receptor alpha6 subunit	Apis mellifera	529	1e-53	Method: Composition-based stats.	114/334 (34%)
		ref|XP_308042.3|	AGAP002152-PB	Anopheles gambiae str. PEST	490	3e-51	Method: Composition-based stats.	107/306 (34%)
		ref|NP_776940.1|	cholinergic receptors nicotinics alpha 7	Bos taurus	499	5e-51	Method: Composition-based stats.	111/318 (34%)
		ref|NP_995675.1|	nicotinic acetylcholine receptor alpha 30Ds isoform E	Drosophilasmelanogaster	523	5e-51	Method: Composition-based stats.	109/305 (35%)
		ref|XP_002215176.1|	hypothetical protein BRAFLDRAFT_174312	Branchiostoma floridae	501	6e-51	Method: Composition-based stats.	111/317 (35%)
Smp_131110.5	186
Smp_128170	581
Smp_151000	239
		ref|XP_001945498.1|	PREDICTED: similar to AGAP001627-PA	Acyrthosiphon pisum	487	5e-32	Method: Composition-based stats.	62/145 (42%)
		ref|NP_001079655.1|	hypothetical protein LOC379342	Xenopus laevis	529	1e-31	Method: Composition-based stats.	63/143 (44%)
		ref|XP_001161713.1|	PREDICTED: solute carrier family 7 (cationic amino acidstransporters y+ system)s member 8 isoform 5	Panstroglodytes	531	2e-31	Method: Composition-based stats.	64/143 (44%)
		ref|NP_001080605.1|	solute carrier family 7 (cationic amino acid transporters y+ssystem)s member 8	Xenopus laevis	527	3e-31	Method: Composition-based stats.	63/143 (44%)
		ref|NP_001076151.1|	4F2LC-5 protein	Oryctolagus cuniculus	535	3e-31	Method: Composition-based stats.	64/143 (44%)
Smp_169510	835
		ref|NP_500586.2|	hypothetical protein ZK185.2	Caenorhabditis elegans	503	7e-06	Method: Composition-based stats.	34/107 (31%)
		ref|XP_002210036.1|	hypothetical protein BRAFLDRAFT_120081	Branchiostoma floridae	571	1e-05	Method: Composition-based stats.	29/70 (41%)
		ref|XP_002229186.1|	hypothetical protein BRAFLDRAFT_91762	Branchiostoma floridae	567	1e-05	Method: Composition-based stats.	29/70 (41%)
		ref|XP_002198573.1|	PREDICTED: similar to MGC80162 protein	Taeniopygia guttata	453	1e-05	Method: Composition-based stats.	28/68 (41%)
		ref|NP_001085474.1|	MGC80162 protein	Xenopus laevis	453	3e-05	Method: Composition-based stats.	28/68 (41%)
Smp_126300	987
		ref|NP_001028821.1|	testis secretory pathway calcium transporting ATPases	Strongylocentrotus purpuratus	912	0	Method: Composition-based stats.	434/985 (44%)
		ref|XP_002217835.1|	hypothetical protein BRAFLDRAFT_222013	Branchiostoma floridae	906	0	Method: Composition-based stats.	436/996 (43%)
		ref|XP_002217828.1|	hypothetical protein BRAFLDRAFT_221849	Branchiostoma floridae	906	0	Method: Composition-based stats.	437/996 (43%)
		ref|XP_002130066.1|	PREDICTED: similar to testis secretory pathway calcium transportingsATPase	Ciona intestinalis	996	0	Method: Composition-based stats.	433/990 (43%)
		ref|XP_001950200.1|	PREDICTED: similar to Secretory Pathway Calcium atpase CG32451-PBs	Acyrthosiphon pisum	1055	0	Method: Composition-based stats.	438/986 (44%)
Smp_156090	131
Smp_094950	884
		ref|XP_974172.1|	PREDICTED: similar to GA17918-PA	Tribolium castaneum	947	0	Method: Composition-based stats.	369/864 (42%)
		ref|XP_393964.2|	PREDICTED: similar to CG4050-PAs isoform A isoform 1	Apissmellifera	996	0	Method: Composition-based stats.	370/857 (43%)
		ref|XP_001601753.1|	PREDICTED: similar to GA17918-PA	Nasonia vitripennis	1015	0	Method: Composition-based stats.	368/855 (43%)
		ref|XP_001922486.1|	PREDICTED: transmembrane and tetratricopeptide repeat containing 3s	Danio rerio	932	0	Method: Composition-based stats.	367/871 (42%)
		ref|XP_002201664.1|	hypothetical protein BRAFLDRAFT_199459	Branchiostoma floridae	827	0	Method: Composition-based stats.	360/872 (41%)
Smp_174190	212
Smp_129920	279
		ref|XP_002235127.1|	hypothetical protein BRAFLDRAFT_97641	Branchiostoma floridae	628	3e-34	Method: Composition-based stats.	82/252 (32%)
		ref|XP_001186512.1|	PREDICTED: similar to SJCHGC02549 protein	Strongylocentrotusspurpuratus	510	5e-34	Method: Composition-based stats.	71/190 (37%)
		ref|XP_001189104.1|	PREDICTED: similar to SJCHGC02549 protein	Strongylocentrotusspurpuratus	545	3e-33	Method: Composition-based stats.	71/190 (37%)
		ref|XP_002211431.1|	hypothetical protein BRAFLDRAFT_73907	Branchiostoma floridae	338	1e-32	Method: Composition-based stats.	80/252 (31%)
		ref|XP_002211432.1|	hypothetical protein BRAFLDRAFT_120574	Branchiostoma floridae	1120	2e-32	Method: Composition-based stats.	79/241 (32%)
Smp_078930	585
		ref|XP_002120359.1|	PREDICTED: similar to Sodium-and chloride-dependent creatinestransporter 1 (chot1)	Ciona intestinalis	722	e-141	Method: Composition-based stats.	255/564 (45%)
		ref|XP_001624456.1|	predicted protein	Nematostella vectensis	588	e-140	Method: Composition-based stats.	262/557 (47%)
		ref|XP_002128645.1|	PREDICTED: similar to solute carrier family 6 (neurotransmitterstransporters taurine)s member 6	Ciona intestinalis	713	e-140	Method: Composition-based stats.	266/573 (46%)
		ref|XP_002220241.1|	hypothetical protein BRAFLDRAFT_281662	Branchiostoma floridae	588	e-138	Method: Composition-based stats.	254/564 (45%)
		ref|XP_002193195.1|	PREDICTED: similar to Solute carrier family 6 (neurotransmitterstransporters betaine/GABA)s member 12	Taeniopygiasguttata	690	e-138	Method: Composition-based stats.	257/553 (46%)
Smp_118970	443
		ref|XP_623523.1|	PREDICTED: similar to frizzled 7	Apis mellifera	571	3e-86	Method: Composition-based stats.	161/300 (53%)
		ref|XP_001605802.1|	PREDICTED: similar to Frizzled homolog 7b	Nasonia vitripennis	580	6e-82	Method: Composition-based stats.	155/300 (51%)
		ref|XP_002192604.1|	PREDICTED: frizzled homolog 2	Taeniopygia guttata	786	7e-80	Method: Composition-based stats.	150/275 (54%)
		ref|XP_002211839.1|	hypothetical protein BRAFLDRAFT_278500	Branchiostoma floridae	553	1e-79	Method: Composition-based stats.	152/281 (54%)
		ref|NP_065256.1|	frizzled 2	Mus musculus	570	2e-79	Method: Composition-based stats.	149/279 (53%)
Smp_050890	953
		ref|XP_002202338.1|	hypothetical protein BRAFLDRAFT_200934	Branchiostoma floridae	787	0	Method: Composition-based stats.	340/606 (56%)
		ref|XP_001369680.1|	PREDICTED: similar to Chromosome 17 open reading frame 28s	Monodelphis domestica	794	0	Method: Composition-based stats.	348/608 (57%)
		ref|NP_085133.1|	hypothetical protein LOC283987	Homo sapiens	788	0	Method: Composition-based stats.	348/609 (57%)
		ref|XP_001916143.1|	PREDICTED: similar to CG8841 CG8841-PA	Equus caballus	787	0	Method: Composition-based stats.	343/609 (56%)
		ref|XP_420116.2|	PREDICTED: similar to Chromosome 17 open reading frame 28	Gallussgallus	796	0	Method: Composition-based stats.	346/608 (56%)
Smp_148080	209
Smp_136170	703
		ref|XP_785823.2|	PREDICTED: similar to dispatched 1	Strongylocentrotus purpuratus	1428	9e-10	Method: Composition-based stats.	57/224 (25%)
		ref|XP_001185510.1|	PREDICTED: similar to dispatched 1	Strongylocentrotus purpuratus	1421	9e-10	Method: Composition-based stats.	57/224 (25%)
		ref|XP_001603978.1|	PREDICTED: similar to conserved hypothetical protein	Nasoniasvitripennis	1139	1e-09	Method: Composition-based stats.	44/148 (29%)
		ref|XP_001199610.1|	PREDICTED: similar to dispatched As partial	Strongylocentrotusspurpuratus	1022	2e-09	Method: Composition-based stats.	30/57 (52%)
		ref|XP_002038496.1|	GM10585	Drosophila sechellia	1219	3e-09	Method: Composition-based stats.	68/275 (24%)
Smp_175170	567
		ref|XP_001375257.1|	PREDICTED: similar to CLPTM1 protein	Monodelphis domestica	1485	e-145	Method: Composition-based stats.	243/490 (49%)
		ref|XP_001162487.1|	PREDICTED: cleft lip and palate associated transmembrane protein 1sisoform 3	Pan troglodytes	669	e-136	Method: Composition-based stats.	239/479 (49%)
		ref|NP_001285.1|	cleft lip and palate associated transmembrane protein 1	Homossapiens	669	e-136	Method: Composition-based stats.	239/479 (49%)
		ref|XP_524299.2|	PREDICTED: cleft lip and palate associated transmembrane protein 1sisoform 4	Pan troglodytes	686	e-136	Method: Composition-based stats.	239/479 (49%)
		ref|XP_001102508.1|	PREDICTED: similar to cleft lip and palate associated transmembranesprotein 1 isoform 2	Macaca mulatta	686	e-135	Method: Composition-based stats.	239/479 (49%)
Smp_131110.4	240
Smp_136710.1	1148
		ref|XP_316251.4|	AGAP006186-PE	Anopheles gambiae str. PEST	1018	0	Method: Composition-based stats.	736/1003 (73%)
		ref|XP_001688817.1|	AGAP006186-PA	Anopheles gambiae str. PEST	998	0	Method: Composition-based stats.	735/1002 (73%)
		ref|XP_393851.2|	PREDICTED: similar to Calcium-transporting ATPasessarcoplasmic/endoplasmic reticulum type (Calcium pump)sisoform 1	Apis mellifera	1020	0	Method: Composition-based stats.	729/1003 (72%)
		ref|XP_001688816.1|	AGAP006186-PB	Anopheles gambiae str. PEST	1001	0	Method: Composition-based stats.	735/1003 (73%)
		ref|XP_001652086.1|	calcium-transporting atpase sarcoplasmic/endoplasmic reticulum types(calcium pump)	Aedes aegypti	1019	0	Method: Composition-based stats.	731/1003 (72%)
Smp_075860.1	725
		ref|XP_001108240.1|	PREDICTED: similar to integral membrane protein 1	Macaca mulatta	824	0	Method: Composition-based stats.	458/723 (63%)
		ref|XP_001143933.1|	PREDICTED: integral membrane protein 1 isoform 5	Pan troglodytes	765	0	Method: Composition-based stats.	458/723 (63%)
		ref|XP_002224718.1|	hypothetical protein BRAFLDRAFT_87107	Branchiostoma floridae	698	0	Method: Composition-based stats.	461/723 (63%)
		ref|XP_001144000.1|	PREDICTED: integral membrane protein 1 isoform 6	Pan troglodytes	731	0	Method: Composition-based stats.	458/723 (63%)
		ref|NP_032434.3|	intergral membrane protein 1	Mus musculus	705	0	Method: Composition-based stats.	460/723 (63%)
Smp_075860.2	725
		ref|XP_001108240.1|	PREDICTED: similar to integral membrane protein 1	Macaca mulatta	824	0	Method: Composition-based stats.	458/723 (63%)
		ref|XP_001143933.1|	PREDICTED: integral membrane protein 1 isoform 5	Pan troglodytes	765	0	Method: Composition-based stats.	458/723 (63%)
		ref|XP_002224718.1|	hypothetical protein BRAFLDRAFT_87107	Branchiostoma floridae	698	0	Method: Composition-based stats.	461/723 (63%)
		ref|XP_001144000.1|	PREDICTED: integral membrane protein 1 isoform 6	Pan troglodytes	731	0	Method: Composition-based stats.	458/723 (63%)
		ref|NP_032434.3|	intergral membrane protein 1	Mus musculus	705	0	Method: Composition-based stats.	460/723 (63%)
Smp_171630	416
		ref|XP_396075.2|	PREDICTED: similar to CG15438-PA	Apis mellifera	425	7e-73	Method: Composition-based stats.	152/417 (36%)
		ref|XP_001657797.1|	Sialins Sodium/sialic acid cotransporters putative	Aedes aegypti	442	1e-70	Method: Composition-based stats.	145/420 (34%)
		ref|XP_001845912.1|	sialin	Culex quinquefasciatus	442	5e-70	Method: Composition-based stats.	145/420 (34%)
		ref|XP_319697.2|	AGAP008942-PA	Anopheles gambiae str. PEST	436	1e-69	Method: Composition-based stats.	149/422 (35%)
		ref|XP_002131108.1|	PREDICTED: similar to vesicular nucleotide transporter SLC17A9s	Ciona intestinalis	447	7e-69	Method: Composition-based stats.	133/420 (31%)
Smp_134630	1648
		ref|XP_001101678.1|	PREDICTED: sirtuin 6 isoform 2	Macaca mulatta	328	2e-65	Method: Composition-based stats.	129/273 (47%)
		ref|XP_001137928.1|	PREDICTED: sirtuin 6 isoform 2	Pan troglodytes	328	6e-65	Method: Composition-based stats.	129/273 (47%)
		ref|XP_001624617.1|	predicted protein	Nematostella vectensis	276	2e-64	Method: Composition-based stats.	129/297 (43%)
[truncated: 127 more rows]
