# Supplementary material for: The repertoire of G protein-coupled receptors in the human parasite Schistosoma mansoni and the model organism Schmidtea mediterranea
Source: BMC Genomics. 2011 Dec 6;12:596. doi: 10.1186/1471-2164-12-596 (PMC3261222; doi:10.1186/1471-2164-12-596)
Supplement: Additional file 1 — HMM and BLAST filter output. ZIP archive containing spreadsheet files in excel format: species-specific ranked GRAFS HMM results and BLAST filter results for the Rhodopsin family. [file 1471-2164-12-596-S1.ZIP › 1-HMM/RBLASTsmed.xlsx]

## Sheet: smedR1BLAST.csv
query id	query length	hit id	hit annotation	hit species	hit length	hit e-val	hit identity
mk4.011371.00.01	483
		ref|XP_001180234.1|	PREDICTED: similar to octopamine receptor oambs partials	Strongylocentrotus purpuratus	447	3e-48	Method: Composition-based stats.	90/180 (50%)
		ref|NP_001011567.1|	dopamine receptor type D2	Apis mellifera	456	4e-46	Method: Composition-based stats.	103/227 (45%)
		ref|XP_002241582.1|	hypothetical protein BRAFLDRAFT_244829	Branchiostoma floridae	350	1e-45	Method: Composition-based stats.	95/226 (42%)
		ref|NP_001108338.1|	dopamine receptor 2	Bombyx mori	451	1e-44	Method: Composition-based stats.	100/217 (46%)
		ref|XP_002070164.1|	GK11177	Drosophila willistoni	815	1e-44	Method: Composition-based stats.	100/216 (46%)
mk4.000656.10.01	725
		ref|NP_001011565.1|	octopamine receptor	Apis mellifera	587	1e-54	Method: Composition-based stats.	144/453 (31%)
		ref|NP_150645.2|	alpha-1A-adrenergic receptor isoform 3	Homo sapiens	429	2e-54	Method: Composition-based stats.	118/345 (34%)
		ref|NP_150646.3|	alpha-1A-adrenergic receptor isoform 2	Homo sapiens	475	3e-54	Method: Composition-based stats.	118/345 (34%)
		ref|NP_000671.2|	alpha-1A-adrenergic receptor isoform 1	Homo sapiens	466	5e-54	Method: Composition-based stats.	118/345 (34%)
		ref|NP_150647.2|	alpha-1A-adrenergic receptor isoform 4	Homo sapiens	455	5e-54	Method: Composition-based stats.	118/345 (34%)
mk4.003202.01.01	516
		ref|XP_311193.3|	putative dopamine receptor 2 (AGAP000667-PA)	Anopheles gambiaesstr. PEST	503	2e-62	Method: Composition-based stats.	146/419 (34%)
		ref|XP_001864090.1|	octopamine receptor oamb	Culex quinquefasciatus	533	2e-57	Method: Composition-based stats.	138/408 (33%)
		ref|NP_001011565.1|	octopamine receptor	Apis mellifera	587	2e-56	Method: Composition-based stats.	151/453 (33%)
		ref|NP_508238.2|	DOPamine receptor family member (dop-4)	Caenorhabditis elegans	517	1e-55	Method: Composition-based stats.	143/430 (33%)
		ref|XP_002241582.1|	hypothetical protein BRAFLDRAFT_244829	Branchiostoma floridae	350	1e-50	Method: Composition-based stats.	97/204 (47%)
mk4.000742.09.01	516
		ref|NP_001011565.1|	octopamine receptor	Apis mellifera	587	9e-57	Method: Composition-based stats.	148/453 (32%)
		ref|NP_508238.2|	DOPamine receptor family member (dop-4)	Caenorhabditis elegans	517	9e-52	Method: Composition-based stats.	141/436 (32%)
		ref|XP_002241582.1|	hypothetical protein BRAFLDRAFT_244829	Branchiostoma floridae	350	1e-49	Method: Composition-based stats.	100/215 (46%)
		ref|NP_001108338.1|	dopamine receptor 2	Bombyx mori	451	6e-49	Method: Composition-based stats.	97/226 (42%)
		ref|XP_972779.2|	PREDICTED: similar to dopamine receptor 2	Tribolium castaneum	389	4e-48	Method: Composition-based stats.	94/204 (46%)
mk4.003002.02.01	387
		ref|XP_396348.3|	PREDICTED: similar to Octopamine receptor beta-2 (DmOct-beta-12)s	Apis mellifera	426	1e-67	Method: Composition-based stats.	155/366 (42%)
		ref|XP_001980382.1|	GG17113	Drosophila erecta	610	4e-66	Method: Composition-based stats.	140/322 (43%)
		ref|XP_001606684.1|	PREDICTED: similar to G-protein coupled octopamine receptors	Nasonia vitripennis	492	4e-66	Method: Composition-based stats.	148/357 (41%)
		ref|XP_002103684.1|	GD20557	Drosophila simulans	611	9e-66	Method: Composition-based stats.	139/322 (43%)
		ref|XP_002031444.1|	GM25999	Drosophila sechellia	535	2e-65	Method: Composition-based stats.	139/320 (43%)
mk4.001678.03.01	460
		ref|NP_001011565.1|	octopamine receptor	Apis mellifera	587	6e-58	Method: Composition-based stats.	159/462 (34%)
		ref|NP_001091748.1|	octopamine receptor	Bombyx mori	507	2e-57	Method: Composition-based stats.	156/435 (35%)
		ref|XP_001200819.1|	PREDICTED: similar to octopamine receptor oamb	Strongylocentrotusspurpuratus	471	2e-45	Method: Composition-based stats.	131/419 (31%)
		ref|NP_001037504.1|	octopamine receptor	Bombyx mori	479	4e-44	Method: Composition-based stats.	140/431 (32%)
		ref|XP_001652255.1|	octopamine receptor oamb	Aedes aegypti	396	9e-44	Method: Composition-based stats.	136/423 (32%)
mk4.008535.00.01	402
		ref|XP_001952361.1|	PREDICTED: similar to allatostatin receptors partial	Acyrthosiphonspisum	353	2e-46	Method: Composition-based stats.	111/277 (40%)
		ref|NP_001037035.1|	allatostatin receptor	Bombyx mori	361	6e-46	Method: Composition-based stats.	108/289 (37%)
		ref|XP_001652590.1|	allatostatin receptor	Aedes aegypti	341	1e-43	Method: Composition-based stats.	104/275 (37%)
		ref|XP_397024.1|	PREDICTED: similar to Allatostatin Receptor CG2872-PBs isoform Bs	Apis mellifera	359	2e-40	Method: Composition-based stats.	106/287 (36%)
		ref|XP_002195920.1|	PREDICTED: galanin receptor 3	Taeniopygia guttata	415	3e-39	Method: Composition-based stats.	94/271 (34%)
mk4.011160.01.01	484
		ref|XP_970290.1|	PREDICTED: similar to monophenolic amine tyramine	Triboliumscastaneum	453	3e-52	Method: Composition-based stats.	145/459 (31%)
		ref|XP_002004857.1|	GI20146	Drosophila mojavensis	630	4e-43	Method: Composition-based stats.	134/502 (26%)
		ref|XP_002191647.1|	PREDICTED: dopamine receptor D2 isoform 1	Taeniopygia guttata	443	8e-41	Method: Composition-based stats.	131/463 (28%)
		ref|NP_001024521.1|	TYRAmine receptor family member (tyra-2)	Caenorhabditis elegans	462	2e-40	Method: Composition-based stats.	133/466 (28%)
		ref|XP_002218502.1|	hypothetical protein BRAFLDRAFT_80656	Branchiostoma floridae	507	2e-39	Method: Composition-based stats.	137/492 (27%)
mk4.013690.00.01	458
		ref|XP_002061492.1|	GK20687	Drosophila willistoni	606	2e-67	Method: Composition-based stats.	168/476 (35%)
		ref|XP_002004857.1|	GI20146	Drosophila mojavensis	630	2e-66	Method: Composition-based stats.	162/477 (33%)
		ref|XP_001987851.1|	GH19725	Drosophila grimshawi	616	5e-63	Method: Composition-based stats.	169/493 (34%)
		ref|NP_001037504.1|	octopamine receptor	Bombyx mori	479	2e-50	Method: Composition-based stats.	147/458 (32%)
		ref|XP_001603891.1|	PREDICTED: similar to putative serotonin receptor	Nasoniasvitripennis	491	2e-44	Method: Composition-based stats.	85/170 (50%)
mk4.001569.04.01	338
		ref|XP_692025.3|	PREDICTED: similar to D1C Dopamine receptor	Danio rerio	474	2e-52	Method: Composition-based stats.	124/305 (40%)
		ref|XP_527068.2|	PREDICTED: adrenergics beta-2-s receptors surface	Pan troglodytes	720	5e-52	Method: Composition-based stats.	113/335 (33%)
		ref|NP_001121908.1|	adrenergics beta-2-s receptors surface	Sus scrofa	418	5e-51	Method: Composition-based stats.	113/335 (33%)
		ref|XP_001198071.1|	PREDICTED: similar to dopamine D1B receptor	Strongylocentrotusspurpuratus	459	8e-51	Method: Composition-based stats.	115/289 (39%)
		ref|XP_700720.2|	PREDICTED: similar to Beta-2 adrenergic receptor (Beta-2sadrenoceptor) (Beta-2 adrenoreceptor)	Danio rerio	409	3e-50	Method: Composition-based stats.	117/315 (37%)
mk4.002418.01.01	447
		ref|XP_001952361.1|	PREDICTED: similar to allatostatin receptors partial	Acyrthosiphonspisum	353	5e-53	Method: Composition-based stats.	130/324 (40%)
		ref|NP_001037035.1|	allatostatin receptor	Bombyx mori	361	2e-51	Method: Composition-based stats.	131/328 (39%)
		ref|XP_001652590.1|	allatostatin receptor	Aedes aegypti	341	2e-50	Method: Composition-based stats.	117/304 (38%)
		ref|XP_002000968.1|	GI10533	Drosophila mojavensis	365	1e-49	Method: Composition-based stats.	122/314 (38%)
		ref|XP_002053983.1|	GJ24185	Drosophila virilis	369	1e-48	Method: Composition-based stats.	119/305 (39%)
mk4.014127.00.01	379
		ref|XP_001663694.1|	neuropeptide f receptor 76f	Aedes aegypti	529	1e-67	Method: Composition-based stats.	151/380 (39%)
		ref|XP_001658724.1|	neuropeptide f receptor 76f	Aedes aegypti	529	1e-67	Method: Composition-based stats.	151/380 (39%)
		ref|XP_001863192.1|	neuropeptide Y receptor type 2	Culex quinquefasciatus	518	1e-67	Method: Composition-based stats.	144/337 (42%)
		ref|XP_320180.1|	putative neuropeptide Y receptor 3 (AGAP012378-PA)	Anophelessgambiae str. PEST	470	7e-67	Method: Composition-based stats.	141/329 (42%)
		ref|XP_001601972.1|	PREDICTED: similar to ENSANGP00000011806	Nasonia vitripennis	372	2e-66	Method: Composition-based stats.	131/304 (43%)
mk4.029325.00.01	366
		ref|XP_001652255.1|	octopamine receptor oamb	Aedes aegypti	396	5e-61	Method: Composition-based stats.	145/385 (37%)
		ref|NP_001011594.1|	G-protein coupled receptor	Apis mellifera	399	4e-59	Method: Composition-based stats.	143/364 (39%)
		ref|XP_970290.1|	PREDICTED: similar to monophenolic amine tyramine	Triboliumscastaneum	453	2e-56	Method: Composition-based stats.	145/415 (34%)
		ref|NP_001024336.1|	SERotonin/octopamine receptor family member (ser-2)	Caenorhabditisselegans	429	1e-45	Method: Composition-based stats.	123/377 (32%)
		ref|NP_001024340.1|	SERotonin/octopamine receptor family member (ser-2)	Caenorhabditisselegans	421	2e-45	Method: Composition-based stats.	123/377 (32%)
mk4.021573.00.01	378
		ref|XP_001952361.1|	PREDICTED: similar to allatostatin receptors partial	Acyrthosiphonspisum	353	1e-44	Method: Composition-based stats.	119/314 (37%)
		ref|NP_001037035.1|	allatostatin receptor	Bombyx mori	361	7e-44	Method: Composition-based stats.	111/313 (35%)
		ref|XP_002055362.1|	GJ19325	Drosophila virilis	424	2e-43	Method: Composition-based stats.	114/319 (35%)
		ref|XP_001976810.1|	GG18661	Drosophila erecta	397	2e-43	Method: Composition-based stats.	108/323 (33%)
		ref|XP_001652590.1|	allatostatin receptor	Aedes aegypti	341	4e-43	Method: Composition-based stats.	112/309 (36%)
mk4.012659.00.01	387
		ref|XP_001180234.1|	PREDICTED: similar to octopamine receptor oambs partials	Strongylocentrotus purpuratus	447	8e-69	Method: Composition-based stats.	150/366 (40%)
		ref|XP_002241582.1|	hypothetical protein BRAFLDRAFT_244829	Branchiostoma floridae	350	6e-66	Method: Composition-based stats.	152/362 (41%)
		ref|XP_002070164.1|	GK11177	Drosophila willistoni	815	1e-63	Method: Composition-based stats.	157/397 (39%)
		ref|XP_002055845.1|	GJ10546	Drosophila virilis	526	2e-63	Method: Composition-based stats.	156/390 (40%)
		ref|XP_001999339.1|	GI24457	Drosophila mojavensis	526	1e-62	Method: Composition-based stats.	158/398 (39%)
mk4.000375.06.01	371
		ref|XP_001663694.1|	neuropeptide f receptor 76f	Aedes aegypti	529	9e-69	Method: Composition-based stats.	153/373 (41%)
		ref|XP_001658724.1|	neuropeptide f receptor 76f	Aedes aegypti	529	1e-68	Method: Composition-based stats.	153/373 (41%)
		ref|XP_001863192.1|	neuropeptide Y receptor type 2	Culex quinquefasciatus	518	2e-67	Method: Composition-based stats.	147/365 (40%)
		ref|NP_001127742.1|	neuropeptide receptor A7	Bombyx mori	443	2e-66	Method: Composition-based stats.	138/314 (43%)
		ref|XP_320180.1|	putative neuropeptide Y receptor 3 (AGAP012378-PA)	Anophelessgambiae str. PEST	470	3e-66	Method: Composition-based stats.	150/369 (40%)
mk4.009070.00.01	704
		ref|XP_001606246.1|	PREDICTED: similar to g-protein-linked acetylcholine receptorsgar-2a	Nasonia vitripennis	988	5e-71	Method: Composition-based stats.	139/329 (42%)
		ref|XP_001951887.1|	PREDICTED: similar to g-protein-linked acetylcholine receptorsgar-2a	Acyrthosiphon pisum	764	3e-70	Method: Composition-based stats.	129/241 (53%)
		ref|XP_001650359.1|	g-protein-linked acetylcholine receptor gar-2a	Aedes aegypti	984	4e-70	Method: Composition-based stats.	146/314 (46%)
		ref|XP_001658680.1|	g-protein-linked acetylcholine receptor gar-2a	Aedes aegypti	958	7e-70	Method: Composition-based stats.	139/310 (44%)
		ref|XP_001999024.1|	GI23301	Drosophila mojavensis	997	4e-69	Method: Composition-based stats.	141/311 (45%)
mk4.000354.16.01	413
		ref|NP_001011594.1|	G-protein coupled receptor	Apis mellifera	399	4e-45	Method: Composition-based stats.	113/336 (33%)
		ref|XP_001652255.1|	octopamine receptor oamb	Aedes aegypti	396	6e-44	Method: Composition-based stats.	110/334 (32%)
		ref|XP_394231.2|	PREDICTED: putative tyramine receptor	Apis mellifera	405	2e-40	Method: Composition-based stats.	111/318 (34%)
		ref|NP_001129094.1|	5-hydroxytryptamine (serotonin) receptor 1A	Pan troglodytes	422	2e-40	Method: Composition-based stats.	106/354 (29%)
		ref|XP_001083407.1|	PREDICTED: 5-hydroxytryptamine (serotonin) receptor 1A	Macacasmulatta	421	6e-40	Method: Composition-based stats.	107/354 (30%)
mk4.002618.00.01	384
		ref|NP_001127708.1|	neuropeptide receptor A11	Bombyx mori	464	6e-63	Method: Composition-based stats.	130/300 (43%)
		ref|XP_001984271.1|	GH16355	Drosophila grimshawi	605	4e-62	Method: Composition-based stats.	132/335 (39%)
		ref|XP_002008915.1|	GI11548	Drosophila mojavensis	618	1e-61	Method: Composition-based stats.	132/338 (39%)
		ref|XP_001863192.1|	neuropeptide Y receptor type 2	Culex quinquefasciatus	518	1e-61	Method: Composition-based stats.	133/312 (42%)
		ref|XP_001123033.1|	PREDICTED: similar to Neuropeptide F-like Receptor 76F CG7395-PAs	Apis mellifera	393	1e-61	Method: Composition-based stats.	137/340 (40%)
mk4.000943.09.01	552
		ref|XP_001961175.1|	GF13734	Drosophila ananassae	639	1e-21	Method: Composition-based stats.	55/108 (50%)
		ref|XP_002050936.1|	GJ22425	Drosophila virilis	591	5e-21	Method: Composition-based stats.	53/100 (53%)
		ref|XP_002004857.1|	GI20146	Drosophila mojavensis	630	5e-21	Method: Composition-based stats.	54/108 (50%)
		ref|XP_001987851.1|	GH19725	Drosophila grimshawi	616	7e-21	Method: Composition-based stats.	53/108 (49%)
		ref|XP_002061492.1|	GK20687	Drosophila willistoni	606	8e-21	Method: Composition-based stats.	55/108 (50%)
mk4.002569.02.01	367
		ref|XP_002203618.1|	hypothetical protein BRAFLDRAFT_65979	Branchiostoma floridae	426	2e-33	Method: Composition-based stats.	88/298 (29%)
		ref|XP_002222181.1|	hypothetical protein BRAFLDRAFT_84443	Branchiostoma floridae	395	7e-31	Method: Composition-based stats.	89/289 (30%)
		ref|XP_002249366.1|	hypothetical protein BRAFLDRAFT_144843	Branchiostoma floridae	314	5e-30	Method: Composition-based stats.	88/300 (29%)
		ref|XP_002222236.1|	hypothetical protein BRAFLDRAFT_84446	Branchiostoma floridae	474	6e-30	Method: Composition-based stats.	79/287 (27%)
		ref|XP_002206548.1|	hypothetical protein BRAFLDRAFT_118983	Branchiostoma floridae	549	9e-30	Method: Composition-based stats.	103/352 (29%)
mk4.005766.00.01	511
		ref|XP_313548.1|	putative muscarinic acetylcholine receptor 2 (AGAP004675-PA)s	Anopheles gambiae str. PEST	582	4e-80	Method: Composition-based stats.	187/494 (37%)
		ref|XP_001951887.1|	PREDICTED: similar to g-protein-linked acetylcholine receptorsgar-2a	Acyrthosiphon pisum	764	1e-59	Method: Composition-based stats.	113/230 (49%)
		ref|XP_001606246.1|	PREDICTED: similar to g-protein-linked acetylcholine receptorsgar-2a	Nasonia vitripennis	988	2e-59	Method: Composition-based stats.	110/230 (47%)
		ref|XP_002073927.1|	GK14374	Drosophila willistoni	985	5e-59	Method: Composition-based stats.	109/218 (50%)
		ref|XP_001953970.1|	GF16972	Drosophila ananassae	1007	5e-59	Method: Composition-based stats.	111/216 (51%)
mk4.005562.01.01	324
		ref|XP_001980382.1|	GG17113	Drosophila erecta	610	3e-78	Method: Composition-based stats.	154/323 (47%)
		ref|XP_002097414.1|	GE24503	Drosophila yakuba	612	5e-78	Method: Composition-based stats.	154/323 (47%)
		ref|XP_002103684.1|	GD20557	Drosophila simulans	611	9e-78	Method: Composition-based stats.	153/323 (47%)
		ref|XP_001982264.1|	GG11143	Drosophila erecta	508	2e-77	Method: Composition-based stats.	152/313 (48%)
		ref|XP_002098302.1|	GE10309	Drosophila yakuba	514	2e-77	Method: Composition-based stats.	152/313 (48%)
mk4.005939.01.01	420
		ref|XP_966577.2|	PREDICTED: similar to serotonin receptor 7	Tribolium castaneum	481	2e-53	Method: Composition-based stats.	136/363 (37%)
		ref|XP_600535.2|	PREDICTED: 5-hydroxytryptamine (serotonin) receptor 1A	Bos taurus	422	1e-49	Method: Composition-based stats.	126/363 (34%)
		ref|XP_313127.2|	putative GPCR class a orphan receptor 20 (AGAP004222-PA)	Anophelessgambiae str. PEST	496	4e-48	Method: Composition-based stats.	101/216 (46%)
		ref|NP_001071289.1|	serotonin receptor 7	Apis mellifera	501	8e-48	Method: Composition-based stats.	143/411 (34%)
		ref|XP_001866063.1|	5-hydroxytryptamine receptor 1	Culex quinquefasciatus	496	1e-47	Method: Composition-based stats.	101/216 (46%)
mk4.008774.00.01	435
		ref|XP_001374952.1|	PREDICTED: similar to NPFFR2 protein	Monodelphis domestica	390	3e-27	Method: Composition-based stats.	93/314 (29%)
		ref|NP_004876.2|	neuropeptide FF receptor 2 isoform 1	Homo sapiens	522	2e-26	Method: Composition-based stats.	91/357 (25%)
		ref|NP_001029997.1|	neuropeptide FF receptor 2	Gallus gallus	422	3e-26	Method: Composition-based stats.	96/326 (29%)
		ref|XP_001158763.1|	PREDICTED: G protein-coupled receptor 74 isoform 2	Panstroglodytes	522	5e-26	Method: Composition-based stats.	90/357 (25%)
		ref|NP_001092118.1|	neuropeptide FF receptor-1 NPFF2-1	Takifugu rubripes	426	6e-26	Method: Composition-based stats.	101/408 (24%)
mk4.000526.00.01	295
		ref|XP_001501305.2|	PREDICTED: 5-hydroxytryptamine (serotonin) receptor 7 (adenylatescyclase-coupled)	Equus caballus	517	6e-47	Method: Composition-based stats.	106/249 (42%)
		ref|XP_002188743.1|	PREDICTED: similar to 5-HT receptor 7a	Taeniopygia guttata	424	8e-46	Method: Composition-based stats.	105/251 (41%)
		ref|XP_521556.1|	PREDICTED: 5-hydroxytryptamine receptor 7 isoform 2	Panstroglodytes	492	1e-45	Method: Composition-based stats.	103/248 (41%)
		ref|NP_999250.1|	5-hydroxytryptamine receptor 7	Sus scrofa	447	1e-45	Method: Composition-based stats.	103/248 (41%)
		ref|XP_534958.2|	PREDICTED: similar to 5-hydroxytryptamine receptor 7 isoform as	Canis familiaris	448	1e-45	Method: Composition-based stats.	104/253 (41%)
mk4.021095.01.01	492
		ref|XP_001503715.1|	PREDICTED: similar to Muscarinic acetylcholine receptor M5	Equusscaballus	532	2e-49	Method: Composition-based stats.	146/437 (33%)
		ref|XP_314486.1|	putative muscarinic acetylcholine receptor 1 (AGAP010513-PA)s	Anopheles gambiae str. PEST	662	3e-49	Method: Composition-based stats.	119/292 (40%)
		ref|XP_001849714.1|	conserved hypothetical protein	Culex quinquefasciatus	782	1e-48	Method: Composition-based stats.	108/238 (45%)
		ref|XP_001370433.1|	PREDICTED: similar to M5 muscarinic acetylcholine receptors	Monodelphis domestica	532	9e-48	Method: Composition-based stats.	144/428 (33%)
		ref|XP_544597.1|	PREDICTED: similar to cholinergic receptors muscarinic 5	Canissfamiliaris	532	1e-47	Method: Composition-based stats.	143/434 (32%)
mk4.000883.05.01	483
		ref|XP_395477.3|	PREDICTED: similar to CG7918-PAs partial	Apis mellifera	546	2e-90	Method: Composition-based stats.	196/477 (41%)
		ref|XP_313548.1|	putative muscarinic acetylcholine receptor 2 (AGAP004675-PA)s	Anopheles gambiae str. PEST	582	3e-89	Method: Composition-based stats.	198/457 (43%)
		ref|XP_002053942.1|	GJ24157	Drosophila virilis	998	5e-63	Method: Composition-based stats.	116/231 (50%)
		ref|XP_001990279.1|	GH18320	Drosophila grimshawi	1004	1e-62	Method: Composition-based stats.	116/230 (50%)
		ref|XP_001999024.1|	GI23301	Drosophila mojavensis	997	1e-62	Method: Composition-based stats.	147/404 (36%)
mk4.004728.01.01	352
		ref|NP_001011595.1|	dopamine receptors D1	Apis mellifera	402	2e-48	Method: Composition-based stats.	104/269 (38%)
		ref|XP_001606438.1|	PREDICTED: similar to dopamine receptors D1	Nasonia vitripennis	400	2e-47	Method: Composition-based stats.	103/262 (39%)
		ref|XP_971542.2|	PREDICTED: similar to dopamine receptor I	Tribolium castaneum	446	4e-47	Method: Composition-based stats.	100/262 (38%)
		ref|XP_315207.3|	putative dopamine receptor 1 (AGAP004613-PA)	Anopheles gambiaesstr. PEST	375	9e-46	Method: Composition-based stats.	99/275 (36%)
		ref|XP_001358682.2|	GA21941	Drosophila pseudoobscura pseudoobscura	509	2e-45	Method: Composition-based stats.	98/266 (36%)
mk4.017826.00.01	429
		ref|XP_001358858.2|	GA14836	Drosophila pseudoobscura pseudoobscura	717	3e-35	Method: Composition-based stats.	80/180 (44%)
		ref|XP_002013384.1|	GL24113	Drosophila persimilis	653	4e-35	Method: Composition-based stats.	80/180 (44%)
		ref|XP_001979600.1|	GG16314	Drosophila erecta	702	4e-35	Method: Composition-based stats.	80/180 (44%)
		ref|NP_650754.2|	CG18208	Drosophila melanogaster	699	5e-35	Method: Composition-based stats.	80/180 (44%)
		ref|XP_001964502.1|	GF23016	Drosophila ananassae	708	6e-35	Method: Composition-based stats.	80/180 (44%)
mk4.010969.00.01	357
		ref|XP_001601972.1|	PREDICTED: similar to ENSANGP00000011806	Nasonia vitripennis	372	1e-52	Method: Composition-based stats.	108/249 (43%)
		ref|XP_001863192.1|	neuropeptide Y receptor type 2	Culex quinquefasciatus	518	1e-51	Method: Composition-based stats.	117/281 (41%)
		ref|XP_002008915.1|	GI11548	Drosophila mojavensis	618	3e-51	Method: Composition-based stats.	110/285 (38%)
		ref|NP_001127707.1|	neuropeptide receptor A10	Bombyx mori	437	6e-51	Method: Composition-based stats.	107/240 (44%)
		ref|XP_001984271.1|	GH16355	Drosophila grimshawi	605	7e-51	Method: Composition-based stats.	109/282 (38%)
mk4.002807.03.01	365
		ref|XP_001600654.1|	PREDICTED: similar to somatostatin receptor	Nasonia vitripennis	423	2e-51	Method: Composition-based stats.	122/347 (35%)
		ref|XP_001663106.1|	somatostatin receptor	Aedes aegypti	467	1e-50	Method: Composition-based stats.	122/337 (36%)
		ref|XP_001859671.1|	somatostatin receptor	Culex quinquefasciatus	480	1e-50	Method: Composition-based stats.	119/333 (35%)
		ref|XP_307800.2|	putative allatostatin receptor 3 (AGAP010486-PA)	Anopheles gambiaesstr. PEST	453	4e-50	Method: Composition-based stats.	119/336 (35%)
		ref|XP_396335.1|	PREDICTED: similar to allatostatin C receptor 2 CG13702-PBs isoformsB	Apis mellifera	423	9e-49	Method: Composition-based stats.	113/291 (38%)
mk4.008621.00.01	242
		ref|XP_002135178.1|	GA23907	Drosophila pseudoobscura pseudoobscura	495	4e-26	Method: Composition-based stats.	86/245 (35%)
		ref|XP_001958230.1|	GF23626	Drosophila ananassae	485	3e-25	Method: Composition-based stats.	85/245 (34%)
		ref|XP_002008619.1|	GI11711	Drosophila mojavensis	567	3e-25	Method: Composition-based stats.	75/228 (32%)
		ref|XP_001985522.1|	GH17108	Drosophila grimshawi	552	3e-24	Method: Composition-based stats.	77/239 (32%)
		ref|XP_001972838.1|	GG13659	Drosophila erecta	483	6e-24	Method: Composition-based stats.	84/240 (35%)
mk4.004711.02.01	317
		ref|XP_001859671.1|	somatostatin receptor	Culex quinquefasciatus	480	2e-34	Method: Composition-based stats.	83/280 (29%)
		ref|XP_001663106.1|	somatostatin receptor	Aedes aegypti	467	1e-33	Method: Composition-based stats.	84/280 (30%)
		ref|XP_396335.1|	PREDICTED: similar to allatostatin C receptor 2 CG13702-PBs isoformsB	Apis mellifera	423	2e-33	Method: Composition-based stats.	91/282 (32%)
		ref|XP_001600654.1|	PREDICTED: similar to somatostatin receptor	Nasonia vitripennis	423	2e-32	Method: Composition-based stats.	86/281 (30%)
		ref|XP_307800.2|	putative allatostatin receptor 3 (AGAP010486-PA)	Anopheles gambiaesstr. PEST	453	2e-32	Method: Composition-based stats.	82/280 (29%)
mk4.014774.01.01	361
		ref|XP_314486.1|	putative muscarinic acetylcholine receptor 1 (AGAP010513-PA)s	Anopheles gambiae str. PEST	662	2e-47	Method: Composition-based stats.	92/203 (45%)
		ref|XP_001849714.1|	conserved hypothetical protein	Culex quinquefasciatus	782	4e-47	Method: Composition-based stats.	91/202 (45%)
		ref|XP_001606136.1|	PREDICTED: similar to ENSANGP00000020598	Nasonia vitripennis	627	2e-46	Method: Composition-based stats.	89/206 (43%)
		ref|XP_001948835.1|	PREDICTED: similar to putative muscarinic acetylcholine receptor 1s(AGAP010513-PA)	Acyrthosiphon pisum	598	2e-46	Method: Composition-based stats.	89/203 (43%)
		ref|XP_002006901.1|	GI18344	Drosophila mojavensis	773	3e-46	Method: Composition-based stats.	97/235 (41%)
mk4.001291.01.01	398
		ref|XP_002203618.1|	hypothetical protein BRAFLDRAFT_65979	Branchiostoma floridae	426	1e-18	Method: Composition-based stats.	84/312 (26%)
		ref|XP_787561.2|	PREDICTED: similar to G protein-coupled receptor 54s	Strongylocentrotus purpuratus	369	4e-17	Method: Composition-based stats.	73/315 (23%)
		ref|XP_425232.2|	PREDICTED: similar to g-protein coupled receptor	Gallus gallus	412	4e-17	Method: Composition-based stats.	81/314 (25%)
		ref|XP_002211280.1|	hypothetical protein BRAFLDRAFT_211709	Branchiostoma floridae	293	6e-17	Method: Composition-based stats.	70/287 (24%)
		ref|XP_002203540.1|	hypothetical protein BRAFLDRAFT_185920	Branchiostoma floridae	325	7e-17	Method: Composition-based stats.	78/321 (24%)
mk4.004661.00.01	262
		ref|XP_001606275.1|	PREDICTED: similar to serotonin receptor	Nasonia vitripennis	518	1e-37	Method: Composition-based stats.	83/192 (43%)
		ref|NP_001071289.1|	serotonin receptor 7	Apis mellifera	501	1e-37	Method: Composition-based stats.	84/192 (43%)
		ref|XP_420880.2|	PREDICTED: similar to serotonin receptor	Gallus gallus	426	5e-37	Method: Composition-based stats.	86/189 (45%)
		ref|XP_002188168.1|	PREDICTED: 5-hydroxytryptamine (serotonin) receptor 7 (adenylatescyclase-coupled)	Taeniopygia guttata	457	6e-37	Method: Composition-based stats.	85/189 (44%)
		ref|XP_001945446.1|	PREDICTED: similar to serotonin receptor 7	Acyrthosiphon pisum	319	6e-37	Method: Composition-based stats.	85/192 (44%)
mk4.010946.00.01	473
		ref|XP_308623.4|	putative serotonin 5HT-1a receptor (AGAP007136-PA)	Anophelessgambiae str. PEST	564	7e-19	Method: Composition-based stats.	50/101 (49%)
		ref|XP_001974765.1|	GG20929	Drosophila erecta	615	1e-18	Method: Composition-based stats.	49/96 (51%)
		ref|XP_001961175.1|	GF13734	Drosophila ananassae	639	1e-18	Method: Composition-based stats.	49/96 (51%)
		ref|XP_002082181.1|	GD25343	Drosophila simulans	609	2e-18	Method: Composition-based stats.	49/96 (51%)
		ref|XP_002034535.1|	GM19856	Drosophila sechellia	617	2e-18	Method: Composition-based stats.	49/96 (51%)
mk4.005599.03.01	326
		ref|NP_001081388.1|	Mel-1c receptor subtype	Xenopus laevis	420	7e-20	Method: Composition-based stats.	73/295 (24%)
		ref|XP_695380.1|	PREDICTED: melatonin receptor type 1A like	Danio rerio	318	3e-19	Method: Composition-based stats.	80/310 (25%)
		ref|XP_694081.2|	PREDICTED: similar to melatonin receptor 1A	Danio rerio	352	5e-19	Method: Composition-based stats.	76/297 (25%)
		ref|NP_990692.1|	Mel-1c melatonin receptor	Gallus gallus	346	8e-19	Method: Composition-based stats.	75/289 (25%)
		ref|NP_001009725.1|	melatonin receptor	Ovis aries	366	1e-18	Method: Composition-based stats.	73/293 (24%)
mk4.005599.00.01	309
		ref|NP_001081388.1|	Mel-1c receptor subtype	Xenopus laevis	420	3e-19	Method: Composition-based stats.	73/302 (24%)
		ref|XP_695380.1|	PREDICTED: melatonin receptor type 1A like	Danio rerio	318	2e-18	Method: Composition-based stats.	76/297 (25%)
		ref|NP_990692.1|	Mel-1c melatonin receptor	Gallus gallus	346	7e-18	Method: Composition-based stats.	74/296 (25%)
		ref|XP_694081.2|	PREDICTED: similar to melatonin receptor 1A	Danio rerio	352	9e-18	Method: Composition-based stats.	72/290 (24%)
		ref|NP_001009725.1|	melatonin receptor	Ovis aries	366	1e-17	Method: Composition-based stats.	70/292 (23%)
mk4.004462.02.01	227
		ref|XP_002188168.1|	PREDICTED: 5-hydroxytryptamine (serotonin) receptor 7 (adenylatescyclase-coupled)	Taeniopygia guttata	457	4e-47	Method: Composition-based stats.	99/210 (47%)
		ref|XP_420880.2|	PREDICTED: similar to serotonin receptor	Gallus gallus	426	1e-46	Method: Composition-based stats.	97/210 (46%)
		ref|XP_001381382.1|	PREDICTED: similar to serotonin receptor 1A	Monodelphis domestica	431	1e-46	Method: Composition-based stats.	90/200 (45%)
		ref|NP_001012397.1|	5-hydroxytryptamine (serotonin) receptor 1A	Canis lupussfamiliaris	423	3e-46	Method: Composition-based stats.	88/204 (43%)
		ref|NP_036717.1|	5-hydroxytryptamine (serotonin) receptor 1A	Rattus norvegicus	422	3e-46	Method: Composition-based stats.	88/200 (44%)
mk4.008619.00.01	542
		ref|XP_313548.1|	putative muscarinic acetylcholine receptor 2 (AGAP004675-PA)s	Anopheles gambiae str. PEST	582	1e-74	Method: Composition-based stats.	172/502 (34%)
		ref|XP_001951887.1|	PREDICTED: similar to g-protein-linked acetylcholine receptorsgar-2a	Acyrthosiphon pisum	764	3e-52	Method: Composition-based stats.	100/195 (51%)
		ref|XP_001606246.1|	PREDICTED: similar to g-protein-linked acetylcholine receptorsgar-2a	Nasonia vitripennis	988	5e-52	Method: Composition-based stats.	96/196 (48%)
		ref|XP_001650359.1|	g-protein-linked acetylcholine receptor gar-2a	Aedes aegypti	984	2e-51	Method: Composition-based stats.	101/213 (47%)
		ref|XP_001658680.1|	g-protein-linked acetylcholine receptor gar-2a	Aedes aegypti	958	2e-51	Method: Composition-based stats.	101/213 (47%)
mk4.007388.02.01	339
		ref|XP_001981132.1|	GG11898	Drosophila erecta	560	1e-41	Method: Composition-based stats.	99/243 (40%)
		ref|NP_524599.1|	serotonin receptor 7	Drosophila melanogaster	564	1e-41	Method: Composition-based stats.	99/243 (40%)
		ref|XP_002037424.1|	GM12116	Drosophila sechellia	558	1e-41	Method: Composition-based stats.	99/243 (40%)
		ref|XP_002105572.1|	GD16708	Drosophila simulans	556	1e-41	Method: Composition-based stats.	99/243 (40%)
		ref|XP_002099458.1|	GE23347	Drosophila yakuba	566	2e-41	Method: Composition-based stats.	99/243 (40%)
mk4.011006.00.01	348
		ref|XP_002037424.1|	GM12116	Drosophila sechellia	558	2e-48	Method: Composition-based stats.	99/207 (47%)
		ref|XP_002073525.1|	GK13099	Drosophila willistoni	556	2e-48	Method: Composition-based stats.	100/207 (48%)
		ref|NP_524599.1|	serotonin receptor 7	Drosophila melanogaster	564	4e-48	Method: Composition-based stats.	98/207 (47%)
		ref|XP_002105572.1|	GD16708	Drosophila simulans	556	4e-48	Method: Composition-based stats.	98/207 (47%)
		ref|XP_002099458.1|	GE23347	Drosophila yakuba	566	4e-48	Method: Composition-based stats.	98/207 (47%)
mk4.018505.00.01	504
		ref|XP_002228742.1|	hypothetical protein BRAFLDRAFT_91288	Branchiostoma floridae	541	3e-27	Method: Composition-based stats.	84/298 (28%)
		ref|XP_002226889.1|	hypothetical protein BRAFLDRAFT_89342	Branchiostoma floridae	483	8e-27	Method: Composition-based stats.	84/298 (28%)
		ref|XP_313000.2|	putative neuropeptide Y receptor 2 (AGAP004123-PA)	Anophelessgambiae str. PEST	425	2e-24	Method: Composition-based stats.	89/306 (29%)
		ref|XP_001999228.1|	GI24389	Drosophila mojavensis	513	3e-24	Method: Composition-based stats.	87/343 (25%)
		ref|XP_001663694.1|	neuropeptide f receptor 76f	Aedes aegypti	529	4e-24	Method: Composition-based stats.	96/325 (29%)
mk4.005935.02.01	243
		ref|XP_002248108.1|	hypothetical protein BRAFLDRAFT_138984	Branchiostoma floridae	276	1e-32	Method: Composition-based stats.	70/212 (33%)
		ref|XP_001199738.1|	PREDICTED: similar to Mel-1c melatonin receptor	Strongylocentrotusspurpuratus	379	6e-30	Method: Composition-based stats.	70/228 (30%)
		ref|XP_001199116.1|	PREDICTED: similar to Mel-1a melatonin receptor	Strongylocentrotusspurpuratus	320	2e-28	Method: Composition-based stats.	74/242 (30%)
		ref|XP_785137.1|	PREDICTED: similar to Mel 1a melatonin receptor	Strongylocentrotusspurpuratus	378	9e-26	Method: Composition-based stats.	63/228 (27%)
		ref|XP_002204421.1|	hypothetical protein BRAFLDRAFT_66923	Branchiostoma floridae	368	1e-25	Method: Composition-based stats.	61/206 (29%)
mk4.001585.00.01	310
		ref|NP_000515.2|	5-hydroxytryptamine (serotonin) receptor 1A	Homo sapiens	422	8e-43	Method: Composition-based stats.	93/209 (44%)
		ref|XP_001083407.1|	PREDICTED: 5-hydroxytryptamine (serotonin) receptor 1A	Macacasmulatta	421	8e-43	Method: Composition-based stats.	93/209 (44%)
		ref|NP_001129094.1|	5-hydroxytryptamine (serotonin) receptor 1A	Pan troglodytes	422	2e-42	Method: Composition-based stats.	94/210 (44%)
		ref|NP_001079299.1|	5-hydroxytryptamine (serotonin) receptor 1A	Xenopus laevis	408	2e-42	Method: Composition-based stats.	89/171 (52%)
		ref|XP_002000825.1|	GI10445	Drosophila mojavensis	575	3e-42	Method: Composition-based stats.	93/215 (43%)
mk4.014771.00.01	287
		ref|NP_001011595.1|	dopamine receptors D1	Apis mellifera	402	3e-50	Method: Composition-based stats.	107/260 (41%)
		ref|XP_001606438.1|	PREDICTED: similar to dopamine receptors D1	Nasonia vitripennis	400	1e-47	Method: Composition-based stats.	106/264 (40%)
		ref|XP_315207.3|	putative dopamine receptor 1 (AGAP004613-PA)	Anopheles gambiaesstr. PEST	375	1e-46	Method: Composition-based stats.	105/265 (39%)
		ref|NP_001108459.1|	dopamine receptor-1	Bombyx mori	408	4e-46	Method: Composition-based stats.	111/267 (41%)
		ref|XP_001999491.1|	GI24543	Drosophila mojavensis	496	3e-45	Method: Composition-based stats.	103/274 (37%)
mk4.013827.00.01	297
		ref|XP_966577.2|	PREDICTED: similar to serotonin receptor 7	Tribolium castaneum	481	2e-45	Method: Composition-based stats.	90/184 (48%)
		ref|XP_001606275.1|	PREDICTED: similar to serotonin receptor	Nasonia vitripennis	518	2e-44	Method: Composition-based stats.	85/180 (47%)
		ref|XP_001866063.1|	5-hydroxytryptamine receptor 1	Culex quinquefasciatus	496	2e-44	Method: Composition-based stats.	107/242 (44%)
		ref|XP_001661980.1|	5-hydroxytryptamine receptor 1	Aedes aegypti	472	3e-44	Method: Composition-based stats.	107/242 (44%)
		ref|XP_002000825.1|	GI10445	Drosophila mojavensis	575	3e-44	Method: Composition-based stats.	87/179 (48%)
mk4.010158.01.01	325
		ref|XP_001606275.1|	PREDICTED: similar to serotonin receptor	Nasonia vitripennis	518	1e-38	Method: Composition-based stats.	82/213 (38%)
		ref|XP_001866063.1|	5-hydroxytryptamine receptor 1	Culex quinquefasciatus	496	1e-36	Method: Composition-based stats.	84/232 (36%)
		ref|XP_313127.2|	putative GPCR class a orphan receptor 20 (AGAP004222-PA)	Anophelessgambiae str. PEST	496	1e-36	Method: Composition-based stats.	82/215 (38%)
		ref|XP_001661980.1|	5-hydroxytryptamine receptor 1	Aedes aegypti	472	2e-36	Method: Composition-based stats.	84/227 (37%)
		ref|NP_001071289.1|	serotonin receptor 7	Apis mellifera	501	3e-36	Method: Composition-based stats.	92/276 (33%)
mk4.017426.00.01	411
		ref|NP_001037504.1|	octopamine receptor	Bombyx mori	479	2e-23	Method: Composition-based stats.	94/392 (23%)
		ref|XP_001676647.1|	Hypothetical protein CBG14571	Caenorhabditis briggsae AF16	592	1e-22	Method: Composition-based stats.	104/421 (24%)
		ref|NP_898891.1|	dopamine receptor D2a	Danio rerio	448	3e-22	Method: Composition-based stats.	104/396 (26%)
		ref|XP_001667077.1|	Hypothetical protein CBG16350	Caenorhabditis briggsae AF16	683	6e-22	Method: Composition-based stats.	102/400 (25%)
		ref|NP_001095212.1|	dopamine receptor D2	Xenopus laevis	442	1e-21	Method: Composition-based stats.	106/404 (26%)
mk4.001235.01.01	318
		ref|XP_002130281.1|	PREDICTED: similar to Mel-1c(a) melatonin receptor	Cionasintestinalis	382	2e-19	Method: Composition-based stats.	73/291 (25%)
		ref|NP_001079143.1|	opsin 4 (melanopsin)	Xenopus laevis	534	7e-15	Method: Composition-based stats.	72/301 (23%)
		ref|NP_990693.1|	melatonin receptor 1A	Gallus gallus	353	8e-15	Method: Composition-based stats.	74/299 (24%)
		ref|XP_417201.2|	PREDICTED: similar to Mel-1b melatonin receptor	Gallus gallus	361	1e-14	Method: Composition-based stats.	71/288 (24%)
		ref|NP_989956.1|	putative photopigment melanopsin	Gallus gallus	543	1e-14	Method: Composition-based stats.	67/287 (23%)
mk4.000698.04.01	372
		ref|XP_001996066.1|	GH14016	Drosophila grimshawi	511	2e-22	Method: Composition-based stats.	73/257 (28%)
		ref|XP_001999228.1|	GI24389	Drosophila mojavensis	513	3e-21	Method: Composition-based stats.	71/247 (28%)
		ref|XP_001601972.1|	PREDICTED: similar to ENSANGP00000011806	Nasonia vitripennis	372	6e-21	Method: Composition-based stats.	69/253 (27%)
		ref|XP_002058565.1|	GJ14245	Drosophila virilis	516	6e-21	Method: Composition-based stats.	73/257 (28%)
		ref|NP_001127742.1|	neuropeptide receptor A7	Bombyx mori	443	1e-20	Method: Composition-based stats.	69/253 (27%)
mk4.010425.01.01	260
		ref|XP_395084.3|	PREDICTED: similar to Neuropeptide Y receptor-like CG5811-PA	Apissmellifera	768	1e-34	Method: Composition-based stats.	79/238 (33%)
		ref|XP_001964603.1|	GF23267	Drosophila ananassae	345	2e-32	Method: Composition-based stats.	81/222 (36%)
		ref|XP_002013005.1|	GL23895	Drosophila persimilis	405	4e-32	Method: Composition-based stats.	79/222 (35%)
		ref|XP_002137246.1|	GA27093	Drosophila pseudoobscura pseudoobscura	346	6e-32	Method: Composition-based stats.	80/223 (35%)
		ref|XP_002053912.1|	GJ23080	Drosophila virilis	371	1e-31	Method: Composition-based stats.	77/223 (34%)
mk4.009774.00.01	332
		ref|XP_002248108.1|	hypothetical protein BRAFLDRAFT_138984	Branchiostoma floridae	276	8e-40	Method: Composition-based stats.	86/215 (40%)
		ref|XP_001199738.1|	PREDICTED: similar to Mel-1c melatonin receptor	Strongylocentrotusspurpuratus	379	3e-34	Method: Composition-based stats.	86/219 (39%)
		ref|XP_001199116.1|	PREDICTED: similar to Mel-1a melatonin receptor	Strongylocentrotusspurpuratus	320	7e-34	Method: Composition-based stats.	80/224 (35%)
		ref|XP_002211426.1|	hypothetical protein BRAFLDRAFT_73899	Branchiostoma floridae	343	6e-33	Method: Composition-based stats.	72/225 (32%)
		ref|XP_002204421.1|	hypothetical protein BRAFLDRAFT_66923	Branchiostoma floridae	368	1e-32	Method: Composition-based stats.	74/207 (35%)
mk4.010211.00.01	370
		ref|XP_001973426.1|	GG13349	Drosophila erecta	603	1e-27	Method: Composition-based stats.	85/295 (28%)
		ref|XP_001863192.1|	neuropeptide Y receptor type 2	Culex quinquefasciatus	518	3e-27	Method: Composition-based stats.	76/241 (31%)
		ref|XP_002008915.1|	GI11548	Drosophila mojavensis	618	4e-27	Method: Composition-based stats.	80/279 (28%)
		ref|XP_002044776.1|	GM18788	Drosophila sechellia	600	5e-27	Method: Composition-based stats.	85/295 (28%)
		ref|XP_001984271.1|	GH16355	Drosophila grimshawi	605	6e-27	Method: Composition-based stats.	79/275 (28%)
mk4.001235.04.01	323
		ref|XP_001512937.1|	PREDICTED: similar to Mel-1c melatonin receptor	Ornithorhynchussanatinus	349	1e-15	Method: Composition-based stats.	83/300 (27%)
		ref|NP_001081388.1|	Mel-1c receptor subtype	Xenopus laevis	420	4e-15	Method: Composition-based stats.	76/287 (26%)
		ref|XP_695380.1|	PREDICTED: melatonin receptor type 1A like	Danio rerio	318	8e-15	Method: Composition-based stats.	72/284 (25%)
		ref|XP_694081.2|	PREDICTED: similar to melatonin receptor 1A	Danio rerio	352	2e-14	Method: Composition-based stats.	72/289 (24%)
		ref|XP_002130281.1|	PREDICTED: similar to Mel-1c(a) melatonin receptor	Cionasintestinalis	382	4e-14	Method: Composition-based stats.	70/291 (24%)
mk4.011321.00.01	529
		ref|XP_001973713.1|	GG16242	Drosophila erecta	601	2e-15	Method: Composition-based stats.	47/125 (37%)
		ref|XP_002086227.1|	GE23022	Drosophila yakuba	601	3e-15	Method: Composition-based stats.	47/125 (37%)
		ref|XP_312420.3|	putative tyramine receptor (AGAP002519-PA)	Anopheles gambiae str.sPEST	643	3e-15	Method: Composition-based stats.	38/90 (42%)
		ref|XP_002040892.1|	GM22427	Drosophila sechellia	601	4e-15	Method: Composition-based stats.	47/125 (37%)
		ref|XP_001652255.1|	octopamine receptor oamb	Aedes aegypti	396	8e-15	Method: Composition-based stats.	38/90 (42%)
mk4.018209.00.01	365
		ref|XP_002209525.1|	hypothetical protein BRAFLDRAFT_72001	Branchiostoma floridae	467	2e-12	Method: Composition-based stats.	52/204 (25%)
		ref|NP_945200.1|	hypocretin (orexin) receptor 2	Mus musculus	460	6e-12	Method: Composition-based stats.	91/366 (24%)
		ref|NP_001019755.1|	hypocretin (orexin) receptor 2	Gallus gallus	501	8e-12	Method: Composition-based stats.	89/366 (24%)
		ref|XP_002195247.1|	PREDICTED: hypocretin (orexin) receptor 2	Taeniopygia guttata	501	1e-11	Method: Composition-based stats.	88/366 (24%)
		ref|XP_518552.2|	PREDICTED: orexin receptor 2	Pan troglodytes	444	2e-11	Method: Composition-based stats.	90/366 (24%)
mk4.001587.06.01	260
		ref|XP_580794.4|	PREDICTED: similar to serotonin 5-hydroxytryptamine 7-a receptors	Bos taurus	435	2e-41	Method: Composition-based stats.	88/181 (48%)
		ref|XP_002188168.1|	PREDICTED: 5-hydroxytryptamine (serotonin) receptor 7 (adenylatescyclase-coupled)	Taeniopygia guttata	457	3e-41	Method: Composition-based stats.	82/175 (46%)
		ref|XP_420880.2|	PREDICTED: similar to serotonin receptor	Gallus gallus	426	3e-41	Method: Composition-based stats.	83/175 (47%)
		ref|XP_001501305.2|	PREDICTED: 5-hydroxytryptamine (serotonin) receptor 7 (adenylatescyclase-coupled)	Equus caballus	517	5e-41	Method: Composition-based stats.	87/181 (48%)
		ref|XP_521556.1|	PREDICTED: 5-hydroxytryptamine receptor 7 isoform 2	Panstroglodytes	492	8e-41	Method: Composition-based stats.	92/202 (45%)
mk4.003906.01.01	245
		ref|XP_001199738.1|	PREDICTED: similar to Mel-1c melatonin receptor	Strongylocentrotusspurpuratus	379	4e-43	Method: Composition-based stats.	89/228 (39%)
		ref|XP_002248108.1|	hypothetical protein BRAFLDRAFT_138984	Branchiostoma floridae	276	3e-39	Method: Composition-based stats.	84/212 (39%)
		ref|XP_001199116.1|	PREDICTED: similar to Mel-1a melatonin receptor	Strongylocentrotusspurpuratus	320	2e-38	Method: Composition-based stats.	83/238 (34%)
		ref|XP_781817.1|	PREDICTED: similar to adrenergic receptors alpha 1ds	Strongylocentrotus purpuratus	389	3e-35	Method: Composition-based stats.	82/270 (30%)
		ref|XP_002211426.1|	hypothetical protein BRAFLDRAFT_73899	Branchiostoma floridae	343	6e-35	Method: Composition-based stats.	77/246 (31%)
mk4.016258.00.01	398
		ref|XP_971178.2|	PREDICTED: similar to somatostatin receptor	Tribolium castaneum	444	5e-38	Method: Composition-based stats.	111/323 (34%)
		ref|XP_001353984.2|	GA12470	Drosophila pseudoobscura pseudoobscura	577	9e-38	Method: Composition-based stats.	112/347 (32%)
		ref|NP_001027135.1|	allatostatin C receptor 2s isoform C	Drosophila melanogaster	547	1e-37	Method: Composition-based stats.	109/347 (31%)
		ref|XP_001985522.1|	GH17108	Drosophila grimshawi	552	2e-37	Method: Composition-based stats.	113/347 (32%)
		ref|XP_001972840.1|	GG15739	Drosophila erecta	550	2e-37	Method: Composition-based stats.	109/347 (31%)
mk4.003634.00.01	382
		ref|XP_001377872.1|	PREDICTED: similar to tubulins betas 4	Monodelphis domestica	796	2e-13	Method: Composition-based stats.	75/303 (24%)
		ref|NP_001015542.1|	melanocortin 5 receptor	Bos taurus	325	2e-12	Method: Composition-based stats.	76/308 (24%)
		ref|NP_001027732.1|	melanocortin 4 receptor	Takifugu rubripes	322	4e-12	Method: Composition-based stats.	81/334 (24%)
		ref|XP_001507879.1|	PREDICTED: similar to melanocortin 2-receptor	Ornithorhynchussanatinus	326	5e-12	Method: Composition-based stats.	78/304 (25%)
		ref|NP_001072124.1|	melanocortin 1 receptor	Ovis aries	325	9e-12	Method: Composition-based stats.	77/314 (24%)
mk4.005809.00.01	352
		ref|XP_001377081.1|	PREDICTED: similar to prolactin-releasing peptide receptors	Monodelphis domestica	382	3e-11	Method: Composition-based stats.	75/286 (26%)
		ref|XP_395084.3|	PREDICTED: similar to Neuropeptide Y receptor-like CG5811-PA	Apissmellifera	768	7e-11	Method: Composition-based stats.	58/275 (21%)
		ref|XP_796286.1|	PREDICTED: similar to G-protein coupled receptor GPR54s	Strongylocentrotus purpuratus	393	9e-11	Method: Composition-based stats.	72/304 (23%)
		ref|XP_001946360.1|	PREDICTED: similar to putative neuropeptide Y receptor 1s(AGAP000351-PB)	Acyrthosiphon pisum	435	1e-10	Method: Composition-based stats.	55/266 (20%)
		ref|NP_001098393.1|	gonadotropin-releasing hormone receptor 3	Oryzias latipes	394	2e-10	Method: Composition-based stats.	60/260 (23%)
mk4.017583.00.01	385
		ref|NP_001019804.1|	5-hydroxytryptamine (serotonin) receptor 2B	Canis lupussfamiliaris	434	3e-29	Method: Composition-based stats.	98/364 (26%)
		ref|XP_394798.1|	PREDICTED: similar to Serotonin receptor 2 CG1056-PBs isoform Bs	Apis mellifera	637	4e-28	Method: Composition-based stats.	98/382 (25%)
		ref|NP_001024728.1|	SERotonin/octopamine receptor family member (ser-1)	Caenorhabditisselegans	683	7e-28	Method: Composition-based stats.	100/379 (26%)
		ref|NP_001024729.1|	SERotonin/octopamine receptor family member (ser-1)	Caenorhabditisselegans	635	8e-28	Method: Composition-based stats.	100/379 (26%)
		ref|XP_307953.1|	putative serotonin 5HT-2a receptor (AGAP002232-PA)	Anophelessgambiae str. PEST	473	7e-27	Method: Composition-based stats.	104/383 (27%)
mk4.015757.00.01	281
		ref|XP_975121.1|	PREDICTED: similar to CG34381 CG34381-PA	Tribolium castaneum	441	1e-15	Method: Composition-based stats.	65/265 (24%)
		ref|NP_608962.2|	CG34381s isoform A	Drosophila melanogaster	669	2e-12	Method: Composition-based stats.	43/129 (33%)
		ref|XP_002065373.1|	GK14702	Drosophila willistoni	709	4e-12	Method: Composition-based stats.	43/129 (33%)
		ref|XP_001649674.1|	hypothetical protein AaeL_AAEL004732	Aedes aegypti	528	7e-12	Method: Composition-based stats.	69/296 (23%)
		ref|XP_002089173.1|	GE25690	Drosophila yakuba	285	2e-11	Method: Composition-based stats.	43/129 (33%)
mk4.007921.00.01	278
		ref|NP_038489.2|	adrenergic receptors alpha 1a	Mus musculus	466	8e-37	Method: Composition-based stats.	89/237 (37%)
		ref|XP_001494636.2|	PREDICTED: similar to alpha-1A adrenergic receptor	Equus caballus	606	1e-36	Method: Composition-based stats.	88/237 (37%)
		ref|NP_058887.2|	adrenergics alpha-1A-s receptor	Rattus norvegicus	466	2e-36	Method: Composition-based stats.	91/237 (38%)
		ref|NP_001075849.1|	alpha 1a-adrenoceptor	Oryctolagus cuniculus	466	3e-36	Method: Composition-based stats.	89/237 (37%)
		ref|NP_001116544.1|	adrenergics alpha-1A-s receptor	Sus scrofa	466	3e-36	Method: Composition-based stats.	91/237 (38%)
mk4.002634.00.01	292
		ref|XP_002008573.1|	GI13571	Drosophila mojavensis	611	1e-32	Method: Composition-based stats.	82/223 (36%)
		ref|XP_001985558.1|	GH14438	Drosophila grimshawi	617	3e-32	Method: Composition-based stats.	80/223 (35%)
		ref|XP_002048321.1|	GJ13904	Drosophila virilis	608	4e-32	Method: Composition-based stats.	81/223 (36%)
		ref|XP_001352884.2|	GA20386	Drosophila pseudoobscura pseudoobscura	625	5e-32	Method: Composition-based stats.	80/223 (35%)
		ref|XP_002027224.1|	GL25423	Drosophila persimilis	621	5e-32	Method: Composition-based stats.	80/223 (35%)
mk4.010890.00.01	437
		ref|XP_001999228.1|	GI24389	Drosophila mojavensis	513	1e-29	Method: Composition-based stats.	94/340 (27%)
		ref|XP_001996066.1|	GH14016	Drosophila grimshawi	511	5e-29	Method: Composition-based stats.	99/349 (28%)
		ref|XP_001358927.2|	GA11019	Drosophila pseudoobscura pseudoobscura	498	6e-29	Method: Composition-based stats.	93/336 (27%)
		ref|XP_002013289.1|	GL24052	Drosophila persimilis	498	7e-29	Method: Composition-based stats.	93/336 (27%)
		ref|XP_001601972.1|	PREDICTED: similar to ENSANGP00000011806	Nasonia vitripennis	372	7e-29	Method: Composition-based stats.	95/331 (28%)
mk4.008813.00.01	242
		ref|XP_002191031.1|	PREDICTED: similar to thyrotropin-releasing hormone receptor 3s	Taeniopygia guttata	851	1e-29	Method: Composition-based stats.	79/208 (37%)
		ref|XP_687246.2|	PREDICTED: similar to thyrotropin-releasing hormone receptor 1s	Danio rerio	393	1e-29	Method: Composition-based stats.	79/207 (38%)
		ref|XP_001926824.1|	PREDICTED: similar to thyrotropin-releasing hormone receptor 3	Sussscrofa	685	3e-29	Method: Composition-based stats.	71/190 (37%)
		ref|NP_573465.1|	thyrotropin releasing hormone receptor 2	Mus musculus	382	8e-29	Method: Composition-based stats.	73/200 (36%)
		ref|NP_001037811.1|	hypothetical protein LOC556431	Danio rerio	497	2e-28	Method: Composition-based stats.	69/191 (36%)
mk4.006543.02.01	440
		ref|XP_557644.3|	putative GPCR class a orphan receptor 18 (AGAP005002-PB)	Anophelessgambiae str. PEST	456	1e-19	Method: Composition-based stats.	88/335 (26%)
		ref|XP_557643.3|	putative GPCR class a orphan receptor 18 (AGAP005002-PA)	Anophelessgambiae str. PEST	502	3e-19	Method: Composition-based stats.	88/335 (26%)
		ref|XP_001688615.1|	putative GPCR class a orphan receptor 17 (AGAP005001-PA)	Anophelessgambiae str. PEST	460	6e-19	Method: Composition-based stats.	85/357 (23%)
		ref|XP_002029920.1|	GM25173	Drosophila sechellia	448	8e-19	Method: Composition-based stats.	96/374 (25%)
		ref|XP_002047272.1|	GJ12028	Drosophila virilis	459	1e-18	Method: Composition-based stats.	90/372 (24%)
mk4.016304.00.01	381
		ref|XP_002209527.1|	hypothetical protein BRAFLDRAFT_208548	Branchiostoma floridae	310	2e-09	Method: Composition-based stats.	47/119 (39%)
		ref|XP_002209525.1|	hypothetical protein BRAFLDRAFT_72001	Branchiostoma floridae	467	2e-09	Method: Composition-based stats.	47/119 (39%)
		ref|XP_002214070.1|	hypothetical protein BRAFLDRAFT_76501	Branchiostoma floridae	405	9e-07	Method: Composition-based stats.	35/112 (31%)
		ref|XP_002217343.1|	hypothetical protein BRAFLDRAFT_79547	Branchiostoma floridae	395	9e-07	Method: Composition-based stats.	37/112 (33%)
		ref|XP_001900553.1|	ORL1-like opioid receptor	Brugia malayi	386	1e-06	Method: Composition-based stats.	31/97 (31%)
mk4.018682.00.01	325
		ref|XP_002228742.1|	hypothetical protein BRAFLDRAFT_91288	Branchiostoma floridae	541	1e-22	Method: Composition-based stats.	88/321 (27%)
		ref|NP_001127742.1|	neuropeptide receptor A7	Bombyx mori	443	1e-22	Method: Composition-based stats.	81/316 (25%)
		ref|XP_001601972.1|	PREDICTED: similar to ENSANGP00000011806	Nasonia vitripennis	372	4e-22	Method: Composition-based stats.	79/319 (24%)
		ref|XP_002226889.1|	hypothetical protein BRAFLDRAFT_89342	Branchiostoma floridae	483	8e-22	Method: Composition-based stats.	84/320 (26%)
		ref|XP_001663694.1|	neuropeptide f receptor 76f	Aedes aegypti	529	1e-21	Method: Composition-based stats.	89/341 (26%)
mk4.005428.00.01	379
		ref|NP_001127742.1|	neuropeptide receptor A7	Bombyx mori	443	8e-26	Method: Composition-based stats.	85/293 (29%)
		ref|XP_001358927.2|	GA11019	Drosophila pseudoobscura pseudoobscura	498	2e-24	Method: Composition-based stats.	92/319 (28%)
		ref|XP_002013289.1|	GL24052	Drosophila persimilis	498	3e-24	Method: Composition-based stats.	92/319 (28%)
		ref|XP_966794.1|	PREDICTED: similar to putative neuropeptide Y receptor 3s(AGAP012378-PA)	Tribolium castaneum	435	4e-24	Method: Composition-based stats.	93/318 (29%)
		ref|XP_313000.2|	putative neuropeptide Y receptor 2 (AGAP004123-PA)	Anophelessgambiae str. PEST	425	1e-23	Method: Composition-based stats.	79/311 (25%)
mk4.001823.04.01	379
		ref|NP_001127742.1|	neuropeptide receptor A7	Bombyx mori	443	3e-26	Method: Composition-based stats.	86/293 (29%)
		ref|XP_001358927.2|	GA11019	Drosophila pseudoobscura pseudoobscura	498	1e-24	Method: Composition-based stats.	92/319 (28%)
		ref|XP_002013289.1|	GL24052	Drosophila persimilis	498	2e-24	Method: Composition-based stats.	92/319 (28%)
		ref|XP_966794.1|	PREDICTED: similar to putative neuropeptide Y receptor 3s(AGAP012378-PA)	Tribolium castaneum	435	2e-24	Method: Composition-based stats.	93/318 (29%)
		ref|XP_001123033.1|	PREDICTED: similar to Neuropeptide F-like Receptor 76F CG7395-PAs	Apis mellifera	393	7e-24	Method: Composition-based stats.	84/299 (28%)
mk4.001211.14.01	413
		ref|XP_557644.3|	putative GPCR class a orphan receptor 18 (AGAP005002-PB)	Anophelessgambiae str. PEST	456	2e-12	Method: Composition-based stats.	79/341 (23%)
		ref|XP_557643.3|	putative GPCR class a orphan receptor 18 (AGAP005002-PA)	Anophelessgambiae str. PEST	502	3e-12	Method: Composition-based stats.	79/341 (23%)
		ref|NP_001127716.1|	neuropeptide receptor A18	Bombyx mori	366	5e-10	Method: Composition-based stats.	84/350 (24%)
		ref|XP_001963770.1|	GF21084	Drosophila ananassae	463	4e-08	Method: Composition-based stats.	87/368 (23%)
		ref|XP_001688615.1|	putative GPCR class a orphan receptor 17 (AGAP005001-PA)	Anophelessgambiae str. PEST	460	6e-08	Method: Composition-based stats.	94/397 (23%)
mk4.009505.02.01	266
		ref|NP_038531.1|	dopamine receptor 5	Mus musculus	478	6e-15	Method: Composition-based stats.	55/217 (25%)
		ref|NP_036900.1|	dopamine receptor D5	Rattus norvegicus	475	2e-14	Method: Composition-based stats.	54/217 (24%)
		ref|NP_919242.1|	adrenergics beta-1-s receptor	Bos taurus	467	6e-14	Method: Composition-based stats.	51/200 (25%)
		ref|NP_001008713.1|	adrenergics beta-1-s receptor	Canis lupus familiaris	473	7e-14	Method: Composition-based stats.	53/209 (25%)
		ref|XP_001352884.2|	GA20386	Drosophila pseudoobscura pseudoobscura	625	8e-14	Method: Composition-based stats.	54/205 (26%)
mk4.014950.00.01	291
		ref|NP_524525.3|	neuropeptide Y receptor-like	Drosophila melanogaster	464	3e-16	Method: Composition-based stats.	52/193 (26%)
		ref|XP_002041448.1|	GM10359	Drosophila sechellia	383	6e-16	Method: Composition-based stats.	52/192 (27%)
		ref|XP_002105117.1|	GD21321	Drosophila simulans	445	9e-16	Method: Composition-based stats.	52/192 (27%)
		ref|XP_001964603.1|	GF23267	Drosophila ananassae	345	2e-15	Method: Composition-based stats.	54/197 (27%)
		ref|XP_002070418.1|	GK11038	Drosophila willistoni	387	4e-15	Method: Composition-based stats.	54/192 (28%)
mk4.009526.00.01	327
		ref|XP_001511798.1|	PREDICTED: similar to Gpr65 protein	Ornithorhynchus anatinus	340	7e-05	Method: Composition-based stats.	57/268 (21%)
		ref|NP_001018484.1|	hypothetical protein LOC553675	Danio rerio	342	0.0001	Method: Composition-based stats.	64/297 (21%)
		ref|XP_786973.2|	PREDICTED: similar to ecdysis triggering hormone receptor subtype-As	Strongylocentrotus purpuratus	441	0.0005	Method: Composition-based stats.	72/322 (22%)
		ref|NP_999294.1|	CysLT1 receptor	Sus scrofa	340	0.0008	Method: Composition-based stats.	61/294 (20%)
		ref|XP_001628116.1|	predicted protein	Nematostella vectensis	510	0.001	Method: Composition-based stats.	37/130 (28%)
mk4.012183.00.01	509
		ref|NP_001014983.1|	D2-like dopamine receptor	Apis mellifera	694	2e-33	Method: Composition-based stats.	66/131 (50%)
		ref|XP_969037.2|	PREDICTED: similar to Dopamine 2-like receptor CG33517-PAs	Tribolium castaneum	453	4e-33	Method: Composition-based stats.	68/129 (52%)
		ref|XP_002100955.1|	GE17345	Drosophila yakuba	882	5e-33	Method: Composition-based stats.	65/136 (47%)
		ref|XP_001354951.2|	GA14269	Drosophila pseudoobscura pseudoobscura	882	6e-33	Method: Composition-based stats.	65/136 (47%)
		ref|XP_002022510.1|	GL12926	Drosophila persimilis	883	7e-33	Method: Composition-based stats.	65/136 (47%)
mk4.006503.02.01	238
		ref|XP_002211426.1|	hypothetical protein BRAFLDRAFT_73899	Branchiostoma floridae	343	6e-29	Method: Composition-based stats.	61/196 (31%)
		ref|XP_002204421.1|	hypothetical protein BRAFLDRAFT_66923	Branchiostoma floridae	368	2e-28	Method: Composition-based stats.	61/185 (32%)
		ref|XP_002130281.1|	PREDICTED: similar to Mel-1c(a) melatonin receptor	Cionasintestinalis	382	3e-28	Method: Composition-based stats.	66/194 (34%)
		ref|XP_001199738.1|	PREDICTED: similar to Mel-1c melatonin receptor	Strongylocentrotusspurpuratus	379	2e-27	Method: Composition-based stats.	68/221 (30%)
		ref|XP_002248108.1|	hypothetical protein BRAFLDRAFT_138984	Branchiostoma floridae	276	3e-27	Method: Composition-based stats.	64/189 (33%)
mk4.002521.02.01	335
		ref|NP_001117844.1|	dopamine D2 receptor 2	Oncorhynchus mykiss	464	2e-25	Method: Composition-based stats.	57/107 (53%)
		ref|NP_922917.1|	dopamine receptor D2 like	Danio rerio	437	2e-25	Method: Composition-based stats.	53/107 (49%)
		ref|NP_001117843.1|	dopamine D2 receptor 1	Oncorhynchus mykiss	461	3e-25	Method: Composition-based stats.	57/107 (53%)
		ref|NP_922918.1|	dopamine receptor D2b	Danio rerio	452	8e-25	Method: Composition-based stats.	54/107 (50%)
		ref|NP_898891.1|	dopamine receptor D2a	Danio rerio	448	3e-24	Method: Composition-based stats.	55/107 (51%)
mk4.017782.00.01	278
		ref|XP_001953970.1|	GF16972	Drosophila ananassae	1007	5e-66	Method: Composition-based stats.	114/226 (50%)
		ref|XP_001999024.1|	GI23301	Drosophila mojavensis	997	5e-66	Method: Composition-based stats.	113/226 (50%)
		ref|XP_002053942.1|	GJ24157	Drosophila virilis	998	1e-65	Method: Composition-based stats.	113/226 (50%)
		ref|XP_001606246.1|	PREDICTED: similar to g-protein-linked acetylcholine receptorsgar-2a	Nasonia vitripennis	988	2e-65	Method: Composition-based stats.	116/226 (51%)
		ref|XP_001990279.1|	GH18320	Drosophila grimshawi	1004	2e-65	Method: Composition-based stats.	113/226 (50%)
mk4.022218.00.01	344
		ref|XP_001688615.1|	putative GPCR class a orphan receptor 17 (AGAP005001-PA)	Anophelessgambiae str. PEST	460	1e-16	Method: Composition-based stats.	94/375 (25%)
		ref|XP_969392.1|	PREDICTED: similar to putative GPCR class a orphan receptor 1s(AGAP001862-PA)	Tribolium castaneum	418	8e-15	Method: Composition-based stats.	83/339 (24%)
		ref|NP_990261.1|	thyrotropin-releasing hormone receptor	Gallus gallus	395	1e-14	Method: Composition-based stats.	82/328 (25%)
		ref|XP_001355639.2|	GA20007	Drosophila pseudoobscura pseudoobscura	762	2e-14	Method: Composition-based stats.	48/147 (32%)
		ref|XP_585978.3|	PREDICTED: similar to hCG1785352	Bos taurus	1071	3e-14	Method: Composition-based stats.	85/347 (24%)
mk4.016353.01.01	291
		ref|NP_524525.3|	neuropeptide Y receptor-like	Drosophila melanogaster	464	9e-16	Method: Composition-based stats.	52/193 (26%)
		ref|XP_002041448.1|	GM10359	Drosophila sechellia	383	1e-15	Method: Composition-based stats.	52/192 (27%)
		ref|XP_002105117.1|	GD21321	Drosophila simulans	445	2e-15	Method: Composition-based stats.	52/192 (27%)
		ref|XP_001964603.1|	GF23267	Drosophila ananassae	345	3e-15	Method: Composition-based stats.	54/197 (27%)
		ref|XP_002070418.1|	GK11038	Drosophila willistoni	387	5e-15	Method: Composition-based stats.	56/192 (29%)
mk4.000130.16.01	306
		ref|NP_001011565.1|	octopamine receptor	Apis mellifera	587	7e-37	Method: Composition-based stats.	101/276 (36%)
		ref|XP_001668964.1|	Hypothetical protein CBG12758	Caenorhabditis briggsae AF16	620	7e-35	Method: Composition-based stats.	90/251 (35%)
		ref|NP_491954.1|	SERotonin/octopamine receptor family member (ser-3)	Caenorhabditisselegans	610	8e-35	Method: Composition-based stats.	89/242 (36%)
		ref|XP_970007.2|	PREDICTED: similar to octopamine receptor	Tribolium castaneum	563	2e-34	Method: Composition-based stats.	88/214 (41%)
		ref|XP_311113.3|	putative octopamine receptor 1 (AGAP000045-PA)	Anopheles gambiaesstr. PEST	526	4e-34	Method: Composition-based stats.	81/190 (42%)
mk4.008555.00.01	331
		ref|XP_001638147.1|	predicted protein	Nematostella vectensis	366	4e-05	Method: Composition-based stats.	53/221 (23%)
		ref|NP_509470.2|	hypothetical protein F53A9.5	Caenorhabditis elegans	305	0.0001	Method: Composition-based stats.	36/127 (28%)
		ref|NP_501332.1|	hypothetical protein F57H12.4	Caenorhabditis elegans	454	0.0002	Method: Composition-based stats.	47/211 (22%)
		ref|XP_001671380.1|	Hypothetical protein CBG17721	Caenorhabditis briggsae AF16	343	0.0008	Method: Composition-based stats.	21/51 (41%)
		ref|NP_510842.2|	hypothetical protein F39B3.2	Caenorhabditis elegans	414	0.001	Method: Composition-based stats.	50/221 (22%)
mk4.033855.01.01	243
		ref|XP_002247822.1|	hypothetical protein BRAFLDRAFT_138875	Branchiostoma floridae	219	8e-33	Method: Composition-based stats.	82/203 (40%)
		ref|XP_002203486.1|	hypothetical protein BRAFLDRAFT_174934	Branchiostoma floridae	283	6e-30	Method: Composition-based stats.	77/205 (37%)
		ref|XP_395084.3|	PREDICTED: similar to Neuropeptide Y receptor-like CG5811-PA	Apissmellifera	768	4e-26	Method: Composition-based stats.	62/181 (34%)
		ref|XP_002223671.1|	hypothetical protein BRAFLDRAFT_59594	Branchiostoma floridae	327	5e-26	Method: Composition-based stats.	66/201 (32%)
		ref|XP_002238139.1|	hypothetical protein BRAFLDRAFT_61467	Branchiostoma floridae	327	5e-26	Method: Composition-based stats.	66/201 (32%)
mk4.000160.15.01	326
		ref|XP_001199666.1|	PREDICTED: hypothetical protein	Strongylocentrotus purpuratus	378	1e-09	Method: Composition-based stats.	76/322 (23%)
		ref|XP_780985.1|	PREDICTED: similar to kappa opioid receptor	Strongylocentrotusspurpuratus	335	6e-08	Method: Composition-based stats.	66/295 (22%)
		ref|XP_002224720.1|	hypothetical protein BRAFLDRAFT_87109	Branchiostoma floridae	405	2e-07	Method: Composition-based stats.	64/311 (20%)
		ref|XP_309589.1|	putative glyco-protein hormone fsh-like receptor (AGAP004035-PA)s	Anopheles gambiae str. PEST	814	3e-07	Method: Composition-based stats.	64/284 (22%)
		ref|XP_001849235.1|	leucine-rich transmembrane protein	Culex quinquefasciatus	841	8e-07	Method: Composition-based stats.	79/325 (24%)
mk4.000787.05.01	310
		ref|XP_001630298.1|	predicted protein	Nematostella vectensis	290	9e-08	Method: Composition-based stats.	54/211 (25%)
		ref|XP_785292.1|	PREDICTED: similar to G-protein coupled receptors	Strongylocentrotus purpuratus	342	2e-07	Method: Composition-based stats.	64/296 (21%)
		ref|XP_001199666.1|	PREDICTED: hypothetical protein	Strongylocentrotus purpuratus	378	2e-07	Method: Composition-based stats.	65/296 (21%)
		ref|XP_001198071.1|	PREDICTED: similar to dopamine D1B receptor	Strongylocentrotusspurpuratus	459	2e-07	Method: Composition-based stats.	65/289 (22%)
		ref|XP_001197866.1|	PREDICTED: similar to beta1 adrenergic receptor	Strongylocentrotusspurpuratus	340	1e-06	Method: Composition-based stats.	54/202 (26%)
mk4.005268.02.01	357
		ref|XP_001917259.1|	PREDICTED: similar to Probable G-protein coupled receptor 4s(G-protein coupled receptor 19)	Equus caballus	359	9e-08	Method: Composition-based stats.	36/120 (30%)
		ref|XP_001110728.1|	PREDICTED: G protein-coupled receptor 4	Macaca mulatta	362	1e-07	Method: Composition-based stats.	34/125 (27%)
		ref|NP_005273.1|	G protein-coupled receptor 4	Homo sapiens	362	1e-07	Method: Composition-based stats.	34/119 (28%)
		ref|NP_001069051.1|	G protein-coupled receptor 4	Bos taurus	362	2e-07	Method: Composition-based stats.	34/119 (28%)
		ref|XP_541555.1|	PREDICTED: similar to Probable G-protein coupled receptor GPR4s(GPR19)	Canis familiaris	363	2e-07	Method: Composition-based stats.	34/119 (28%)
mk4.000992.05.01	311
		ref|XP_970007.2|	PREDICTED: similar to octopamine receptor	Tribolium castaneum	563	4e-24	Method: Composition-based stats.	73/221 (33%)
		ref|NP_001091748.1|	octopamine receptor	Bombyx mori	507	3e-23	Method: Composition-based stats.	71/222 (31%)
		ref|NP_001011565.1|	octopamine receptor	Apis mellifera	587	5e-23	Method: Composition-based stats.	82/229 (35%)
		ref|XP_311113.3|	putative octopamine receptor 1 (AGAP000045-PA)	Anopheles gambiaesstr. PEST	526	6e-23	Method: Composition-based stats.	70/204 (34%)
		ref|XP_001668964.1|	Hypothetical protein CBG12758	Caenorhabditis briggsae AF16	620	1e-22	Method: Composition-based stats.	69/231 (29%)
mk4.006097.03.01	360
		ref|XP_969392.1|	PREDICTED: similar to putative GPCR class a orphan receptor 1s(AGAP001862-PA)	Tribolium castaneum	418	3e-20	Method: Composition-based stats.	78/330 (23%)
		ref|XP_001647608.1|	somatostatin receptors putative	Aedes aegypti	471	2e-19	Method: Composition-based stats.	80/368 (21%)
		ref|XP_001656764.1|	somatostatin receptors putative	Aedes aegypti	471	2e-19	Method: Composition-based stats.	80/368 (21%)
		ref|XP_001849293.1|	FMRFamide receptor	Culex quinquefasciatus	470	3e-19	Method: Composition-based stats.	80/343 (23%)
		ref|XP_001605409.1|	PREDICTED: similar to somatostatin receptors putative	Nasoniasvitripennis	472	2e-18	Method: Composition-based stats.	87/335 (25%)
mk4.024092.00.01	427
		ref|XP_001355711.2|	GA14126	Drosophila pseudoobscura pseudoobscura	491	1e-33	Method: Composition-based stats.	100/327 (30%)
		ref|XP_001963770.1|	GF21084	Drosophila ananassae	463	5e-33	Method: Composition-based stats.	97/324 (29%)
		ref|XP_001944453.1|	PREDICTED: similar to sex peptide receptor	Acyrthosiphon pisum	398	1e-32	Method: Composition-based stats.	104/318 (32%)
		ref|XP_002100008.1|	GE16407	Drosophila yakuba	437	1e-32	Method: Composition-based stats.	98/331 (29%)
		ref|XP_001992451.1|	GH24758	Drosophila grimshawi	505	1e-32	Method: Composition-based stats.	99/327 (30%)
mk4.002485.01.01	254
		ref|NP_001037811.1|	hypothetical protein LOC556431	Danio rerio	497	1e-33	Method: Composition-based stats.	77/197 (39%)
		ref|XP_687246.2|	PREDICTED: similar to thyrotropin-releasing hormone receptor 1s	Danio rerio	393	7e-32	Method: Composition-based stats.	85/222 (38%)
		ref|NP_001108160.1|	hypothetical LOC569382	Danio rerio	399	1e-31	Method: Composition-based stats.	77/193 (39%)
		ref|XP_001509314.1|	PREDICTED: similar to thyrotropin-releasing hormone receptor 2s	Ornithorhynchus anatinus	410	1e-31	Method: Composition-based stats.	74/193 (38%)
		ref|XP_001516760.1|	PREDICTED: similar to thyrotropin-releasing hormone receptorsspartial	Ornithorhynchus anatinus	263	4e-31	Method: Composition-based stats.	76/196 (38%)
mk4.006248.02.01	312
		ref|XP_971005.2|	PREDICTED: similar to trehalose receptor 1	Tribolium castaneum	343	4e-11	Method: Composition-based stats.	66/304 (21%)
		ref|XP_974272.1|	PREDICTED: similar to moody CG4322-PA	Tribolium castaneum	338	5e-10	Method: Composition-based stats.	65/306 (21%)
		ref|XP_002025816.1|	GL18324	Drosophila persimilis	380	2e-08	Method: Composition-based stats.	42/135 (31%)
		ref|XP_002056799.1|	GJ16684	Drosophila virilis	372	4e-08	Method: Composition-based stats.	39/123 (31%)
		ref|XP_001606666.1|	PREDICTED: similar to GA18100-PA	Nasonia vitripennis	597	4e-08	Method: Composition-based stats.	42/132 (31%)
mk4.008463.05.01	271
		ref|XP_002223530.1|	hypothetical protein BRAFLDRAFT_85775	Branchiostoma floridae	532	7e-22	Method: Composition-based stats.	64/218 (29%)
		ref|XP_002206548.1|	hypothetical protein BRAFLDRAFT_118983	Branchiostoma floridae	549	4e-21	Method: Composition-based stats.	64/219 (29%)
		ref|XP_002206544.1|	hypothetical protein BRAFLDRAFT_69164	Branchiostoma floridae	406	4e-20	Method: Composition-based stats.	64/219 (29%)
		ref|XP_001847815.1|	sulfakinin receptor	Culex quinquefasciatus	1037	1e-18	Method: Composition-based stats.	64/207 (30%)
		ref|XP_001500859.1|	PREDICTED: similar to Neuropeptide Y receptor type 2 (NPY2-R)s(NPY-Y2 receptor)	Equus caballus	381	1e-18	Method: Composition-based stats.	66/201 (32%)
mk4.007171.00.01	317
		ref|XP_001990151.1|	GH18390	Drosophila grimshawi	789	8e-10	Method: Composition-based stats.	72/330 (21%)
		ref|XP_001606684.1|	PREDICTED: similar to G-protein coupled octopamine receptors	Nasonia vitripennis	492	2e-09	Method: Composition-based stats.	48/191 (25%)
		ref|XP_001998889.1|	GI23382	Drosophila mojavensis	821	4e-09	Method: Composition-based stats.	72/329 (21%)
		ref|XP_794754.1|	PREDICTED: similar to trace amine receptor 3	Strongylocentrotusspurpuratus	365	3e-08	Method: Composition-based stats.	74/283 (26%)
		ref|XP_001199985.1|	PREDICTED: similar to adenosine-like receptor	Strongylocentrotusspurpuratus	401	3e-08	Method: Composition-based stats.	78/297 (26%)
mk4.000376.07.01	242
		ref|NP_001122233.1|	opsin 4a (melanopsin)	Danio rerio	593	2e-23	Method: Composition-based stats.	72/239 (30%)
		ref|XP_853735.1|	PREDICTED: similar to Opsin-4 (Melanopsin)	Canis familiaris	561	7e-23	Method: Composition-based stats.	72/218 (33%)
		ref|NP_001009325.1|	opsin 4	Felis catus	487	7e-23	Method: Composition-based stats.	68/221 (30%)
		ref|XP_002191992.1|	PREDICTED: opsin 4	Taeniopygia guttata	524	2e-22	Method: Composition-based stats.	70/221 (31%)
		ref|NP_989956.1|	putative photopigment melanopsin	Gallus gallus	543	3e-22	Method: Composition-based stats.	69/227 (30%)
mk4.016378.00.01	341
		ref|XP_001869051.1|	g-protein coupled receptor	Culex quinquefasciatus	290	4e-17	Method: Composition-based stats.	68/251 (27%)
		ref|XP_001358927.2|	GA11019	Drosophila pseudoobscura pseudoobscura	498	1e-16	Method: Composition-based stats.	69/257 (26%)
		ref|XP_002013289.1|	GL24052	Drosophila persimilis	498	2e-16	Method: Composition-based stats.	69/257 (26%)
		ref|XP_001999228.1|	GI24389	Drosophila mojavensis	513	8e-16	Method: Composition-based stats.	69/259 (26%)
		ref|XP_002058565.1|	GJ14245	Drosophila virilis	516	1e-15	Method: Composition-based stats.	73/254 (28%)
mk4.006883.00.01	248
		ref|XP_973937.1|	PREDICTED: similar to capa receptor-like GPCR	Tribolium castaneum	403	1e-26	Method: Composition-based stats.	84/259 (32%)
		ref|NP_001091702.1|	capa receptor-like GPCR	Apis mellifera	381	4e-26	Method: Composition-based stats.	83/243 (34%)
		ref|XP_001680745.1|	Hypothetical protein CBG06980	Caenorhabditis briggsae AF16	411	4e-25	Method: Composition-based stats.	82/266 (30%)
		ref|NP_001073563.2|	G protein-coupled receptor 27	Apis mellifera	459	5e-25	Method: Composition-based stats.	78/234 (33%)
		ref|XP_623966.1|	PREDICTED: similar to CG9918-PD	Apis mellifera	489	6e-25	Method: Composition-based stats.	83/242 (34%)
mk4.004515.01.01	320
		ref|XP_796286.1|	PREDICTED: similar to G-protein coupled receptor GPR54s	Strongylocentrotus purpuratus	393	3e-13	Method: Composition-based stats.	76/316 (24%)
		ref|XP_395084.3|	PREDICTED: similar to Neuropeptide Y receptor-like CG5811-PA	Apissmellifera	768	1e-12	Method: Composition-based stats.	63/293 (21%)
		ref|XP_001946360.1|	PREDICTED: similar to putative neuropeptide Y receptor 1s(AGAP000351-PB)	Acyrthosiphon pisum	435	2e-12	Method: Composition-based stats.	63/293 (21%)
		ref|XP_001946314.1|	PREDICTED: similar to putative neuropeptide Y receptor 1s(AGAP000351-PB)	Acyrthosiphon pisum	362	5e-12	Method: Composition-based stats.	64/288 (22%)
		ref|XP_001377081.1|	PREDICTED: similar to prolactin-releasing peptide receptors	Monodelphis domestica	382	7e-12	Method: Composition-based stats.	81/303 (26%)
mk4.000076.05.01	251
		ref|XP_002073927.1|	GK14374	Drosophila willistoni	985	7e-52	Method: Composition-based stats.	93/209 (44%)
		ref|XP_001953970.1|	GF16972	Drosophila ananassae	1007	2e-51	Method: Composition-based stats.	92/209 (44%)
		ref|XP_001358132.2|	GA26728	Drosophila pseudoobscura pseudoobscura	1045	5e-51	Method: Composition-based stats.	97/225 (43%)
		ref|XP_002053942.1|	GJ24157	Drosophila virilis	998	5e-51	Method: Composition-based stats.	92/209 (44%)
		ref|XP_001658680.1|	g-protein-linked acetylcholine receptor gar-2a	Aedes aegypti	958	7e-51	Method: Composition-based stats.	90/196 (45%)
mk4.019924.01.01	355
		ref|NP_001014760.1|	dopamine 2-like receptors isoform A	Drosophila melanogaster	461	3e-20	Method: Composition-based stats.	91/319 (28%)
		ref|XP_969037.2|	PREDICTED: similar to Dopamine 2-like receptor CG33517-PAs	Tribolium castaneum	453	1e-19	Method: Composition-based stats.	90/315 (28%)
		ref|NP_001106761.1|	dopamine receptor D2	Gallus gallus	437	3e-19	Method: Composition-based stats.	84/317 (26%)
		ref|NP_001027080.1|	dopamine 2-like receptors isoform E	Drosophila melanogaster	572	1e-18	Method: Composition-based stats.	98/333 (29%)
		ref|NP_001014983.1|	D2-like dopamine receptor	Apis mellifera	694	2e-18	Method: Composition-based stats.	63/179 (35%)
mk4.028245.00.01	238
		ref|NP_001127720.1|	neuropeptide receptor A22	Bombyx mori	394	1e-28	Method: Composition-based stats.	76/231 (32%)
		ref|XP_395084.3|	PREDICTED: similar to Neuropeptide Y receptor-like CG5811-PA	Apissmellifera	768	2e-28	Method: Composition-based stats.	66/222 (29%)
		ref|XP_001237302.1|	AGAP000351-PA	Anopheles gambiae str. PEST	640	8e-27	Method: Composition-based stats.	64/234 (27%)
		ref|XP_001653188.1|	neuropeptide y receptor (npy-r) (pr4 receptor)	Aedes aegypti	380	1e-26	Method: Composition-based stats.	68/233 (29%)
		ref|XP_783390.1|	PREDICTED: similar to tachykinin receptor	Strongylocentrotusspurpuratus	394	1e-26	Method: Composition-based stats.	67/221 (30%)
mk4.015479.00.01	206
		ref|XP_395084.3|	PREDICTED: similar to Neuropeptide Y receptor-like CG5811-PA	Apissmellifera	768	1e-27	Method: Composition-based stats.	74/212 (34%)
		ref|XP_001237302.1|	AGAP000351-PA	Anopheles gambiae str. PEST	640	3e-26	Method: Composition-based stats.	70/209 (33%)
		ref|XP_002053912.1|	GJ23080	Drosophila virilis	371	2e-25	Method: Composition-based stats.	70/211 (33%)
		ref|XP_001981605.1|	GG12147	Drosophila erecta	426	5e-25	Method: Composition-based stats.	68/210 (32%)
		ref|XP_001989734.1|	GH18630	Drosophila grimshawi	340	1e-24	Method: Composition-based stats.	71/210 (33%)
mk4.002150.00.01	360
		ref|XP_002001505.1|	GI10832	Drosophila mojavensis	787	1e-06	Method: Composition-based stats.	47/174 (27%)
		ref|XP_002126547.1|	PREDICTED: similar to type 3 somatostatin receptor	Cionasintestinalis	472	2e-06	Method: Composition-based stats.	59/251 (23%)
		ref|XP_002058467.1|	GJ14438	Drosophila virilis	817	5e-06	Method: Composition-based stats.	43/172 (25%)
		ref|NP_650966.2|	SIFamide receptors isoform A	Drosophila melanogaster	758	5e-06	Method: Composition-based stats.	47/177 (26%)
		ref|XP_002096536.1|	GE24999	Drosophila yakuba	769	6e-06	Method: Composition-based stats.	47/177 (26%)
mk4.000003.30.01	217
		ref|XP_395084.3|	PREDICTED: similar to Neuropeptide Y receptor-like CG5811-PA	Apissmellifera	768	5e-28	Method: Composition-based stats.	70/215 (32%)
		ref|XP_001981605.1|	GG12147	Drosophila erecta	426	2e-26	Method: Composition-based stats.	69/215 (32%)
		ref|XP_001946360.1|	PREDICTED: similar to putative neuropeptide Y receptor 1s(AGAP000351-PB)	Acyrthosiphon pisum	435	4e-26	Method: Composition-based stats.	70/220 (31%)
		ref|XP_002105117.1|	GD21321	Drosophila simulans	445	6e-25	Method: Composition-based stats.	71/218 (32%)
		ref|XP_002228143.1|	hypothetical protein BRAFLDRAFT_90683	Branchiostoma floridae	1010	6e-25	Method: Composition-based stats.	66/226 (29%)
mk4.012790.00.01	335
		ref|XP_001200403.1|	PREDICTED: similar to tachykinin receptor	Strongylocentrotusspurpuratus	350	1e-07	Method: Composition-based stats.	68/302 (22%)
		ref|XP_785011.1|	PREDICTED: similar to cholecystokinin receptor	Strongylocentrotusspurpuratus	252	2e-07	Method: Composition-based stats.	49/193 (25%)
		ref|XP_001197866.1|	PREDICTED: similar to beta1 adrenergic receptor	Strongylocentrotusspurpuratus	340	1e-05	Method: Composition-based stats.	64/300 (21%)
		ref|XP_001196391.1|	PREDICTED: similar to opioid receptor MU-1	Strongylocentrotusspurpuratus	353	2e-05	Method: Composition-based stats.	35/130 (26%)
		ref|XP_786144.2|	PREDICTED: similar to allatostatin receptors partials	Strongylocentrotus purpuratus	398	2e-05	Method: Composition-based stats.	31/119 (26%)
mk4.000518.03.01	259
		ref|NP_001118147.1|	alpha-1B adrenoceptor	Oncorhynchus mykiss	511	3e-17	Method: Composition-based stats.	57/227 (25%)
		ref|XP_527068.2|	PREDICTED: adrenergics beta-2-s receptors surface	Pan troglodytes	720	9e-17	Method: Composition-based stats.	74/288 (25%)
		ref|XP_001919091.1|	PREDICTED: adrenergic receptors beta 2	Danio rerio	456	2e-16	Method: Composition-based stats.	57/238 (23%)
		ref|NP_001036239.1|	adrenergics beta-2-s receptors surface	Macaca mulatta	415	1e-15	Method: Composition-based stats.	70/274 (25%)
		ref|NP_001009247.1|	adrenergics beta-2-s receptors surface	Felis catus	418	2e-15	Method: Composition-based stats.	73/285 (25%)
mk4.017192.00.01	360
		ref|XP_002001505.1|	GI10832	Drosophila mojavensis	787	1e-06	Method: Composition-based stats.	47/174 (27%)
		ref|XP_002126547.1|	PREDICTED: similar to type 3 somatostatin receptor	Cionasintestinalis	472	2e-06	Method: Composition-based stats.	59/251 (23%)
		ref|XP_002058467.1|	GJ14438	Drosophila virilis	817	5e-06	Method: Composition-based stats.	43/172 (25%)
		ref|NP_650966.2|	SIFamide receptors isoform A	Drosophila melanogaster	758	6e-06	Method: Composition-based stats.	47/177 (26%)
		ref|XP_002096536.1|	GE24999	Drosophila yakuba	769	7e-06	Method: Composition-based stats.	47/177 (26%)
mk4.002635.00.01	310
		ref|XP_795153.1|	PREDICTED: similar to dopamine receptor	Strongylocentrotusspurpuratus	411	5e-07	Method: Composition-based stats.	37/163 (22%)
		ref|XP_784811.1|	PREDICTED: similar to somatostatin receptor type twos	Strongylocentrotus purpuratus	344	4e-06	Method: Composition-based stats.	68/309 (22%)
		ref|XP_001199029.1|	PREDICTED: similar to putative beta-2 adrenergic receptors partials	Strongylocentrotus purpuratus	324	4e-06	Method: Composition-based stats.	35/110 (31%)
		ref|XP_001200125.1|	PREDICTED: similar to allatostatin receptor	Strongylocentrotusspurpuratus	398	1e-05	Method: Composition-based stats.	64/273 (23%)
		ref|XP_781653.2|	PREDICTED: similar to CCK-B/gastrin receptor	Strongylocentrotusspurpuratus	250	1e-05	Method: Composition-based stats.	43/174 (24%)
mk4.012893.00.01	239
		ref|XP_001947491.1|	PREDICTED: similar to SIFamide receptor	Acyrthosiphon pisum	440	1e-22	Method: Composition-based stats.	68/213 (31%)
		ref|XP_001942646.1|	PREDICTED: similar to g-protein coupled receptors partials	Acyrthosiphon pisum	449	1e-21	Method: Composition-based stats.	60/215 (27%)
		ref|XP_970225.1|	PREDICTED: similar to SIFamide receptor	Tribolium castaneum	436	1e-21	Method: Composition-based stats.	63/214 (29%)
		ref|XP_002203756.1|	hypothetical protein BRAFLDRAFT_66224	Branchiostoma floridae	440	1e-21	Method: Composition-based stats.	68/216 (31%)
		ref|XP_002240999.1|	hypothetical protein BRAFLDRAFT_103332	Branchiostoma floridae	458	2e-21	Method: Composition-based stats.	68/216 (31%)
mk4.006847.02.01	227
		ref|XP_002053912.1|	GJ23080	Drosophila virilis	371	4e-38	Method: Composition-based stats.	88/230 (38%)
		ref|XP_001999054.1|	GI24301	Drosophila mojavensis	463	1e-37	Method: Composition-based stats.	88/235 (37%)
		ref|XP_002070418.1|	GK11038	Drosophila willistoni	387	1e-37	Method: Composition-based stats.	87/230 (37%)
		ref|XP_001989734.1|	GH18630	Drosophila grimshawi	340	4e-37	Method: Composition-based stats.	86/230 (37%)
		ref|XP_002013005.1|	GL23895	Drosophila persimilis	405	3e-36	Method: Composition-based stats.	79/213 (37%)
mk4.000030.07.01	402
		ref|NP_032183.1|	G protein-coupled receptor 19	Mus musculus	409	1e-29	Method: Composition-based stats.	93/312 (29%)
		ref|NP_542146.1|	G protein-coupled receptor 19	Rattus norvegicus	415	2e-29	Method: Composition-based stats.	92/312 (29%)
		ref|XP_001496867.1|	PREDICTED: similar to hCG2039474	Equus caballus	465	4e-29	Method: Composition-based stats.	92/312 (29%)
		ref|XP_001153454.1|	PREDICTED: G protein-coupled receptor 19	Pan troglodytes	415	4e-29	Method: Composition-based stats.	94/312 (30%)
		ref|NP_001016208.1|	G protein-coupled receptor 19	Xenopus (Silurana) tropicalis	415	2e-28	Method: Composition-based stats.	88/315 (27%)
mk4.000152.09.01	261
		ref|XP_395084.3|	PREDICTED: similar to Neuropeptide Y receptor-like CG5811-PA	Apissmellifera	768	1e-37	Method: Composition-based stats.	83/227 (36%)
		ref|XP_001964603.1|	GF23267	Drosophila ananassae	345	2e-37	Method: Composition-based stats.	85/239 (35%)
		ref|XP_002105117.1|	GD21321	Drosophila simulans	445	4e-37	Method: Composition-based stats.	78/219 (35%)
		ref|XP_001981605.1|	GG12147	Drosophila erecta	426	7e-37	Method: Composition-based stats.	78/228 (34%)
		ref|XP_002041448.1|	GM10359	Drosophila sechellia	383	8e-37	Method: Composition-based stats.	78/218 (35%)
mk4.007776.00.01	396
		ref|XP_557644.3|	putative GPCR class a orphan receptor 18 (AGAP005002-PB)	Anophelessgambiae str. PEST	456	3e-18	Method: Composition-based stats.	78/331 (23%)
		ref|XP_557643.3|	putative GPCR class a orphan receptor 18 (AGAP005002-PA)	Anophelessgambiae str. PEST	502	7e-18	Method: Composition-based stats.	78/331 (23%)
		ref|XP_001688615.1|	putative GPCR class a orphan receptor 17 (AGAP005001-PA)	Anophelessgambiae str. PEST	460	3e-16	Method: Composition-based stats.	85/362 (23%)
		ref|XP_002007993.1|	GI13258	Drosophila mojavensis	471	2e-15	Method: Composition-based stats.	81/353 (22%)
		ref|XP_002029920.1|	GM25173	Drosophila sechellia	448	2e-15	Method: Composition-based stats.	83/362 (22%)
mk4.007868.03.01	267
		ref|XP_001606246.1|	PREDICTED: similar to g-protein-linked acetylcholine receptorsgar-2a	Nasonia vitripennis	988	1e-53	Method: Composition-based stats.	96/196 (48%)
		ref|XP_001650359.1|	g-protein-linked acetylcholine receptor gar-2a	Aedes aegypti	984	1e-53	Method: Composition-based stats.	101/213 (47%)
		ref|XP_001658680.1|	g-protein-linked acetylcholine receptor gar-2a	Aedes aegypti	958	2e-53	Method: Composition-based stats.	101/213 (47%)
		ref|XP_001842713.1|	muscarinic acetylcholine receptor gar-3	Culex quinquefasciatus	959	7e-53	Method: Composition-based stats.	95/202 (47%)
		ref|XP_001999024.1|	GI23301	Drosophila mojavensis	997	8e-53	Method: Composition-based stats.	94/196 (47%)
mk4.019356.00.01	251
		ref|NP_001037811.1|	hypothetical protein LOC556431	Danio rerio	497	2e-37	Method: Composition-based stats.	81/211 (38%)
		ref|NP_001108160.1|	hypothetical LOC569382	Danio rerio	399	2e-35	Method: Composition-based stats.	88/230 (38%)
		ref|XP_002191031.1|	PREDICTED: similar to thyrotropin-releasing hormone receptor 3s	Taeniopygia guttata	851	6e-34	Method: Composition-based stats.	79/191 (41%)
		ref|XP_001926824.1|	PREDICTED: similar to thyrotropin-releasing hormone receptor 3	Sussscrofa	685	2e-33	Method: Composition-based stats.	74/201 (36%)
		ref|XP_687246.2|	PREDICTED: similar to thyrotropin-releasing hormone receptor 1s	Danio rerio	393	2e-32	Method: Composition-based stats.	81/211 (38%)
mk4.009682.02.01	265
		ref|NP_497744.1|	hypothetical protein T27D1.3	Caenorhabditis elegans	356	2e-14	Method: Composition-based stats.	52/179 (29%)
		ref|XP_001665056.1|	hypothetical protein CBG09746	Caenorhabditis briggsae AF16	355	7e-13	Method: Composition-based stats.	37/86 (43%)
		ref|XP_973738.2|	PREDICTED: similar to orexin receptor-2	Tribolium castaneum	464	1e-11	Method: Composition-based stats.	60/234 (25%)
		ref|XP_783972.1|	PREDICTED: similar to thyrotropin-releasing hormone receptor 1s	Strongylocentrotus purpuratus	427	5e-10	Method: Composition-based stats.	68/252 (26%)
		ref|NP_001079099.1|	thyrotropin-releasing hormone receptor 2	Xenopus laevis	401	3e-09	Method: Composition-based stats.	53/189 (28%)
mk4.000341.05.01	353
		ref|XP_527068.2|	PREDICTED: adrenergics beta-2-s receptors surface	Pan troglodytes	720	2e-09	Method: Composition-based stats.	72/305 (23%)
		ref|NP_001036239.1|	adrenergics beta-2-s receptors surface	Macaca mulatta	415	6e-08	Method: Composition-based stats.	69/295 (23%)
		ref|XP_001503845.1|	PREDICTED: adrenergics beta-2-s receptors surface	Equus caballus	416	8e-08	Method: Composition-based stats.	67/293 (22%)
		ref|NP_031446.2|	adrenergic receptors beta 2	Mus musculus	418	9e-08	Method: Composition-based stats.	72/319 (22%)
		ref|NP_000015.1|	adrenergics beta-2-s receptors surface	Homo sapiens	413	1e-07	Method: Composition-based stats.	69/295 (23%)
mk4.028014.00.01	396
		ref|XP_557644.3|	putative GPCR class a orphan receptor 18 (AGAP005002-PB)	Anophelessgambiae str. PEST	456	2e-10	Method: Composition-based stats.	78/352 (22%)
		ref|XP_557643.3|	putative GPCR class a orphan receptor 18 (AGAP005002-PA)	Anophelessgambiae str. PEST	502	3e-10	Method: Composition-based stats.	76/349 (21%)
		ref|XP_001674426.1|	Hypothetical protein CBG19036	Caenorhabditis briggsae AF16	432	3e-10	Method: Composition-based stats.	72/266 (27%)
		ref|NP_504746.1|	hypothetical protein T19F4.1	Caenorhabditis elegans	432	4e-10	Method: Composition-based stats.	74/266 (27%)
		ref|XP_001946215.1|	PREDICTED: similar to putative GPCR class a orphan receptor 18s(AGAP005002-PB)	Acyrthosiphon pisum	405	7e-10	Method: Composition-based stats.	83/315 (26%)
mk4.010306.00.01	320
		ref|XP_321207.2|	putative GPCR class a orphan receptor 1 (AGAP001862-PA)	Anophelessgambiae str. PEST	493	4e-22	Method: Composition-based stats.	68/225 (30%)
		ref|XP_001849293.1|	FMRFamide receptor	Culex quinquefasciatus	470	1e-19	Method: Composition-based stats.	64/222 (28%)
		ref|XP_002047744.1|	GJ13605	Drosophila virilis	552	2e-18	Method: Composition-based stats.	73/287 (25%)
		ref|XP_001971329.1|	GG14896	Drosophila erecta	549	3e-18	Method: Composition-based stats.	64/223 (28%)
		ref|XP_002094162.1|	GE20350	Drosophila yakuba	548	3e-18	Method: Composition-based stats.	63/223 (28%)
mk4.002514.01.01	347
		ref|XP_002093270.1|	GE20863	Drosophila yakuba	460	7e-08	Method: Composition-based stats.	50/205 (24%)
		ref|XP_002084301.1|	GD14202	Drosophila simulans	479	2e-07	Method: Composition-based stats.	50/205 (24%)
		ref|XP_002029920.1|	GM25173	Drosophila sechellia	448	2e-07	Method: Composition-based stats.	50/205 (24%)
		ref|XP_001972207.1|	GG15397	Drosophila erecta	452	6e-07	Method: Composition-based stats.	49/190 (25%)
		ref|NP_001027122.2|	CG33696	Drosophila melanogaster	480	1e-06	Method: Composition-based stats.	44/199 (22%)
mk4.007538.01.01	319
		ref|XP_788210.1|	PREDICTED: similar to adenosine-like receptor	Strongylocentrotusspurpuratus	400	6e-11	Method: Composition-based stats.	70/305 (22%)
		ref|XP_001627130.1|	predicted protein	Nematostella vectensis	358	1e-09	Method: Composition-based stats.	59/224 (26%)
		ref|XP_785292.1|	PREDICTED: similar to G-protein coupled receptors	Strongylocentrotus purpuratus	342	8e-09	Method: Composition-based stats.	61/281 (21%)
		ref|XP_001640324.1|	predicted protein	Nematostella vectensis	341	2e-08	Method: Composition-based stats.	73/318 (22%)
		ref|XP_002213216.1|	hypothetical protein BRAFLDRAFT_214670	Branchiostoma floridae	320	2e-07	Method: Composition-based stats.	53/210 (25%)
mk4.004919.01.01	302
		ref|XP_395084.3|	PREDICTED: similar to Neuropeptide Y receptor-like CG5811-PA	Apissmellifera	768	2e-10	Method: Composition-based stats.	51/213 (23%)
		ref|XP_001946314.1|	PREDICTED: similar to putative neuropeptide Y receptor 1s(AGAP000351-PB)	Acyrthosiphon pisum	362	2e-09	Method: Composition-based stats.	53/242 (21%)
		ref|XP_001946360.1|	PREDICTED: similar to putative neuropeptide Y receptor 1s(AGAP000351-PB)	Acyrthosiphon pisum	435	3e-09	Method: Composition-based stats.	43/191 (22%)
		ref|XP_002229043.1|	hypothetical protein BRAFLDRAFT_91641	Branchiostoma floridae	377	5e-09	Method: Composition-based stats.	63/243 (25%)
		ref|XP_002229042.1|	hypothetical protein BRAFLDRAFT_91640	Branchiostoma floridae	377	1e-08	Method: Composition-based stats.	61/226 (26%)
mk4.001711.04.01	244
		ref|NP_001037811.1|	hypothetical protein LOC556431	Danio rerio	497	4e-27	Method: Composition-based stats.	71/199 (35%)
		ref|XP_687246.2|	PREDICTED: similar to thyrotropin-releasing hormone receptor 1s	Danio rerio	393	1e-26	Method: Composition-based stats.	69/185 (37%)
		ref|XP_539128.1|	PREDICTED: similar to thyrotropin-releasing hormone receptor	Canissfamiliaris	398	2e-26	Method: Composition-based stats.	75/224 (33%)
		ref|NP_990261.1|	thyrotropin-releasing hormone receptor	Gallus gallus	395	3e-26	Method: Composition-based stats.	71/185 (38%)
		ref|NP_038724.1|	thyrotropin releasing hormone receptor	Mus musculus	393	4e-26	Method: Composition-based stats.	69/185 (37%)
mk4.020400.00.01	211
		ref|XP_001514553.1|	PREDICTED: hypothetical protein	Ornithorhynchus anatinus	584	4e-27	Method: Composition-based stats.	55/105 (52%)
		ref|XP_546069.2|	PREDICTED: similar to Muscarinic acetylcholine receptor M3	Canissfamiliaris	652	5e-26	Method: Composition-based stats.	54/105 (51%)
		ref|XP_001948835.1|	PREDICTED: similar to putative muscarinic acetylcholine receptor 1s(AGAP010513-PA)	Acyrthosiphon pisum	598	1e-25	Method: Composition-based stats.	53/108 (49%)
		ref|NP_001116570.1|	cholinergic receptors muscarinic 3	Sus scrofa	590	2e-25	Method: Composition-based stats.	54/105 (51%)
		ref|NP_001125905.1|	cholinergic receptors muscarinic 3	Pongo abelii	590	2e-25	Method: Composition-based stats.	55/105 (52%)
mk4.013819.05.01	308
		ref|XP_001603891.1|	PREDICTED: similar to putative serotonin receptor	Nasoniasvitripennis	491	7e-29	Method: Composition-based stats.	63/127 (49%)
		ref|XP_308623.4|	putative serotonin 5HT-1a receptor (AGAP007136-PA)	Anophelessgambiae str. PEST	564	6e-24	Method: Composition-based stats.	57/129 (44%)
		ref|XP_972856.2|	PREDICTED: similar to putative serotonin receptor	Triboliumscastaneum	542	2e-23	Method: Composition-based stats.	57/127 (44%)
		ref|XP_393915.3|	PREDICTED: similar to SERotonin/octopamine receptor family members(ser-4)	Apis mellifera	379	2e-21	Method: Composition-based stats.	51/127 (40%)
		ref|XP_001374337.1|	PREDICTED: similar to 5-hydroxytryptamine 1b receptor	Monodelphissdomestica	661	2e-21	Method: Composition-based stats.	55/128 (42%)
mk4.020923.00.01	195
		ref|XP_001863397.1|	allatostatin receptor	Culex quinquefasciatus	235	2e-29	Method: Composition-based stats.	68/145 (46%)
		ref|XP_001952361.1|	PREDICTED: similar to allatostatin receptors partial	Acyrthosiphonspisum	353	2e-29	Method: Composition-based stats.	69/157 (43%)
		ref|XP_002055362.1|	GJ19325	Drosophila virilis	424	3e-29	Method: Composition-based stats.	65/157 (41%)
		ref|XP_001992426.1|	GH24210	Drosophila grimshawi	436	4e-29	Method: Composition-based stats.	64/157 (40%)
		ref|XP_002010263.1|	GI15835	Drosophila mojavensis	345	5e-29	Method: Composition-based stats.	65/157 (41%)
mk4.013492.00.01	417
		ref|XP_002232678.1|	hypothetical protein BRAFLDRAFT_95278	Branchiostoma floridae	442	3e-12	Method: Composition-based stats.	53/129 (41%)
		ref|XP_001984199.1|	GH16314	Drosophila grimshawi	474	3e-11	Method: Composition-based stats.	95/406 (23%)
		ref|XP_557644.3|	putative GPCR class a orphan receptor 18 (AGAP005002-PB)	Anophelessgambiae str. PEST	456	1e-10	Method: Composition-based stats.	86/385 (22%)
		ref|XP_557643.3|	putative GPCR class a orphan receptor 18 (AGAP005002-PA)	Anophelessgambiae str. PEST	502	8e-10	Method: Composition-based stats.	82/352 (23%)
		ref|XP_002207574.1|	hypothetical protein BRAFLDRAFT_70161	Branchiostoma floridae	348	2e-09	Method: Composition-based stats.	44/108 (40%)
mk4.000646.00.01	293
		ref|XP_785011.1|	PREDICTED: similar to cholecystokinin receptor	Strongylocentrotusspurpuratus	252	2e-08	Method: Composition-based stats.	45/184 (24%)
		ref|XP_001197866.1|	PREDICTED: similar to beta1 adrenergic receptor	Strongylocentrotusspurpuratus	340	1e-07	Method: Composition-based stats.	55/274 (20%)
		ref|XP_001197558.1|	PREDICTED: similar to CG2872-PC	Strongylocentrotus purpuratus	248	4e-07	Method: Composition-based stats.	35/136 (25%)
		ref|XP_781653.2|	PREDICTED: similar to CCK-B/gastrin receptor	Strongylocentrotusspurpuratus	250	7e-07	Method: Composition-based stats.	43/187 (22%)
		ref|XP_001199029.1|	PREDICTED: similar to putative beta-2 adrenergic receptors partials	Strongylocentrotus purpuratus	324	3e-06	Method: Composition-based stats.	44/199 (22%)
mk4.030476.00.01	307
		ref|XP_321207.2|	putative GPCR class a orphan receptor 1 (AGAP001862-PA)	Anophelessgambiae str. PEST	493	6e-14	Method: Composition-based stats.	76/315 (24%)
		ref|XP_001656764.1|	somatostatin receptors putative	Aedes aegypti	471	2e-12	Method: Composition-based stats.	73/298 (24%)
		ref|XP_001647608.1|	somatostatin receptors putative	Aedes aegypti	471	2e-12	Method: Composition-based stats.	73/298 (24%)
		ref|XP_001849293.1|	FMRFamide receptor	Culex quinquefasciatus	470	5e-12	Method: Composition-based stats.	74/315 (23%)
		ref|XP_001624016.1|	predicted protein	Nematostella vectensis	297	1e-11	Method: Composition-based stats.	69/279 (24%)
mk4.016023.00.01	266
		ref|XP_002058565.1|	GJ14245	Drosophila virilis	516	4e-16	Method: Composition-based stats.	72/257 (28%)
		ref|XP_001999228.1|	GI24389	Drosophila mojavensis	513	2e-15	Method: Composition-based stats.	70/257 (27%)
		ref|XP_001358927.2|	GA11019	Drosophila pseudoobscura pseudoobscura	498	1e-14	Method: Composition-based stats.	68/257 (26%)
		ref|XP_002013289.1|	GL24052	Drosophila persimilis	498	2e-14	Method: Composition-based stats.	68/257 (26%)
		ref|XP_001996066.1|	GH14016	Drosophila grimshawi	511	2e-14	Method: Composition-based stats.	70/257 (27%)
mk4.007964.02.01	210
		ref|XP_853735.1|	PREDICTED: similar to Opsin-4 (Melanopsin)	Canis familiaris	561	2e-30	Method: Composition-based stats.	60/193 (31%)
		ref|XP_001925201.1|	PREDICTED: similar to opsin 4 isoform 1	Sus scrofa	478	2e-29	Method: Composition-based stats.	61/193 (31%)
		ref|XP_001501116.2|	PREDICTED: similar to opsin 4 isoform 2	Equus caballus	537	4e-29	Method: Composition-based stats.	61/204 (29%)
		ref|XP_002191992.1|	PREDICTED: opsin 4	Taeniopygia guttata	524	9e-29	Method: Composition-based stats.	66/193 (34%)
		ref|XP_001377369.1|	PREDICTED: similar to melanopsin	Monodelphis domestica	595	1e-28	Method: Composition-based stats.	60/179 (33%)
mk4.000617.01.01	360
		ref|XP_002232643.1|	hypothetical protein BRAFLDRAFT_95277	Branchiostoma floridae	434	2e-14	Method: Composition-based stats.	74/270 (27%)
		ref|NP_001127716.1|	neuropeptide receptor A18	Bombyx mori	366	1e-13	Method: Composition-based stats.	73/307 (23%)
		ref|XP_001946215.1|	PREDICTED: similar to putative GPCR class a orphan receptor 18s(AGAP005002-PB)	Acyrthosiphon pisum	405	2e-13	Method: Composition-based stats.	67/253 (26%)
		ref|XP_557644.3|	putative GPCR class a orphan receptor 18 (AGAP005002-PB)	Anophelessgambiae str. PEST	456	2e-12	Method: Composition-based stats.	71/262 (27%)
		ref|XP_557643.3|	putative GPCR class a orphan receptor 18 (AGAP005002-PA)	Anophelessgambiae str. PEST	502	3e-12	Method: Composition-based stats.	68/258 (26%)
mk4.011509.03.01	461
		ref|XP_321207.2|	putative GPCR class a orphan receptor 1 (AGAP001862-PA)	Anophelessgambiae str. PEST	493	1e-21	Method: Composition-based stats.	91/352 (25%)
		ref|XP_001605409.1|	PREDICTED: similar to somatostatin receptors putative	Nasoniasvitripennis	472	2e-21	Method: Composition-based stats.	90/352 (25%)
		ref|XP_969392.1|	PREDICTED: similar to putative GPCR class a orphan receptor 1s(AGAP001862-PA)	Tribolium castaneum	418	5e-21	Method: Composition-based stats.	91/352 (25%)
		ref|XP_001849293.1|	FMRFamide receptor	Culex quinquefasciatus	470	3e-20	Method: Composition-based stats.	96/367 (26%)
		ref|XP_001647608.1|	somatostatin receptors putative	Aedes aegypti	471	2e-19	Method: Composition-based stats.	92/359 (25%)
mk4.012790.01.01	339
		ref|XP_002031722.1|	GM26156	Drosophila sechellia	528	6e-09	Method: Composition-based stats.	74/308 (24%)
		ref|NP_001097741.1|	Tachykinin-like receptor at 86Cs isoform B	Drosophilasmelanogaster	555	9e-09	Method: Composition-based stats.	74/308 (24%)
		ref|XP_001980652.1|	GG17272	Drosophila erecta	506	3e-08	Method: Composition-based stats.	74/308 (24%)
		ref|XP_002103960.1|	GD20709	Drosophila simulans	504	3e-08	Method: Composition-based stats.	74/308 (24%)
		ref|NP_524304.2|	Tachykinin-like receptor at 86Cs isoform A	Drosophilasmelanogaster	504	4e-08	Method: Composition-based stats.	74/308 (24%)
mk4.025352.00.01	591
		ref|NP_001096443.1|	hypothetical protein LOC100125055	Xenopus (Silurana) tropicalis	369	1e-10	Method: Composition-based stats.	69/281 (24%)
		ref|NP_001121535.1|	galanin receptor 2	Gallus gallus	371	4e-08	Method: Composition-based stats.	69/319 (21%)
		ref|XP_002195920.1|	PREDICTED: galanin receptor 3	Taeniopygia guttata	415	1e-07	Method: Composition-based stats.	65/281 (23%)
		ref|NP_647711.1|	dromyosuppressin receptor 2s isoform A	Drosophila melanogaster	488	1e-07	Method: Composition-based stats.	47/172 (27%)
		ref|XP_001339169.1|	PREDICTED: hypothetical protein	Danio rerio	378	1e-07	Method: Composition-based stats.	71/281 (25%)
mk4.004167.00.01	260
		ref|NP_001016013.1|	hypothetical protein LOC548767	Xenopus (Silurana) tropicalis	295	3e-13	Method: Composition-based stats.	55/184 (29%)
		ref|NP_033128.1|	retinal pigment epithelium derived rhodopsin homolog	Mus musculus	337	3e-13	Method: Composition-based stats.	62/230 (26%)
		ref|XP_546190.2|	PREDICTED: similar to RPE-retinal G protein-coupled receptorsisoform 1	Canis familiaris	291	4e-13	Method: Composition-based stats.	57/187 (30%)
		ref|XP_001503570.1|	PREDICTED: similar to Visual pigment-like receptor peropsin	Equusscaballus	337	4e-13	Method: Composition-based stats.	49/188 (26%)
		ref|NP_001122233.1|	opsin 4a (melanopsin)	Danio rerio	593	4e-13	Method: Composition-based stats.	60/218 (27%)
mk4.000699.11.01	308
		ref|XP_001382096.1|	PREDICTED: similar to somatostatin receptor 4s	Monodelphissdomestica	395	1e-09	Method: Composition-based stats.	72/302 (23%)
		ref|XP_525282.1|	PREDICTED: somatostatin receptor 4	Pan troglodytes	388	5e-09	Method: Composition-based stats.	67/288 (23%)
		ref|NP_033245.2|	somatostatin receptor 4	Mus musculus	385	1e-08	Method: Composition-based stats.	68/289 (23%)
		ref|XP_001095303.1|	PREDICTED: somatostatin receptor 4	Macaca mulatta	388	1e-08	Method: Composition-based stats.	69/288 (23%)
		ref|NP_037168.1|	somatostatin receptor 4	Rattus norvegicus	384	1e-08	Method: Composition-based stats.	68/289 (23%)
mk4.000596.05.01	315
		ref|XP_001627130.1|	predicted protein	Nematostella vectensis	358	3e-08	Method: Composition-based stats.	57/218 (26%)
		ref|XP_001341328.2|	PREDICTED: similar to galanin receptor 2	Danio rerio	703	6e-08	Method: Composition-based stats.	79/325 (24%)
		ref|XP_781653.2|	PREDICTED: similar to CCK-B/gastrin receptor	Strongylocentrotusspurpuratus	250	9e-08	Method: Composition-based stats.	46/205 (22%)
		ref|XP_001641088.1|	predicted protein	Nematostella vectensis	324	1e-07	Method: Composition-based stats.	70/280 (25%)
		ref|XP_002187301.1|	PREDICTED: hypothetical protein	Taeniopygia guttata	632	1e-07	Method: Composition-based stats.	66/293 (22%)
mk4.002457.00.01	320
		ref|NP_504746.1|	hypothetical protein T19F4.1	Caenorhabditis elegans	432	1e-09	Method: Composition-based stats.	63/307 (20%)
		ref|XP_002232678.1|	hypothetical protein BRAFLDRAFT_95278	Branchiostoma floridae	442	6e-09	Method: Composition-based stats.	40/121 (33%)
		ref|NP_504747.1|	hypothetical protein T19F4.1	Caenorhabditis elegans	402	6e-09	Method: Composition-based stats.	63/307 (20%)
		ref|XP_001674426.1|	Hypothetical protein CBG19036	Caenorhabditis briggsae AF16	432	9e-09	Method: Composition-based stats.	64/308 (20%)
		ref|NP_001127716.1|	neuropeptide receptor A18	Bombyx mori	366	1e-08	Method: Composition-based stats.	71/321 (22%)
mk4.000600.00.01	372
		ref|XP_001381589.1|	PREDICTED: similar to G protein-coupled receptor 31	Monodelphissdomestica	333	0.0003	Method: Composition-based stats.	68/284 (23%)
		ref|NP_505301.1|	hypothetical protein K06C4.8	Caenorhabditis elegans	355	0.002	Method: Composition-based stats.	47/208 (22%)
		ref|XP_002048373.1|	GJ13930	Drosophila virilis	494	0.003	Method: Composition-based stats.	43/200 (21%)
		ref|XP_001985521.1|	GH14454	Drosophila grimshawi	501	0.004	Method: Composition-based stats.	44/200 (22%)
		ref|XP_001972838.1|	GG13659	Drosophila erecta	483	0.004	Method: Composition-based stats.	43/200 (21%)
mk4.022227.01.01	352
		ref|XP_001365641.1|	PREDICTED: similar to neuropeptide S receptor	Monodelphissdomestica	443	7e-05	Method: Composition-based stats.	50/206 (24%)
		ref|NP_503804.2|	Serpentine Receptors class W family member (srw-142)s	Caenorhabditis elegans	361	0.0001	Method: Composition-based stats.	63/250 (25%)
		ref|NP_001003037.1|	melanin-concentrating hormone receptor 2	Canis lupus familiaris	330	0.0003	Method: Composition-based stats.	61/253 (24%)
		ref|NP_503797.1|	Serpentine Receptors class W family member (srw-141)s	Caenorhabditis elegans	361	0.0004	Method: Composition-based stats.	62/250 (24%)
		ref|XP_001168686.1|	PREDICTED: G protein-coupled receptor for asthma susceptibilitysisoform 1	Pan troglodytes	366	0.0004	Method: Composition-based stats.	47/206 (22%)
mk4.004400.01.01	317
		ref|XP_001197866.1|	PREDICTED: similar to beta1 adrenergic receptor	Strongylocentrotusspurpuratus	340	2e-09	Method: Composition-based stats.	68/285 (23%)
		ref|XP_788210.1|	PREDICTED: similar to adenosine-like receptor	Strongylocentrotusspurpuratus	400	4e-09	Method: Composition-based stats.	61/295 (20%)
		ref|XP_785292.1|	PREDICTED: similar to G-protein coupled receptors	Strongylocentrotus purpuratus	342	6e-09	Method: Composition-based stats.	62/287 (21%)
		ref|XP_781653.2|	PREDICTED: similar to CCK-B/gastrin receptor	Strongylocentrotusspurpuratus	250	1e-08	Method: Composition-based stats.	44/194 (22%)
		ref|XP_785011.1|	PREDICTED: similar to cholecystokinin receptor	Strongylocentrotusspurpuratus	252	1e-08	Method: Composition-based stats.	53/212 (25%)
mk4.017835.00.01	293
		ref|XP_321207.2|	putative GPCR class a orphan receptor 1 (AGAP001862-PA)	Anophelessgambiae str. PEST	493	7e-13	Method: Composition-based stats.	61/225 (27%)
		ref|XP_002009171.1|	GI11409	Drosophila mojavensis	534	7e-12	Method: Composition-based stats.	70/260 (26%)
		ref|XP_001849293.1|	FMRFamide receptor	Culex quinquefasciatus	470	1e-11	Method: Composition-based stats.	58/217 (26%)
		ref|XP_001897010.1|	G-protein coupled receptor	Brugia malayi	314	1e-11	Method: Composition-based stats.	51/195 (26%)
		ref|XP_001971329.1|	GG14896	Drosophila erecta	549	3e-11	Method: Composition-based stats.	69/256 (26%)
mk4.001491.09.01	305
		ref|XP_001197558.1|	PREDICTED: similar to CG2872-PC	Strongylocentrotus purpuratus	248	1e-07	Method: Composition-based stats.	60/199 (30%)
		ref|XP_001640050.1|	predicted protein	Nematostella vectensis	336	2e-06	Method: Composition-based stats.	52/203 (25%)
		ref|XP_001199029.1|	PREDICTED: similar to putative beta-2 adrenergic receptors partials	Strongylocentrotus purpuratus	324	4e-06	Method: Composition-based stats.	33/102 (32%)
		ref|XP_001640047.1|	predicted protein	Nematostella vectensis	301	6e-06	Method: Composition-based stats.	54/206 (26%)
		ref|XP_001197866.1|	PREDICTED: similar to beta1 adrenergic receptor	Strongylocentrotusspurpuratus	340	9e-06	Method: Composition-based stats.	63/273 (23%)
mk4.000489.00.01	304
		ref|XP_001946954.1|	PREDICTED: similar to putative tachykinin receptor 1s(AGAP002824-PA)	Acyrthosiphon pisum	451	1e-08	Method: Composition-based stats.	52/219 (23%)
		ref|XP_695673.2|	PREDICTED: similar to Gastrin-releasing peptide receptor (GRP-R)s(GRP-preferring bombesin receptor)	Danio rerio	376	2e-08	Method: Composition-based stats.	52/212 (24%)
		ref|XP_001948574.1|	PREDICTED: similar to bombesin receptor subtype-3	Acyrthosiphonspisum	407	1e-07	Method: Composition-based stats.	72/253 (28%)
		ref|XP_426167.1|	PREDICTED: similar to Neuromedin-B receptor (NMB-R)s(Neuromedin-B-preferring bombesin receptor)	Gallussgallus	388	3e-07	Method: Composition-based stats.	63/251 (25%)
		ref|XP_690325.1|	PREDICTED: neuromedin B receptor-like	Danio rerio	471	5e-07	Method: Composition-based stats.	59/216 (27%)
mk4.036740.00.01	210
		ref|XP_001650359.1|	g-protein-linked acetylcholine receptor gar-2a	Aedes aegypti	984	8e-50	Method: Composition-based stats.	91/171 (53%)
		ref|XP_001658680.1|	g-protein-linked acetylcholine receptor gar-2a	Aedes aegypti	958	1e-49	Method: Composition-based stats.	91/171 (53%)
		ref|XP_001842713.1|	muscarinic acetylcholine receptor gar-3	Culex quinquefasciatus	959	1e-49	Method: Composition-based stats.	91/171 (53%)
		ref|XP_001606246.1|	PREDICTED: similar to g-protein-linked acetylcholine receptorsgar-2a	Nasonia vitripennis	988	2e-49	Method: Composition-based stats.	87/171 (50%)
		ref|XP_001999024.1|	GI23301	Drosophila mojavensis	997	6e-49	Method: Composition-based stats.	88/171 (51%)
mk4.002411.02.01	286
		ref|NP_001127716.1|	neuropeptide receptor A18	Bombyx mori	366	5e-06	Method: Composition-based stats.	61/270 (22%)
		ref|XP_001491998.1|	PREDICTED: similar to EBV-induced G-protein coupled receptor 2s(EBI2)	Equus caballus	357	5e-05	Method: Composition-based stats.	53/210 (25%)
		ref|NP_031745.2|	chemokine (C-C motif) receptor 7	Mus musculus	378	6e-05	Method: Composition-based stats.	51/189 (26%)
		ref|NP_898852.2|	Epstein-Barr virus induced gene 2	Mus musculus	357	6e-05	Method: Composition-based stats.	50/210 (23%)
		ref|NP_955783.1|	chemokine (C-C motif) receptor 7	Rattus norvegicus	378	8e-05	Method: Composition-based stats.	50/190 (26%)
mk4.014245.00.01	268
		ref|XP_001202752.1|	PREDICTED: similar to G-protein coupled receptors	Strongylocentrotus purpuratus	427	1e-05	Method: Composition-based stats.	65/273 (23%)
		ref|XP_001510648.1|	PREDICTED: similar to neuropeptide Y receptor	Ornithorhynchussanatinus	388	0.0001	Method: Composition-based stats.	40/125 (32%)
		ref|XP_798329.1|	PREDICTED: hypothetical protein	Strongylocentrotus purpuratus	339	0.0004	Method: Composition-based stats.	57/259 (22%)
		ref|XP_002068208.1|	GK12785	Drosophila willistoni	616	0.0007	Method: Composition-based stats.	61/281 (21%)
		ref|XP_002195920.1|	PREDICTED: galanin receptor 3	Taeniopygia guttata	415	0.0007	Method: Composition-based stats.	45/157 (28%)
mk4.010792.03.01	174
		ref|XP_001601972.1|	PREDICTED: similar to ENSANGP00000011806	Nasonia vitripennis	372	4e-27	Method: Composition-based stats.	66/154 (42%)
		ref|XP_966794.1|	PREDICTED: similar to putative neuropeptide Y receptor 3s(AGAP012378-PA)	Tribolium castaneum	435	3e-26	Method: Composition-based stats.	62/169 (36%)
		ref|XP_001663694.1|	neuropeptide f receptor 76f	Aedes aegypti	529	5e-26	Method: Composition-based stats.	66/170 (38%)
		ref|XP_001658724.1|	neuropeptide f receptor 76f	Aedes aegypti	529	5e-26	Method: Composition-based stats.	66/170 (38%)
		ref|NP_001127708.1|	neuropeptide receptor A11	Bombyx mori	464	9e-26	Method: Composition-based stats.	65/160 (40%)
mk4.002427.04.01	225
		ref|XP_787756.2|	PREDICTED: hypothetical protein	Strongylocentrotus purpuratus	586	9e-18	Method: Composition-based stats.	61/178 (34%)
		ref|XP_001920042.1|	PREDICTED: similar to G protein-coupled receptor 103	Danio rerio	422	1e-13	Method: Composition-based stats.	52/182 (28%)
		ref|XP_783390.1|	PREDICTED: similar to tachykinin receptor	Strongylocentrotusspurpuratus	394	2e-13	Method: Composition-based stats.	44/174 (25%)
		ref|XP_002236869.1|	hypothetical protein BRAFLDRAFT_99334	Branchiostoma floridae	375	3e-13	Method: Composition-based stats.	57/172 (33%)
		ref|NP_608962.2|	CG34381s isoform A	Drosophila melanogaster	669	6e-13	Method: Composition-based stats.	56/185 (30%)
mk4.008907.01.01	347
		ref|XP_557644.3|	putative GPCR class a orphan receptor 18 (AGAP005002-PB)	Anophelessgambiae str. PEST	456	9e-16	Method: Composition-based stats.	93/353 (26%)
		ref|XP_557643.3|	putative GPCR class a orphan receptor 18 (AGAP005002-PA)	Anophelessgambiae str. PEST	502	2e-15	Method: Composition-based stats.	93/353 (26%)
		ref|NP_001127716.1|	neuropeptide receptor A18	Bombyx mori	366	6e-12	Method: Composition-based stats.	62/233 (26%)
		ref|XP_002234604.1|	hypothetical protein BRAFLDRAFT_232929	Branchiostoma floridae	304	1e-10	Method: Composition-based stats.	67/298 (22%)
		ref|XP_001946215.1|	PREDICTED: similar to putative GPCR class a orphan receptor 18s(AGAP005002-PB)	Acyrthosiphon pisum	405	2e-10	Method: Composition-based stats.	61/246 (24%)
mk4.007438.01.01	347
		ref|XP_557644.3|	putative GPCR class a orphan receptor 18 (AGAP005002-PB)	Anophelessgambiae str. PEST	456	5e-15	Method: Composition-based stats.	91/353 (25%)
		ref|XP_557643.3|	putative GPCR class a orphan receptor 18 (AGAP005002-PA)	Anophelessgambiae str. PEST	502	1e-14	Method: Composition-based stats.	91/353 (25%)
		ref|NP_001127716.1|	neuropeptide receptor A18	Bombyx mori	366	9e-12	Method: Composition-based stats.	63/235 (26%)
		ref|XP_002234604.1|	hypothetical protein BRAFLDRAFT_232929	Branchiostoma floridae	304	4e-10	Method: Composition-based stats.	66/298 (22%)
		ref|XP_001946215.1|	PREDICTED: similar to putative GPCR class a orphan receptor 18s(AGAP005002-PB)	Acyrthosiphon pisum	405	6e-10	Method: Composition-based stats.	61/246 (24%)
mk4.021981.00.01	316
		ref|XP_557644.3|	putative GPCR class a orphan receptor 18 (AGAP005002-PB)	Anophelessgambiae str. PEST	456	8e-12	Method: Composition-based stats.	66/229 (28%)
		ref|XP_557643.3|	putative GPCR class a orphan receptor 18 (AGAP005002-PA)	Anophelessgambiae str. PEST	502	2e-11	Method: Composition-based stats.	66/229 (28%)
		ref|XP_001688615.1|	putative GPCR class a orphan receptor 17 (AGAP005001-PA)	Anophelessgambiae str. PEST	460	3e-10	Method: Composition-based stats.	64/238 (26%)
		ref|XP_315104.2|	putative GPCR class a orphan receptor 17 (AGAP005001-PB)	Anophelessgambiae str. PEST	396	9e-10	Method: Composition-based stats.	64/257 (24%)
		ref|NP_001127716.1|	neuropeptide receptor A18	Bombyx mori	366	3e-09	Method: Composition-based stats.	63/249 (25%)
mk4.001919.01.01	249
		ref|NP_001037811.1|	hypothetical protein LOC556431	Danio rerio	497	1e-25	Method: Composition-based stats.	65/208 (31%)
		ref|XP_001369654.1|	PREDICTED: similar to thyrotropin-releasing hormone receptors	Monodelphis domestica	396	3e-25	Method: Composition-based stats.	75/230 (32%)
		ref|NP_990261.1|	thyrotropin-releasing hormone receptor	Gallus gallus	395	3e-24	Method: Composition-based stats.	67/204 (32%)
		ref|XP_001495334.1|	PREDICTED: similar to thyrotropin-releasing hormone receptor	Equusscaballus	398	3e-24	Method: Composition-based stats.	68/220 (30%)
		ref|NP_776628.1|	thyrotropin-releasing hormone receptor	Bos taurus	398	3e-24	Method: Composition-based stats.	66/212 (31%)
mk4.004572.01.01	265
		ref|XP_694953.2|	PREDICTED: similar to Leukotriene B4 receptor 1 (LTB4-R 1) (P2Yspurinoceptor 7) (P2Y7) (Chemoattractant receptor-like 1)s(G-protein coupled receptor 16)	Danio rerio	510	1e-05	Method: Composition-based stats.	55/207 (26%)
		ref|XP_001339588.1|	PREDICTED: similar to G protein-coupled receptor 68	Danio rerio	343	5e-05	Method: Composition-based stats.	34/129 (26%)
		ref|XP_001663694.1|	neuropeptide f receptor 76f	Aedes aegypti	529	6e-05	Method: Composition-based stats.	65/272 (23%)
		ref|XP_001658724.1|	neuropeptide f receptor 76f	Aedes aegypti	529	6e-05	Method: Composition-based stats.	65/272 (23%)
		ref|XP_320180.1|	putative neuropeptide Y receptor 3 (AGAP012378-PA)	Anophelessgambiae str. PEST	470	7e-05	Method: Composition-based stats.	63/281 (22%)
mk4.026702.00.01	299
		ref|XP_557644.3|	putative GPCR class a orphan receptor 18 (AGAP005002-PB)	Anophelessgambiae str. PEST	456	3e-19	Method: Composition-based stats.	77/287 (26%)
		ref|XP_557643.3|	putative GPCR class a orphan receptor 18 (AGAP005002-PA)	Anophelessgambiae str. PEST	502	7e-19	Method: Composition-based stats.	78/285 (27%)
		ref|NP_001027122.2|	CG33696	Drosophila melanogaster	480	1e-12	Method: Composition-based stats.	60/208 (28%)
		ref|XP_002084301.1|	GD14202	Drosophila simulans	479	2e-12	Method: Composition-based stats.	60/208 (28%)
		ref|XP_001972207.1|	GG15397	Drosophila erecta	452	5e-12	Method: Composition-based stats.	60/208 (28%)
mk4.005650.02.01	177
		ref|XP_001994504.1|	GH15850	Drosophila grimshawi	620	1e-34	Method: Composition-based stats.	70/125 (56%)
		ref|XP_002056770.1|	GJ24710	Drosophila virilis	578	6e-34	Method: Composition-based stats.	70/125 (56%)
		ref|XP_001979721.1|	GG16756	Drosophila erecta	631	6e-34	Method: Composition-based stats.	67/125 (53%)
		ref|NP_650652.1|	CG7431	Drosophila melanogaster	631	7e-34	Method: Composition-based stats.	67/125 (53%)
		ref|XP_002019421.1|	GL12239	Drosophila persimilis	674	7e-34	Method: Composition-based stats.	68/125 (54%)
mk4.031086.00.01	212
		ref|XP_001950091.1|	PREDICTED: similar to g-protein receptor	Acyrthosiphon pisum	564	2e-36	Method: Composition-based stats.	74/163 (45%)
		ref|XP_002070667.1|	GK10910	Drosophila willistoni	422	2e-34	Method: Composition-based stats.	74/169 (43%)
		ref|XP_968729.2|	PREDICTED: similar to pyrokinin-receptor-like G protein-coupledsreceptor	Tribolium castaneum	380	9e-34	Method: Composition-based stats.	75/181 (41%)
		ref|XP_002097916.1|	GE10064	Drosophila yakuba	432	1e-33	Method: Composition-based stats.	70/160 (43%)
		ref|XP_973937.1|	PREDICTED: similar to capa receptor-like GPCR	Tribolium castaneum	403	6e-33	Method: Composition-based stats.	74/182 (40%)
mk4.007494.05.01	293
		ref|XP_001499309.2|	PREDICTED: similar to G protein-coupled receptor 50	Equusscaballus	903	5e-16	Method: Composition-based stats.	65/259 (25%)
		ref|XP_549333.2|	PREDICTED: similar to Melatonin-related receptor (H9)	Canissfamiliaris	719	8e-16	Method: Composition-based stats.	65/259 (25%)
		ref|XP_001092026.1|	PREDICTED: G protein-coupled receptor 50	Macaca mulatta	628	2e-15	Method: Composition-based stats.	64/259 (24%)
		ref|NP_001009726.1|	G protein-coupled receptor 50	Ovis aries	575	2e-15	Method: Composition-based stats.	66/259 (25%)
		ref|NP_004215.2|	G protein-coupled receptor 50	Homo sapiens	617	2e-15	Method: Composition-based stats.	65/259 (25%)
mk4.017680.00.01	449
		ref|NP_001036929.1|	myosuppressin receptor	Bombyx mori	374	4e-27	Method: Composition-based stats.	106/355 (29%)
		ref|NP_001127710.1|	neuropeptide receptor A13	Bombyx mori	375	8e-27	Method: Composition-based stats.	104/348 (29%)
		ref|XP_001602251.1|	PREDICTED: similar to g-protein coupled receptor	Nasoniasvitripennis	408	3e-22	Method: Composition-based stats.	92/365 (25%)
		ref|XP_001841813.1|	g-protein coupled receptor	Culex quinquefasciatus	433	6e-22	Method: Composition-based stats.	92/362 (25%)
		ref|XP_314133.3|	AGAP005229-PA	Anopheles gambiae str. PEST	427	2e-19	Method: Composition-based stats.	99/373 (26%)
mk4.000131.00.01	394
		ref|XP_001849293.1|	FMRFamide receptor	Culex quinquefasciatus	470	8e-06	Method: Composition-based stats.	50/202 (24%)
		ref|NP_505300.1|	hypothetical protein K06C4.9	Caenorhabditis elegans	492	8e-06	Method: Composition-based stats.	72/327 (22%)
		ref|XP_321207.2|	putative GPCR class a orphan receptor 1 (AGAP001862-PA)	Anophelessgambiae str. PEST	493	8e-06	Method: Composition-based stats.	61/280 (21%)
		ref|XP_001674507.1|	Hypothetical protein CBG19128	Caenorhabditis briggsae AF16	387	8e-05	Method: Composition-based stats.	59/223 (26%)
		ref|NP_505301.1|	hypothetical protein K06C4.8	Caenorhabditis elegans	355	0.0002	Method: Composition-based stats.	72/327 (22%)
mk4.000842.00.01	260
		ref|XP_002112968.1|	hypothetical protein TRIADDRAFT_56628	Trichoplax adhaerens	352	7e-06	Method: Composition-based stats.	54/209 (25%)
		ref|XP_001199985.1|	PREDICTED: similar to adenosine-like receptor	Strongylocentrotusspurpuratus	401	1e-05	Method: Composition-based stats.	41/146 (28%)
		ref|XP_002114699.1|	hypothetical protein TRIADDRAFT_58781	Trichoplax adhaerens	372	5e-05	Method: Composition-based stats.	56/221 (25%)
		ref|XP_001640167.1|	predicted protein	Nematostella vectensis	347	6e-05	Method: Composition-based stats.	32/130 (24%)
		ref|XP_781653.2|	PREDICTED: similar to CCK-B/gastrin receptor	Strongylocentrotusspurpuratus	250	7e-05	Method: Composition-based stats.	31/105 (29%)
mk4.010834.00.01	319
		ref|XP_557644.3|	putative GPCR class a orphan receptor 18 (AGAP005002-PB)	Anophelessgambiae str. PEST	456	2e-06	Method: Composition-based stats.	57/213 (26%)
		ref|XP_557643.3|	putative GPCR class a orphan receptor 18 (AGAP005002-PA)	Anophelessgambiae str. PEST	502	2e-06	Method: Composition-based stats.	57/213 (26%)
		ref|NP_001118066.1|	growth hormone secretagogue receptor 1a	Oncorhynchus mykiss	387	4e-05	Method: Composition-based stats.	68/310 (21%)
		ref|XP_002062498.1|	GK16625	Drosophila willistoni	583	8e-05	Method: Composition-based stats.	54/208 (25%)
		ref|XP_001336017.1|	PREDICTED: similar to Growth hormone secretagogue receptor type 1s(GHS-R) (GH-releasing peptide receptor) (GHRP) (Ghrelinsreceptor)	Danio rerio	360	0.0001	Method: Composition-based stats.	63/287 (21%)
mk4.031060.00.01	384
		ref|XP_001119993.1|	PREDICTED: similar to Dromyosuppressin receptor 1 CG8985-PA	Apissmellifera	390	1e-39	Method: Composition-based stats.	120/376 (31%)
		ref|XP_001602251.1|	PREDICTED: similar to g-protein coupled receptor	Nasoniasvitripennis	408	3e-39	Method: Composition-based stats.	119/393 (30%)
		ref|XP_314133.3|	AGAP005229-PA	Anopheles gambiae str. PEST	427	6e-39	Method: Composition-based stats.	119/356 (33%)
		ref|XP_001841813.1|	g-protein coupled receptor	Culex quinquefasciatus	433	6e-39	Method: Composition-based stats.	120/365 (32%)
		ref|XP_001848191.1|	g-protein coupled receptor	Culex quinquefasciatus	469	7e-39	Method: Composition-based stats.	107/326 (32%)
mk4.011130.02.01	209
		ref|XP_001950091.1|	PREDICTED: similar to g-protein receptor	Acyrthosiphon pisum	564	1e-33	Method: Composition-based stats.	64/170 (37%)
		ref|XP_001606201.1|	PREDICTED: similar to putative pyrokinin receptor	Nasoniasvitripennis	465	7e-32	Method: Composition-based stats.	72/177 (40%)
		ref|XP_001955476.1|	GF18792	Drosophila ananassae	435	2e-31	Method: Composition-based stats.	63/165 (38%)
		ref|XP_002073066.1|	GK13937	Drosophila willistoni	642	3e-31	Method: Composition-based stats.	69/175 (39%)
		ref|XP_002103495.1|	GD20459	Drosophila simulans	430	5e-31	Method: Composition-based stats.	62/166 (37%)
mk4.001587.05.01	170
		ref|XP_001501305.2|	PREDICTED: 5-hydroxytryptamine (serotonin) receptor 7 (adenylatescyclase-coupled)	Equus caballus	517	4e-28	Method: Composition-based stats.	63/120 (52%)
		ref|XP_521556.1|	PREDICTED: 5-hydroxytryptamine receptor 7 isoform 2	Panstroglodytes	492	6e-28	Method: Composition-based stats.	63/120 (52%)
		ref|NP_999250.1|	5-hydroxytryptamine receptor 7	Sus scrofa	447	6e-28	Method: Composition-based stats.	63/120 (52%)
		ref|NP_000863.1|	5-hydroxytryptamine receptor 7 isoform a	Homo sapiens	445	9e-28	Method: Composition-based stats.	63/120 (52%)
		ref|XP_420880.2|	PREDICTED: similar to serotonin receptor	Gallus gallus	426	1e-27	Method: Composition-based stats.	61/120 (50%)
mk4.000020.08.01	319
		ref|XP_002222661.1|	hypothetical protein BRAFLDRAFT_84919	Branchiostoma floridae	736	0.001	Method: Composition-based stats.	23/69 (33%)
		ref|XP_002230314.1|	hypothetical protein BRAFLDRAFT_92979	Branchiostoma floridae	380	0.001	Method: Composition-based stats.	32/111 (28%)
		ref|XP_515800.2|	PREDICTED: G protein-coupled receptor 39	Pan troglodytes	453	0.002	Method: Composition-based stats.	40/124 (32%)
		ref|XP_002222689.1|	hypothetical protein BRAFLDRAFT_84904	Branchiostoma floridae	380	0.002	Method: Composition-based stats.	34/115 (29%)
		ref|NP_001107864.1|	G protein-coupled receptor 39 isoform 1	Rattus norvegicus	456	0.003	Method: Composition-based stats.	40/124 (32%)
mk4.014320.00.01	350
		ref|XP_001957051.1|	GF24259	Drosophila ananassae	555	5e-08	Method: Composition-based stats.	62/310 (20%)
		ref|XP_001971329.1|	GG14896	Drosophila erecta	549	9e-08	Method: Composition-based stats.	61/310 (19%)
		ref|XP_002035118.1|	GM14521	Drosophila sechellia	549	1e-07	Method: Composition-based stats.	60/310 (19%)
		ref|XP_002083414.1|	GD13718	Drosophila simulans	549	1e-07	Method: Composition-based stats.	60/310 (19%)
		ref|NP_647758.1|	fmrf receptor	Drosophila melanogaster	549	1e-07	Method: Composition-based stats.	60/310 (19%)
mk4.044215.00.01	313
		ref|XP_787756.2|	PREDICTED: hypothetical protein	Strongylocentrotus purpuratus	586	8e-05	Method: Composition-based stats.	53/208 (25%)
		ref|NP_571661.1|	vertebrate ancient long opsin a	Danio rerio	377	0.0001	Method: Composition-based stats.	55/230 (23%)
		ref|XP_001990151.1|	GH18390	Drosophila grimshawi	789	0.0005	Method: Composition-based stats.	37/151 (24%)
		ref|XP_001339169.1|	PREDICTED: hypothetical protein	Danio rerio	378	0.0005	Method: Composition-based stats.	54/216 (25%)
		ref|NP_001103750.1|	vertebrate ancient long opsin	Danio rerio	392	0.0006	Method: Composition-based stats.	59/243 (24%)
mk4.018413.01.01	229
		ref|XP_540444.2|	PREDICTED: similar to galanin receptor 2	Canis familiaris	387	7e-10	Method: Composition-based stats.	29/80 (36%)
		ref|NP_003848.1|	galanin receptor 2	Homo sapiens	387	1e-09	Method: Composition-based stats.	29/80 (36%)
		ref|XP_793011.2|	PREDICTED: similar to G protein-coupled receptor 54s	Strongylocentrotus purpuratus	652	1e-09	Method: Composition-based stats.	28/80 (35%)
		ref|XP_523721.1|	PREDICTED: galanin receptor 2	Pan troglodytes	387	2e-09	Method: Composition-based stats.	29/80 (36%)
		ref|XP_001103768.1|	PREDICTED: similar to galanin receptor 2	Macaca mulatta	387	3e-09	Method: Composition-based stats.	29/80 (36%)
mk4.011988.00.01	341
		ref|NP_001097741.1|	Tachykinin-like receptor at 86Cs isoform B	Drosophilasmelanogaster	555	7e-08	Method: Composition-based stats.	71/294 (24%)
		ref|XP_002031722.1|	GM26156	Drosophila sechellia	528	7e-08	Method: Composition-based stats.	71/294 (24%)
		ref|XP_001508020.1|	PREDICTED: similar to Gpr24-9 protein coupled receptors	Ornithorhynchus anatinus	531	1e-07	Method: Composition-based stats.	56/217 (25%)
		ref|XP_002069972.1|	GK11283	Drosophila willistoni	511	2e-07	Method: Composition-based stats.	75/294 (25%)
		ref|XP_001980652.1|	GG17272	Drosophila erecta	506	2e-07	Method: Composition-based stats.	71/294 (24%)
mk4.022607.00.01	420
		ref|XP_001674426.1|	Hypothetical protein CBG19036	Caenorhabditis briggsae AF16	432	1e-07	Method: Composition-based stats.	70/329 (21%)
		ref|NP_504746.1|	hypothetical protein T19F4.1	Caenorhabditis elegans	432	2e-07	Method: Composition-based stats.	70/328 (21%)
		ref|NP_504747.1|	hypothetical protein T19F4.1	Caenorhabditis elegans	402	8e-07	Method: Composition-based stats.	70/328 (21%)
		ref|NP_505301.1|	hypothetical protein K06C4.8	Caenorhabditis elegans	355	1e-06	Method: Composition-based stats.	83/385 (21%)
		ref|NP_505300.1|	hypothetical protein K06C4.9	Caenorhabditis elegans	492	1e-05	Method: Composition-based stats.	69/337 (20%)
mk4.036245.00.01	313
		ref|XP_787756.2|	PREDICTED: hypothetical protein	Strongylocentrotus purpuratus	586	0.0001	Method: Composition-based stats.	48/193 (24%)
		ref|XP_001990151.1|	GH18390	Drosophila grimshawi	789	0.0004	Method: Composition-based stats.	37/151 (24%)
		ref|NP_571661.1|	vertebrate ancient long opsin a	Danio rerio	377	0.0006	Method: Composition-based stats.	54/230 (23%)
		ref|XP_001200425.1|	PREDICTED: similar to neuromedin U receptor 2	Strongylocentrotusspurpuratus	656	0.001	Method: Composition-based stats.	32/123 (26%)
		ref|XP_002058467.1|	GJ14438	Drosophila virilis	817	0.001	Method: Composition-based stats.	71/331 (21%)
mk4.022996.00.01	261
		ref|XP_854430.1|	PREDICTED: similar to Neuromedin-B receptor (NMB-R)s(Neuromedin-B-preferring bombesin receptor)	Canissfamiliaris	513	4e-18	Method: Composition-based stats.	70/207 (33%)
		ref|XP_589356.2|	PREDICTED: similar to neuromedin B receptor	Bos taurus	390	3e-17	Method: Composition-based stats.	70/207 (33%)
		ref|NP_032729.1|	neuromedin B receptor	Mus musculus	390	3e-17	Method: Composition-based stats.	71/235 (30%)
		ref|NP_036931.1|	neuromedin B receptor	Rattus norvegicus	390	2e-16	Method: Composition-based stats.	72/236 (30%)
		ref|XP_001502802.2|	PREDICTED: neuromedin B receptor	Equus caballus	402	3e-16	Method: Composition-based stats.	73/236 (30%)
mk4.006472.00.01	368
		ref|XP_002213779.1|	hypothetical protein BRAFLDRAFT_215545	Branchiostoma floridae	287	0.0001	Method: Composition-based stats.	70/302 (23%)
		ref|XP_417424.2|	PREDICTED: similar to ORL1-like opioid receptor	Gallus gallus	368	0.003	Method: Composition-based stats.	63/290 (21%)
		ref|XP_002240975.1|	hypothetical protein BRAFLDRAFT_243807	Branchiostoma floridae	272	0.003	Method: Composition-based stats.	61/253 (24%)
		ref|XP_001379158.1|	PREDICTED: similar to somatostatin receptor	Monodelphis domestica	531	0.005	Method: Composition-based stats.	51/220 (23%)
		ref|NP_033245.2|	somatostatin receptor 4	Mus musculus	385	0.005	Method: Composition-based stats.	65/293 (22%)
mk4.000557.00.01	337
		ref|XP_002187776.1|	PREDICTED: G protein-coupled receptor 10	Taeniopygia guttata	373	2e-05	Method: Composition-based stats.	70/328 (21%)
		ref|XP_001230662.1|	putative leukokinin receptor (AGAP010851-PA)	Anopheles gambiaesstr. PEST	561	2e-05	Method: Composition-based stats.	75/323 (23%)
		ref|NP_001012295.1|	G protein-coupled receptor 10	Gallus gallus	352	3e-05	Method: Composition-based stats.	71/328 (21%)
		ref|XP_002009635.1|	GI15133	Drosophila mojavensis	426	7e-05	Method: Composition-based stats.	72/326 (22%)
		ref|XP_001377081.1|	PREDICTED: similar to prolactin-releasing peptide receptors	Monodelphis domestica	382	7e-05	Method: Composition-based stats.	60/273 (21%)
mk4.005799.01.01	323
		ref|XP_969814.2|	PREDICTED: similar to g-protein coupled receptor	Triboliumscastaneum	394	2e-05	Method: Composition-based stats.	56/253 (22%)
		ref|NP_001091688.1|	pyrokinin-like receptor 2	Apis mellifera	581	3e-05	Method: Composition-based stats.	62/254 (24%)
		ref|XP_001198071.1|	PREDICTED: similar to dopamine D1B receptor	Strongylocentrotusspurpuratus	459	5e-05	Method: Composition-based stats.	39/158 (24%)
		ref|XP_321207.2|	putative GPCR class a orphan receptor 1 (AGAP001862-PA)	Anophelessgambiae str. PEST	493	5e-05	Method: Composition-based stats.	51/238 (21%)
		ref|XP_001921589.1|	PREDICTED: similar to neuropeptide FF receptor 1	Danio rerio	398	0.0001	Method: Composition-based stats.	55/272 (20%)
mk4.027521.01.01	383
		ref|XP_001507133.1|	PREDICTED: similar to G protein-coupled receptor 54s	Ornithorhynchus anatinus	393	2e-08	Method: Composition-based stats.	74/319 (23%)
		ref|XP_002030263.1|	GM24664	Drosophila sechellia	579	0.0002	Method: Composition-based stats.	61/274 (22%)
		ref|XP_002084638.1|	GD12727	Drosophila simulans	579	0.0002	Method: Composition-based stats.	61/274 (22%)
		ref|NP_648571.1|	GRHRII	Drosophila melanogaster	579	0.0002	Method: Composition-based stats.	61/274 (22%)
		ref|XP_001120499.1|	PREDICTED: similar to Fmrf Receptor CG2114-PAs partial	Apissmellifera	355	0.0002	Method: Composition-based stats.	61/253 (24%)
mk4.009248.03.01	311
		ref|XP_001381463.1|	PREDICTED: similar to G-protein coupled receptor GPR90	Monodelphissdomestica	470	0.0008	Method: Composition-based stats.	56/226 (24%)
		ref|XP_001956328.1|	GF25151	Drosophila ananassae	480	0.002	Method: Composition-based stats.	31/101 (30%)
		ref|XP_002093270.1|	GE20863	Drosophila yakuba	460	0.003	Method: Composition-based stats.	30/94 (31%)
		ref|NP_001027122.2|	CG33696	Drosophila melanogaster	480	0.003	Method: Composition-based stats.	30/94 (31%)
		ref|XP_002135629.1|	GA28202	Drosophila pseudoobscura pseudoobscura	509	0.003	Method: Composition-based stats.	32/101 (31%)
mk4.012270.00.01	131
		ref|XP_001603891.1|	PREDICTED: similar to putative serotonin receptor	Nasoniasvitripennis	491	7e-29	Method: Composition-based stats.	63/127 (49%)
		ref|XP_308623.4|	putative serotonin 5HT-1a receptor (AGAP007136-PA)	Anophelessgambiae str. PEST	564	5e-25	Method: Composition-based stats.	57/129 (44%)
		ref|XP_972856.2|	PREDICTED: similar to putative serotonin receptor	Triboliumscastaneum	542	4e-24	Method: Composition-based stats.	57/127 (44%)
		ref|XP_001961167.1|	GF11133	Drosophila ananassae	856	3e-22	Method: Composition-based stats.	52/121 (42%)
		ref|XP_002061497.1|	GK20939	Drosophila willistoni	840	3e-22	Method: Composition-based stats.	52/121 (42%)
mk4.000065.02.01	308
		ref|XP_002109181.1|	hypothetical protein TRIADDRAFT_52955	Trichoplax adhaerens	347	4e-06	Method: Composition-based stats.	33/116 (28%)
		ref|XP_799264.2|	PREDICTED: similar to allatostatin receptor	Strongylocentrotusspurpuratus	388	6e-06	Method: Composition-based stats.	47/217 (21%)
		ref|XP_785011.1|	PREDICTED: similar to cholecystokinin receptor	Strongylocentrotusspurpuratus	252	1e-05	Method: Composition-based stats.	34/120 (28%)
		ref|XP_001196527.1|	PREDICTED: hypothetical protein	Strongylocentrotus purpuratus	388	2e-05	Method: Composition-based stats.	71/295 (24%)
		ref|XP_781223.1|	PREDICTED: similar to beta3-adrenergic receptor	Strongylocentrotusspurpuratus	402	0.0001	Method: Composition-based stats.	28/97 (28%)
mk4.002128.03.01	164
		ref|XP_002128191.1|	PREDICTED: similar to urechistachykinin receptor	Cionasintestinalis	348	5e-10	Method: Composition-based stats.	50/154 (32%)
		ref|XP_425208.2|	PREDICTED: similar to Histamine H2 receptor (H2R) (Gastric receptorsI)	Gallus gallus	351	6e-08	Method: Composition-based stats.	45/142 (31%)
		ref|XP_001955623.1|	GF18857	Drosophila ananassae	547	9e-08	Method: Composition-based stats.	46/169 (27%)
		ref|XP_002194976.1|	PREDICTED: similar to histamine H3 receptor	Taeniopygia guttata	349	2e-07	Method: Composition-based stats.	36/108 (33%)
		ref|XP_001635378.1|	predicted protein	Nematostella vectensis	639	3e-07	Method: Composition-based stats.	47/168 (27%)
mk4.015562.00.01	298
		ref|XP_002207970.1|	hypothetical protein BRAFLDRAFT_70496	Branchiostoma floridae	581	5e-09	Method: Composition-based stats.	54/191 (28%)
		ref|NP_001098460.1|	arginine vasopressin receptor 1A	Bos taurus	421	1e-07	Method: Composition-based stats.	49/165 (29%)
		ref|XP_785011.1|	PREDICTED: similar to cholecystokinin receptor	Strongylocentrotusspurpuratus	252	2e-07	Method: Composition-based stats.	51/207 (24%)
		ref|NP_058543.2|	arginine vasopressin receptor 1A	Mus musculus	423	5e-07	Method: Composition-based stats.	52/179 (29%)
		ref|XP_001917958.1|	PREDICTED: similar to arginine vasopressin receptor 1A	Equusscaballus	421	6e-07	Method: Composition-based stats.	48/165 (29%)
mk4.006327.00.01	315
		ref|XP_785011.1|	PREDICTED: similar to cholecystokinin receptor	Strongylocentrotusspurpuratus	252	7e-06	Method: Composition-based stats.	30/99 (30%)
		ref|XP_002100955.1|	GE17345	Drosophila yakuba	882	7e-06	Method: Composition-based stats.	53/173 (30%)
		ref|XP_001354951.2|	GA14269	Drosophila pseudoobscura pseudoobscura	882	8e-06	Method: Composition-based stats.	53/173 (30%)
		ref|XP_002022510.1|	GL12926	Drosophila persimilis	883	8e-06	Method: Composition-based stats.	53/173 (30%)
		ref|XP_002039493.1|	GM22697	Drosophila sechellia	763	1e-05	Method: Composition-based stats.	53/171 (30%)
mk4.012214.00.01	140
		ref|NP_001123365.1|	5-hydroxytryptamine (serotonin) receptor 2C	Danio rerio	518	9e-19	Method: Composition-based stats.	45/120 (37%)
		ref|NP_000859.1|	5-hydroxytryptamine (serotonin) receptor 2C	Homo sapiens	458	1e-18	Method: Composition-based stats.	43/120 (35%)
		ref|NP_001029104.2|	5-hydroxytryptamine (serotonin) receptor 2C	Pan troglodytes	458	2e-18	Method: Composition-based stats.	43/120 (35%)
		ref|XP_001101997.1|	PREDICTED: 5-hydroxytryptamine (serotonin) receptor 2C isoform 1s	Macaca mulatta	458	2e-18	Method: Composition-based stats.	43/120 (35%)
		ref|XP_001364687.1|	PREDICTED: similar to 5-hydroxytriptamine receptor	Monodelphissdomestica	492	2e-18	Method: Composition-based stats.	50/126 (39%)
mk4.019969.00.01	374
		ref|XP_001505736.1|	PREDICTED: similar to G protein-coupled receptor GPR35s partials	Ornithorhynchus anatinus	387	0.0005	Method: Composition-based stats.	56/239 (23%)
		ref|XP_002196634.1|	PREDICTED: similar to chemokine (C-C motif) receptor 2	Taeniopygiasguttata	356	0.0005	Method: Composition-based stats.	72/310 (23%)
		ref|NP_001107409.1|	hypothetical protein LOC100135248	Xenopus (Silurana) tropicalis	380	0.001	Method: Composition-based stats.	42/146 (28%)
		ref|NP_001073273.1|	coagulation factor II (thrombin) receptor-like 1	Danio rerio	380	0.001	Method: Composition-based stats.	42/146 (28%)
		ref|XP_001372840.1|	PREDICTED: hypothetical protein	Monodelphis domestica	505	0.002	Method: Composition-based stats.	34/122 (27%)
mk4.002518.01.01	253
		ref|XP_002213216.1|	hypothetical protein BRAFLDRAFT_214670	Branchiostoma floridae	320	6e-08	Method: Composition-based stats.	45/207 (21%)
		ref|XP_001674882.1|	Hypothetical protein CBG04581	Caenorhabditis briggsae AF16	584	3e-07	Method: Composition-based stats.	60/238 (25%)
		ref|NP_650210.2|	Octbeta3Rs isoform G	Drosophila melanogaster	1118	4e-07	Method: Composition-based stats.	44/190 (23%)
		ref|NP_001034048.2|	Octbeta3Rs isoform F	Drosophila melanogaster	1256	4e-07	Method: Composition-based stats.	44/190 (23%)
		ref|XP_002136989.1|	GA26829	Drosophila pseudoobscura pseudoobscura	1333	4e-07	Method: Composition-based stats.	44/190 (23%)
mk4.002108.03.01	224
		ref|XP_001358927.2|	GA11019	Drosophila pseudoobscura pseudoobscura	498	4e-08	Method: Composition-based stats.	41/133 (30%)
		ref|XP_002013289.1|	GL24052	Drosophila persimilis	498	4e-08	Method: Composition-based stats.	41/133 (30%)
		ref|XP_002209527.1|	hypothetical protein BRAFLDRAFT_208548	Branchiostoma floridae	310	1e-07	Method: Composition-based stats.	45/165 (27%)
		ref|XP_002073631.1|	GK13031	Drosophila willistoni	541	2e-07	Method: Composition-based stats.	46/148 (31%)
		ref|NP_001127708.1|	neuropeptide receptor A11	Bombyx mori	464	2e-07	Method: Composition-based stats.	40/136 (29%)
mk4.003919.00.01	353
		ref|XP_001979315.1|	GG24498	Drosophila erecta	711	8e-07	Method: Composition-based stats.	65/229 (28%)
		ref|NP_493666.2|	hypothetical protein K10B4.4	Caenorhabditis elegans	403	3e-06	Method: Composition-based stats.	34/118 (28%)
		ref|XP_002102609.1|	GD19410	Drosophila simulans	644	8e-06	Method: Composition-based stats.	63/230 (27%)
		ref|XP_001664361.1|	hypothetical protein CBG15641	Caenorhabditis briggsae AF16	438	3e-05	Method: Composition-based stats.	32/105 (30%)
		ref|NP_001027122.2|	CG33696	Drosophila melanogaster	480	4e-05	Method: Composition-based stats.	51/192 (26%)
mk4.021396.01.01	206
		ref|XP_001601972.1|	PREDICTED: similar to ENSANGP00000011806	Nasonia vitripennis	372	2e-29	Method: Composition-based stats.	68/161 (42%)
		ref|XP_001663694.1|	neuropeptide f receptor 76f	Aedes aegypti	529	4e-26	Method: Composition-based stats.	70/193 (36%)
		ref|XP_001658724.1|	neuropeptide f receptor 76f	Aedes aegypti	529	5e-26	Method: Composition-based stats.	70/193 (36%)
		ref|XP_001956451.1|	GF25215	Drosophila ananassae	597	5e-26	Method: Composition-based stats.	58/138 (42%)
		ref|XP_001973426.1|	GG13349	Drosophila erecta	603	5e-26	Method: Composition-based stats.	58/138 (42%)
mk4.001381.00.01	349
		ref|XP_002036980.1|	GM12364	Drosophila sechellia	544	0.0006	Method: Composition-based stats.	36/164 (21%)
		ref|NP_572183.1|	CG6986s isoform A	Drosophila melanogaster	545	0.0006	Method: Composition-based stats.	36/164 (21%)
		ref|XP_002100069.1|	GE16363	Drosophila yakuba	552	0.001	Method: Composition-based stats.	36/165 (21%)
		ref|XP_001976911.1|	GG18724	Drosophila erecta	554	0.001	Method: Composition-based stats.	37/165 (22%)
		ref|XP_001897010.1|	G-protein coupled receptor	Brugia malayi	314	0.002	Method: Composition-based stats.	31/142 (21%)
mk4.008579.02.01	314
		ref|NP_036889.1|	MAS1 oncogene	Rattus norvegicus	324	0.001	Method: Composition-based stats.	74/292 (25%)
		ref|NP_032578.2|	MAS1 oncogene	Mus musculus	324	0.002	Method: Composition-based stats.	73/292 (25%)
		ref|NP_990821.1|	rhodopsin	Gallus gallus	355	0.004	Method: Composition-based stats.	71/307 (23%)
		ref|XP_001636566.1|	predicted protein	Nematostella vectensis	578	0.005	Method: Composition-based stats.	54/233 (23%)
		ref|NP_001070164.1|	RH2 opsin	Taeniopygia guttata	355	0.007	Method: Composition-based stats.	69/306 (22%)
mk4.028983.00.01	118
		ref|XP_001180234.1|	PREDICTED: similar to octopamine receptor oambs partials	Strongylocentrotus purpuratus	447	3e-25	Method: Composition-based stats.	55/98 (56%)
		ref|XP_002070164.1|	GK11177	Drosophila willistoni	815	8e-25	Method: Composition-based stats.	53/87 (60%)
		ref|XP_001964752.1|	GF22878	Drosophila ananassae	537	6e-24	Method: Composition-based stats.	53/87 (60%)
		ref|XP_001651499.1|	octopamine receptor oamb	Aedes aegypti	470	7e-24	Method: Composition-based stats.	53/87 (60%)
		ref|XP_001999339.1|	GI24457	Drosophila mojavensis	526	7e-24	Method: Composition-based stats.	53/87 (60%)
mk4.001407.02.01	330
		ref|XP_002062498.1|	GK16625	Drosophila willistoni	583	1e-15	Method: Composition-based stats.	59/211 (27%)
		ref|XP_557644.3|	putative GPCR class a orphan receptor 18 (AGAP005002-PB)	Anophelessgambiae str. PEST	456	2e-15	Method: Composition-based stats.	64/248 (25%)
		ref|XP_001688615.1|	putative GPCR class a orphan receptor 17 (AGAP005001-PA)	Anophelessgambiae str. PEST	460	2e-15	Method: Composition-based stats.	57/205 (27%)
		ref|XP_557643.3|	putative GPCR class a orphan receptor 18 (AGAP005002-PA)	Anophelessgambiae str. PEST	502	3e-15	Method: Composition-based stats.	64/248 (25%)
		ref|XP_315104.2|	putative GPCR class a orphan receptor 17 (AGAP005001-PB)	Anophelessgambiae str. PEST	396	3e-15	Method: Composition-based stats.	57/198 (28%)
mk4.024190.00.01	236
		ref|XP_002209525.1|	hypothetical protein BRAFLDRAFT_72001	Branchiostoma floridae	467	3e-09	Method: Composition-based stats.	46/148 (31%)
		ref|XP_002209527.1|	hypothetical protein BRAFLDRAFT_208548	Branchiostoma floridae	310	3e-09	Method: Composition-based stats.	42/135 (31%)
		ref|XP_002048039.1|	GJ11567	Drosophila virilis	600	1e-07	Method: Composition-based stats.	43/149 (28%)
		ref|XP_698728.2|	PREDICTED: RFamide-related peptide receptor	Danio rerio	484	2e-07	Method: Composition-based stats.	32/108 (29%)
		ref|XP_001663694.1|	neuropeptide f receptor 76f	Aedes aegypti	529	2e-07	Method: Composition-based stats.	33/107 (30%)
mk4.001283.01.01	326
		ref|XP_001202752.1|	PREDICTED: similar to G-protein coupled receptors	Strongylocentrotus purpuratus	427	5e-06	Method: Composition-based stats.	61/221 (27%)
		ref|XP_425195.2|	PREDICTED: similar to beta-2 adrenergic receptor	Gallus gallus	397	2e-05	Method: Composition-based stats.	62/256 (24%)
		ref|XP_785011.1|	PREDICTED: similar to cholecystokinin receptor	Strongylocentrotusspurpuratus	252	0.0001	Method: Composition-based stats.	39/134 (29%)
		ref|XP_795153.1|	PREDICTED: similar to dopamine receptor	Strongylocentrotusspurpuratus	411	0.0002	Method: Composition-based stats.	31/127 (24%)
		ref|XP_527068.2|	PREDICTED: adrenergics beta-2-s receptors surface	Pan troglodytes	720	0.0002	Method: Composition-based stats.	61/271 (22%)
mk4.043247.00.01	197
		ref|NP_001037811.1|	hypothetical protein LOC556431	Danio rerio	497	5e-27	Method: Composition-based stats.	59/153 (38%)
		ref|XP_783972.1|	PREDICTED: similar to thyrotropin-releasing hormone receptor 1s	Strongylocentrotus purpuratus	427	1e-25	Method: Composition-based stats.	70/189 (37%)
		ref|NP_001108160.1|	hypothetical LOC569382	Danio rerio	399	1e-25	Method: Composition-based stats.	63/153 (41%)
		ref|NP_491990.1|	hypothetical protein C30F12.6	Caenorhabditis elegans	395	2e-24	Method: Composition-based stats.	59/152 (38%)
		ref|XP_001509314.1|	PREDICTED: similar to thyrotropin-releasing hormone receptor 2s	Ornithorhynchus anatinus	410	7e-24	Method: Composition-based stats.	62/163 (38%)
mk4.008510.02.01	563
		ref|XP_001340213.1|	PREDICTED: similar to zinc finger protein 452	Danio rerio	609	3e-13	Method: Composition-based stats.	36/88 (40%)
		ref|XP_001504928.1|	PREDICTED: zinc finger protein 452	Equus caballus	1326	1e-11	Method: Composition-based stats.	39/79 (49%)
		ref|XP_001929194.1|	PREDICTED: zinc finger protein 452	Sus scrofa	1323	2e-11	Method: Composition-based stats.	39/79 (49%)
		ref|XP_001943527.1|	PREDICTED: similar to transposase-like protein	Acyrthosiphonspisum	659	3e-11	Method: Composition-based stats.	34/76 (44%)
		ref|XP_001101327.1|	PREDICTED: similar to zinc finger protein 452	Macaca mulatta	1325	4e-11	Method: Composition-based stats.	42/94 (44%)
mk4.000887.07.01	252
		ref|XP_001199029.1|	PREDICTED: similar to putative beta-2 adrenergic receptors partials	Strongylocentrotus purpuratus	324	8e-07	Method: Composition-based stats.	36/114 (31%)
		ref|XP_785011.1|	PREDICTED: similar to cholecystokinin receptor	Strongylocentrotusspurpuratus	252	9e-07	Method: Composition-based stats.	34/118 (28%)
		ref|XP_001982264.1|	GG11143	Drosophila erecta	508	3e-06	Method: Composition-based stats.	55/196 (28%)
		ref|XP_002098302.1|	GE10309	Drosophila yakuba	514	3e-06	Method: Composition-based stats.	55/196 (28%)
		ref|NP_651057.1|	octopamine receptor 2s isoform A	Drosophila melanogaster	508	3e-06	Method: Composition-based stats.	55/196 (28%)
mk4.007727.00.01	328
		ref|XP_002205032.1|	hypothetical protein BRAFLDRAFT_67572	Branchiostoma floridae	674	1e-20	Method: Composition-based stats.	46/142 (32%)
		ref|XP_002229383.1|	hypothetical protein BRAFLDRAFT_91974	Branchiostoma floridae	451	9e-20	Method: Composition-based stats.	46/142 (32%)
		ref|XP_002205033.1|	hypothetical protein BRAFLDRAFT_67574	Branchiostoma floridae	404	4e-18	Method: Composition-based stats.	46/149 (30%)
		ref|XP_002229381.1|	hypothetical protein BRAFLDRAFT_91972	Branchiostoma floridae	403	4e-18	Method: Composition-based stats.	46/149 (30%)
		ref|NP_001116992.1|	gonadotropin-releasing hormone receptor 2	Strongylocentrotusspurpuratus	434	6e-16	Method: Composition-based stats.	50/151 (33%)
mk4.011860.00.01	173
		ref|XP_001666590.1|	hypothetical protein CBG15112	Caenorhabditis briggsae AF16	446	1e-19	Method: Composition-based stats.	50/113 (44%)
		ref|NP_497452.1|	SERotonin/octopamine receptor family member (ser-4)	Caenorhabditisselegans	445	2e-19	Method: Composition-based stats.	49/113 (43%)
		ref|XP_001603891.1|	PREDICTED: similar to putative serotonin receptor	Nasoniasvitripennis	491	2e-19	Method: Composition-based stats.	41/112 (36%)
		ref|XP_002050927.1|	GJ19928	Drosophila virilis	833	3e-19	Method: Composition-based stats.	40/118 (33%)
		ref|XP_001360691.2|	GA14104	Drosophila pseudoobscura pseudoobscura	862	3e-19	Method: Composition-based stats.	40/118 (33%)
mk4.000928.03.01	250
		ref|XP_001605409.1|	PREDICTED: similar to somatostatin receptors putative	Nasoniasvitripennis	472	4e-06	Method: Composition-based stats.	48/240 (20%)
		ref|XP_001849293.1|	FMRFamide receptor	Culex quinquefasciatus	470	7e-05	Method: Composition-based stats.	48/224 (21%)
		ref|XP_002119963.1|	PREDICTED: similar to opsin	Ciona intestinalis	348	9e-05	Method: Composition-based stats.	42/153 (27%)
		ref|NP_505004.1|	hypothetical protein C26F1.6	Caenorhabditis elegans	360	0.0002	Method: Composition-based stats.	47/171 (27%)
		ref|NP_501332.1|	hypothetical protein F57H12.4	Caenorhabditis elegans	454	0.0004	Method: Composition-based stats.	53/236 (22%)
mk4.004469.04.01	430
		ref|XP_001849293.1|	FMRFamide receptor	Culex quinquefasciatus	470	4e-19	Method: Composition-based stats.	66/269 (24%)
		ref|XP_969392.1|	PREDICTED: similar to putative GPCR class a orphan receptor 1s(AGAP001862-PA)	Tribolium castaneum	418	1e-18	Method: Composition-based stats.	72/284 (25%)
		ref|XP_321207.2|	putative GPCR class a orphan receptor 1 (AGAP001862-PA)	Anophelessgambiae str. PEST	493	4e-18	Method: Composition-based stats.	72/292 (24%)
		ref|XP_001656764.1|	somatostatin receptors putative	Aedes aegypti	471	2e-17	Method: Composition-based stats.	65/269 (24%)
		ref|XP_001647608.1|	somatostatin receptors putative	Aedes aegypti	471	2e-17	Method: Composition-based stats.	64/269 (23%)
mk4.023026.00.01	223
		ref|XP_002062498.1|	GK16625	Drosophila willistoni	583	5e-07	Method: Composition-based stats.	48/216 (22%)
		ref|XP_002093270.1|	GE20863	Drosophila yakuba	460	8e-07	Method: Composition-based stats.	50/208 (24%)
		ref|XP_001956328.1|	GF25151	Drosophila ananassae	480	1e-06	Method: Composition-based stats.	51/208 (24%)
		ref|XP_002084301.1|	GD14202	Drosophila simulans	479	3e-06	Method: Composition-based stats.	49/208 (23%)
		ref|XP_002135629.1|	GA28202	Drosophila pseudoobscura pseudoobscura	509	6e-06	Method: Composition-based stats.	49/208 (23%)
mk4.001225.04.01	399
		ref|XP_001119993.1|	PREDICTED: similar to Dromyosuppressin receptor 1 CG8985-PA	Apissmellifera	390	2e-18	Method: Composition-based stats.	70/262 (26%)
		ref|XP_314133.3|	AGAP005229-PA	Anopheles gambiae str. PEST	427	5e-17	Method: Composition-based stats.	67/263 (25%)
		ref|NP_001127710.1|	neuropeptide receptor A13	Bombyx mori	375	1e-15	Method: Composition-based stats.	64/245 (26%)
		ref|XP_001897366.1|	AT19640p	Brugia malayi	473	5e-14	Method: Composition-based stats.	62/266 (23%)
		ref|XP_001955882.1|	GF24912	Drosophila ananassae	593	7e-14	Method: Composition-based stats.	56/195 (28%)
mk4.007587.01.01	351
mk4.013160.00.01	234
		ref|XP_002026223.1|	GL24647	Drosophila persimilis	594	1e-07	Method: Composition-based stats.	45/169 (26%)
		ref|XP_001955882.1|	GF24912	Drosophila ananassae	593	2e-07	Method: Composition-based stats.	46/169 (27%)
		ref|NP_647711.1|	dromyosuppressin receptor 2s isoform A	Drosophila melanogaster	488	3e-07	Method: Composition-based stats.	47/172 (27%)
		ref|XP_001971266.1|	GG14856	Drosophila erecta	488	5e-07	Method: Composition-based stats.	47/172 (27%)
		ref|XP_002083349.1|	GD13679	Drosophila simulans	488	8e-07	Method: Composition-based stats.	47/172 (27%)
mk4.012712.00.01	279
		ref|XP_001944453.1|	PREDICTED: similar to sex peptide receptor	Acyrthosiphon pisum	398	2e-25	Method: Composition-based stats.	84/246 (34%)
		ref|NP_001106940.1|	sex peptide receptor	Tribolium castaneum	391	4e-25	Method: Composition-based stats.	80/249 (32%)
		ref|XP_001355711.2|	GA14126	Drosophila pseudoobscura pseudoobscura	491	2e-24	Method: Composition-based stats.	76/256 (29%)
		ref|XP_002071716.1|	GK10126	Drosophila willistoni	541	2e-23	Method: Composition-based stats.	78/254 (30%)
		ref|XP_001963770.1|	GF21084	Drosophila ananassae	463	9e-23	Method: Composition-based stats.	73/254 (28%)
mk4.025533.00.01	287
		ref|XP_002232678.1|	hypothetical protein BRAFLDRAFT_95278	Branchiostoma floridae	442	1e-12	Method: Composition-based stats.	49/152 (32%)
		ref|XP_002007993.1|	GI13258	Drosophila mojavensis	471	3e-12	Method: Composition-based stats.	50/129 (38%)
		ref|XP_002093270.1|	GE20863	Drosophila yakuba	460	3e-12	Method: Composition-based stats.	46/126 (36%)
		ref|XP_002084301.1|	GD14202	Drosophila simulans	479	4e-12	Method: Composition-based stats.	46/126 (36%)
		ref|XP_002047272.1|	GJ12028	Drosophila virilis	459	4e-12	Method: Composition-based stats.	48/127 (37%)
mk4.002460.05.01	306
		ref|XP_001841813.1|	g-protein coupled receptor	Culex quinquefasciatus	433	2e-21	Method: Composition-based stats.	63/216 (29%)
		ref|XP_001651852.1|	g-protein coupled receptor	Aedes aegypti	420	4e-19	Method: Composition-based stats.	53/161 (32%)
		ref|XP_314133.3|	AGAP005229-PA	Anopheles gambiae str. PEST	427	9e-19	Method: Composition-based stats.	61/220 (27%)
		ref|XP_314364.3|	putative GPCR class a orphan receptor 11 (AGAP004829-PA)	Anophelessgambiae str. PEST	474	5e-18	Method: Composition-based stats.	64/219 (29%)
		ref|XP_002026223.1|	GL24647	Drosophila persimilis	594	6e-18	Method: Composition-based stats.	54/168 (32%)
mk4.023599.00.01	268
		ref|XP_970225.1|	PREDICTED: similar to SIFamide receptor	Tribolium castaneum	436	8e-17	Method: Composition-based stats.	62/219 (28%)
		ref|XP_001600098.1|	PREDICTED: similar to ENSANGP00000014535	Nasonia vitripennis	261	2e-15	Method: Composition-based stats.	62/219 (28%)
		ref|XP_001947491.1|	PREDICTED: similar to SIFamide receptor	Acyrthosiphon pisum	440	2e-15	Method: Composition-based stats.	74/265 (27%)
		ref|XP_002058467.1|	GJ14438	Drosophila virilis	817	2e-14	Method: Composition-based stats.	56/220 (25%)
		ref|XP_001993848.1|	GH18883	Drosophila grimshawi	771	3e-14	Method: Composition-based stats.	55/220 (25%)
mk4.023939.00.01	226
		ref|NP_032945.3|	pancreatic polypeptide receptor 1	Mus musculus	375	0.0001	Method: Composition-based stats.	45/182 (24%)
		ref|XP_001508020.1|	PREDICTED: similar to Gpr24-9 protein coupled receptors	Ornithorhynchus anatinus	531	0.0001	Method: Composition-based stats.	50/208 (24%)
		ref|XP_001628847.1|	predicted protein	Nematostella vectensis	477	0.006	Method: Composition-based stats.	51/222 (22%)
		ref|XP_312088.3|	putative tachykinin receptor 1 (AGAP002824-PA)	Anopheles gambiaesstr. PEST	357	0.01	Method: Composition-based stats.	49/206 (23%)
mk4.064173.01.01	436
		ref|ZP_03071560.1|	major facilitator family transporter TsgA	Escherichia coli 101-1	393	3e-18	Method: Composition-based stats.	51/160 (31%)
		ref|NP_902928.1|	hypothetical protein CV_3258	Chromobacterium violaceum ATCC 12472	329	7e-18	Method: Composition-based stats.	47/117 (40%)
		ref|ZP_02904037.1|	major facilitator family transporter TsgA	Escherichia albertiisTW07627	393	7e-18	Method: Composition-based stats.	52/160 (32%)
		ref|YP_002409742.1|	putative transporter	Escherichia coli IAI39	393	9e-18	Method: Composition-based stats.	51/160 (31%)
		ref|YP_001882039.1|	major facilitator family transporter TsgA	Shigella boydii CDCs3083-94	393	1e-17	Method: Composition-based stats.	51/160 (31%)
mk4.008026.01.01	187
		ref|NP_001007359.1|	hypothetical protein LOC492486	Danio rerio	481	5e-08	Method: Composition-based stats.	49/179 (27%)
		ref|XP_001506393.1|	PREDICTED: similar to spermatogenesis associated glutamate (E)-richsprotein 4d	Ornithorhynchus anatinus	511	6e-08	Method: Composition-based stats.	47/179 (26%)
		ref|XP_002197113.1|	PREDICTED: similar to adrenergics alpha-1A-s receptor	Taeniopygiasguttata	464	6e-08	Method: Composition-based stats.	51/176 (28%)
		ref|NP_001118147.1|	alpha-1B adrenoceptor	Oncorhynchus mykiss	511	6e-08	Method: Composition-based stats.	49/179 (27%)
		ref|NP_001118125.1|	alpha-1A adrenoreceptor	Oncorhynchus mykiss	478	9e-08	Method: Composition-based stats.	50/171 (29%)
mk4.020797.01.01	340
		ref|NP_001089156.1|	opioid receptor XOR1	Xenopus laevis	362	0.007	Method: Composition-based stats.	51/277 (18%)
mk4.025164.01.01	439
		ref|XP_001621106.1|	hypothetical protein NEMVEDRAFT_v1g222356	Nematostella vectensis	585	3e-79	Method: Composition-based stats.	146/386 (37%)
		ref|XP_001635866.1|	predicted protein	Nematostella vectensis	507	8e-74	Method: Composition-based stats.	155/389 (39%)
		ref|XP_001635936.1|	predicted protein	Nematostella vectensis	395	8e-71	Method: Composition-based stats.	139/372 (37%)
		ref|XP_001635867.1|	predicted protein	Nematostella vectensis	552	1e-53	Method: Composition-based stats.	134/420 (31%)
		ref|NP_001004943.1|	solute carrier family 32 (GABA vesicular transporter)s member 1s	Xenopus (Silurana) tropicalis	518	1e-51	Method: Composition-based stats.	131/388 (33%)
mk4.010712.00.01	223
		ref|XP_001605409.1|	PREDICTED: similar to somatostatin receptors putative	Nasoniasvitripennis	472	1e-07	Method: Composition-based stats.	42/158 (26%)
		ref|XP_969392.1|	PREDICTED: similar to putative GPCR class a orphan receptor 1s(AGAP001862-PA)	Tribolium castaneum	418	1e-06	Method: Composition-based stats.	42/170 (24%)
		ref|XP_321207.2|	putative GPCR class a orphan receptor 1 (AGAP001862-PA)	Anophelessgambiae str. PEST	493	2e-06	Method: Composition-based stats.	43/173 (24%)
		ref|XP_001647608.1|	somatostatin receptors putative	Aedes aegypti	471	3e-06	Method: Composition-based stats.	40/172 (23%)
		ref|XP_002047744.1|	GJ13605	Drosophila virilis	552	3e-06	Method: Composition-based stats.	40/152 (26%)
mk4.000442.09.01	231
		ref|XP_001984199.1|	GH16314	Drosophila grimshawi	474	1e-09	Method: Composition-based stats.	52/158 (32%)
		ref|XP_002047272.1|	GJ12028	Drosophila virilis	459	1e-09	Method: Composition-based stats.	42/104 (40%)
		ref|XP_002007993.1|	GI13258	Drosophila mojavensis	471	5e-09	Method: Composition-based stats.	41/104 (39%)
		ref|XP_002029920.1|	GM25173	Drosophila sechellia	448	1e-08	Method: Composition-based stats.	40/104 (38%)
		ref|XP_002093270.1|	GE20863	Drosophila yakuba	460	2e-08	Method: Composition-based stats.	40/105 (38%)
mk4.002877.00.01	308
		ref|XP_002160368.1|	PREDICTED: similar to somatostatin receptors putative	Hydrasmagnipapillata	360	4e-08	Method: Composition-based stats.	67/247 (27%)
		ref|NP_001127716.1|	neuropeptide receptor A18	Bombyx mori	366	2e-05	Method: Composition-based stats.	76/304 (25%)
		ref|XP_002212351.1|	hypothetical protein BRAFLDRAFT_74698	Branchiostoma floridae	557	5e-05	Method: Composition-based stats.	65/301 (21%)
		ref|XP_002234604.1|	hypothetical protein BRAFLDRAFT_232929	Branchiostoma floridae	304	7e-05	Method: Composition-based stats.	70/306 (22%)
		ref|XP_002062498.1|	GK16625	Drosophila willistoni	583	0.0002	Method: Composition-based stats.	53/190 (27%)
mk4.037595.00.01	419
		ref|YP_001480416.1|	permease for cytosine/purines uracil thiamine allantoin	Serratiasproteamaculans 568	431	e-166	Method: Composition-based stats.	338/414 (81%)
		ref|YP_001004875.1|	putative permease	Yersinia enterocolitica subsp. enterocoliticas8081	435	e-155	Method: Composition-based stats.	318/416 (76%)
		ref|ZP_00828460.1|	COG1457: Purine-cytosine permease and related proteins	Yersiniasfrederiksenii ATCC 33641	404	e-143	Method: Composition-based stats.	295/385 (76%)
		ref|ZP_00833440.1|	COG1457: Purine-cytosine permease and related proteins	Yersiniasintermedia ATCC 29909	408	e-141	Method: Composition-based stats.	295/389 (75%)
		ref|YP_001004878.1|	putative permease	Yersinia enterocolitica subsp. enterocoliticas8081	435	e-136	Method: Composition-based stats.	282/416 (67%)
mk4.027458.00.01	191
		ref|XP_002062498.1|	GK16625	Drosophila willistoni	583	1e-09	Method: Composition-based stats.	51/191 (26%)
		ref|XP_002232678.1|	hypothetical protein BRAFLDRAFT_95278	Branchiostoma floridae	442	2e-09	Method: Composition-based stats.	41/148 (27%)
		ref|XP_557644.3|	putative GPCR class a orphan receptor 18 (AGAP005002-PB)	Anophelessgambiae str. PEST	456	3e-09	Method: Composition-based stats.	50/175 (28%)
		ref|XP_557643.3|	putative GPCR class a orphan receptor 18 (AGAP005002-PA)	Anophelessgambiae str. PEST	502	4e-09	Method: Composition-based stats.	50/175 (28%)
		ref|XP_001680745.1|	Hypothetical protein CBG06980	Caenorhabditis briggsae AF16	411	7e-09	Method: Composition-based stats.	41/127 (32%)
mk4.001852.03.01	210
		ref|XP_002029920.1|	GM25173	Drosophila sechellia	448	2e-12	Method: Composition-based stats.	52/164 (31%)
		ref|XP_002093270.1|	GE20863	Drosophila yakuba	460	2e-12	Method: Composition-based stats.	52/164 (31%)
		ref|XP_002084301.1|	GD14202	Drosophila simulans	479	2e-12	Method: Composition-based stats.	52/164 (31%)
		ref|NP_001027122.2|	CG33696	Drosophila melanogaster	480	3e-12	Method: Composition-based stats.	52/164 (31%)
		ref|XP_002062498.1|	GK16625	Drosophila willistoni	583	5e-12	Method: Composition-based stats.	56/176 (31%)
mk4.006726.02.01	509
		ref|NP_001074068.1|	zgc:158390	Danio rerio	558	3e-41	Method: Composition-based stats.	127/506 (25%)
		ref|NP_666248.1|	solute carrier family 16s member 4	Mus musculus	500	3e-40	Method: Composition-based stats.	127/488 (26%)
		ref|NP_001025013.1|	solute carrier family 16s member 6 isoform a	Mus musculus	607	9e-40	Method: Composition-based stats.	116/488 (23%)
		ref|NP_598799.1|	solute carrier family 16s member 6 isoform b	Mus musculus	523	7e-38	Method: Composition-based stats.	116/488 (23%)
		ref|XP_548022.2|	PREDICTED: similar to solute carrier family 16s member 6	Canissfamiliaris	523	9e-38	Method: Composition-based stats.	122/493 (24%)
mk4.005356.00.01	285
		ref|XP_968952.2|	PREDICTED: similar to conserved hypothetical protein	Triboliumscastaneum	1343	2e-66	Method: Composition-based stats.	125/285 (43%)
		ref|XP_002214193.1|	hypothetical protein BRAFLDRAFT_216218	Branchiostoma floridae	840	1e-64	Method: Composition-based stats.	121/283 (42%)
		ref|XP_002214189.1|	hypothetical protein BRAFLDRAFT_216284	Branchiostoma floridae	840	6e-64	Method: Composition-based stats.	120/283 (42%)
		ref|XP_001849843.1|	conserved hypothetical protein	Culex quinquefasciatus	1142	1e-63	Method: Composition-based stats.	119/285 (41%)
		ref|XP_001201436.1|	PREDICTED: hypothetical proteins partial	Strongylocentrotusspurpuratus	970	2e-62	Method: Composition-based stats.	118/285 (41%)
mk4.000231.03.01	216
		ref|XP_001656282.1|	cytochrome B561	Aedes aegypti	923	8e-31	Method: Composition-based stats.	66/146 (45%)
		ref|XP_001849043.1|	cytochrome b561	Culex quinquefasciatus	246	2e-30	Method: Composition-based stats.	71/143 (49%)
		ref|XP_002083333.1|	GD13402	Drosophila simulans	340	2e-30	Method: Composition-based stats.	66/144 (45%)
		ref|NP_647703.1|	CG1275s isoform B	Drosophila melanogaster	340	3e-30	Method: Composition-based stats.	66/144 (45%)
		ref|XP_396251.2|	PREDICTED: similar to CG1275-PBs isoform B	Apis mellifera	246	4e-30	Method: Composition-based stats.	66/144 (45%)
mk4.008731.01.01	240
		ref|XP_002228540.1|	hypothetical protein BRAFLDRAFT_91094	Branchiostoma floridae	381	4e-07	Method: Composition-based stats.	56/232 (24%)
		ref|XP_002228541.1|	hypothetical protein BRAFLDRAFT_91095	Branchiostoma floridae	499	5e-06	Method: Composition-based stats.	45/210 (21%)
		ref|NP_001079143.1|	opsin 4 (melanopsin)	Xenopus laevis	534	5e-06	Method: Composition-based stats.	48/196 (24%)
		ref|XP_001607744.1|	PREDICTED: similar to G protein coupled receptor	Nasoniasvitripennis	367	5e-06	Method: Composition-based stats.	49/189 (25%)
		ref|XP_698118.3|	PREDICTED: similar to novel 7 transmembrane receptor (rhodopsinsfamily) domain containing protein	Danio rerio	524	2e-05	Method: Composition-based stats.	49/221 (22%)
mk4.002881.02.01	221
		ref|XP_790066.2|	PREDICTED: hypothetical protein	Strongylocentrotus purpuratus	491	2e-31	Method: Composition-based stats.	87/214 (40%)
		ref|XP_002210390.1|	hypothetical protein BRAFLDRAFT_120194	Branchiostoma floridae	451	1e-30	Method: Composition-based stats.	77/214 (35%)
		ref|XP_002211926.1|	hypothetical protein BRAFLDRAFT_120712	Branchiostoma floridae	452	5e-26	Method: Composition-based stats.	65/161 (40%)
		ref|XP_002232477.1|	hypothetical protein BRAFLDRAFT_95083	Branchiostoma floridae	528	4e-25	Method: Composition-based stats.	60/143 (41%)
		ref|XP_001894033.1|	Major Facilitator Superfamily protein	Brugia malayi	470	2e-21	Method: Composition-based stats.	72/200 (36%)
mk4.000090.04.01	530
		ref|NP_001026684.1|	source of immunodominant MHC-associated peptides	Gallus gallus	779	0	Method: Composition-based stats.	321/454 (70%)
		ref|XP_542747.2|	PREDICTED: similar to source of immunodominant MHC-associatedspeptides isoform 1	Canis familiaris	826	0	Method: Composition-based stats.	320/457 (70%)
		ref|XP_861731.1|	PREDICTED: similar to source of immunodominant MHC-associatedspeptides isoform 4	Canis familiaris	811	0	Method: Composition-based stats.	320/457 (70%)
		ref|XP_001508672.1|	PREDICTED: hypothetical protein	Ornithorhynchus anatinus	784	0	Method: Composition-based stats.	320/457 (70%)
		ref|NP_077184.2|	source of immunodominant MHC-associated peptides	Mus musculus	823	0	Method: Composition-based stats.	320/457 (70%)
mk4.002570.01.01	198
		ref|XP_002204975.1|	hypothetical protein BRAFLDRAFT_118462	Branchiostoma floridae	451	2e-08	Method: Composition-based stats.	47/175 (26%)
		ref|NP_001138950.1|	c-opsin	Tribolium castaneum	350	8e-08	Method: Composition-based stats.	52/196 (26%)
		ref|XP_001632397.1|	predicted protein	Nematostella vectensis	352	1e-05	Method: Composition-based stats.	37/163 (22%)
		ref|NP_001025421.1|	prostaglandin E2 receptor subtype EP2-like	Danio rerio	341	5e-05	Method: Composition-based stats.	44/179 (24%)
		ref|NP_001034718.1|	prostaglandin E receptor 4 (subtype EP4) a	Danio rerio	403	9e-05	Method: Composition-based stats.	46/191 (24%)
mk4.000282.06.01	240
		ref|XP_001656825.1|	bombesin receptor subtype-3	Aedes aegypti	406	3e-16	Method: Composition-based stats.	55/171 (32%)
		ref|XP_001490184.1|	PREDICTED: similar to bombesin receptor subtype 3	Equus caballus	399	5e-16	Method: Composition-based stats.	68/208 (32%)
		ref|NP_033896.2|	bombesin-like receptor 3	Mus musculus	399	7e-16	Method: Composition-based stats.	63/186 (33%)
		ref|NP_690058.1|	bombesin-like receptor 3	Rattus norvegicus	399	1e-15	Method: Composition-based stats.	59/179 (32%)
		ref|NP_001009215.1|	bombesin receptor subtype 3	Ovis aries	399	3e-15	Method: Composition-based stats.	65/208 (31%)
mk4.000411.03.01	2045
		ref|NP_038482.3|	ATP-binding cassette 1s sub-family As member 1	Mus musculus	2261	0	Method: Composition-based stats.	717/1974 (36%)
		ref|XP_001493840.1|	PREDICTED: ATP-binding cassettes sub-family A (ABC1)s member 1	Equusscaballus	2261	0	Method: Composition-based stats.	709/1943 (36%)
		ref|XP_001138040.1|	PREDICTED: ATP-binding cassettes sub-family A member 1 isoform 1	Panstroglodytes	2261	0	Method: Composition-based stats.	712/1947 (36%)
		ref|NP_005493.2|	ATP-binding cassettes sub-family A member 1	Homo sapiens	2261	0	Method: Composition-based stats.	712/1947 (36%)
		ref|XP_520163.2|	PREDICTED: ATP-binding cassettes sub-family A member 1 isoform 2	Panstroglodytes	2254	0	Method: Composition-based stats.	712/1947 (36%)
mk4.001124.03.01	144
		ref|XP_001979037.1|	GG13125	Drosophila erecta	481	2e-21	Method: Composition-based stats.	51/89 (57%)
		ref|NP_524245.3|	neuropeptide F receptor	Drosophila melanogaster	485	2e-21	Method: Composition-based stats.	51/89 (57%)
		ref|XP_002102331.1|	GD19843	Drosophila simulans	485	2e-21	Method: Composition-based stats.	51/89 (57%)
		ref|XP_002098117.1|	GE10184	Drosophila yakuba	494	3e-21	Method: Composition-based stats.	51/89 (57%)
		ref|XP_001955170.1|	GF16373	Drosophila ananassae	488	5e-21	Method: Composition-based stats.	51/89 (57%)
mk4.041325.00.01	228
		ref|XP_969630.1|	PREDICTED: similar to Monocarboxylate transporter 1 CG3456-PAs	Tribolium castaneum	590	2e-25	Method: Composition-based stats.	61/165 (36%)
		ref|XP_001991002.1|	GH12442	Drosophila grimshawi	638	7e-25	Method: Composition-based stats.	56/166 (33%)
		ref|XP_001868638.1|	monocarboxylate transporter	Culex quinquefasciatus	598	1e-23	Method: Composition-based stats.	57/164 (34%)
		ref|XP_002057206.1|	GJ16967	Drosophila virilis	632	2e-23	Method: Composition-based stats.	54/166 (32%)
		ref|XP_001658833.1|	monocarboxylate transporter	Aedes aegypti	606	8e-23	Method: Composition-based stats.	56/164 (34%)
mk4.003768.02.01	669
		ref|XP_393425.2|	PREDICTED: similar to Glucose transporter 1 CG1086-PBs isoform Bs	Apis mellifera	793	6e-57	Method: Composition-based stats.	129/374 (34%)
		ref|XP_308486.4|	AGAP007340-PB	Anopheles gambiae str. PEST	712	1e-56	Method: Composition-based stats.	129/381 (33%)
		ref|XP_002034846.1|	GM14369	Drosophila sechellia	805	2e-56	Method: Composition-based stats.	130/384 (33%)
		ref|XP_001971073.1|	GG14750	Drosophila erecta	801	2e-56	Method: Composition-based stats.	130/384 (33%)
		ref|XP_001985099.1|	GH16875	Drosophila grimshawi	758	2e-56	Method: Composition-based stats.	130/381 (34%)
mk4.000219.07.01	176
		ref|XP_967689.2|	PREDICTED: similar to g-protein coupled receptor	Triboliumscastaneum	1027	3e-17	Method: Composition-based stats.	47/124 (37%)
		ref|XP_001996066.1|	GH14016	Drosophila grimshawi	511	1e-15	Method: Composition-based stats.	54/130 (41%)
		ref|XP_001660966.1|	g-protein coupled receptor	Aedes aegypti	410	3e-15	Method: Composition-based stats.	47/105 (44%)
		ref|XP_313000.2|	putative neuropeptide Y receptor 2 (AGAP004123-PA)	Anophelessgambiae str. PEST	425	4e-15	Method: Composition-based stats.	46/105 (43%)
		ref|XP_001979037.1|	GG13125	Drosophila erecta	481	5e-15	Method: Composition-based stats.	46/105 (43%)
mk4.034835.02.01	479
		ref|YP_410488.1|	D-alanine/D-serine/glycine permease	Shigella boydii Sb227	470	e-113	Method: Composition-based stats.	213/442 (48%)
		ref|NP_709989.1|	D-alanine/D-serine/glycine permease	Shigella flexneri 2a str. 301	470	e-113	Method: Composition-based stats.	212/442 (47%)
		ref|NP_290840.1|	D-alanine/D-serine/glycine permease	Escherichia coli O157:H7sEDL933	470	e-113	Method: Composition-based stats.	212/442 (47%)
		ref|YP_002400810.1|	D-alanine/D-serine/glycine transporter	Escherichia coli ED1a	467	e-113	Method: Composition-based stats.	212/442 (47%)
		ref|YP_002389675.1|	D-alanine/D-serine/glycine transporter	Escherichia coli IAI1	470	e-113	Method: Composition-based stats.	211/442 (47%)
mk4.000038.11.01	391
		ref|XP_002035118.1|	GM14521	Drosophila sechellia	549	0.0001	Method: Composition-based stats.	53/243 (21%)
		ref|XP_002083414.1|	GD13718	Drosophila simulans	549	0.0001	Method: Composition-based stats.	53/243 (21%)
		ref|NP_647758.1|	fmrf receptor	Drosophila melanogaster	549	0.0001	Method: Composition-based stats.	53/243 (21%)
		ref|XP_001971329.1|	GG14896	Drosophila erecta	549	0.0001	Method: Composition-based stats.	53/243 (21%)
		ref|XP_002094162.1|	GE20350	Drosophila yakuba	548	0.0002	Method: Composition-based stats.	53/243 (21%)
mk4.044293.00.01	157
		ref|XP_002232678.1|	hypothetical protein BRAFLDRAFT_95278	Branchiostoma floridae	442	8e-12	Method: Composition-based stats.	38/134 (28%)
		ref|XP_001956328.1|	GF25151	Drosophila ananassae	480	1e-11	Method: Composition-based stats.	38/118 (32%)
		ref|XP_002135629.1|	GA28202	Drosophila pseudoobscura pseudoobscura	509	2e-11	Method: Composition-based stats.	41/124 (33%)
		ref|XP_002026982.1|	GL12712	Drosophila persimilis	506	2e-11	Method: Composition-based stats.	41/124 (33%)
		ref|XP_002207470.1|	hypothetical protein BRAFLDRAFT_70160	Branchiostoma floridae	385	4e-11	Method: Composition-based stats.	38/133 (28%)
mk4.003078.01.01	457
		ref|XP_002127178.1|	PREDICTED: similar to Solute carrier family 43 member 3 (ProteinsFOAP-13)	Ciona intestinalis	494	9e-21	Method: Composition-based stats.	122/475 (25%)
		ref|XP_001498138.2|	PREDICTED: similar to Solute carrier family 43 member 3 (ProteinsFOAP-13)	Equus caballus	496	8e-20	Method: Composition-based stats.	113/476 (23%)
		ref|XP_002211437.1|	hypothetical protein BRAFLDRAFT_120576	Branchiostoma floridae	2239	2e-19	Method: Composition-based stats.	119/514 (23%)
		ref|XP_540612.2|	PREDICTED: similar to solute carrier family 43s member 3	Canissfamiliaris	491	2e-19	Method: Composition-based stats.	113/471 (23%)
		ref|NP_001035011.1|	hypothetical protein LOC556206	Danio rerio	495	2e-18	Method: Composition-based stats.	110/487 (22%)
mk4.000357.04.01	342
		ref|XP_002121963.1|	PREDICTED: similar to multidrug resistance protein 1as partials	Ciona intestinalis	1063	1e-57	Method: Composition-based stats.	111/281 (39%)
		ref|XP_002123097.1|	PREDICTED: similar to multidrug resistance protein 1as partials	Ciona intestinalis	1184	8e-57	Method: Composition-based stats.	118/283 (41%)
		ref|NP_596892.1|	ATP-binding cassettes sub-family B (MDR/TAP)s member 1	Rattussnorvegicus	1272	8e-56	Method: Composition-based stats.	111/286 (38%)
		ref|NP_035206.2|	ATP-binding cassettes subfamily Bs member 1A	Mus musculus	1276	7e-55	Method: Composition-based stats.	108/286 (37%)
		ref|XP_001377623.1|	PREDICTED: similar to multidrug resistance protein 1; P-glycoproteins	Monodelphis domestica	1364	1e-53	Method: Composition-based stats.	105/272 (38%)
mk4.009528.00.01	446
		ref|XP_001958834.1|	GF12584	Drosophila ananassae	1293	4e-97	Method: Composition-based stats.	171/399 (42%)
		ref|NP_001137619.1|	mXrs isoform D	Drosophila melanogaster	1415	5e-97	Method: Composition-based stats.	172/399 (43%)
		ref|NP_724683.2|	mXrs isoform F	Drosophila melanogaster	1248	1e-96	Method: Composition-based stats.	172/399 (43%)
		ref|XP_002032935.1|	GM20683	Drosophila sechellia	1292	1e-96	Method: Composition-based stats.	171/399 (42%)
		ref|XP_001970453.1|	GG10638	Drosophila erecta	1259	2e-96	Method: Composition-based stats.	171/399 (42%)
mk4.001208.04.01	152
		ref|XP_002209525.1|	hypothetical protein BRAFLDRAFT_72001	Branchiostoma floridae	467	4e-12	Method: Composition-based stats.	48/118 (40%)
		ref|XP_002209527.1|	hypothetical protein BRAFLDRAFT_208548	Branchiostoma floridae	310	6e-12	Method: Composition-based stats.	48/122 (39%)
		ref|XP_001604582.1|	PREDICTED: similar to hypocretin (orexin) receptor 2s partials	Nasonia vitripennis	419	2e-09	Method: Composition-based stats.	46/133 (34%)
		ref|XP_001629280.1|	predicted protein	Nematostella vectensis	353	5e-09	Method: Composition-based stats.	47/135 (34%)
		ref|NP_000698.1|	arginine vasopressin receptor 1B	Homo sapiens	424	6e-09	Method: Composition-based stats.	37/119 (31%)
mk4.011935.00.01	538
		ref|XP_547445.2|	PREDICTED: similar to Sterol O-acyltransferase 1 (Cholesterolsacyltransferase 1) (Acyl coenzyme A:cholesterolsacyltransferase 1) (ACAT-1)	Canis familiaris	549	6e-72	Method: Composition-based stats.	155/432 (35%)
		ref|XP_001487902.1|	PREDICTED: similar to acyl-CoA:cholesterol acyltransferase 1	Equusscaballus	549	3e-71	Method: Composition-based stats.	151/432 (34%)
		ref|NP_003092.4|	sterol O-acyltransferase 1	Homo sapiens	550	1e-69	Method: Composition-based stats.	149/432 (34%)
		ref|XP_001374138.1|	PREDICTED: similar to Sterol O-acyltransferase (acyl-Coenzyme A:scholesterol acyltransferase) 1	Monodelphis domestica	606	3e-69	Method: Composition-based stats.	146/435 (33%)
		ref|NP_033256.2|	sterol O-acyltransferase 1	Mus musculus	540	4e-69	Method: Composition-based stats.	147/432 (34%)
mk4.001974.03.01	293
		ref|XP_794754.1|	PREDICTED: similar to trace amine receptor 3	Strongylocentrotusspurpuratus	365	0.0006	Method: Composition-based stats.	52/247 (21%)
		ref|XP_001199666.1|	PREDICTED: hypothetical protein	Strongylocentrotus purpuratus	378	0.0006	Method: Composition-based stats.	61/282 (21%)
		ref|XP_002223672.1|	hypothetical protein BRAFLDRAFT_85972	Branchiostoma floridae	473	0.003	Method: Composition-based stats.	53/221 (23%)
		ref|XP_786144.2|	PREDICTED: similar to allatostatin receptors partials	Strongylocentrotus purpuratus	398	0.003	Method: Composition-based stats.	64/280 (22%)
		ref|NP_004876.2|	neuropeptide FF receptor 2 isoform 1	Homo sapiens	522	0.004	Method: Composition-based stats.	60/312 (19%)
mk4.026029.00.01	126
		ref|XP_001158763.1|	PREDICTED: G protein-coupled receptor 74 isoform 2	Panstroglodytes	522	5e-19	Method: Composition-based stats.	50/112 (44%)
		ref|NP_004876.2|	neuropeptide FF receptor 2 isoform 1	Homo sapiens	522	5e-19	Method: Composition-based stats.	50/112 (44%)
		ref|XP_001953326.1|	GF17259	Drosophila ananassae	781	6e-19	Method: Composition-based stats.	44/108 (40%)
		ref|XP_002023911.1|	GL27160	Drosophila persimilis	821	9e-19	Method: Composition-based stats.	45/108 (41%)
		ref|XP_001358061.2|	GA10579	Drosophila pseudoobscura pseudoobscura	815	9e-19	Method: Composition-based stats.	45/108 (41%)
mk4.023164.00.01	251
		ref|XP_001364611.1|	PREDICTED: hypothetical protein	Monodelphis domestica	688	3e-31	Method: Composition-based stats.	80/228 (35%)
		ref|XP_542176.2|	PREDICTED: similar to F16H11.1	Canis familiaris	461	1e-29	Method: Composition-based stats.	81/233 (34%)
		ref|NP_001102200.1|	hypothetical protein LOC362824	Rattus norvegicus	476	1e-29	Method: Composition-based stats.	78/228 (34%)
		ref|XP_002190267.1|	PREDICTED: hypothetical protein	Taeniopygia guttata	472	2e-29	Method: Composition-based stats.	80/230 (34%)
		ref|NP_082933.2|	hypothetical protein LOC73822	Mus musculus	476	9e-29	Method: Composition-based stats.	76/222 (34%)
mk4.002759.00.01	251
		ref|XP_001364611.1|	PREDICTED: hypothetical protein	Monodelphis domestica	688	3e-31	Method: Composition-based stats.	80/228 (35%)
		ref|XP_542176.2|	PREDICTED: similar to F16H11.1	Canis familiaris	461	1e-29	Method: Composition-based stats.	81/233 (34%)
		ref|NP_001102200.1|	hypothetical protein LOC362824	Rattus norvegicus	476	1e-29	Method: Composition-based stats.	78/228 (34%)
		ref|XP_002190267.1|	PREDICTED: hypothetical protein	Taeniopygia guttata	472	2e-29	Method: Composition-based stats.	80/230 (34%)
		ref|NP_082933.2|	hypothetical protein LOC73822	Mus musculus	476	9e-29	Method: Composition-based stats.	76/222 (34%)
mk4.003391.03.01	462
		ref|XP_002204939.1|	hypothetical protein BRAFLDRAFT_67379	Branchiostoma floridae	476	1e-34	Method: Composition-based stats.	114/403 (28%)
		ref|XP_786719.1|	PREDICTED: similar to MGC80576 protein	Strongylocentrotusspurpuratus	514	5e-33	Method: Composition-based stats.	121/415 (29%)
		ref|XP_002110168.1|	hypothetical protein TRIADDRAFT_53884	Trichoplax adhaerens	483	8e-31	Method: Composition-based stats.	107/383 (27%)
		ref|XP_002218966.1|	hypothetical protein BRAFLDRAFT_224093	Branchiostoma floridae	443	2e-30	Method: Composition-based stats.	112/406 (27%)
		ref|XP_002157800.1|	PREDICTED: similar to predicted protein	Hydra magnipapillata	1248	5e-30	Method: Composition-based stats.	105/383 (27%)
mk4.017582.00.01	168
		ref|NP_001137393.1|	corazonin receptor	Apis mellifera	403	8e-18	Method: Composition-based stats.	54/158 (34%)
		ref|XP_001866912.1|	conserved hypothetical protein	Culex quinquefasciatus	265	4e-16	Method: Composition-based stats.	48/152 (31%)
		ref|NP_001127719.1|	neuropeptide receptor A21	Bombyx mori	437	2e-15	Method: Composition-based stats.	47/161 (29%)
		ref|XP_784373.2|	PREDICTED: similar to V1a arginine vasopressin receptors	Strongylocentrotus purpuratus	461	3e-15	Method: Composition-based stats.	43/112 (38%)
		ref|XP_001341507.1|	PREDICTED: similar to isotocin receptor	Danio rerio	388	9e-15	Method: Composition-based stats.	43/108 (39%)
mk4.029602.00.01	168
		ref|NP_001137393.1|	corazonin receptor	Apis mellifera	403	8e-18	Method: Composition-based stats.	54/158 (34%)
		ref|XP_001866912.1|	conserved hypothetical protein	Culex quinquefasciatus	265	4e-16	Method: Composition-based stats.	48/152 (31%)
		ref|NP_001127719.1|	neuropeptide receptor A21	Bombyx mori	437	2e-15	Method: Composition-based stats.	47/161 (29%)
		ref|XP_784373.2|	PREDICTED: similar to V1a arginine vasopressin receptors	Strongylocentrotus purpuratus	461	3e-15	Method: Composition-based stats.	43/112 (38%)
		ref|XP_001341507.1|	PREDICTED: similar to isotocin receptor	Danio rerio	388	9e-15	Method: Composition-based stats.	43/108 (39%)
mk4.015594.00.01	184
		ref|XP_321207.2|	putative GPCR class a orphan receptor 1 (AGAP001862-PA)	Anophelessgambiae str. PEST	493	5e-09	Method: Composition-based stats.	34/129 (26%)
		ref|XP_969392.1|	PREDICTED: similar to putative GPCR class a orphan receptor 1s(AGAP001862-PA)	Tribolium castaneum	418	2e-07	Method: Composition-based stats.	36/138 (26%)
		ref|XP_001679651.1|	Hypothetical protein CBG02563	Caenorhabditis briggsae AF16	340	2e-07	Method: Composition-based stats.	40/149 (26%)
		ref|NP_495204.1|	hypothetical protein R12C12.3	Caenorhabditis elegans	340	2e-07	Method: Composition-based stats.	39/143 (27%)
		ref|XP_002036980.1|	GM12364	Drosophila sechellia	544	2e-07	Method: Composition-based stats.	46/159 (28%)
mk4.001198.02.01	310
		ref|XP_001363314.1|	PREDICTED: similar to GDP-fucose transporter	Monodelphissdomestica	365	3e-37	Method: Composition-based stats.	101/307 (32%)
		ref|XP_421127.2|	PREDICTED: similar to GDP-fucose transporter	Gallus gallus	365	3e-37	Method: Composition-based stats.	100/306 (32%)
		ref|NP_001008590.1|	hypothetical protein LOC494047	Danio rerio	348	4e-37	Method: Composition-based stats.	104/308 (33%)
		ref|NP_001101218.1|	GDP-fucose transporter 1	Rattus norvegicus	363	1e-36	Method: Composition-based stats.	99/306 (32%)
		ref|NP_505467.2|	hypothetical protein C50F4.14	Caenorhabditis elegans	363	1e-36	Method: Composition-based stats.	101/310 (32%)
mk4.001827.05.01	414
		ref|XP_001856879.1|	amino acid transporter	Culex quinquefasciatus	552	4e-70	Method: Composition-based stats.	142/392 (36%)
		ref|XP_001650969.1|	amino acid transporter	Aedes aegypti	564	2e-69	Method: Composition-based stats.	142/392 (36%)
		ref|XP_002216208.1|	hypothetical protein BRAFLDRAFT_78540	Branchiostoma floridae	517	6e-69	Method: Composition-based stats.	144/391 (36%)
		ref|XP_309530.2|	AGAP011116-PA	Anopheles gambiae str. PEST	546	8e-69	Method: Composition-based stats.	141/392 (35%)
		ref|XP_001943082.1|	PREDICTED: similar to amino acid transporter	Acyrthosiphon pisum	531	1e-68	Method: Composition-based stats.	146/393 (37%)
mk4.000325.01.01	479
		ref|XP_001370791.1|	PREDICTED: similar to Na(+)-H+ exchanger	Monodelphis domestica	799	6e-48	Method: Composition-based stats.	138/462 (29%)
		ref|NP_001118167.1|	sodium-hydrogen exchange protein-beta	Oncorhynchus mykiss	759	7e-48	Method: Composition-based stats.	125/398 (31%)
		ref|XP_001993172.1|	GH13669	Drosophila grimshawi	1334	1e-47	Method: Composition-based stats.	137/425 (32%)
		ref|XP_002066880.1|	GK24318	Drosophila willistoni	1324	1e-47	Method: Composition-based stats.	137/425 (32%)
		ref|XP_002193280.1|	PREDICTED: similar to Sodium/hydrogen exchanger 2	Taeniopygiasguttata	935	1e-47	Method: Composition-based stats.	128/417 (30%)
mk4.026347.03.01	199
		ref|XP_967689.2|	PREDICTED: similar to g-protein coupled receptor	Triboliumscastaneum	1027	2e-21	Method: Composition-based stats.	53/121 (43%)
		ref|XP_313000.2|	putative neuropeptide Y receptor 2 (AGAP004123-PA)	Anophelessgambiae str. PEST	425	6e-19	Method: Composition-based stats.	49/102 (48%)
		ref|XP_001999228.1|	GI24389	Drosophila mojavensis	513	7e-19	Method: Composition-based stats.	57/141 (40%)
		ref|NP_001127739.1|	neuropeptide receptor A4	Bombyx mori	382	2e-18	Method: Composition-based stats.	53/124 (42%)
		ref|XP_001660966.1|	g-protein coupled receptor	Aedes aegypti	410	2e-18	Method: Composition-based stats.	61/146 (41%)
mk4.009091.00.01	357
		ref|XP_001633786.1|	predicted protein	Nematostella vectensis	354	0.0002	Method: Composition-based stats.	41/203 (20%)
		ref|XP_001633238.1|	predicted protein	Nematostella vectensis	308	0.0004	Method: Composition-based stats.	45/196 (22%)
		ref|XP_850584.1|	PREDICTED: similar to G protein-coupled receptor 157	Canissfamiliaris	420	0.0007	Method: Composition-based stats.	44/207 (21%)
		ref|XP_002223939.1|	hypothetical protein BRAFLDRAFT_86264	Branchiostoma floridae	260	0.001	Method: Composition-based stats.	47/242 (19%)
		ref|XP_580530.4|	PREDICTED: similar to G protein-coupled receptor 157	Bos taurus	327	0.007	Method: Composition-based stats.	41/211 (19%)
mk4.000301.14.01	386
		ref|XP_787561.2|	PREDICTED: similar to G protein-coupled receptor 54s	Strongylocentrotus purpuratus	369	6e-16	Method: Composition-based stats.	60/221 (27%)
		ref|XP_793011.2|	PREDICTED: similar to G protein-coupled receptor 54s	Strongylocentrotus purpuratus	652	4e-15	Method: Composition-based stats.	54/200 (27%)
		ref|XP_002214070.1|	hypothetical protein BRAFLDRAFT_76501	Branchiostoma floridae	405	9e-15	Method: Composition-based stats.	46/180 (25%)
		ref|XP_002227204.1|	hypothetical protein BRAFLDRAFT_89670	Branchiostoma floridae	204	1e-14	Method: Composition-based stats.	44/152 (28%)
		ref|XP_002217343.1|	hypothetical protein BRAFLDRAFT_79547	Branchiostoma floridae	395	1e-13	Method: Composition-based stats.	48/177 (27%)
mk4.000702.03.01	168
		ref|XP_001667077.1|	Hypothetical protein CBG16350	Caenorhabditis briggsae AF16	683	4e-13	Method: Composition-based stats.	55/164 (33%)
		ref|XP_001863272.1|	conserved hypothetical protein	Culex quinquefasciatus	454	5e-13	Method: Composition-based stats.	45/141 (31%)
		ref|XP_001955243.1|	GF18663	Drosophila ananassae	945	2e-12	Method: Composition-based stats.	50/162 (30%)
		ref|XP_001359030.2|	GA20762	Drosophila pseudoobscura pseudoobscura	918	2e-12	Method: Composition-based stats.	46/146 (31%)
		ref|XP_002056611.1|	GJ10131	Drosophila virilis	926	4e-12	Method: Composition-based stats.	44/139 (31%)
mk4.002989.01.01	159
		ref|NP_001137393.1|	corazonin receptor	Apis mellifera	403	5e-17	Method: Composition-based stats.	60/160 (37%)
		ref|XP_001956001.1|	GF24986	Drosophila ananassae	593	6e-14	Method: Composition-based stats.	53/158 (33%)
		ref|XP_002084638.1|	GD12727	Drosophila simulans	579	7e-14	Method: Composition-based stats.	50/148 (33%)
		ref|NP_648571.1|	GRHRII	Drosophila melanogaster	579	7e-14	Method: Composition-based stats.	50/148 (33%)
		ref|XP_002021165.1|	GL24963	Drosophila persimilis	591	7e-14	Method: Composition-based stats.	50/148 (33%)
mk4.007063.01.01	661
		ref|XP_002244907.1|	hypothetical protein BRAFLDRAFT_287953	Branchiostoma floridae	706	e-104	Method: Composition-based stats.	233/671 (34%)
		ref|XP_792746.1|	PREDICTED: similar to peptide transporter PepT1	Strongylocentrotusspurpuratus	715	7e-99	Method: Composition-based stats.	224/647 (34%)
		ref|XP_001625175.1|	predicted protein	Nematostella vectensis	642	1e-96	Method: Composition-based stats.	219/635 (34%)
		ref|NP_989696.1|	solute carrier family 15 (oligopeptide transporter)s member 1s	Gallus gallus	714	9e-95	Method: Composition-based stats.	225/685 (32%)
		ref|NP_001003036.1|	solute carrier family 15 (oligopeptide transporter)s member 1s	Canis lupus familiaris	708	6e-94	Method: Composition-based stats.	217/682 (31%)
mk4.027005.00.01	374
		ref|XP_001352720.1|	GA15251	Drosophila pseudoobscura pseudoobscura	568	2e-09	Method: Composition-based stats.	57/208 (27%)
		ref|XP_002025569.1|	GL20775	Drosophila persimilis	773	4e-09	Method: Composition-based stats.	57/208 (27%)
		ref|XP_001957051.1|	GF24259	Drosophila ananassae	555	9e-08	Method: Composition-based stats.	54/214 (25%)
		ref|XP_002062592.1|	GK16576	Drosophila willistoni	537	1e-07	Method: Composition-based stats.	56/213 (26%)
		ref|XP_002047744.1|	GJ13605	Drosophila virilis	552	2e-07	Method: Composition-based stats.	54/213 (25%)
mk4.010430.04.01	551
		ref|XP_002237646.1|	hypothetical protein BRAFLDRAFT_269437	Branchiostoma floridae	544	6e-84	Method: Composition-based stats.	178/492 (36%)
		ref|XP_001489854.1|	PREDICTED: frizzled homolog 4 (Drosophila)	Equus caballus	537	4e-83	Method: Composition-based stats.	180/513 (35%)
		ref|XP_848753.1|	PREDICTED: similar to frizzled 4 isoform 2	Canis familiaris	541	5e-83	Method: Composition-based stats.	181/513 (35%)
		ref|XP_001376661.1|	PREDICTED: similar to frizzled homolog 4 (Drosophila)	Monodelphissdomestica	726	1e-82	Method: Composition-based stats.	174/496 (35%)
		ref|XP_001175326.1|	PREDICTED: frizzled 4 isoform 1	Pan troglodytes	537	2e-82	Method: Composition-based stats.	181/513 (35%)
mk4.003768.03.01	498
		ref|XP_002034846.1|	GM14369	Drosophila sechellia	805	6e-78	Method: Composition-based stats.	157/420 (37%)
		ref|XP_393425.2|	PREDICTED: similar to Glucose transporter 1 CG1086-PBs isoform Bs	Apis mellifera	793	7e-78	Method: Composition-based stats.	155/413 (37%)
		ref|XP_001971073.1|	GG14750	Drosophila erecta	801	9e-78	Method: Composition-based stats.	157/420 (37%)
		ref|XP_002083161.1|	GD13586	Drosophila simulans	751	2e-77	Method: Composition-based stats.	157/420 (37%)
		ref|XP_002093061.1|	GE21113	Drosophila yakuba	781	2e-77	Method: Composition-based stats.	157/420 (37%)
mk4.002021.03.01	309
		ref|NP_505467.2|	hypothetical protein C50F4.14	Caenorhabditis elegans	363	2e-23	Method: Composition-based stats.	93/297 (31%)
		ref|NP_001101218.1|	GDP-fucose transporter 1	Rattus norvegicus	363	4e-23	Method: Composition-based stats.	87/299 (29%)
		ref|NP_997597.1|	GDP-fucose transporter 1 isoform 1	Mus musculus	363	3e-22	Method: Composition-based stats.	84/299 (28%)
		ref|XP_001674660.1|	Hypothetical protein CBG19307	Caenorhabditis briggsae AF16	365	3e-22	Method: Composition-based stats.	88/311 (28%)
		ref|NP_665831.1|	GDP-fucose transporter 1 isoform 2	Mus musculus	350	6e-22	Method: Composition-based stats.	84/299 (28%)
mk4.009754.00.01	538
		ref|XP_001625276.1|	predicted protein	Nematostella vectensis	538	2e-75	Method: Composition-based stats.	175/522 (33%)
		ref|XP_002109263.1|	hypothetical protein TRIADDRAFT_12575	Trichoplax adhaerens	475	9e-74	Method: Composition-based stats.	165/473 (34%)
		ref|XP_002116817.1|	hypothetical protein TRIADDRAFT_31599	Trichoplax adhaerens	537	9e-64	Method: Composition-based stats.	156/492 (31%)
		ref|XP_002245627.1|	hypothetical protein BRAFLDRAFT_131838	Branchiostoma floridae	633	8e-63	Method: Composition-based stats.	173/556 (31%)
		ref|XP_002235188.1|	hypothetical protein BRAFLDRAFT_268227	Branchiostoma floridae	562	9e-62	Method: Composition-based stats.	166/546 (30%)
mk4.021723.00.01	217
		ref|XP_001991002.1|	GH12442	Drosophila grimshawi	638	3e-28	Method: Composition-based stats.	63/178 (35%)
		ref|XP_969630.1|	PREDICTED: similar to Monocarboxylate transporter 1 CG3456-PAs	Tribolium castaneum	590	6e-28	Method: Composition-based stats.	67/178 (37%)
		ref|XP_002057206.1|	GJ16967	Drosophila virilis	632	5e-26	Method: Composition-based stats.	59/178 (33%)
		ref|XP_002010890.1|	GI21795	Drosophila mojavensis	426	2e-25	Method: Composition-based stats.	58/178 (32%)
		ref|XP_001966480.1|	Mct1	Drosophila ananassae	636	7e-25	Method: Composition-based stats.	58/178 (32%)
mk4.066545.00.01	269
		ref|YP_001477140.1|	major facilitator transporter	Serratia proteamaculans 568	391	1e-66	Method: Composition-based stats.	153/247 (61%)
		ref|ZP_01611796.1|	Major facilitator superfamily MFS_1	Alteromonadales bacteriumsTW-7	390	3e-66	Method: Composition-based stats.	149/246 (60%)
		ref|YP_984216.1|	major facilitator superfamily transporter	Polaromonassnaphthalenivorans CJ2	400	4e-66	Method: Composition-based stats.	150/246 (60%)
		ref|ZP_00833271.1|	COG2814: Arabinose efflux permease	Yersinia intermedia ATCC 29909	393	1e-65	Method: Composition-based stats.	150/247 (60%)
		ref|YP_296058.1|	major facilitator transporter	Ralstonia eutropha JMP134	401	2e-65	Method: Composition-based stats.	147/247 (59%)
mk4.002980.06.01	345
		ref|XP_850584.1|	PREDICTED: similar to G protein-coupled receptor 157	Canissfamiliaris	420	6e-05	Method: Composition-based stats.	36/130 (27%)
		ref|NP_796340.2|	G protein-coupled receptor 157	Mus musculus	330	0.001	Method: Composition-based stats.	36/130 (27%)
		ref|NP_079256.4|	G protein-coupled receptor 157	Homo sapiens	335	0.002	Method: Composition-based stats.	37/130 (28%)
		ref|XP_580530.4|	PREDICTED: similar to G protein-coupled receptor 157	Bos taurus	327	0.004	Method: Composition-based stats.	33/130 (25%)
		ref|XP_002187385.1|	PREDICTED: similar to MGC80528 protein	Taeniopygia guttata	337	0.004	Method: Composition-based stats.	34/131 (25%)
mk4.000068.16.01	1049
		ref|XP_974587.2|	PREDICTED: similar to adenylate cyclase type ix	Triboliumscastaneum	1398	3e-59	Method: Composition-based stats.	140/363 (38%)
		ref|XP_603835.3|	PREDICTED: similar to Adenylate cyclase type 9 (Adenylate cyclasestype IX) (ATP pyrophosphate-lyase 9) (Adenylyl cyclases9)	Bos taurus	1354	2e-57	Method: Composition-based stats.	130/354 (36%)
		ref|NP_033754.2|	adenylate cyclase 9	Mus musculus	1353	1e-56	Method: Composition-based stats.	130/355 (36%)
		ref|XP_002194895.1|	PREDICTED: adenylate cyclase 9	Taeniopygia guttata	1348	1e-56	Method: Composition-based stats.	134/355 (37%)
		ref|XP_547151.2|	PREDICTED: similar to Adenylate cyclases type IX (ATPspyrophosphate-lyase 9) (Adenylyl cyclase 9)	Canissfamiliaris	1352	2e-56	Method: Composition-based stats.	129/361 (35%)
mk4.000202.07.01	515
		ref|NP_001039967.1|	solute carrier family 22 member 5	Bos taurus	557	8e-41	Method: Composition-based stats.	124/414 (29%)
		ref|NP_003051.1|	solute carrier family 22 member 5	Homo sapiens	557	1e-39	Method: Composition-based stats.	121/414 (29%)
		ref|XP_001103789.1|	PREDICTED: similar to solute carrier family 22 member 5 isoform 2s	Macaca mulatta	557	3e-39	Method: Composition-based stats.	119/414 (28%)
		ref|XP_860734.1|	PREDICTED: similar to solute carrier family 22 member 5 isoform 2s	Canis familiaris	557	5e-39	Method: Composition-based stats.	119/414 (28%)
		ref|XP_001917996.1|	PREDICTED: similar to Solute carrier family 22 (organic cationstransporter)s member 5s partial	Equus caballus	515	5e-39	Method: Composition-based stats.	120/414 (28%)
mk4.001419.04.01	382
		ref|XP_001985951.1|	GH20808	Drosophila grimshawi	1297	2e-36	Method: Composition-based stats.	105/351 (29%)
		ref|XP_002138233.1|	GA24510	Drosophila pseudoobscura pseudoobscura	1279	4e-36	Method: Composition-based stats.	103/351 (29%)
		ref|XP_002015741.1|	GL10858	Drosophila persimilis	1278	4e-36	Method: Composition-based stats.	103/351 (29%)
		ref|XP_001958834.1|	GF12584	Drosophila ananassae	1293	8e-36	Method: Composition-based stats.	105/351 (29%)
		ref|XP_848683.1|	PREDICTED: similar to Metabotropic glutamate receptor 5 precursors(mGluR5) isoform 2	Canis familiaris	1238	1e-35	Method: Composition-based stats.	103/349 (29%)
mk4.004733.03.01	429
		ref|XP_001843147.1|	vesamicol binding protein	Culex quinquefasciatus	585	4e-13	Method: Composition-based stats.	87/378 (23%)
		ref|XP_001660850.1|	vesamicol binding proteins putative	Aedes aegypti	582	3e-12	Method: Composition-based stats.	84/382 (21%)
		ref|XP_001605173.1|	PREDICTED: similar to vesamicol binding proteins putative	Nasoniasvitripennis	588	2e-11	Method: Composition-based stats.	91/384 (23%)
		ref|XP_001948059.1|	PREDICTED: similar to VAChT CG32848-PA	Acyrthosiphon pisum	544	4e-11	Method: Composition-based stats.	85/382 (22%)
		ref|XP_975499.1|	PREDICTED: similar to vesamicol binding proteins putatives	Tribolium castaneum	548	2e-10	Method: Composition-based stats.	80/376 (21%)
mk4.008848.02.01	357
		ref|XP_001231059.2|	AGAP012434-PA	Anopheles gambiae str. PEST	980	7e-48	Method: Composition-based stats.	115/248 (46%)
		ref|XP_001661548.1|	voltage-dependent p/q type calcium channel	Aedes aegypti	1815	6e-47	Method: Composition-based stats.	114/247 (46%)
		ref|NP_525104.2|	Ca	2+	2519	8e-45	Method: Composition-based stats.	104/242 (42%)
		ref|XP_002066410.1|	GK18110	Drosophila willistoni	3090	2e-44	Method: Composition-based stats.	105/241 (43%)
		ref|XP_002057533.1|	GJ18055	Drosophila virilis	2563	2e-44	Method: Composition-based stats.	105/242 (43%)
mk4.012140.00.01	144
		ref|XP_967689.2|	PREDICTED: similar to g-protein coupled receptor	Triboliumscastaneum	1027	2e-15	Method: Composition-based stats.	38/81 (46%)
		ref|XP_313000.2|	putative neuropeptide Y receptor 2 (AGAP004123-PA)	Anophelessgambiae str. PEST	425	5e-15	Method: Composition-based stats.	41/82 (50%)
		ref|XP_001979037.1|	GG13125	Drosophila erecta	481	7e-15	Method: Composition-based stats.	41/78 (52%)
		ref|NP_524245.3|	neuropeptide F receptor	Drosophila melanogaster	485	8e-15	Method: Composition-based stats.	41/78 (52%)
		ref|XP_001955170.1|	GF16373	Drosophila ananassae	488	8e-15	Method: Composition-based stats.	42/78 (53%)
mk4.000347.04.01	280
		ref|XP_002236000.1|	hypothetical protein BRAFLDRAFT_128634	Branchiostoma floridae	340	3e-18	Method: Composition-based stats.	63/233 (27%)
		ref|XP_001635369.1|	predicted protein	Nematostella vectensis	346	8e-16	Method: Composition-based stats.	66/248 (26%)
		ref|XP_002241307.1|	hypothetical protein BRAFLDRAFT_130463	Branchiostoma floridae	272	5e-10	Method: Composition-based stats.	49/174 (28%)
		ref|XP_002112626.1|	hypothetical protein TRIADDRAFT_56837	Trichoplax adhaerens	333	2e-08	Method: Composition-based stats.	51/233 (21%)
mk4.015843.00.01	270
		ref|XP_001849293.1|	FMRFamide receptor	Culex quinquefasciatus	470	8e-12	Method: Composition-based stats.	55/223 (24%)
		ref|XP_001120499.1|	PREDICTED: similar to Fmrf Receptor CG2114-PAs partial	Apissmellifera	355	4e-11	Method: Composition-based stats.	57/227 (25%)
		ref|XP_321207.2|	putative GPCR class a orphan receptor 1 (AGAP001862-PA)	Anophelessgambiae str. PEST	493	7e-11	Method: Composition-based stats.	55/222 (24%)
		ref|XP_001656764.1|	somatostatin receptors putative	Aedes aegypti	471	4e-10	Method: Composition-based stats.	55/217 (25%)
		ref|XP_001647608.1|	somatostatin receptors putative	Aedes aegypti	471	4e-10	Method: Composition-based stats.	54/217 (24%)
mk4.001001.01.01	951
		ref|XP_001379430.1|	PREDICTED: similar to NasK-ATPase subunit alpha 2	Monodelphissdomestica	1050	0	Method: Composition-based stats.	582/953 (61%)
		ref|XP_001929066.1|	PREDICTED: NasK-ATPase alpha 2 subunit	Sus scrofa	1020	0	Method: Composition-based stats.	584/953 (61%)
		ref|NP_001074993.1|	Na+/K+ -ATPase alpha 2 subunit	Bos taurus	1020	0	Method: Composition-based stats.	583/953 (61%)
		ref|XP_001953898.1|	GF17998	Drosophila ananassae	1041	0	Method: Composition-based stats.	583/955 (61%)
		ref|NP_000693.1|	Na+/K+ -ATPase alpha 2 subunit proprotein	Homo sapiens	1020	0	Method: Composition-based stats.	584/953 (61%)
mk4.006266.02.01	517
		ref|XP_002225119.1|	hypothetical protein BRAFLDRAFT_87519	Branchiostoma floridae	498	3e-50	Method: Composition-based stats.	134/490 (27%)
		ref|XP_002224206.1|	hypothetical protein BRAFLDRAFT_86488	Branchiostoma floridae	726	4e-47	Method: Composition-based stats.	129/489 (26%)
		ref|XP_002246415.1|	hypothetical protein BRAFLDRAFT_108585	Branchiostoma floridae	570	3e-46	Method: Composition-based stats.	143/555 (25%)
		ref|XP_002231646.1|	hypothetical protein BRAFLDRAFT_282177	Branchiostoma floridae	579	1e-45	Method: Composition-based stats.	140/534 (26%)
		ref|XP_002235049.1|	hypothetical protein BRAFLDRAFT_97583	Branchiostoma floridae	544	2e-45	Method: Composition-based stats.	126/490 (25%)
mk4.012231.01.01	343
		ref|XP_001863272.1|	conserved hypothetical protein	Culex quinquefasciatus	454	4e-05	Method: Composition-based stats.	36/125 (28%)
		ref|NP_032338.3|	5-hydroxytryptamine (serotonin) receptor 2C	Mus musculus	459	7e-05	Method: Composition-based stats.	35/145 (24%)
		ref|XP_394798.1|	PREDICTED: similar to Serotonin receptor 2 CG1056-PBs isoform Bs	Apis mellifera	637	9e-05	Method: Composition-based stats.	67/358 (18%)
		ref|XP_001475425.1|	PREDICTED: similar to 5-hydroxytryptamine (serotonin) receptor 2Cs	Mus musculus	385	9e-05	Method: Composition-based stats.	35/145 (24%)
		ref|XP_002191707.1|	PREDICTED: dopamine receptor D2 isoform 2	Taeniopygia guttata	414	0.0001	Method: Composition-based stats.	67/333 (20%)
mk4.028995.00.01	334
		ref|YP_997830.1|	transport system permease protein	Verminephrobacter eiseniaesEF01-2	353	4e-63	Method: Composition-based stats.	164/289 (56%)
		ref|ZP_01689744.1|	transport system permease protein	Microscilla marina ATCC 23134	343	2e-38	Method: Composition-based stats.	113/282 (40%)
		ref|ZP_01077971.1|	hemin ABC transporters permease proteins putative	Marinomonas sp.sMED121	363	4e-38	Method: Composition-based stats.	101/283 (35%)
		ref|ZP_02295324.1|	transport system permease protein	Rhizobium leguminosarum bv.strifolii WSM1325	370	4e-38	Method: Composition-based stats.	105/289 (36%)
		ref|YP_002171671.1|	possible hemin ABC superfamily ATP binding cassette transporterssmembrane protein	Mannheimia haemolytica PHL213	328	7e-38	Method: Composition-based stats.	108/290 (37%)
mk4.028819.00.01	292
		ref|XP_001606934.1|	PREDICTED: similar to monocarboxylate transporter	Nasoniasvitripennis	578	2e-52	Method: Composition-based stats.	92/183 (50%)
		ref|XP_001355229.2|	GA17462	Drosophila pseudoobscura pseudoobscura	637	6e-50	Method: Composition-based stats.	96/182 (52%)
		ref|XP_393553.3|	PREDICTED: similar to CG3409-PA	Apis mellifera	993	2e-49	Method: Composition-based stats.	82/181 (45%)
		ref|XP_001607269.1|	PREDICTED: similar to ENSANGP00000014764	Nasonia vitripennis	806	2e-49	Method: Composition-based stats.	90/182 (49%)
		ref|NP_477334.2|	monocarboxylate transporter 1	Drosophila melanogaster	626	2e-49	Method: Composition-based stats.	95/182 (52%)
mk4.000394.09.01	234
		ref|NP_001038253.1|	hypothetical protein LOC555576	Danio rerio	1150	1e-64	Method: Composition-based stats.	115/234 (49%)
		ref|XP_002214193.1|	hypothetical protein BRAFLDRAFT_216218	Branchiostoma floridae	840	2e-61	Method: Composition-based stats.	117/234 (50%)
		ref|XP_001602374.1|	PREDICTED: similar to metabotropic glutamate receptor 1 alphas	Nasonia vitripennis	1171	3e-61	Method: Composition-based stats.	112/234 (47%)
		ref|XP_002214189.1|	hypothetical protein BRAFLDRAFT_216284	Branchiostoma floridae	840	3e-61	Method: Composition-based stats.	117/234 (50%)
		ref|XP_419652.2|	PREDICTED: similar to glutamate receptors metabotropic 1	Gallussgallus	1152	1e-60	Method: Composition-based stats.	112/234 (47%)
mk4.008060.01.01	318
		ref|XP_001176680.1|	PREDICTED: similar to broadly selective sodium/nucleosidestransporter hfCNT isoform 2	Strongylocentrotusspurpuratus	660	5e-81	Method: Composition-based stats.	159/318 (50%)
		ref|XP_001176530.1|	PREDICTED: similar to broadly selective sodium/nucleosidestransporter hfCNT isoform 1	Strongylocentrotusspurpuratus	661	6e-81	Method: Composition-based stats.	159/318 (50%)
		ref|XP_001176814.1|	PREDICTED: similar to broadly selective sodium/nucleosidestransporter hfCNT isoform 3	Strongylocentrotusspurpuratus	672	9e-81	Method: Composition-based stats.	159/318 (50%)
		ref|XP_002190897.1|	PREDICTED: similar to concentrative Na+-nucleoside cotransporters	Taeniopygia guttata	744	5e-79	Method: Composition-based stats.	154/312 (49%)
		ref|XP_425033.2|	PREDICTED: similar to concentrative Na+-nucleoside cotransportershCNT3	Gallus gallus	640	1e-77	Method: Composition-based stats.	155/312 (49%)
mk4.023447.02.01	154
		ref|XP_967689.2|	PREDICTED: similar to g-protein coupled receptor	Triboliumscastaneum	1027	9e-22	Method: Composition-based stats.	53/121 (43%)
		ref|XP_001999228.1|	GI24389	Drosophila mojavensis	513	1e-18	Method: Composition-based stats.	57/141 (40%)
		ref|XP_313000.2|	putative neuropeptide Y receptor 2 (AGAP004123-PA)	Anophelessgambiae str. PEST	425	1e-18	Method: Composition-based stats.	49/102 (48%)
		ref|XP_001979037.1|	GG13125	Drosophila erecta	481	2e-18	Method: Composition-based stats.	55/135 (40%)
		ref|NP_524245.3|	neuropeptide F receptor	Drosophila melanogaster	485	3e-18	Method: Composition-based stats.	55/135 (40%)
mk4.003695.00.01	653
		ref|XP_684673.2|	PREDICTED: solute carrier family 6 (neurotransmitter transporterssserotonin)s member 4B	Danio rerio	810	3e-30	Method: Composition-based stats.	118/511 (23%)
		ref|XP_782933.2|	PREDICTED: similar to solute carrier family 6 member 9s	Strongylocentrotus purpuratus	606	4e-30	Method: Composition-based stats.	121/529 (22%)
		ref|XP_002237965.1|	hypothetical protein BRAFLDRAFT_129353	Branchiostoma floridae	704	7e-30	Method: Composition-based stats.	123/536 (22%)
		ref|NP_001104241.1|	solute carrier family 6 (neurotransmitter transporters serotonin)ssmember 4	Canis lupus familiaris	630	7e-30	Method: Composition-based stats.	118/489 (24%)
		ref|XP_002202916.1|	solute carrier family 6s member 5	Branchiostoma floridae	687	7e-30	Method: Composition-based stats.	122/536 (22%)
mk4.002058.02.01	506
		ref|XP_002083052.1|	GD11909	Drosophila simulans	1809	4e-66	Method: Composition-based stats.	172/460 (37%)
		ref|XP_002010837.1|	GI21488	Drosophila mojavensis	2168	3e-55	Method: Composition-based stats.	159/512 (31%)
		ref|XP_395121.3|	PREDICTED: similar to Na channel protein 60E CG9071-PBs isoform Bs	Apis mellifera	2492	1e-49	Method: Composition-based stats.	89/169 (52%)
		ref|NP_956426.2|	sodium channels voltage-gateds type Is alpha	Danio rerio	1955	7e-49	Method: Composition-based stats.	144/477 (30%)
		ref|XP_001189610.1|	PREDICTED: similar to CG9071-PA	Strongylocentrotus purpuratus	1880	1e-46	Method: Composition-based stats.	87/170 (51%)
mk4.005654.01.01	344
		ref|XP_312912.3|	AGAP003206-PA	Anopheles gambiae str. PEST	763	2e-27	Method: Composition-based stats.	60/159 (37%)
		ref|XP_001656434.1|	monocarboxylate transporter	Aedes aegypti	753	3e-27	Method: Composition-based stats.	56/159 (35%)
		ref|XP_001862555.1|	monocarboxylate transporter 3	Culex quinquefasciatus	785	5e-27	Method: Composition-based stats.	57/159 (35%)
		ref|XP_001844376.1|	monocarboxylate transporter	Culex quinquefasciatus	802	5e-27	Method: Composition-based stats.	57/159 (35%)
		ref|XP_001607269.1|	PREDICTED: similar to ENSANGP00000014764	Nasonia vitripennis	806	7e-26	Method: Composition-based stats.	60/163 (36%)
mk4.012327.00.01	307
		ref|NP_001138264.1|	hypothetical protein LOC560225	Danio rerio	426	4e-82	Method: Composition-based stats.	140/295 (47%)
		ref|NP_001103187.1|	hypothetical protein LOC570720	Danio rerio	415	3e-81	Method: Composition-based stats.	141/295 (47%)
		ref|NP_001133341.1|	Choline/ethanolaminephosphotransferase 1	Salmo salar	425	6e-81	Method: Composition-based stats.	140/295 (47%)
		ref|NP_997789.1|	choline phosphotransferase 1	Danio rerio	382	1e-80	Method: Composition-based stats.	141/295 (47%)
		ref|NP_001006392.1|	choline/ethanolamine phosphotransferase 1	Gallus gallus	435	7e-80	Method: Composition-based stats.	139/298 (46%)
mk4.002524.01.01	364
		ref|XP_002054218.1|	GJ24324	Drosophila virilis	535	7e-55	Method: Composition-based stats.	116/314 (36%)
		ref|XP_002001033.1|	GI22204	Drosophila mojavensis	524	9e-55	Method: Composition-based stats.	114/309 (36%)
		ref|XP_002072266.1|	GK22762	Drosophila willistoni	524	1e-54	Method: Composition-based stats.	113/309 (36%)
		ref|XP_001981089.1|	GG11805	Drosophila erecta	520	3e-54	Method: Composition-based stats.	115/320 (35%)
		ref|XP_002037469.1|	GM12940	Drosophila sechellia	531	3e-54	Method: Composition-based stats.	114/309 (36%)
mk4.043458.00.01	267
		ref|YP_001479274.1|	MgtC/SapB transporter	Serratia proteamaculans 568	232	e-100	Method: Composition-based stats.	205/207 (99%)
		ref|YP_001006788.1|	Mg(2+) transport ATPase protein C	Yersinia enterocolitica subsp.senterocolitica 8081	236	1e-87	Method: Composition-based stats.	179/209 (85%)
		ref|ZP_00831287.1|	COG1285: Uncharacterized membrane protein	Yersinia frederikseniisATCC 33641	232	2e-87	Method: Composition-based stats.	179/207 (86%)
		ref|ZP_00832372.1|	COG1285: Uncharacterized membrane protein	Yersinia intermedia ATCCs29909	232	3e-87	Method: Composition-based stats.	180/207 (86%)
		ref|NP_669136.1|	magnesium ABC transporter ATPase	Yersinia pestis KIM	236	2e-85	Method: Composition-based stats.	174/209 (83%)
mk4.004625.02.01	2073
		ref|XP_002190956.1|	PREDICTED: ATP-binding cassettes sub-family A (ABC1)s member 1s	Taeniopygia guttata	2261	0	Method: Composition-based stats.	746/1954 (38%)
		ref|XP_001368140.1|	PREDICTED: similar to Solute carrier family 25 (mitochondrialscarrier; dicarboxylate transporter)s member 10s	Monodelphis domestica	2254	0	Method: Composition-based stats.	765/1993 (38%)
		ref|NP_005493.2|	ATP-binding cassettes sub-family A member 1	Homo sapiens	2261	0	Method: Composition-based stats.	754/1975 (38%)
		ref|NP_038482.3|	ATP-binding cassette 1s sub-family As member 1	Mus musculus	2261	0	Method: Composition-based stats.	767/2041 (37%)
		ref|XP_001138040.1|	PREDICTED: ATP-binding cassettes sub-family A member 1 isoform 1	Panstroglodytes	2261	0	Method: Composition-based stats.	752/1975 (38%)
mk4.008189.00.01	476
		ref|XP_002210952.1|	hypothetical protein BRAFLDRAFT_73357	Branchiostoma floridae	509	3e-12	Method: Composition-based stats.	89/441 (20%)
		ref|XP_002223192.1|	hypothetical protein BRAFLDRAFT_85459	Branchiostoma floridae	509	7e-12	Method: Composition-based stats.	89/439 (20%)
		ref|XP_002240513.1|	hypothetical protein BRAFLDRAFT_102838	Branchiostoma floridae	526	1e-09	Method: Composition-based stats.	90/483 (18%)
		ref|XP_002238123.1|	hypothetical protein BRAFLDRAFT_100565	Branchiostoma floridae	526	2e-08	Method: Composition-based stats.	86/463 (18%)
		ref|XP_002245643.1|	hypothetical protein BRAFLDRAFT_107789	Branchiostoma floridae	535	3e-07	Method: Composition-based stats.	33/147 (22%)
mk4.009398.00.01	720
		ref|XP_001676108.1|	Hypothetical protein CBG17545	Caenorhabditis briggsae AF16	782	2e-77	Method: Composition-based stats.	193/541 (35%)
		ref|XP_001370791.1|	PREDICTED: similar to Na(+)-H+ exchanger	Monodelphis domestica	799	3e-75	Method: Composition-based stats.	178/512 (34%)
		ref|NP_001106952.1|	solute carrier family 9 (sodium/hydrogen exchanger)s member 1s	Danio rerio	653	1e-74	Method: Composition-based stats.	186/573 (32%)
		ref|XP_002059246.1|	GJ16135	Drosophila virilis	1335	1e-74	Method: Composition-based stats.	180/550 (32%)
		ref|XP_001993172.1|	GH13669	Drosophila grimshawi	1334	2e-74	Method: Composition-based stats.	179/554 (32%)
mk4.000386.16.01	432
		ref|NP_509899.3|	Organic Cation Transporter family member (oct-2)	Caenorhabditisselegans	757	6e-12	Method: Composition-based stats.	93/389 (23%)
		ref|NP_001022233.1|	hypothetical protein K05F1.6	Caenorhabditis elegans	856	1e-11	Method: Composition-based stats.	107/455 (23%)
		ref|XP_001676012.1|	Hypothetical protein CBG17359	Caenorhabditis briggsae AF16	701	3e-11	Method: Composition-based stats.	95/395 (24%)
		ref|XP_002230644.1|	hypothetical protein BRAFLDRAFT_226384	Branchiostoma floridae	523	5e-11	Method: Composition-based stats.	84/352 (23%)
		ref|NP_001022234.1|	hypothetical protein K05F1.6	Caenorhabditis elegans	627	3e-10	Method: Composition-based stats.	107/455 (23%)
mk4.000043.19.01	802
		ref|XP_002066916.1|	GK24730	Drosophila willistoni	1102	e-166	Method: Composition-based stats.	309/761 (40%)
		ref|XP_685666.3|	PREDICTED: similar to solute carrier family 4s sodium bicarbonatescotransporters member 8	Danio rerio	1512	e-165	Method: Composition-based stats.	316/774 (40%)
		ref|NP_291030.2|	solute carrier family 4s sodium bicarbonate cotransporter-likessmember 10	Mus musculus	1088	e-163	Method: Composition-based stats.	314/768 (40%)
		ref|XP_001093637.1|	PREDICTED: similar to solute carrier family 4s sodium bicarbonatestransporter-likes member 10	Macaca mulatta	1105	e-162	Method: Composition-based stats.	313/767 (40%)
		ref|XP_001493175.2|	PREDICTED: solute carrier family 4s sodium bicarbonatestransporter-likes member 10	Equus caballus	1088	e-162	Method: Composition-based stats.	313/768 (40%)
mk4.015482.01.01	472
		ref|XP_547445.2|	PREDICTED: similar to Sterol O-acyltransferase 1 (Cholesterolsacyltransferase 1) (Acyl coenzyme A:cholesterolsacyltransferase 1) (ACAT-1)	Canis familiaris	549	4e-75	Method: Composition-based stats.	165/442 (37%)
		ref|XP_001487902.1|	PREDICTED: similar to acyl-CoA:cholesterol acyltransferase 1	Equusscaballus	549	2e-74	Method: Composition-based stats.	162/442 (36%)
		ref|NP_003092.4|	sterol O-acyltransferase 1	Homo sapiens	550	1e-72	Method: Composition-based stats.	159/442 (35%)
		ref|NP_001120236.1|	hypothetical protein LOC100145286	Xenopus (Silurana) tropicalis	551	2e-72	Method: Composition-based stats.	160/447 (35%)
		ref|XP_001374138.1|	PREDICTED: similar to Sterol O-acyltransferase (acyl-Coenzyme A:scholesterol acyltransferase) 1	Monodelphis domestica	606	2e-72	Method: Composition-based stats.	157/445 (35%)
mk4.002853.00.01	599
		ref|XP_001676108.1|	Hypothetical protein CBG17545	Caenorhabditis briggsae AF16	782	1e-70	Method: Composition-based stats.	158/467 (33%)
		ref|XP_584239.3|	PREDICTED: solute carrier family 9 (sodium/hydrogen exchanger)ssmember 3	Bos taurus	835	3e-68	Method: Composition-based stats.	169/544 (31%)
		ref|XP_552951.2|	AGAP009036-PA	Anopheles gambiae str. PEST	1222	4e-68	Method: Composition-based stats.	165/517 (31%)
		ref|XP_796235.2|	PREDICTED: similar to sodium/hydrogen exchanger 3 (nhe3)s	Strongylocentrotus purpuratus	820	8e-68	Method: Composition-based stats.	190/608 (31%)
		ref|NP_509830.2|	PBOc defective (defecation) family member (pbo-4)	Caenorhabditisselegans	783	2e-67	Method: Composition-based stats.	159/469 (33%)
mk4.004289.02.01	284
		ref|XP_967238.1|	PREDICTED: similar to tetraspanins putative	Tribolium castaneum	265	0.005	Method: Composition-based stats.	25/78 (32%)
		ref|XP_701703.1|	PREDICTED: hypothetical protein	Danio rerio	266	0.007	Method: Composition-based stats.	22/51 (43%)
		ref|NP_001013569.1|	hypothetical protein LOC541424	Danio rerio	266	0.007	Method: Composition-based stats.	22/51 (43%)
mk4.043140.00.01	412
		ref|YP_001906039.1|	Lipid A cores surface polymer ligase WaaL	Erwinia tasmaniensissEt1/99	414	e-110	Method: Composition-based stats.	208/410 (50%)
		ref|YP_048290.1|	O-antigen ligase	Pectobacterium atrosepticum SCRI1043	427	1e-41	Method: Composition-based stats.	124/394 (31%)
		ref|YP_001456560.1|	hypothetical protein CKO_05081	Citrobacter koseri ATCC BAA-895	427	5e-37	Method: Composition-based stats.	121/407 (29%)
		ref|YP_001745924.1|	O-antigen polymerase	Escherichia coli SMS-3-5	417	1e-36	Method: Composition-based stats.	105/390 (26%)
		ref|YP_002410019.1|	lipid A-core surface O-antigen ligase	Escherichia coli IAI39	417	2e-36	Method: Composition-based stats.	109/392 (27%)
mk4.001801.00.01	324
		ref|XP_220013.3|	PREDICTED: similar to Transmembrane 9 superfamily protein member 3sprecursor	Rattus norvegicus	721	e-103	Method: Composition-based stats.	182/303 (60%)
		ref|XP_001374335.1|	PREDICTED: similar to Nol5 protein	Monodelphis domestica	655	e-101	Method: Composition-based stats.	181/303 (59%)
		ref|XP_314301.3|	AGAP004882-PA	Anopheles gambiae str. PEST	603	e-101	Method: Composition-based stats.	177/303 (58%)
		ref|XP_001917123.1|	PREDICTED: similar to Transmembrane 9 superfamily member 3sprecursor (SM-11044-binding protein) (EP70-P-iso)	Equusscaballus	607	e-101	Method: Composition-based stats.	182/303 (60%)
		ref|XP_001519976.1|	PREDICTED: similar to Transmembrane 9 superfamily protein member 3sprecursor (SM-11044-binding protein) (EP70-P-iso)s	Ornithorhynchus anatinus	578	e-100	Method: Composition-based stats.	182/303 (60%)
mk4.002063.02.01	472
		ref|XP_001899497.1|	Major Facilitator Superfamily protein	Brugia malayi	485	1e-42	Method: Composition-based stats.	130/428 (30%)
		ref|NP_956704.1|	solute carrier family 16 (monocarboxylic acid transporters)s members9a	Danio rerio	512	1e-41	Method: Composition-based stats.	124/467 (26%)
		ref|NP_001074068.1|	zgc:158390	Danio rerio	558	8e-41	Method: Composition-based stats.	121/493 (24%)
		ref|XP_421663.2|	PREDICTED: hypothetical protein	Gallus gallus	574	1e-39	Method: Composition-based stats.	116/442 (26%)
		ref|NP_082197.1|	solute carrier family 16 (monocarboxylic acid transporters)s members14	Mus musculus	512	1e-39	Method: Composition-based stats.	122/478 (25%)
mk4.002112.02.01	572
		ref|XP_527072.2|	PREDICTED: solute carrier family 6s member 7	Pan troglodytes	813	2e-87	Method: Composition-based stats.	179/514 (34%)
		ref|NP_446448.2|	solute carrier family 6s member 7	Rattus norvegicus	637	2e-86	Method: Composition-based stats.	183/513 (35%)
		ref|NP_001095701.1|	solute carrier family 6s member 7	Bos taurus	636	4e-86	Method: Composition-based stats.	180/514 (35%)
		ref|XP_001917743.1|	PREDICTED: similar to solute carrier family 6s member 7	Equusscaballus	636	5e-86	Method: Composition-based stats.	181/513 (35%)
		ref|NP_958741.1|	solute carrier family 6 (neurotransmitter transporters L-proline)ssmember 7	Mus musculus	637	5e-85	Method: Composition-based stats.	181/513 (35%)
mk4.016496.00.01	427
		ref|XP_001605896.1|	PREDICTED: similar to organic anion transporter	Nasoniasvitripennis	992	2e-44	Method: Composition-based stats.	129/421 (30%)
		ref|XP_393168.3|	PREDICTED: similar to Organic anion transporting polypeptide 30BsCG3811-PAs isoform A	Apis mellifera	979	4e-44	Method: Composition-based stats.	138/455 (30%)
		ref|XP_001969311.1|	GG25356	Drosophila erecta	1187	8e-43	Method: Composition-based stats.	136/439 (30%)
		ref|XP_002067000.1|	GK24773	Drosophila willistoni	1213	2e-42	Method: Composition-based stats.	136/420 (32%)
		ref|XP_002088937.1|	GE18849	Drosophila yakuba	1194	4e-42	Method: Composition-based stats.	137/440 (31%)
mk4.007417.00.01	535
		ref|XP_001606934.1|	PREDICTED: similar to monocarboxylate transporter	Nasoniasvitripennis	578	8e-34	Method: Composition-based stats.	129/545 (23%)
		ref|XP_969630.1|	PREDICTED: similar to Monocarboxylate transporter 1 CG3456-PAs	Tribolium castaneum	590	2e-31	Method: Composition-based stats.	125/572 (21%)
		ref|XP_001897554.1|	Major Facilitator Superfamily protein	Brugia malayi	584	1e-26	Method: Composition-based stats.	113/507 (22%)
		ref|XP_782754.1|	PREDICTED: similar to ENSANGP00000018326	Strongylocentrotusspurpuratus	638	5e-26	Method: Composition-based stats.	116/535 (21%)
		ref|NP_495464.1|	hypothetical protein T02G5.12	Caenorhabditis elegans	556	4e-23	Method: Composition-based stats.	122/529 (23%)
mk4.012079.00.01	358
		ref|XP_001377623.1|	PREDICTED: similar to multidrug resistance protein 1;sP-glycoprotein	Monodelphis domestica	1364	8e-48	Method: Composition-based stats.	118/352 (33%)
		ref|XP_590317.4|	PREDICTED: ATP-binding cassettes sub-family B (MDR/TAP)s member 1s	Bos taurus	1315	3e-47	Method: Composition-based stats.	115/354 (32%)
		ref|XP_001377612.1|	PREDICTED: similar to multidrug resistance protein 1;sP-glycoprotein	Monodelphis domestica	1387	4e-47	Method: Composition-based stats.	117/344 (34%)
		ref|XP_001163178.1|	PREDICTED: ATP-binding cassette sub-family B member 1 isoform 2s	Pan troglodytes	1228	1e-46	Method: Composition-based stats.	113/345 (32%)
		ref|XP_001163142.1|	PREDICTED: ATP-binding cassette sub-family B member 1 isoform 1s	Pan troglodytes	1282	2e-46	Method: Composition-based stats.	113/345 (32%)
mk4.001140.03.01	194
mk4.004437.02.01	266
mk4.041435.00.01	825
		ref|YP_002554477.1|	Propionyl-CoA carboxylase	Diaphorobacter sp. TPSY	534	0	Method: Composition-based stats.	363/479 (75%)
		ref|YP_987948.1|	propionyl-CoA carboxylase	Acidovorax sp. JS42	534	0	Method: Composition-based stats.	362/479 (75%)
		ref|ZP_03545347.1|	Propionyl-CoA carboxylase	Comamonas testosteroni KF-1	535	0	Method: Composition-based stats.	360/478 (75%)
		ref|YP_001566986.1|	propionyl-CoA carboxylase	Delftia acidovorans SPH-1	535	0	Method: Composition-based stats.	361/478 (75%)
		ref|ZP_03552610.1|	Propionyl-CoA carboxylase	Variovorax paradoxus S110	542	0	Method: Composition-based stats.	358/481 (74%)
mk4.002063.03.01	478
		ref|XP_001607269.1|	PREDICTED: similar to ENSANGP00000014764	Nasonia vitripennis	806	1e-40	Method: Composition-based stats.	75/164 (45%)
		ref|XP_312912.3|	AGAP003206-PA	Anopheles gambiae str. PEST	763	1e-39	Method: Composition-based stats.	73/164 (44%)
		ref|XP_001656434.1|	monocarboxylate transporter	Aedes aegypti	753	2e-39	Method: Composition-based stats.	70/164 (42%)
		ref|XP_001844376.1|	monocarboxylate transporter	Culex quinquefasciatus	802	3e-39	Method: Composition-based stats.	70/164 (42%)
		ref|XP_001862555.1|	monocarboxylate transporter 3	Culex quinquefasciatus	785	4e-39	Method: Composition-based stats.	70/164 (42%)
mk4.002288.02.01	327
		ref|XP_001998715.1|	GI24122	Drosophila mojavensis	367	5e-51	Method: Composition-based stats.	122/322 (37%)
		ref|NP_572681.1|	CG2076	Drosophila melanogaster	341	1e-50	Method: Composition-based stats.	113/245 (46%)
		ref|XP_784467.1|	PREDICTED: hypothetical protein	Strongylocentrotus purpuratus	341	1e-50	Method: Composition-based stats.	117/298 (39%)
		ref|XP_001359772.1|	GA11871	Drosophila pseudoobscura pseudoobscura	366	1e-50	Method: Composition-based stats.	120/318 (37%)
		ref|XP_002041936.1|	GM11453	Drosophila sechellia	341	1e-50	Method: Composition-based stats.	112/245 (45%)
mk4.002427.03.01	345
		ref|XP_002054023.1|	GJ24208	Drosophila virilis	564	3e-21	Method: Composition-based stats.	82/300 (27%)
		ref|NP_001077330.1|	solute carrier family 22s member 7-like	Danio rerio	560	1e-20	Method: Composition-based stats.	82/317 (25%)
		ref|XP_002001225.1|	GI22093	Drosophila mojavensis	554	7e-20	Method: Composition-based stats.	80/295 (27%)
		ref|XP_002091732.1|	GE12087	Drosophila yakuba	502	3e-19	Method: Composition-based stats.	64/204 (31%)
		ref|XP_002234645.1|	hypothetical protein BRAFLDRAFT_233027	Branchiostoma floridae	517	6e-19	Method: Composition-based stats.	82/287 (28%)
mk4.028649.04.01	269
		ref|ZP_03320300.1|	hypothetical protein PROVALCAL_03254	Providencia alcalifaciens DSMs30120	498	1e-62	Method: Composition-based stats.	124/251 (49%)
		ref|NP_456941.1|	phosphoglycerate transporter protein	Salmonella enterica subsp.senterica serovar Typhi str. CT18	463	5e-62	Method: Composition-based stats.	123/258 (47%)
		ref|YP_002227314.1|	phosphoglycerate transporter protein	Salmonella enterica subsp.senterica serovar Gallinarum str. 287/91	463	5e-62	Method: Composition-based stats.	123/258 (47%)
		ref|ZP_02699753.1|	phosphoglycerate transport: transporter	Salmonella enterica subsp.senterica serovar Newport str. SL317	463	5e-62	Method: Composition-based stats.	123/258 (47%)
		ref|YP_217387.1|	phosphoglycerate transporter	Salmonella enterica subsp. entericasserovar Choleraesuis str. SC-B67	463	6e-62	Method: Composition-based stats.	123/258 (47%)
mk4.005745.00.01	1228
		ref|XP_784368.2|	PREDICTED: hypothetical protein	Strongylocentrotus purpuratus	3383	0	Method: Composition-based stats.	421/1217 (34%)
		ref|XP_001636807.1|	predicted protein	Nematostella vectensis	1118	e-153	Method: Composition-based stats.	340/1141 (29%)
		ref|XP_001636947.1|	predicted protein	Nematostella vectensis	1061	e-149	Method: Composition-based stats.	358/1119 (31%)
		ref|XP_001641263.1|	predicted protein	Nematostella vectensis	1127	e-147	Method: Composition-based stats.	348/1145 (30%)
		ref|XP_002110052.1|	hypothetical protein TRIADDRAFT_53596	Trichoplax adhaerens	2734	e-141	Method: Composition-based stats.	341/1156 (29%)
mk4.003391.00.01	372
		ref|NP_001006823.1|	solute carrier family 30 (zinc transporter)s member 2	Xenopuss(Silurana) tropicalis	377	3e-93	Method: Composition-based stats.	185/369 (50%)
		ref|NP_001085353.1|	MGC81386 protein	Xenopus laevis	373	8e-92	Method: Composition-based stats.	183/369 (49%)
		ref|XP_001948187.1|	PREDICTED: similar to cation efflux protein/ zinc transporters	Acyrthosiphon pisum	415	4e-90	Method: Composition-based stats.	172/358 (48%)
		ref|XP_001658531.1|	cation efflux protein/ zinc transporter	Aedes aegypti	365	2e-89	Method: Composition-based stats.	176/354 (49%)
		ref|XP_002065507.1|	GK19068	Drosophila willistoni	685	2e-89	Method: Composition-based stats.	171/400 (42%)
mk4.008674.00.01	123
		ref|XP_001993904.1|	GH22190	Drosophila grimshawi	530	2e-13	Method: Composition-based stats.	40/107 (37%)
		ref|XP_002001446.1|	GI21970	Drosophila mojavensis	504	5e-13	Method: Composition-based stats.	39/107 (36%)
		ref|NP_001127748.1|	neuropeptide receptor A32	Bombyx mori	372	5e-13	Method: Composition-based stats.	36/101 (35%)
		ref|XP_002073350.1|	GK14085	Drosophila willistoni	511	6e-13	Method: Composition-based stats.	37/81 (45%)
		ref|XP_002058403.1|	GJ14331	Drosophila virilis	539	6e-13	Method: Composition-based stats.	39/107 (36%)
mk4.001014.08.01	818
		ref|XP_694167.3|	PREDICTED: similar to transient receptor potential cation channelsssubfamily Ms member 3	Danio rerio	1709	1e-16	Method: Composition-based stats.	81/320 (25%)
		ref|XP_001198216.1|	PREDICTED: similar to transient receptor potential cation channelsssubfamily Ms member 3	Strongylocentrotus purpuratus	1658	2e-16	Method: Composition-based stats.	70/210 (33%)
		ref|XP_001204418.1|	PREDICTED: hypothetical proteins partial	Strongylocentrotusspurpuratus	313	5e-14	Method: Composition-based stats.	69/210 (32%)
		ref|XP_001488627.1|	PREDICTED: transient receptor potential cation channels subfamily Mssmember 3 isoform 1	Equus caballus	1707	6e-14	Method: Composition-based stats.	81/329 (24%)
		ref|NP_001007472.2|	transient receptor potential cation channels subfamily Ms member 3sisoform k	Homo sapiens	1707	7e-14	Method: Composition-based stats.	81/329 (24%)
mk4.013403.00.01	143
		ref|XP_002217279.1|	hypothetical protein BRAFLDRAFT_220926	Branchiostoma floridae	306	2e-09	Method: Composition-based stats.	30/73 (41%)
		ref|NP_001104001.1|	KISS1 receptor b	Danio rerio	364	6e-09	Method: Composition-based stats.	33/75 (44%)
		ref|NP_115940.2|	G protein-coupled receptor 54	Homo sapiens	398	1e-08	Method: Composition-based stats.	29/68 (42%)
		ref|XP_001117198.1|	PREDICTED: similar to KiSS-1 receptor (KiSS-1R) (Kisspeptinssreceptor) (Metastin receptor) (G-protein coupledsreceptor 54) (Hypogonadotropin-1) (hOT7T175)	Macacasmulatta	303	2e-08	Method: Composition-based stats.	29/68 (42%)
		ref|XP_002228697.1|	hypothetical protein BRAFLDRAFT_126217	Branchiostoma floridae	1286	4e-08	Method: Composition-based stats.	25/73 (34%)
mk4.003908.00.01	300
		ref|XP_002188046.1|	PREDICTED: solute carrier family 15s member 4	Taeniopygia guttata	482	0.0008	Method: Composition-based stats.	25/90 (27%)
		ref|XP_415099.2|	PREDICTED: similar to peptide/histidine transporter	Gallus gallus	492	0.001	Method: Composition-based stats.	25/90 (27%)
		ref|XP_002223723.1|	hypothetical protein BRAFLDRAFT_85984	Branchiostoma floridae	3489	0.001	Method: Composition-based stats.	28/102 (27%)
		ref|XP_001137177.1|	PREDICTED: solute carrier family 15s member 4	Pan troglodytes	578	0.002	Method: Composition-based stats.	26/90 (28%)
		ref|NP_663623.1|	solute carrier family 15s member 4	Homo sapiens	577	0.002	Method: Composition-based stats.	26/90 (28%)
mk4.006903.03.01	454
		ref|XP_793291.1|	PREDICTED: hypothetical protein	Strongylocentrotus purpuratus	551	8e-10	Method: Composition-based stats.	43/163 (26%)
		ref|XP_459739.1|	hypothetical protein DEHA0E10450g	Debaryomyces hansenii CBS767	622	1e-07	Method: Composition-based stats.	84/333 (25%)
		ref|XP_001630419.1|	predicted protein	Nematostella vectensis	856	2e-07	Method: Composition-based stats.	46/168 (27%)
		ref|XP_002119449.1|	PREDICTED: similar to solute carrier family 16s member 4	Cionasintestinalis	647	3e-07	Method: Composition-based stats.	47/152 (30%)
		ref|XP_002246830.1|	hypothetical protein BRAFLDRAFT_108967	Branchiostoma floridae	613	1e-06	Method: Composition-based stats.	46/154 (29%)
mk4.006438.02.01	309
		ref|XP_001606814.1|	PREDICTED: similar to monocarboxylate transporter	Nasoniasvitripennis	809	2e-18	Method: Composition-based stats.	49/191 (25%)
		ref|XP_970067.1|	PREDICTED: similar to monocarboxylate transporter	Triboliumscastaneum	661	3e-18	Method: Composition-based stats.	52/181 (28%)
		ref|XP_001898945.1|	Major Facilitator Superfamily protein	Brugia malayi	806	3e-18	Method: Composition-based stats.	64/241 (26%)
		ref|XP_002246903.1|	hypothetical protein BRAFLDRAFT_253850	Branchiostoma floridae	389	5e-18	Method: Composition-based stats.	55/201 (27%)
		ref|XP_001667142.1|	Hypothetical protein CBG16244	Caenorhabditis briggsae AF16	592	7e-18	Method: Composition-based stats.	45/185 (24%)
mk4.013897.00.01	244
		ref|XP_002075397.1|	GK17712	Drosophila willistoni	2856	5e-90	Method: Composition-based stats.	165/248 (66%)
		ref|XP_002011137.1|	GI16177	Drosophila mojavensis	2884	7e-90	Method: Composition-based stats.	163/248 (65%)
		ref|XP_001963390.1|	GF20312	Drosophila ananassae	2715	8e-90	Method: Composition-based stats.	165/248 (66%)
		ref|XP_002056848.1|	GJ16667	Drosophila virilis	2791	1e-89	Method: Composition-based stats.	162/248 (65%)
		ref|XP_001992601.1|	GH24843	Drosophila grimshawi	2873	2e-89	Method: Composition-based stats.	163/248 (65%)
mk4.000081.05.01	456
		ref|XP_002211437.1|	hypothetical protein BRAFLDRAFT_120576	Branchiostoma floridae	2239	5e-23	Method: Composition-based stats.	99/488 (20%)
		ref|XP_002245125.1|	hypothetical protein BRAFLDRAFT_107311	Branchiostoma floridae	531	7e-17	Method: Composition-based stats.	101/488 (20%)
		ref|XP_002131574.1|	PREDICTED: similar to Solute carrier family 43 member 3 (ProteinsFOAP-13)	Ciona intestinalis	483	2e-14	Method: Composition-based stats.	98/472 (20%)
		ref|XP_002124037.1|	PREDICTED: similar to solute carrier family 43s member 3	Cionasintestinalis	492	2e-14	Method: Composition-based stats.	90/446 (20%)
		ref|XP_001498138.2|	PREDICTED: similar to Solute carrier family 43 member 3 (ProteinsFOAP-13)	Equus caballus	496	4e-14	Method: Composition-based stats.	99/478 (20%)
mk4.000667.00.01	465
		ref|XP_002227884.1|	hypothetical protein BRAFLDRAFT_125864	Branchiostoma floridae	625	2e-32	Method: Composition-based stats.	98/414 (23%)
		ref|XP_002238773.1|	hypothetical protein BRAFLDRAFT_129619	Branchiostoma floridae	610	3e-32	Method: Composition-based stats.	98/414 (23%)
		ref|XP_002214255.1|	hypothetical protein BRAFLDRAFT_216267	Branchiostoma floridae	526	1e-30	Method: Composition-based stats.	91/412 (22%)
		ref|XP_002227876.1|	hypothetical protein BRAFLDRAFT_125855	Branchiostoma floridae	550	1e-30	Method: Composition-based stats.	97/414 (23%)
		ref|XP_002215898.1|	hypothetical protein BRAFLDRAFT_114434	Branchiostoma floridae	489	1e-29	Method: Composition-based stats.	98/412 (23%)
mk4.002661.07.01	481
		ref|XP_001364940.1|	PREDICTED: similar to monocarboxylate transporter 14	Monodelphissdomestica	518	7e-39	Method: Composition-based stats.	124/464 (26%)
		ref|NP_766426.1|	solute carrier family 16 (monocarboxylic acid transporters)s members12	Mus musculus	486	2e-38	Method: Composition-based stats.	116/437 (26%)
		ref|NP_989310.1|	solute carrier family 16 (monocarboxylic acid transporters)s members12	Xenopus (Silurana) tropicalis	473	1e-37	Method: Composition-based stats.	110/449 (24%)
		ref|XP_001607269.1|	PREDICTED: similar to ENSANGP00000014764	Nasonia vitripennis	806	8e-37	Method: Composition-based stats.	81/237 (34%)
		ref|NP_998771.2|	solute carrier family 16 (monocarboxylic acid transporters)s members12	Homo sapiens	486	2e-36	Method: Composition-based stats.	112/454 (24%)
mk4.002769.03.01	550
		ref|XP_002222784.1|	hypothetical protein BRAFLDRAFT_85004	Branchiostoma floridae	1354	3e-70	Method: Composition-based stats.	134/337 (39%)
		ref|XP_599430.4|	PREDICTED: similar to CG2698 CG2698-PA	Bos taurus	869	1e-69	Method: Composition-based stats.	141/390 (36%)
		ref|XP_419042.2|	PREDICTED: similar to chromosome 9 open reading frame 5	Gallussgallus	901	4e-68	Method: Composition-based stats.	139/390 (35%)
		ref|XP_855287.1|	PREDICTED: similar to CG2698-PA	Canis familiaris	950	6e-68	Method: Composition-based stats.	143/390 (36%)
		ref|XP_783596.1|	PREDICTED: hypothetical protein	Strongylocentrotus purpuratus	837	1e-67	Method: Composition-based stats.	142/405 (35%)
mk4.023242.00.01	472
		ref|XP_547445.2|	PREDICTED: similar to Sterol O-acyltransferase 1 (Cholesterolsacyltransferase 1) (Acyl coenzyme A:cholesterolsacyltransferase 1) (ACAT-1)	Canis familiaris	549	6e-75	Method: Composition-based stats.	163/442 (36%)
		ref|XP_001487902.1|	PREDICTED: similar to acyl-CoA:cholesterol acyltransferase 1	Equusscaballus	549	3e-74	Method: Composition-based stats.	160/442 (36%)
		ref|NP_003092.4|	sterol O-acyltransferase 1	Homo sapiens	550	2e-73	Method: Composition-based stats.	158/442 (35%)
		ref|NP_001120236.1|	hypothetical protein LOC100145286	Xenopus (Silurana) tropicalis	551	5e-73	Method: Composition-based stats.	157/446 (35%)
		ref|XP_001374138.1|	PREDICTED: similar to Sterol O-acyltransferase (acyl-Coenzyme A:scholesterol acyltransferase) 1	Monodelphis domestica	606	2e-72	Method: Composition-based stats.	156/445 (35%)
mk4.002396.03.01	355
		ref|XP_002249579.1|	hypothetical protein BRAFLDRAFT_133112	Branchiostoma floridae	1389	5e-14	Method: Composition-based stats.	70/282 (24%)
		ref|XP_002240166.1|	hypothetical protein BRAFLDRAFT_130073	Branchiostoma floridae	2821	1e-12	Method: Composition-based stats.	71/307 (23%)
		ref|XP_798868.1|	PREDICTED: similar to G-protein coupled receptor GPR133s	Strongylocentrotus purpuratus	428	1e-12	Method: Composition-based stats.	71/259 (27%)
		ref|XP_001626520.1|	predicted protein	Nematostella vectensis	738	3e-12	Method: Composition-based stats.	80/314 (25%)
		ref|XP_001631235.1|	predicted protein	Nematostella vectensis	250	1e-11	Method: Composition-based stats.	58/228 (25%)
mk4.000299.14.01	586
		ref|XP_604493.4|	PREDICTED: similar to solute carrier family 9 (sodium/hydrogensexchanger)s member 2s partial	Bos taurus	1114	3e-61	Method: Composition-based stats.	157/503 (31%)
		ref|XP_001371390.1|	PREDICTED: similar to Sodium/hydrogen exchanger 2 (Na(+)/H(+)sexchanger 2) (NHE-2) (Solute carrier family 9 member 2)s	Monodelphis domestica	1016	6e-61	Method: Composition-based stats.	162/506 (32%)
		ref|XP_552951.2|	AGAP009036-PA	Anopheles gambiae str. PEST	1222	1e-59	Method: Composition-based stats.	165/551 (29%)
		ref|NP_001106806.1|	solute carrier family 9s member 2 isoform 1	Rattus norvegicus	813	1e-59	Method: Composition-based stats.	158/503 (31%)
		ref|XP_001653402.1|	sodium/hydrogen exchanger 3 (nhe3)	Aedes aegypti	1179	2e-59	Method: Composition-based stats.	167/551 (30%)
mk4.014274.00.01	409
		ref|NP_999345.1|	growth hormone secretagogue receptor	Sus scrofa	366	6e-08	Method: Composition-based stats.	72/328 (21%)
		ref|XP_001494050.1|	PREDICTED: similar to growth hormone secretagogue receptor type 1as	Equus caballus	366	4e-07	Method: Composition-based stats.	70/328 (21%)
		ref|NP_001137208.1|	growth hormone secretagogue receptor	Bos taurus	366	7e-07	Method: Composition-based stats.	71/328 (21%)
		ref|XP_001084886.1|	PREDICTED: growth hormone secretagogue receptor	Macaca mulatta	366	1e-06	Method: Composition-based stats.	75/335 (22%)
		ref|NP_001093438.1|	ghrelin receptor	Oryctolagus cuniculus	366	1e-06	Method: Composition-based stats.	70/328 (21%)
mk4.000033.05.01	2005
		ref|XP_001516009.1|	PREDICTED: similar to ABCA1	Ornithorhynchus anatinus	2266	0	Method: Composition-based stats.	605/1978 (30%)
		ref|XP_538773.2|	PREDICTED: similar to ATP-binding cassettes sub-family A member 1s	Canis familiaris	2261	0	Method: Composition-based stats.	603/1969 (30%)
		ref|NP_001139161.1|	ATP-binding cassettes sub-family A (ABC1)s member 1A	Danio rerio	2268	0	Method: Composition-based stats.	599/1949 (30%)
		ref|NP_001019864.1|	ATP-binding cassettes sub-family A member 1	Bos taurus	2261	0	Method: Composition-based stats.	595/1954 (30%)
		ref|XP_001368140.1|	PREDICTED: similar to Solute carrier family 25 (mitochondrialscarrier; dicarboxylate transporter)s member 10s	Monodelphis domestica	2254	0	Method: Composition-based stats.	594/1949 (30%)
mk4.000297.03.01	595
		ref|XP_002080117.1|	GD24301	Drosophila simulans	1279	3e-66	Method: Composition-based stats.	149/433 (34%)
		ref|NP_001137851.1|	Nhe2s isoform G	Drosophila melanogaster	1322	3e-66	Method: Composition-based stats.	149/433 (34%)
		ref|XP_002042515.1|	GM23392	Drosophila sechellia	1289	3e-66	Method: Composition-based stats.	149/433 (34%)
		ref|NP_724311.1|	Nhe2s isoform A	Drosophila melanogaster	1291	3e-66	Method: Composition-based stats.	149/433 (34%)
		ref|NP_001137849.1|	Nhe2s isoform E	Drosophila melanogaster	1229	4e-66	Method: Composition-based stats.	149/433 (34%)
mk4.000843.10.01	348
		ref|XP_002128645.1|	PREDICTED: similar to solute carrier family 6 (neurotransmitterstransporters taurine)s member 6	Ciona intestinalis	713	2e-88	Method: Composition-based stats.	163/307 (53%)
		ref|XP_001624456.1|	predicted protein	Nematostella vectensis	588	4e-82	Method: Composition-based stats.	161/313 (51%)
		ref|XP_695932.1|	PREDICTED: solute carrier family 6 (neurotransmitter transportersscreatine)s member 8	Danio rerio	652	1e-78	Method: Composition-based stats.	146/309 (47%)
		ref|NP_653095.1|	solute carrier family 6 (neurotransmitter transporters GABA)ssmember 13	Mus musculus	602	2e-78	Method: Composition-based stats.	143/308 (46%)
		ref|XP_001366502.1|	PREDICTED: similar to Na/Cl-dependent taurine transporters	Monodelphis domestica	620	5e-78	Method: Composition-based stats.	152/307 (49%)
mk4.000317.12.01	596
		ref|XP_002195811.1|	PREDICTED: source of immunodominant MHC-associated peptidess	Taeniopygia guttata	793	e-166	Method: Composition-based stats.	281/539 (52%)
		ref|XP_861731.1|	PREDICTED: similar to source of immunodominant MHC-associatedspeptides isoform 4	Canis familiaris	811	e-164	Method: Composition-based stats.	280/538 (52%)
		ref|XP_542747.2|	PREDICTED: similar to source of immunodominant MHC-associatedspeptides isoform 1	Canis familiaris	826	e-164	Method: Composition-based stats.	280/538 (52%)
		ref|XP_001508672.1|	PREDICTED: hypothetical protein	Ornithorhynchus anatinus	784	e-164	Method: Composition-based stats.	281/538 (52%)
		ref|XP_001096091.1|	PREDICTED: similar to source of immunodominant MHC-associatedspeptides	Macaca mulatta	825	e-164	Method: Composition-based stats.	280/538 (52%)
[truncated: 668 more rows]
