# Supplementary material for: The repertoire of G protein-coupled receptors in the human parasite Schistosoma mansoni and the model organism Schmidtea mediterranea
Source: BMC Genomics. 2011 Dec 6;12:596. doi: 10.1186/1471-2164-12-596 (PMC3261222; doi:10.1186/1471-2164-12-596)
Supplement: Additional file 2 — Homology-based annotation of final Rhodopsin datasets. ZIP archive containing spreadsheet files with the top BLAST results for the final Rhodopsin receptor datasets ranked by E-value. Tentative BLAST-based classifications are provided as separate text files. [file 1471-2164-12-596-S2.ZIP]

Archive with 12 entries (9 files):
- 2-BLAST/
- 2-BLAST/.DS_Store
- __MACOSX/
- __MACOSX/2-BLAST/
- __MACOSX/2-BLAST/._.DS_Store
- 2-BLAST/SMAN-BLAST.csv
- 2-BLAST/SMAN-BLAST.txt
- __MACOSX/2-BLAST/._SMAN-BLAST.txt
- 2-BLAST/SMED-BLAST.csv
- __MACOSX/2-BLAST/._SMED-BLAST.csv
- 2-BLAST/SMED-BLAST.txt
- __MACOSX/2-BLAST/._SMED-BLAST.txt
