# Supplementary material for: The repertoire of G protein-coupled receptors in the human parasite Schistosoma mansoni and the model organism Schmidtea mediterranea
Source: BMC Genomics. 2011 Dec 6;12:596. doi: 10.1186/1471-2164-12-596 (PMC3261222; doi:10.1186/1471-2164-12-596)
Supplement: Additional file 2 — Homology-based annotation of final Rhodopsin datasets. ZIP archive containing spreadsheet files with the top BLAST results for the final Rhodopsin receptor datasets ranked by E-value. Tentative BLAST-based classifications are provided as separate text files. [file 1471-2164-12-596-S2.ZIP › 2-BLAST/SMAN-BLAST.csv]

query id	query length	hit id	hit annotation	hit species	hit length	hit e-val	hit identity
SMPSC103	526
		ref|XP_002575673.1|	hypothetical protein	Schistosoma mansoni	201	1e-97	Method: Composition-based stats.	172/172 (100%)
		ref|XP_002573729.1|	ancient conserved domain protein 2 (cyclin m2)	Schistosomasmansoni	1028	4e-53	Method: Composition-based stats.	150/509 (29%)
		ref|XP_002575672.1|	biogenic amine (dopamine) receptor	Schistosoma mansoni	522	4e-46	Method: Composition-based stats.	156/511 (30%)
		ref|XP_002575671.1|	biogenic amine receptor	Schistosoma mansoni	497	2e-45	Method: Composition-based stats.	140/495 (28%)
		ref|XP_002575676.1|	biogenic amine (dopamine) receptor	Schistosoma mansoni	551	3e-42	Method: Composition-based stats.	156/504 (30%)
SMPSC34	365
		ref|XP_001357622.2|	GA20661	Drosophila pseudoobscura pseudoobscura	532	2e-46	Method: Composition-based stats.	112/304 (36%)
		ref|XP_002020474.1|	GL13493	Drosophila persimilis	531	3e-46	Method: Composition-based stats.	112/304 (36%)
		ref|XP_001993904.1|	GH22190	Drosophila grimshawi	530	3e-45	Method: Composition-based stats.	116/304 (38%)
		ref|XP_002098506.1|	GE10408	Drosophila yakuba	554	4e-45	Method: Composition-based stats.	113/304 (37%)
		ref|XP_001981274.1|	GG11982	Drosophila erecta	552	6e-45	Method: Composition-based stats.	113/304 (37%)
SMP178420	328
		ref|XP_002574233.1|	amine GPCR	Schistosoma mansoni	328	e-101	Method: Composition-based stats.	204/328 (62%)
		ref|XP_002574235.1|	amine GPCR	Schistosoma mansoni	324	4e-85	Method: Composition-based stats.	175/321 (54%)
		ref|XP_002574234.1|	hypothetical protein	Schistosoma mansoni	189	5e-54	Method: Composition-based stats.	118/183 (64%)
		ref|XP_002580969.1|	hypothetical protein	Schistosoma mansoni	114	5e-52	Method: Composition-based stats.	114/114 (100%)
		ref|XP_002574236.1|	G-protein coupled receptor fragment	Schistosoma mansoni	229	8e-15	Method: Composition-based stats.	61/196 (31%)
SMPSC31	241
		ref|XP_002570000.1|	dro/myosuppressin receptor	Schistosoma mansoni	354	2e-16	Method: Composition-based stats.	61/182 (33%)
		ref|XP_001955882.1|	GF24912	Drosophila ananassae	593	5e-16	Method: Composition-based stats.	50/127 (39%)
		ref|XP_002026223.1|	GL24647	Drosophila persimilis	594	6e-16	Method: Composition-based stats.	51/127 (40%)
		ref|XP_001841813.1|	g-protein coupled receptor	Culex quinquefasciatus	433	1e-15	Method: Composition-based stats.	55/169 (32%)
		ref|XP_002047413.1|	GJ13425	Drosophila virilis	484	1e-15	Method: Composition-based stats.	50/127 (39%)
SMPSC74	411
		ref|XP_002574780.1|	hypothetical protein	Schistosoma mansoni	90	1e-22	Method: Composition-based stats.	62/68 (91%)
		ref|XP_002578730.1|	G-protein coupled receptor fragment	Schistosoma mansoni	195	1e-18	Method: Composition-based stats.	61/163 (37%)
		ref|XP_001869058.1|	conserved hypothetical protein	Culex quinquefasciatus	226	1e-09	Method: Composition-based stats.	44/136 (32%)
		ref|XP_002135629.1|	GA28202	Drosophila pseudoobscura pseudoobscura	509	2e-09	Method: Composition-based stats.	43/138 (31%)
		ref|XP_002026982.1|	GL12712	Drosophila persimilis	506	2e-09	Method: Composition-based stats.	43/138 (31%)
SMP162870	195
		ref|XP_002578730.1|	G-protein coupled receptor fragment	Schistosoma mansoni	195	8e-72	Method: Composition-based stats.	153/195 (78%)
		ref|XP_002935793.1|	PREDICTED: motilin receptor-like	Xenopus (Silurana) tropicalis	364	2e-04	Method: Composition-based stats.	40/156 (25%)
SMP140620	170
		ref|XP_002574866.1|	G-protein coupled receptor fragment	Schistosoma mansoni	99	1e-22	Method: Composition-based stats.	67/67 (100%)
		ref|XP_002613873.1|	hypothetical protein BRAFLDRAFT_208548	Branchiostoma floridae	310	9e-13	Method: Composition-based stats.	40/114 (35%)
		ref|XP_002571564.1|	G-protein coupled receptor fragment	Schistosoma mansoni	267	1e-11	Method: Composition-based stats.	40/85 (47%)
		ref|XP_002127187.1|	PREDICTED: similar to Orexin receptor type 2 (Ox2r) (Hypocretinsreceptor type 2)	Ciona intestinalis	485	3e-11	Method: Composition-based stats.	39/118 (33%)
		ref|NP_037206.1|	orexin receptor type 2	Rattus norvegicus	460	5e-10	Method: Composition-based stats.	39/118 (33%)
SMPSC261	229
SMP134100	293
		ref|XP_002573651.1|	G-protein coupled receptor fragment	Schistosoma mansoni	214	6e-75	Method: Composition-based stats.	164/232 (70%)
		ref|XP_001955623.1|	GF18857	Drosophila ananassae	547	3e-50	Method: Composition-based stats.	107/292 (36%)
		ref|XP_001982264.1|	GG11143	Drosophila erecta	508	2e-48	Method: Composition-based stats.	106/292 (36%)
		ref|XP_002032214.1|	GM26442	Drosophila sechellia	508	2e-48	Method: Composition-based stats.	106/292 (36%)
		ref|NP_651057.1|	octopamine receptor 2s isoform A	Drosophila melanogaster	508	2e-48	Method: Composition-based stats.	106/292 (36%)
SMP137310	327
		ref|XP_002574233.1|	amine GPCR	Schistosoma mansoni	328	2e-87	Method: Composition-based stats.	176/323 (54%)
		ref|XP_002574234.1|	hypothetical protein	Schistosoma mansoni	189	4e-85	Method: Composition-based stats.	179/179 (100%)
		ref|XP_002574235.1|	amine GPCR	Schistosoma mansoni	324	9e-75	Method: Composition-based stats.	162/314 (51%)
		ref|XP_002580969.1|	hypothetical protein	Schistosoma mansoni	114	2e-23	Method: Composition-based stats.	56/114 (49%)
		ref|XP_002574236.1|	G-protein coupled receptor fragment	Schistosoma mansoni	229	2e-16	Method: Composition-based stats.	60/191 (31%)
SMP153210	392
		ref|XP_002577065.1|	hypothetical protein	Schistosoma mansoni	243	e-116	Method: Composition-based stats.	215/231 (93%)
		ref|XP_002577064.1|	rhodopsin-like orphan GPCR	Schistosoma mansoni	354	7e-85	Method: Composition-based stats.	162/269 (60%)
SMPSC58	323
		ref|XP_002574233.1|	amine GPCR	Schistosoma mansoni	328	1e-89	Method: Composition-based stats.	184/316 (58%)
		ref|XP_002574235.1|	amine GPCR	Schistosoma mansoni	324	4e-78	Method: Composition-based stats.	167/314 (53%)
		ref|XP_002574234.1|	hypothetical protein	Schistosoma mansoni	189	4e-42	Method: Composition-based stats.	97/178 (54%)
		ref|XP_002580969.1|	hypothetical protein	Schistosoma mansoni	114	3e-37	Method: Composition-based stats.	86/114 (75%)
		ref|XP_002574236.1|	G-protein coupled receptor fragment	Schistosoma mansoni	229	3e-12	Method: Composition-based stats.	47/163 (28%)
SMPSC15	409
		ref|XP_002581192.1|	amine GPCR	Schistosoma mansoni	354	2e-16	Method: Composition-based stats.	89/342 (26%)
		ref|XP_002574235.1|	amine GPCR	Schistosoma mansoni	324	7e-13	Method: Composition-based stats.	80/330 (24%)
		ref|XP_002574233.1|	amine GPCR	Schistosoma mansoni	328	1e-12	Method: Composition-based stats.	82/336 (24%)
		ref|XP_002580969.1|	hypothetical protein	Schistosoma mansoni	114	2e-07	Method: Composition-based stats.	35/104 (33%)
SMP059400	291
		ref|XP_002575671.1|	biogenic amine receptor	Schistosoma mansoni	497	3e-88	Method: Composition-based stats.	185/279 (66%)
		ref|XP_002577233.1|	hypothetical protein	Schistosoma mansoni	105	2e-47	Method: Composition-based stats.	90/90 (100%)
		ref|XP_002575668.1|	histamine-responsive GPCR (AAF21638)	Schistosoma mansoni	560	1e-31	Method: Composition-based stats.	83/169 (49%)
		ref|XP_002575670.1|	adenoreceptor	Schistosoma mansoni	379	9e-28	Method: Composition-based stats.	87/295 (29%)
		ref|XP_002573729.1|	ancient conserved domain protein 2 (cyclin m2)	Schistosomasmansoni	1028	2e-26	Method: Composition-based stats.	62/168 (36%)
SMP159860	468
		ref|XP_002578159.1|	G-protein coupled receptor fragment	Schistosoma mansoni	128	6e-33	Method: Composition-based stats.	78/98 (79%)
		ref|XP_002409287.1|	dopamine D1/beta receptors putative	Ixodes scapularis	425	6e-12	Method: Composition-based stats.	39/125 (31%)
		ref|XP_002733927.1|	PREDICTED: predicted novel histamine H2-like G-protein coupledsreceptor-like	Saccoglossus kowalevskii	451	8e-11	Method: Composition-based stats.	38/128 (29%)
		ref|XP_784371.1|	PREDICTED: similar to dopamine D1-like receptor	Strongylocentrotusspurpuratus	461	9e-11	Method: Composition-based stats.	41/126 (32%)
		ref|XP_002194439.1|	PREDICTED: similar to histamine receptor H 2	Taeniopygia guttata	368	1e-10	Method: Composition-based stats.	35/125 (28%)
SMP137320	324
		ref|XP_002574236.1|	G-protein coupled receptor fragment	Schistosoma mansoni	229	2e-84	Method: Composition-based stats.	168/183 (91%)
		ref|XP_002574235.1|	amine GPCR	Schistosoma mansoni	324	2e-40	Method: Composition-based stats.	113/318 (35%)
		ref|XP_002574233.1|	amine GPCR	Schistosoma mansoni	328	6e-34	Method: Composition-based stats.	104/291 (35%)
		ref|XP_002581192.1|	amine GPCR	Schistosoma mansoni	354	2e-15	Method: Composition-based stats.	86/323 (26%)
		ref|XP_002574234.1|	hypothetical protein	Schistosoma mansoni	189	1e-13	Method: Composition-based stats.	53/170 (31%)
SMP152540	231
		ref|XP_002576956.1|	G-protein coupled receptor fragment	Schistosoma mansoni	542	3e-65	Method: Composition-based stats.	127/139 (91%)
		ref|XP_002575679.1|	muscarinic acetylcholine (GAR) receptor	Schistosoma mansoni	645	2e-38	Method: Composition-based stats.	81/131 (61%)
		ref|XP_001606246.1|	PREDICTED: similar to g-protein-linked acetylcholine receptorsgar-2a	Nasonia vitripennis	988	1e-37	Method: Composition-based stats.	72/127 (56%)
		ref|XP_001842713.1|	muscarinic acetylcholine receptor gar-3	Culex quinquefasciatus	959	4e-37	Method: Composition-based stats.	69/102 (67%)
		ref|XP_001658680.1|	g-protein-linked acetylcholine receptor gar-2a	Aedes aegypti	958	4e-37	Method: Composition-based stats.	69/102 (67%)
SMP083880	247
		ref|XP_002579487.1|	G-protein coupled receptor fragment	Schistosoma mansoni	440	e-126	Method: Composition-based stats.	235/247 (95%)
		ref|XP_002734602.1|	PREDICTED: predicted novel histamine H2-like G-protein coupledsreceptor-like	Saccoglossus kowalevskii	413	2e-08	Method: Composition-based stats.	29/86 (33%)
		ref|XP_001648244.1|	octopamine receptor oamb	Aedes aegypti	706	2e-08	Method: Composition-based stats.	29/85 (34%)
		ref|XP_002043448.1|	GM23168	Drosophila sechellia	637	3e-08	Method: Composition-based stats.	31/88 (35%)
		ref|NP_524669.2|	octopamine receptor in mushroom bodiess isoform B	Drosophilasmelanogaster	637	3e-08	Method: Composition-based stats.	31/88 (35%)
SMP132730	278
		ref|XP_002573379.1|	G-protein coupled receptor fragment	Schistosoma mansoni	278	e-145	Method: Composition-based stats.	264/278 (94%)
		ref|XP_002106189.1|	GD16733	Drosophila simulans	435	8e-07	Method: Composition-based stats.	40/144 (27%)
		ref|XP_002036913.1|	GM12414	Drosophila sechellia	435	8e-07	Method: Composition-based stats.	40/144 (27%)
		ref|XP_001976968.1|	GG18764	Drosophila erecta	435	8e-07	Method: Composition-based stats.	42/141 (29%)
		ref|NP_572225.1|	Sex peptide receptor	Drosophila melanogaster	435	8e-07	Method: Composition-based stats.	40/144 (27%)
SMP132220	135
		ref|XP_002573276.1|	G-protein coupled receptor fragment	Schistosoma mansoni	135	4e-54	Method: Composition-based stats.	117/135 (86%)
		ref|XP_002734911.1|	PREDICTED: orexin receptor type 2-like	Saccoglossus kowalevskii	402	9e-04	Method: Composition-based stats.	27/64 (42%)
		ref|XP_002610738.1|	hypothetical protein BRAFLDRAFT_126074	Branchiostoma floridae	197	0.005	Method: Composition-based stats.	21/61 (34%)
		ref|XP_783390.1|	PREDICTED: similar to tachykinin receptor	Strongylocentrotusspurpuratus	394	0.007	Method: Composition-based stats.	23/59 (38%)
SMP150180	483
		ref|XP_002576533.1|	amine GPCR	Schistosoma mansoni	508	0.0	Method: Composition-based stats.	465/483 (96%)
		ref|XP_002399655.1|	G-protein coupled receptors putative	Ixodes scapularis	457	3e-65	Method: Composition-based stats.	155/389 (39%)
		ref|XP_311193.3|	putative dopamine receptor 2 (AGAP000667-PA)	Anopheles gambiaesstr. PEST	503	1e-59	Method: Composition-based stats.	150/387 (38%)
		ref|XP_001864090.1|	octopamine receptor oamb	Culex quinquefasciatus	533	4e-57	Method: Composition-based stats.	144/378 (38%)
		ref|XP_002742354.1|	PREDICTED: Octopamine receptor-like	Saccoglossus kowalevskii	405	3e-54	Method: Composition-based stats.	137/415 (33%)
SMP126730	463
		ref|XP_002572331.1|	biogenic amine (5HT) receptor	Schistosoma mansoni	463	0.0	Method: Composition-based stats.	438/463 (94%)
		ref|XP_002576181.1|	biogenic amine (5HT) receptor	Schistosoma mansoni	279	1e-66	Method: Composition-based stats.	146/317 (46%)
		ref|XP_001661980.1|	5-hydroxytryptamine receptor 1	Aedes aegypti	472	4e-60	Method: Composition-based stats.	141/375 (37%)
		ref|XP_001381382.1|	PREDICTED: similar to serotonin receptor 1A	Monodelphis domestica	431	2e-59	Method: Composition-based stats.	148/423 (34%)
		ref|XP_313127.2|	putative GPCR class a orphan receptor 20 (AGAP004222-PA)	Anophelessgambiae str. PEST	496	3e-59	Method: Composition-based stats.	142/375 (37%)
SMP127310	545
		ref|XP_002572442.1|	biogenic amine (dopamine) receptor	Schistosoma mansoni	567	0.0	Method: Composition-based stats.	527/567 (92%)
		ref|NP_898891.1|	dopamine receptor D2a	Danio rerio	448	9e-59	Method: Composition-based stats.	164/480 (34%)
		ref|XP_002100955.1|	GE17345	Drosophila yakuba	882	1e-55	Method: Composition-based stats.	100/192 (52%)
		ref|XP_001354951.2|	GA14269	Drosophila pseudoobscura pseudoobscura	882	2e-55	Method: Composition-based stats.	100/192 (52%)
		ref|XP_002022510.1|	GL12926	Drosophila persimilis	883	2e-55	Method: Composition-based stats.	100/192 (52%)
SMP043340	551
		ref|XP_002575676.1|	biogenic amine (dopamine) receptor	Schistosoma mansoni	551	0.0	Method: Composition-based stats.	498/551 (90%)
		ref|XP_002575674.1|	biogenic amine receptor	Schistosoma mansoni	400	0.0	Method: Composition-based stats.	345/398 (86%)
		ref|XP_002575672.1|	biogenic amine (dopamine) receptor	Schistosoma mansoni	522	e-171	Method: Composition-based stats.	318/533 (59%)
		ref|XP_002573729.1|	ancient conserved domain protein 2 (cyclin m2)	Schistosomasmansoni	1028	e-167	Method: Composition-based stats.	311/551 (56%)
		ref|XP_002575669.1|	biogenic amine receptor	Schistosoma mansoni	490	e-127	Method: Composition-based stats.	249/502 (49%)
SMP134820	360
		ref|XP_002573783.1|	biogenic amine (octopamine/dopamine) receptor	Schistosoma mansoni	387	e-173	Method: Composition-based stats.	317/357 (88%)
		ref|XP_002415939.1|	G-protein coupled receptors putative	Ixodes scapularis	425	8e-44	Method: Composition-based stats.	117/341 (34%)
		ref|NP_001076259.1|	5-hydroxytryptamine receptor 1B	Oryctolagus cuniculus	390	2e-43	Method: Composition-based stats.	114/333 (34%)
		ref|NP_000854.1|	5-hydroxytryptamine receptor 1B	Homo sapiens	390	2e-42	Method: Composition-based stats.	114/333 (34%)
		ref|XP_002408737.1|	G-protein coupled receptors putative	Ixodes scapularis	373	3e-42	Method: Composition-based stats.	113/333 (33%)
SMP134460	521
		ref|XP_002573729.1|	ancient conserved domain protein 2 (cyclin m2)	Schistosomasmansoni	1028	0.0	Method: Composition-based stats.	474/521 (90%)
		ref|XP_002575672.1|	biogenic amine (dopamine) receptor	Schistosoma mansoni	522	0.0	Method: Composition-based stats.	365/519 (70%)
		ref|XP_002575669.1|	biogenic amine receptor	Schistosoma mansoni	490	e-168	Method: Composition-based stats.	314/490 (64%)
		ref|XP_002575676.1|	biogenic amine (dopamine) receptor	Schistosoma mansoni	551	e-160	Method: Composition-based stats.	314/548 (57%)
		ref|XP_002575674.1|	biogenic amine receptor	Schistosoma mansoni	400	e-120	Method: Composition-based stats.	237/390 (60%)
SMP043260	560
		ref|XP_002575668.1|	histamine-responsive GPCR (AAF21638)	Schistosoma mansoni	560	0.0	Method: Composition-based stats.	539/560 (96%)
		ref|XP_002575671.1|	biogenic amine receptor	Schistosoma mansoni	497	5e-73	Method: Composition-based stats.	190/527 (36%)
		ref|XP_002575676.1|	biogenic amine (dopamine) receptor	Schistosoma mansoni	551	5e-65	Method: Composition-based stats.	174/516 (33%)
		ref|XP_002575672.1|	biogenic amine (dopamine) receptor	Schistosoma mansoni	522	1e-58	Method: Composition-based stats.	164/522 (31%)
		ref|XP_002573729.1|	ancient conserved domain protein 2 (cyclin m2)	Schistosomasmansoni	1028	3e-58	Method: Composition-based stats.	157/522 (30%)
SMP043290	497
		ref|XP_002575671.1|	biogenic amine receptor	Schistosoma mansoni	497	0.0	Method: Composition-based stats.	459/497 (92%)
		ref|XP_002575668.1|	histamine-responsive GPCR (AAF21638)	Schistosoma mansoni	560	5e-72	Method: Composition-based stats.	191/527 (36%)
		ref|XP_002573729.1|	ancient conserved domain protein 2 (cyclin m2)	Schistosomasmansoni	1028	4e-63	Method: Composition-based stats.	149/449 (33%)
		ref|XP_002575669.1|	biogenic amine receptor	Schistosoma mansoni	490	1e-48	Method: Composition-based stats.	147/452 (32%)
		ref|XP_002575672.1|	biogenic amine (dopamine) receptor	Schistosoma mansoni	522	4e-39	Method: Composition-based stats.	85/176 (48%)
SMP043270	490
		ref|XP_002575669.1|	biogenic amine receptor	Schistosoma mansoni	490	0.0	Method: Composition-based stats.	457/490 (93%)
		ref|XP_002573729.1|	ancient conserved domain protein 2 (cyclin m2)	Schistosomasmansoni	1028	e-175	Method: Composition-based stats.	321/490 (65%)
		ref|XP_002575672.1|	biogenic amine (dopamine) receptor	Schistosoma mansoni	522	e-173	Method: Composition-based stats.	326/490 (66%)
		ref|XP_002575676.1|	biogenic amine (dopamine) receptor	Schistosoma mansoni	551	e-127	Method: Composition-based stats.	258/502 (51%)
		ref|XP_002575674.1|	biogenic amine receptor	Schistosoma mansoni	400	3e-86	Method: Composition-based stats.	186/362 (51%)
SMP043300	522
		ref|XP_002575672.1|	biogenic amine (dopamine) receptor	Schistosoma mansoni	522	0.0	Method: Composition-based stats.	489/522 (93%)
		ref|XP_002573729.1|	ancient conserved domain protein 2 (cyclin m2)	Schistosomasmansoni	1028	0.0	Method: Composition-based stats.	377/521 (72%)
		ref|XP_002575669.1|	biogenic amine receptor	Schistosoma mansoni	490	e-178	Method: Composition-based stats.	328/490 (66%)
		ref|XP_002575676.1|	biogenic amine (dopamine) receptor	Schistosoma mansoni	551	e-177	Method: Composition-based stats.	331/533 (62%)
		ref|XP_002575674.1|	biogenic amine receptor	Schistosoma mansoni	400	e-136	Method: Composition-based stats.	258/387 (66%)
SMP148210	279
		ref|XP_002576181.1|	biogenic amine (5HT) receptor	Schistosoma mansoni	279	e-136	Method: Composition-based stats.	264/279 (94%)
		ref|XP_002572331.1|	biogenic amine (5HT) receptor	Schistosoma mansoni	463	3e-71	Method: Composition-based stats.	146/288 (50%)
		ref|XP_002738161.1|	PREDICTED: 5-HT receptor 7a-like	Saccoglossus kowalevskii	387	6e-59	Method: Composition-based stats.	126/249 (50%)
		ref|XP_001866063.1|	5-hydroxytryptamine receptor 1	Culex quinquefasciatus	496	9e-58	Method: Composition-based stats.	133/282 (47%)
		ref|XP_001661980.1|	5-hydroxytryptamine receptor 1	Aedes aegypti	472	2e-56	Method: Composition-based stats.	129/276 (46%)
SMP145540	492
		ref|XP_002575679.1|	muscarinic acetylcholine (GAR) receptor	Schistosoma mansoni	645	e-174	Method: Composition-based stats.	306/318 (96%)
		ref|XP_001606246.1|	PREDICTED: similar to g-protein-linked acetylcholine receptorsgar-2a	Nasonia vitripennis	988	8e-65	Method: Composition-based stats.	112/211 (53%)
		ref|XP_001953970.1|	GF16972	Drosophila ananassae	1007	3e-64	Method: Composition-based stats.	110/209 (52%)
		ref|XP_001842713.1|	muscarinic acetylcholine receptor gar-3	Culex quinquefasciatus	959	4e-64	Method: Composition-based stats.	111/195 (56%)
		ref|XP_001999024.1|	GI23301	Drosophila mojavensis	997	6e-64	Method: Composition-based stats.	113/211 (53%)
SMP118040	354
		ref|XP_002571022.1|	neuropeptide receptor	Schistosoma mansoni	354	e-174	Method: Composition-based stats.	342/354 (96%)
		ref|XP_001863192.1|	neuropeptide Y receptor type 2	Culex quinquefasciatus	518	1e-71	Method: Composition-based stats.	143/321 (44%)
		ref|XP_001601972.1|	PREDICTED: similar to ENSANGP00000011806	Nasonia vitripennis	372	1e-70	Method: Composition-based stats.	137/304 (45%)
		ref|XP_001663694.1|	neuropeptide f receptor 76f	Aedes aegypti	529	1e-70	Method: Composition-based stats.	144/328 (43%)
		ref|XP_001658724.1|	neuropeptide f receptor 76f	Aedes aegypti	529	2e-70	Method: Composition-based stats.	144/328 (43%)
SMP149770	318
		ref|XP_002576472.1|	G-protein coupled receptor fragment	Schistosoma mansoni	331	e-116	Method: Composition-based stats.	238/331 (71%)
		ref|XP_002606172.1|	hypothetical protein BRAFLDRAFT_60377	Branchiostoma floridae	315	2e-47	Method: Composition-based stats.	105/275 (38%)
		ref|XP_002742353.1|	PREDICTED: htr1aa-like	Saccoglossus kowalevskii	368	2e-44	Method: Composition-based stats.	110/282 (39%)
		ref|XP_002740085.1|	PREDICTED: htr1aa-like	Saccoglossus kowalevskii	389	2e-42	Method: Composition-based stats.	109/273 (39%)
		ref|XP_001374337.1|	PREDICTED: similar to 5-hydroxytryptamine 1b receptor	Monodelphissdomestica	661	4e-36	Method: Composition-based stats.	103/312 (33%)
SMP145520	379
		ref|XP_002575670.1|	adenoreceptor	Schistosoma mansoni	379	0.0	Method: Composition-based stats.	349/379 (92%)
		ref|XP_002573729.1|	ancient conserved domain protein 2 (cyclin m2)	Schistosomasmansoni	1028	e-100	Method: Composition-based stats.	178/236 (75%)
		ref|XP_002575672.1|	biogenic amine (dopamine) receptor	Schistosoma mansoni	522	3e-96	Method: Composition-based stats.	177/219 (80%)
		ref|XP_002575676.1|	biogenic amine (dopamine) receptor	Schistosoma mansoni	551	3e-93	Method: Composition-based stats.	174/236 (73%)
		ref|XP_002575674.1|	biogenic amine receptor	Schistosoma mansoni	400	2e-89	Method: Composition-based stats.	169/219 (77%)
SMP170020	407
		ref|XP_002579838.1|	neuropeptide receptor	Schistosoma mansoni	458	0.0	Method: Composition-based stats.	379/458 (82%)
		ref|XP_002731808.1|	PREDICTED: tachykinin receptor-like protein-like	Saccoglossusskowalevskii	412	6e-35	Method: Composition-based stats.	106/340 (31%)
		ref|XP_002732005.1|	PREDICTED: GI21970-like	Saccoglossus kowalevskii	384	6e-31	Method: Composition-based stats.	105/377 (27%)
		ref|XP_002733181.1|	PREDICTED: tachykinin receptor 2-like	Saccoglossus kowalevskii	435	3e-30	Method: Composition-based stats.	101/375 (26%)
		ref|XP_002596257.1|	hypothetical protein BRAFLDRAFT_174934	Branchiostoma floridae	283	4e-30	Method: Composition-based stats.	85/267 (31%)
SMP180030	369
		ref|XP_002581174.1|	opsin-like receptor	Schistosoma mansoni	369	0.0	Method: Composition-based stats.	369/369 (100%)
		ref|XP_002570530.1|	opsin-like receptor	Schistosoma mansoni	329	4e-56	Method: Composition-based stats.	129/323 (39%)
		ref|XP_002596283.1|	hypothetical protein BRAFLDRAFT_65960	Branchiostoma floridae	616	8e-50	Method: Composition-based stats.	105/301 (34%)
		ref|XP_853735.1|	PREDICTED: similar to Opsin-4 (Melanopsin)	Canis familiaris	561	3e-46	Method: Composition-based stats.	99/297 (33%)
		ref|XP_002915423.1|	PREDICTED: melanopsin-like isoform 1	Ailuropoda melanoleuca	470	3e-45	Method: Composition-based stats.	101/297 (34%)
SMP011940	396
		ref|XP_002572656.1|	peptide (allatostatin)-like receptor	Schistosoma mansoni	396	e-177	Method: Composition-based stats.	326/396 (82%)
		ref|XP_001652590.1|	allatostatin receptor	Aedes aegypti	341	2e-41	Method: Composition-based stats.	107/304 (35%)
		ref|XP_001952361.1|	PREDICTED: similar to allatostatin receptors partial	Acyrthosiphonspisum	353	1e-40	Method: Composition-based stats.	99/304 (32%)
		ref|XP_001992426.1|	GH24210	Drosophila grimshawi	436	1e-39	Method: Composition-based stats.	104/306 (33%)
		ref|XP_002738024.1|	PREDICTED: G-protein coupled receptor-like	Saccoglossusskowalevskii	554	2e-39	Method: Composition-based stats.	101/304 (33%)
SMP141880	492
		ref|XP_002575023.1|	neuropeptide receptor	Schistosoma mansoni	492	0.0	Method: Composition-based stats.	458/492 (93%)
		ref|XP_001606201.1|	PREDICTED: similar to putative pyrokinin receptor	Nasoniasvitripennis	465	2e-21	Method: Composition-based stats.	63/151 (41%)
		ref|NP_001157480.1|	pyrokinin-like receptor 1	Apis mellifera	521	3e-21	Method: Composition-based stats.	57/148 (38%)
		ref|XP_312953.3|	putative growth hormone releasing hormone receptor 2s(AGAP003244-PB)	Anopheles gambiae str. PEST	303	1e-19	Method: Composition-based stats.	67/161 (41%)
		ref|XP_001950333.1|	PREDICTED: similar to capa receptor-like GPCRs partials	Acyrthosiphon pisum	414	2e-19	Method: Composition-based stats.	60/144 (41%)
SMP104210	329
		ref|XP_002570530.1|	opsin-like receptor	Schistosoma mansoni	329	e-178	Method: Composition-based stats.	313/329 (95%)
		ref|XP_002581174.1|	opsin-like receptor	Schistosoma mansoni	369	6e-50	Method: Composition-based stats.	122/323 (37%)
		ref|XP_002596283.1|	hypothetical protein BRAFLDRAFT_65960	Branchiostoma floridae	616	1e-46	Method: Composition-based stats.	105/305 (34%)
		ref|NP_001122233.1|	melanopsin-A	Danio rerio	593	6e-41	Method: Composition-based stats.	97/305 (31%)
		ref|XP_002570529.1|	unnamed protein product	Schistosoma mansoni	190	1e-38	Method: Composition-based stats.	87/176 (49%)
SMP160020	320
		ref|XP_002578180.1|	G-protein coupled receptor fragment	Schistosoma mansoni	590	1e-90	Method: Composition-based stats.	169/208 (81%)
		ref|XP_002740085.1|	PREDICTED: htr1aa-like	Saccoglossus kowalevskii	389	3e-49	Method: Composition-based stats.	116/280 (41%)
		ref|XP_002742353.1|	PREDICTED: htr1aa-like	Saccoglossus kowalevskii	368	1e-48	Method: Composition-based stats.	113/280 (40%)
		ref|XP_002606172.1|	hypothetical protein BRAFLDRAFT_60377	Branchiostoma floridae	315	2e-47	Method: Composition-based stats.	110/277 (39%)
		ref|NP_001164624.1|	5-hydroxytryptamine receptor 1D	Oryctolagus cuniculus	377	2e-43	Method: Composition-based stats.	113/317 (35%)
SMP043320	584
		ref|XP_002575676.1|	biogenic amine (dopamine) receptor	Schistosoma mansoni	551	0.0	Method: Composition-based stats.	427/583 (73%)
		ref|XP_002575674.1|	biogenic amine receptor	Schistosoma mansoni	400	0.0	Method: Composition-based stats.	357/400 (89%)
		ref|XP_002575672.1|	biogenic amine (dopamine) receptor	Schistosoma mansoni	522	e-174	Method: Composition-based stats.	333/584 (57%)
		ref|XP_002573729.1|	ancient conserved domain protein 2 (cyclin m2)	Schistosomasmansoni	1028	e-167	Method: Composition-based stats.	316/583 (54%)
		ref|XP_002575669.1|	biogenic amine receptor	Schistosoma mansoni	490	e-131	Method: Composition-based stats.	265/552 (48%)
SMP133550	503
		ref|XP_002573542.1|	neuropeptide F-like receptor	Schistosoma mansoni	503	0.0	Method: Composition-based stats.	458/503 (91%)
		ref|XP_001999228.1|	GI24389	Drosophila mojavensis	513	6e-27	Method: Composition-based stats.	91/304 (29%)
		ref|XP_001996066.1|	GH14016	Drosophila grimshawi	511	3e-26	Method: Composition-based stats.	95/306 (31%)
		ref|XP_001358927.2|	GA11019	Drosophila pseudoobscura pseudoobscura	498	4e-26	Method: Composition-based stats.	86/305 (28%)
		ref|XP_002073631.1|	GK13031	Drosophila willistoni	541	4e-26	Method: Composition-based stats.	90/304 (29%)
SMP120620	587
		ref|XP_002570295.1|	amine GPCR	Schistosoma mansoni	587	0.0	Method: Composition-based stats.	540/587 (91%)
		ref|XP_002574190.1|	G-protein coupled receptor fragment	Schistosoma mansoni	412	3e-18	Method: Composition-based stats.	53/111 (47%)
		ref|NP_491954.1|	SERotonin/octopamine receptor family member (ser-3)	Caenorhabditisselegans	610	5e-06	Method: Composition-based stats.	31/112 (27%)
		ref|XP_002573542.1|	neuropeptide F-like receptor	Schistosoma mansoni	503	9e-06	Method: Composition-based stats.	36/116 (31%)
		ref|XP_003115016.1|	CRE-SER-3 protein	Caenorhabditis remanei	617	2e-05	Method: Composition-based stats.	30/112 (26%)
SMP149580	377
		ref|XP_002576435.1|	peptide (FMRFamide/somatostatin)-like receptor	Schistosomasmansoni	377	0.0	Method: Composition-based stats.	361/377 (95%)
		ref|XP_001849293.1|	FMRFamide receptor	Culex quinquefasciatus	470	5e-25	Method: Composition-based stats.	86/328 (26%)
		ref|XP_001647608.1|	somatostatin receptors putative	Aedes aegypti	471	4e-24	Method: Composition-based stats.	87/327 (26%)
		ref|XP_321207.2|	putative GPCR class a orphan receptor 1 (AGAP001862-PA)	Anophelessgambiae str. PEST	493	4e-24	Method: Composition-based stats.	85/331 (25%)
		ref|XP_001656764.1|	somatostatin receptors putative	Aedes aegypti	471	5e-24	Method: Composition-based stats.	87/327 (26%)
SMP058080	319
		ref|XP_002577096.1|	G-protein coupled receptor fragment	Schistosoma mansoni	406	e-165	Method: Composition-based stats.	298/319 (93%)
		ref|XP_395084.3|	PREDICTED: similar to Neuropeptide Y receptor-like CG5811-PA	Apissmellifera	768	4e-27	Method: Composition-based stats.	74/233 (31%)
		ref|XP_002402168.1|	neuropeptide Y receptors putative	Ixodes scapularis	259	1e-23	Method: Composition-based stats.	68/219 (31%)
		ref|XP_001868810.1|	neuropeptide Y receptor	Culex quinquefasciatus	434	4e-23	Method: Composition-based stats.	71/234 (30%)
		ref|NP_524525.3|	neuropeptide Y receptor-like	Drosophila melanogaster	464	1e-22	Method: Composition-based stats.	79/234 (33%)
SMP126890	324
		ref|XP_002572360.1|	G-protein coupled receptor fragment	Schistosoma mansoni	324	e-165	Method: Composition-based stats.	302/324 (93%)
		ref|NP_001076795.1|	cardioacceleratory peptide receptor 2	Tribolium castaneum	354	6e-31	Method: Composition-based stats.	89/292 (30%)
		ref|NP_001127746.1|	neuropeptide receptor A30	Bombyx mori	428	5e-30	Method: Composition-based stats.	93/293 (31%)
		ref|XP_001602277.1|	PREDICTED: similar to putative CCAP receptor	Nasonia vitripennis	416	2e-29	Method: Composition-based stats.	87/290 (30%)
		ref|NP_001127724.1|	neuropeptide receptor A26	Bombyx mori	441	2e-29	Method: Composition-based stats.	94/292 (32%)
SMP173010	354
		ref|XP_002570000.1|	dro/myosuppressin receptor	Schistosoma mansoni	354	e-157	Method: Composition-based stats.	323/354 (91%)
		ref|XP_002427317.1|	class A rhodopsin-like G-protein coupled receptor GPRmyss putatives	Pediculus humanus corporis	426	1e-36	Method: Composition-based stats.	105/342 (30%)
		ref|NP_001127743.1|	neuropeptide receptor A8	Bombyx mori	436	2e-35	Method: Composition-based stats.	101/314 (32%)
		ref|XP_001601584.1|	PREDICTED: similar to g-protein coupled receptor	Nasoniasvitripennis	421	2e-33	Method: Composition-based stats.	101/331 (30%)
		ref|NP_001127718.1|	neuropeptide receptor A20	Bombyx mori	429	6e-33	Method: Composition-based stats.	108/341 (31%)
SMP008850	515
		ref|XP_002572357.1|	peptide (FMRFamide/somatostatin)-like receptor	Schistosomasmansoni	515	0.0	Method: Composition-based stats.	502/515 (97%)
		ref|XP_321207.2|	putative GPCR class a orphan receptor 1 (AGAP001862-PA)	Anophelessgambiae str. PEST	493	1e-18	Method: Composition-based stats.	94/386 (24%)
		ref|XP_001352720.1|	GA15251	Drosophila pseudoobscura pseudoobscura	568	5e-16	Method: Composition-based stats.	66/232 (28%)
		ref|XP_002025569.1|	GL20775	Drosophila persimilis	773	8e-16	Method: Composition-based stats.	66/232 (28%)
		ref|XP_969392.1|	PREDICTED: similar to putative GPCR class a orphan receptor 1s(AGAP001862-PA)	Tribolium castaneum	418	1e-15	Method: Composition-based stats.	65/241 (26%)
SMP134350	421
		ref|XP_002573711.1|	thyrotropin-releasing hormone receptor	Schistosoma mansoni	297	e-148	Method: Composition-based stats.	272/297 (91%)
		ref|XP_002435494.1|	thyrotropin-releasing hormone receptors putative	Ixodessscapularis	233	2e-40	Method: Composition-based stats.	81/190 (42%)
		ref|XP_002730943.1|	PREDICTED: thyrotropin releasing hormone receptor	Saccoglossusskowalevskii	447	7e-36	Method: Composition-based stats.	80/200 (40%)
		ref|NP_491990.1|	hypothetical protein C30F12.6	Caenorhabditis elegans	395	1e-35	Method: Composition-based stats.	87/252 (34%)
		ref|XP_003099070.1|	CRE-NMUR-4 protein	Caenorhabditis remanei	397	4e-34	Method: Composition-based stats.	87/253 (34%)
SMP123350	535
		ref|XP_002571701.1|	G-protein coupled receptor fragment	Schistosoma mansoni	417	0.0	Method: Composition-based stats.	341/412 (82%)
		ref|XP_002570149.1|	hypothetical protein	Schistosoma mansoni	113	3e-18	Method: Composition-based stats.	53/78 (67%)
		ref|XP_002604982.1|	hypothetical protein BRAFLDRAFT_92625	Branchiostoma floridae	356	6e-12	Method: Composition-based stats.	30/81 (37%)
		ref|XP_002597680.1|	hypothetical protein BRAFLDRAFT_217292	Branchiostoma floridae	301	4e-10	Method: Composition-based stats.	28/84 (33%)
		ref|XP_001508299.1|	PREDICTED: similar to galanin receptor GalR2	Ornithorhynchussanatinus	314	2e-09	Method: Composition-based stats.	30/76 (39%)
SMP172170	243
		ref|XP_002580169.1|	G-protein coupled receptor fragment	Schistosoma mansoni	285	7e-86	Method: Composition-based stats.	186/229 (81%)
		ref|XP_002402168.1|	neuropeptide Y receptors putative	Ixodes scapularis	259	5e-21	Method: Composition-based stats.	63/221 (28%)
		ref|XP_395084.3|	PREDICTED: similar to Neuropeptide Y receptor-like CG5811-PA	Apissmellifera	768	2e-20	Method: Composition-based stats.	70/220 (31%)
		ref|XP_002428885.1|	class A rhodopsin-like G-protein coupled receptor GPRnpy3s putatives	Pediculus humanus corporis	347	4e-20	Method: Composition-based stats.	71/225 (31%)
		ref|XP_001653188.1|	neuropeptide y receptor (npy-r) (pr4 receptor)	Aedes aegypti	380	1e-19	Method: Composition-based stats.	67/218 (30%)
SMP180140	354
		ref|XP_002581192.1|	amine GPCR	Schistosoma mansoni	354	e-123	Method: Composition-based stats.	269/354 (75%)
		ref|XP_002574235.1|	amine GPCR	Schistosoma mansoni	324	7e-08	Method: Composition-based stats.	52/193 (26%)
		ref|XP_002574233.1|	amine GPCR	Schistosoma mansoni	328	1e-07	Method: Composition-based stats.	49/187 (26%)
		ref|NP_741350.1|	SERotonin/octopamine receptor family member (ser-6)	Caenorhabditisselegans	401	0.001	Method: Composition-based stats.	35/130 (26%)
		ref|XP_783296.2|	PREDICTED: hypothetical protein	Strongylocentrotus purpuratus	353	0.002	Method: Composition-based stats.	39/133 (29%)
SMP157640	482
		ref|XP_002577820.1|	peptide (FMRFamide/neurokinin-3)-like receptor	Schistosomasmansoni	482	0.0	Method: Composition-based stats.	419/482 (86%)
		ref|XP_002426691.1|	class A rhodopsin-like G-protein coupled receptor GPRnna13ssputative	Pediculus humanus corporis	429	8e-09	Method: Composition-based stats.	45/123 (36%)
		ref|XP_002055161.1|	GJ18945	Drosophila virilis	537	8e-09	Method: Composition-based stats.	40/129 (31%)
		ref|XP_001966621.1|	GF22277	Drosophila ananassae	491	1e-08	Method: Composition-based stats.	38/117 (32%)
		ref|NP_001037007.1|	FMRFamide receptor	Bombyx mori	412	2e-08	Method: Composition-based stats.	36/132 (27%)
SMP164730	542
		ref|XP_002569813.1|	growth hormone secretagogue receptor	Schistosoma mansoni	542	0.0	Method: Composition-based stats.	482/542 (88%)
		ref|XP_002569756.1|	rhodopsin-like orphan GPCR	Schistosoma mansoni	564	1e-18	Method: Composition-based stats.	63/205 (30%)
		ref|XP_002578429.1|	rhodopsin-like orphan GPCR	Schistosoma mansoni	460	2e-18	Method: Composition-based stats.	70/235 (29%)
		ref|XP_002056087.1|	GJ10418	Drosophila virilis	674	3e-07	Method: Composition-based stats.	39/158 (24%)
		ref|XP_002935793.1|	PREDICTED: motilin receptor-like	Xenopus (Silurana) tropicalis	364	9e-06	Method: Composition-based stats.	60/217 (27%)
SMP172810	450
		ref|XP_002580240.1|	rhodopsin-like orphan GPCR	Schistosoma mansoni	450	0.0	Method: Composition-based stats.	393/450 (87%)
		ref|NP_001127744.1|	neuropeptide receptor A9	Bombyx mori	464	0.006	Method: Composition-based stats.	27/73 (36%)
SMP180350	190
		ref|XP_002570529.1|	unnamed protein product	Schistosoma mansoni	190	2e-86	Method: Composition-based stats.	176/190 (92%)
		ref|XP_002570530.1|	opsin-like receptor	Schistosoma mansoni	329	4e-43	Method: Composition-based stats.	90/176 (51%)
		ref|XP_002581174.1|	opsin-like receptor	Schistosoma mansoni	369	2e-37	Method: Composition-based stats.	90/190 (47%)
		ref|XP_853735.1|	PREDICTED: similar to Opsin-4 (Melanopsin)	Canis familiaris	561	2e-21	Method: Composition-based stats.	54/141 (38%)
		ref|XP_001944926.1|	PREDICTED: similar to Rhodopsin 7 CG5638-PA	Acyrthosiphon pisum	457	5e-21	Method: Composition-based stats.	61/170 (35%)
SMP129810	497
		ref|XP_002572885.1|	rhodopsin-like orphan GPCR	Schistosoma mansoni	497	0.0	Method: Composition-based stats.	452/497 (90%)
		ref|XP_002029920.1|	GM25173	Drosophila sechellia	448	2e-11	Method: Composition-based stats.	82/368 (22%)
		ref|XP_557644.3|	putative GPCR class a orphan receptor 18 (AGAP005002-PB)	Anophelessgambiae str. PEST	456	6e-11	Method: Composition-based stats.	84/356 (23%)
		ref|XP_557643.3|	putative GPCR class a orphan receptor 18 (AGAP005002-PA)	Anophelessgambiae str. PEST	502	1e-10	Method: Composition-based stats.	84/356 (23%)
		ref|XP_001972207.1|	GG15397	Drosophila erecta	452	1e-09	Method: Composition-based stats.	83/362 (22%)
SMP149170	441
		ref|XP_002576353.1|	dro/myosuppressin receptor	Schistosoma mansoni	441	0.0	Method: Composition-based stats.	356/441 (80%)
		ref|NP_001127710.1|	neuropeptide receptor A13	Bombyx mori	375	2e-12	Method: Composition-based stats.	80/373 (21%)
		ref|XP_002636928.1|	Hypothetical protein CBG09395	Caenorhabditis briggsae	428	5e-10	Method: Composition-based stats.	84/385 (21%)
		ref|XP_001602251.1|	PREDICTED: similar to g-protein coupled receptor	Nasoniasvitripennis	408	2e-08	Method: Composition-based stats.	97/422 (22%)
		ref|XP_001601584.1|	PREDICTED: similar to g-protein coupled receptor	Nasoniasvitripennis	421	9e-08	Method: Composition-based stats.	35/99 (35%)
SMP056080	532
		ref|XP_002576889.1|	rhodopsin-like orphan GPCR	Schistosoma mansoni	563	0.0	Method: Composition-based stats.	523/563 (92%)
		ref|XP_002576888.1|	rhodopsin-like orphan GPCR	Schistosoma mansoni	515	2e-29	Method: Composition-based stats.	99/304 (32%)
		ref|XP_001355711.2|	GA14126	Drosophila pseudoobscura pseudoobscura	491	1e-14	Method: Composition-based stats.	62/237 (26%)
		ref|XP_001963770.1|	GF21084	Drosophila ananassae	463	4e-14	Method: Composition-based stats.	63/236 (26%)
		ref|XP_001976968.1|	GG18764	Drosophila erecta	435	8e-14	Method: Composition-based stats.	64/236 (27%)
SMP027940	324
		ref|XP_002574235.1|	amine GPCR	Schistosoma mansoni	324	e-160	Method: Composition-based stats.	314/324 (96%)
		ref|XP_002574233.1|	amine GPCR	Schistosoma mansoni	328	1e-75	Method: Composition-based stats.	163/317 (51%)
		ref|XP_002574234.1|	hypothetical protein	Schistosoma mansoni	189	1e-38	Method: Composition-based stats.	87/154 (56%)
		ref|XP_002580969.1|	hypothetical protein	Schistosoma mansoni	114	5e-28	Method: Composition-based stats.	66/114 (57%)
		ref|XP_002574236.1|	G-protein coupled receptor fragment	Schistosoma mansoni	229	4e-16	Method: Composition-based stats.	54/157 (34%)
SMP161500	302
		ref|XP_002569756.1|	rhodopsin-like orphan GPCR	Schistosoma mansoni	564	e-114	Method: Composition-based stats.	218/254 (85%)
		ref|XP_002569813.1|	growth hormone secretagogue receptor	Schistosoma mansoni	542	3e-22	Method: Composition-based stats.	67/205 (32%)
		ref|XP_002578429.1|	rhodopsin-like orphan GPCR	Schistosoma mansoni	460	3e-15	Method: Composition-based stats.	63/204 (30%)
		ref|XP_002056088.1|	GJ10748	Drosophila virilis	626	6e-08	Method: Composition-based stats.	34/111 (30%)
		ref|XP_001999110.1|	GI23252	Drosophila mojavensis	644	9e-08	Method: Composition-based stats.	34/111 (30%)
SMP137050	454
		ref|XP_002574190.1|	G-protein coupled receptor fragment	Schistosoma mansoni	412	e-110	Method: Composition-based stats.	215/233 (92%)
		ref|XP_002570295.1|	amine GPCR	Schistosoma mansoni	587	4e-18	Method: Composition-based stats.	53/111 (47%)
		ref|XP_001604582.1|	PREDICTED: similar to hypocretin (orexin) receptor 2s partials	Nasonia vitripennis	419	6e-05	Method: Composition-based stats.	52/194 (26%)
		ref|NP_001023541.1|	hypothetical protein Y59H11AL.1	Caenorhabditis elegans	434	1e-04	Method: Composition-based stats.	33/108 (30%)
		ref|NP_001023540.1|	hypothetical protein Y59H11AL.1	Caenorhabditis elegans	427	2e-04	Method: Composition-based stats.	33/108 (30%)
SMP137300	328
		ref|XP_002574233.1|	amine GPCR	Schistosoma mansoni	328	e-157	Method: Composition-based stats.	315/328 (96%)
		ref|XP_002574235.1|	amine GPCR	Schistosoma mansoni	324	1e-74	Method: Composition-based stats.	160/317 (50%)
		ref|XP_002574234.1|	hypothetical protein	Schistosoma mansoni	189	4e-56	Method: Composition-based stats.	117/185 (63%)
		ref|XP_002580969.1|	hypothetical protein	Schistosoma mansoni	114	3e-29	Method: Composition-based stats.	72/114 (63%)
		ref|XP_002574236.1|	G-protein coupled receptor fragment	Schistosoma mansoni	229	3e-16	Method: Composition-based stats.	63/165 (38%)
SMP127720	518
		ref|XP_002572510.1|	G-protein coupled receptor fragment	Schistosoma mansoni	373	e-165	Method: Composition-based stats.	317/373 (84%)
		ref|XP_002572442.1|	biogenic amine (dopamine) receptor	Schistosoma mansoni	567	7e-53	Method: Composition-based stats.	114/213 (53%)
		ref|XP_002100955.1|	GE17345	Drosophila yakuba	882	8e-48	Method: Composition-based stats.	94/189 (49%)
		ref|XP_001354951.2|	GA14269	Drosophila pseudoobscura pseudoobscura	882	1e-47	Method: Composition-based stats.	94/189 (49%)
		ref|XP_002022510.1|	GL12926	Drosophila persimilis	883	1e-47	Method: Composition-based stats.	94/189 (49%)
SMP000900	412
		ref|XP_002571564.1|	G-protein coupled receptor fragment	Schistosoma mansoni	267	e-102	Method: Composition-based stats.	202/251 (80%)
		ref|XP_002596281.1|	hypothetical protein BRAFLDRAFT_65962	Branchiostoma floridae	895	1e-11	Method: Composition-based stats.	43/133 (32%)
		ref|XP_002613873.1|	hypothetical protein BRAFLDRAFT_208548	Branchiostoma floridae	310	4e-11	Method: Composition-based stats.	43/136 (31%)
		ref|XP_001637088.1|	predicted protein	Nematostella vectensis	377	5e-08	Method: Composition-based stats.	42/140 (30%)
		ref|NP_001011565.1|	octopamine receptor	Apis mellifera	587	6e-08	Method: Composition-based stats.	48/151 (31%)
SMP007070	580
		ref|XP_002572192.1|	G-protein coupled receptor fragment	Schistosoma mansoni	335	0.0	Method: Composition-based stats.	335/335 (100%)
		ref|XP_002572193.1|	neuropeptide receptor	Schistosoma mansoni	245	e-124	Method: Composition-based stats.	232/245 (94%)
		ref|XP_313000.2|	putative neuropeptide Y receptor 2 (AGAP004123-PA)	Anophelessgambiae str. PEST	425	1e-28	Method: Composition-based stats.	88/230 (38%)
		ref|XP_001660966.1|	g-protein coupled receptor	Aedes aegypti	410	5e-28	Method: Composition-based stats.	88/230 (38%)
		ref|XP_001848748.1|	g-protein coupled receptor	Culex quinquefasciatus	400	9e-28	Method: Composition-based stats.	85/228 (37%)
SMP041700	367
		ref|XP_002575522.1|	rhodopsin-like orphan GPCR	Schistosoma mansoni	367	0.0	Method: Composition-based stats.	353/367 (96%)
		ref|XP_002611689.1|	hypothetical protein BRAFLDRAFT_63627	Branchiostoma floridae	918	5e-04	Method: Composition-based stats.	65/323 (20%)
		ref|XP_003148720.1|	hypothetical protein LOAG_13161	Loa loa	325	9e-04	Method: Composition-based stats.	58/236 (24%)
		ref|XP_001897005.1|	hypothetical protein Bm1_27770	Brugia malayi	328	0.001	Method: Composition-based stats.	51/215 (23%)
		ref|XP_002578730.1|	G-protein coupled receptor fragment	Schistosoma mansoni	195	0.004	Method: Composition-based stats.	35/124 (28%)
SMP137980	292
		ref|XP_002574369.1|	rhodopsin-like orphan GPCR	Schistosoma mansoni	480	e-160	Method: Composition-based stats.	292/292 (100%)
		ref|XP_002577064.1|	rhodopsin-like orphan GPCR	Schistosoma mansoni	354	3e-06	Method: Composition-based stats.	68/266 (25%)
		ref|XP_001636964.1|	predicted protein	Nematostella vectensis	295	0.008	Method: Composition-based stats.	31/126 (24%)
SMP128710	551
		ref|XP_002572686.1|	neuropeptide F-like receptor	Schistosoma mansoni	491	1e-93	Method: Composition-based stats.	193/253 (76%)
		ref|XP_002427317.1|	class A rhodopsin-like G-protein coupled receptor GPRmyss putatives	Pediculus humanus corporis	426	4e-15	Method: Composition-based stats.	75/275 (27%)
		ref|XP_001119993.1|	PREDICTED: similar to Dromyosuppressin receptor 1 CG8985-PA	Apissmellifera	390	2e-13	Method: Composition-based stats.	68/277 (24%)
		ref|XP_002402026.1|	transmembrane domains-containing protein	Ixodes scapularis	295	2e-12	Method: Composition-based stats.	48/123 (39%)
		ref|XP_001651852.1|	g-protein coupled receptor	Aedes aegypti	420	4e-12	Method: Composition-based stats.	46/122 (37%)
SMP145240	581
		ref|XP_002575608.1|	G-protein coupled receptor fragment	Schistosoma mansoni	419	0.0	Method: Composition-based stats.	361/419 (86%)
		ref|XP_321207.2|	putative GPCR class a orphan receptor 1 (AGAP001862-PA)	Anophelessgambiae str. PEST	493	3e-15	Method: Composition-based stats.	83/340 (24%)
		ref|XP_001647608.1|	somatostatin receptors putative	Aedes aegypti	471	9e-14	Method: Composition-based stats.	88/347 (25%)
		ref|XP_001656764.1|	somatostatin receptors putative	Aedes aegypti	471	1e-13	Method: Composition-based stats.	88/347 (25%)
		ref|XP_002426691.1|	class A rhodopsin-like G-protein coupled receptor GPRnna13ssputative	Pediculus humanus corporis	429	3e-13	Method: Composition-based stats.	89/344 (25%)
SMP170610	388
		ref|XP_002579928.1|	rhodopsin-like orphan GPCR	Schistosoma mansoni	388	e-178	Method: Composition-based stats.	347/388 (89%)
		ref|XP_002579929.1|	hypothetical protein	Schistosoma mansoni	739	6e-10	Method: Composition-based stats.	38/110 (34%)
		ref|XP_002577720.1|	rhodopsin-like orphan GPCR	Schistosoma mansoni	387	9e-04	Method: Composition-based stats.	35/117 (29%)
SMP132410	383
		ref|XP_002573314.1|	neuropeptide f receptor 76f	Schistosoma mansoni	225	e-125	Method: Composition-based stats.	218/225 (96%)
		ref|XP_002573315.1|	neuropeptide F-like receptor	Schistosoma mansoni	158	1e-73	Method: Composition-based stats.	158/158 (100%)
		ref|XP_002571022.1|	neuropeptide receptor	Schistosoma mansoni	354	6e-71	Method: Composition-based stats.	151/311 (48%)
		ref|XP_001123033.1|	PREDICTED: similar to Neuropeptide F-like Receptor 76F CG7395-PAs	Apis mellifera	393	3e-50	Method: Composition-based stats.	118/300 (39%)
		ref|XP_001601972.1|	PREDICTED: similar to ENSANGP00000011806	Nasonia vitripennis	372	3e-50	Method: Composition-based stats.	114/293 (38%)
SMP194740	265
		ref|XP_002571441.1|	G-protein coupled receptor fragment	Schistosoma mansoni	265	e-108	Method: Composition-based stats.	238/265 (89%)
		ref|XP_002055695.1|	GJ18645	Drosophila virilis	499	2e-10	Method: Composition-based stats.	38/107 (35%)
		ref|XP_001992451.1|	GH24758	Drosophila grimshawi	505	4e-10	Method: Composition-based stats.	38/107 (35%)
		ref|XP_001963770.1|	GF21084	Drosophila ananassae	463	6e-10	Method: Composition-based stats.	40/109 (36%)
		ref|XP_002106189.1|	GD16733	Drosophila simulans	435	7e-10	Method: Composition-based stats.	40/109 (36%)
SMP072450	460
		ref|XP_002578429.1|	rhodopsin-like orphan GPCR	Schistosoma mansoni	460	0.0	Method: Composition-based stats.	460/460 (100%)
		ref|XP_002569813.1|	growth hormone secretagogue receptor	Schistosoma mansoni	542	2e-21	Method: Composition-based stats.	83/288 (28%)
		ref|XP_002569756.1|	rhodopsin-like orphan GPCR	Schistosoma mansoni	564	4e-16	Method: Composition-based stats.	64/204 (31%)
		ref|NP_001091688.1|	pyrokinin-like receptor 2	Apis mellifera	581	5e-06	Method: Composition-based stats.	61/199 (30%)
		ref|NP_001073563.2|	neuropeptides capa receptor-like protein	Apis mellifera	459	5e-06	Method: Composition-based stats.	41/134 (30%)
SMP157050	387
		ref|XP_002577720.1|	rhodopsin-like orphan GPCR	Schistosoma mansoni	387	e-164	Method: Composition-based stats.	323/387 (83%)
		ref|XP_002579928.1|	rhodopsin-like orphan GPCR	Schistosoma mansoni	388	0.001	Method: Composition-based stats.	35/117 (29%)
SMP164140	272
		ref|XP_002578952.1|	opsin-like receptor	Schistosoma mansoni	272	e-126	Method: Composition-based stats.	236/272 (86%)
		ref|XP_002605849.1|	hypothetical protein BRAFLDRAFT_90832	Branchiostoma floridae	360	6e-18	Method: Composition-based stats.	61/156 (39%)
		ref|NP_033128.1|	visual pigment-like receptor peropsin	Mus musculus	337	4e-14	Method: Composition-based stats.	39/125 (31%)
		ref|XP_002609116.1|	hypothetical protein BRAFLDRAFT_91094	Branchiostoma floridae	381	8e-14	Method: Composition-based stats.	46/143 (32%)
		ref|NP_861437.1|	opsin-5	Rattus norvegicus	534	1e-13	Method: Composition-based stats.	47/151 (31%)
SMP169680	178
		ref|XP_002579796.1|	G-protein coupled receptor fragment	Schistosoma mansoni	178	3e-65	Method: Composition-based stats.	146/178 (82%)
		ref|XP_002572193.1|	neuropeptide receptor	Schistosoma mansoni	245	3e-19	Method: Composition-based stats.	50/77 (64%)
		ref|XP_313000.2|	putative neuropeptide Y receptor 2 (AGAP004123-PA)	Anophelessgambiae str. PEST	425	7e-15	Method: Composition-based stats.	43/80 (53%)
		ref|XP_001358927.2|	GA11019	Drosophila pseudoobscura pseudoobscura	498	1e-14	Method: Composition-based stats.	46/80 (57%)
		ref|XP_001979037.1|	GG13125	Drosophila erecta	481	1e-14	Method: Composition-based stats.	43/78 (55%)
SMP153200	367
		ref|XP_002577064.1|	rhodopsin-like orphan GPCR	Schistosoma mansoni	354	e-154	Method: Composition-based stats.	284/327 (86%)
		ref|XP_002577065.1|	hypothetical protein	Schistosoma mansoni	243	1e-47	Method: Composition-based stats.	100/198 (50%)
SMP140250	196
		ref|XP_002574790.1|	G-protein coupled receptor fragment	Schistosoma mansoni	196	8e-84	Method: Composition-based stats.	164/196 (83%)
SMP056060	487
		ref|XP_002576888.1|	rhodopsin-like orphan GPCR	Schistosoma mansoni	515	0.0	Method: Composition-based stats.	422/515 (81%)
		ref|XP_002576889.1|	rhodopsin-like orphan GPCR	Schistosoma mansoni	563	3e-21	Method: Composition-based stats.	83/307 (27%)
		ref|XP_002571441.1|	G-protein coupled receptor fragment	Schistosoma mansoni	265	7e-07	Method: Composition-based stats.	36/100 (36%)
		ref|XP_003106219.1|	CRE-SPRR-1 protein	Caenorhabditis remanei	404	7e-05	Method: Composition-based stats.	31/106 (29%)
		ref|NP_510555.1|	Sex Peptide Receptor (Drosophila) Related family member (sprr-1)s	Caenorhabditis elegans	354	1e-04	Method: Composition-based stats.	32/106 (30%)
SMP080820	209
		ref|XP_002579185.1|	G-protein coupled receptor fragment	Schistosoma mansoni	209	8e-96	Method: Composition-based stats.	196/209 (93%)
		ref|XP_002591960.1|	hypothetical protein BRAFLDRAFT_220926	Branchiostoma floridae	306	1e-07	Method: Composition-based stats.	38/128 (29%)
		ref|XP_002737464.1|	PREDICTED: KISS1 receptor-like	Saccoglossus kowalevskii	365	1e-06	Method: Composition-based stats.	36/131 (27%)
		ref|XP_002742437.1|	PREDICTED: GPR54a-like	Saccoglossus kowalevskii	421	8e-06	Method: Composition-based stats.	45/173 (26%)
		ref|XP_002126547.1|	PREDICTED: similar to type 3 somatostatin receptor	Cionasintestinalis	472	2e-05	Method: Composition-based stats.	34/120 (28%)
SMP146450	367
		ref|XP_002575824.1|	hypothetical protein	Schistosoma mansoni	367	e-170	Method: Composition-based stats.	321/367 (87%)
		ref|XP_001863342.1|	tyramine/octopamine receptor	Culex quinquefasciatus	538	0.006	Method: Composition-based stats.	32/165 (19%)
		ref|XP_688270.2|	PREDICTED: 5-hydroxytryptamine receptor 2A-like	Danio rerio	458	0.007	Method: Composition-based stats.	31/125 (24%)
		ref|XP_312420.3|	putative tyramine receptor (AGAP002519-PA)	Anopheles gambiae str.sPEST	643	0.008	Method: Composition-based stats.	29/148 (19%)
		ref|NP_032338.3|	5-hydroxytryptamine receptor 2C	Mus musculus	459	0.009	Method: Composition-based stats.	33/133 (24%)
SMP128170	581
		ref|XP_002572584.1|	hypothetical protein	Schistosoma mansoni	581	0.0	Method: Composition-based stats.	515/581 (88%)
SMP135660	461
		ref|XP_002573927.1|	G-protein coupled receptor fragment	Schistosoma mansoni	342	0.0	Method: Composition-based stats.	342/342 (100%)
		ref|XP_001626503.1|	predicted protein	Nematostella vectensis	459	e-124	Method: Composition-based stats.	243/454 (53%)
		ref|XP_002810373.1|	PREDICTED: LOW QUALITY PROTEIN: protein GPR89-like	Pongo abelii	457	e-124	Method: Composition-based stats.	253/455 (55%)
		ref|XP_002426313.1|	protein GPR89As putative	Pediculus humanus corporis	453	e-124	Method: Composition-based stats.	241/452 (53%)
		ref|XP_001368967.1|	PREDICTED: similar to GPR89 protein	Monodelphis domestica	455	e-124	Method: Composition-based stats.	251/454 (55%)
SMP084280	355
		ref|XP_002579527.1|	rhodopsin-like orphan GPCR	Schistosoma mansoni	355	0.0	Method: Composition-based stats.	342/355 (96%)
		ref|XP_002579526.1|	rhodopsin-like orphan GPCR	Schistosoma mansoni	369	2e-75	Method: Composition-based stats.	144/330 (43%)
		ref|XP_002579529.1|	rhodopsin-like orphan GPCR	Schistosoma mansoni	319	6e-49	Method: Composition-based stats.	100/278 (35%)
		ref|XP_002580204.1|	rhodopsin-like orphan GPCR	Schistosoma mansoni	366	5e-34	Method: Composition-based stats.	100/343 (29%)
		ref|XP_002580203.1|	myosin xvIII	Schistosoma mansoni	1334	3e-33	Method: Composition-based stats.	80/260 (30%)
SMP084290	364
		ref|XP_002579529.1|	rhodopsin-like orphan GPCR	Schistosoma mansoni	319	9e-48	Method: Composition-based stats.	114/310 (36%)
		ref|XP_002579528.1|	hypothetical protein	Schistosoma mansoni	143	1e-46	Method: Composition-based stats.	103/107 (96%)
		ref|XP_002579526.1|	rhodopsin-like orphan GPCR	Schistosoma mansoni	369	7e-45	Method: Composition-based stats.	103/290 (35%)
		ref|XP_002579527.1|	rhodopsin-like orphan GPCR	Schistosoma mansoni	355	1e-40	Method: Composition-based stats.	101/311 (32%)
		ref|XP_002580204.1|	rhodopsin-like orphan GPCR	Schistosoma mansoni	366	4e-35	Method: Composition-based stats.	97/359 (27%)
SMP084270	369
		ref|XP_002579526.1|	rhodopsin-like orphan GPCR	Schistosoma mansoni	369	0.0	Method: Composition-based stats.	348/369 (94%)
		ref|XP_002579527.1|	rhodopsin-like orphan GPCR	Schistosoma mansoni	355	8e-72	Method: Composition-based stats.	142/330 (43%)
		ref|XP_002579529.1|	rhodopsin-like orphan GPCR	Schistosoma mansoni	319	2e-35	Method: Composition-based stats.	85/289 (29%)
		ref|XP_002580203.1|	myosin xvIII	Schistosoma mansoni	1334	6e-34	Method: Composition-based stats.	82/254 (32%)
		ref|XP_002580204.1|	rhodopsin-like orphan GPCR	Schistosoma mansoni	366	2e-31	Method: Composition-based stats.	92/306 (30%)
SMP041880	342
		ref|XP_002575539.1|	peptide (allatostatin/somatostatin)-like receptor	Schistosomasmansoni	342	e-169	Method: Composition-based stats.	330/342 (96%)
		ref|XP_002571580.1|	hypothetical protein	Schistosoma mansoni	195	7e-22	Method: Composition-based stats.	57/119 (47%)
		ref|XP_002571581.1|	G-protein coupled receptor fragment	Schistosoma mansoni	197	7e-22	Method: Composition-based stats.	57/119 (47%)
		ref|XP_002573808.1|	G-protein coupled receptor fragment	Schistosoma mansoni	291	4e-19	Method: Composition-based stats.	51/128 (39%)
		ref|XP_002579529.1|	rhodopsin-like orphan GPCR	Schistosoma mansoni	319	5e-12	Method: Composition-based stats.	48/154 (31%)
SMP083940	352
		ref|XP_002579494.1|	rhodopsin-like orphan GPCR	Schistosoma mansoni	399	e-170	Method: Composition-based stats.	337/352 (95%)
		ref|XP_002579495.1|	hypothetical protein	Schistosoma mansoni	135	7e-47	Method: Composition-based stats.	101/106 (95%)
		ref|XP_002580892.1|	hypothetical protein	Schistosoma mansoni	140	3e-33	Method: Composition-based stats.	71/135 (52%)
		ref|XP_002580204.1|	rhodopsin-like orphan GPCR	Schistosoma mansoni	366	1e-31	Method: Composition-based stats.	102/350 (29%)
		ref|XP_002580203.1|	myosin xvIII	Schistosoma mansoni	1334	5e-29	Method: Composition-based stats.	84/255 (32%)
SMP091950	366
		ref|XP_002580204.1|	rhodopsin-like orphan GPCR	Schistosoma mansoni	366	0.0	Method: Composition-based stats.	337/366 (92%)
		ref|XP_002580203.1|	myosin xvIII	Schistosoma mansoni	1334	7e-43	Method: Composition-based stats.	96/253 (37%)
		ref|XP_002579529.1|	rhodopsin-like orphan GPCR	Schistosoma mansoni	319	1e-33	Method: Composition-based stats.	82/282 (29%)
		ref|XP_002579527.1|	rhodopsin-like orphan GPCR	Schistosoma mansoni	355	7e-31	Method: Composition-based stats.	96/343 (27%)
		ref|XP_002579526.1|	rhodopsin-like orphan GPCR	Schistosoma mansoni	369	3e-30	Method: Composition-based stats.	90/306 (29%)
SMP167870	319
		ref|XP_002579529.1|	rhodopsin-like orphan GPCR	Schistosoma mansoni	319	e-172	Method: Composition-based stats.	319/319 (100%)
		ref|XP_002579527.1|	rhodopsin-like orphan GPCR	Schistosoma mansoni	355	4e-51	Method: Composition-based stats.	102/276 (36%)
		ref|XP_002580203.1|	myosin xvIII	Schistosoma mansoni	1334	1e-40	Method: Composition-based stats.	84/247 (34%)
		ref|XP_002579526.1|	rhodopsin-like orphan GPCR	Schistosoma mansoni	369	2e-40	Method: Composition-based stats.	93/289 (32%)
		ref|XP_002580204.1|	rhodopsin-like orphan GPCR	Schistosoma mansoni	366	8e-39	Method: Composition-based stats.	89/282 (31%)
SMP023710	465
		ref|XP_002573808.1|	G-protein coupled receptor fragment	Schistosoma mansoni	291	1e-97	Method: Composition-based stats.	184/204 (90%)
		ref|XP_002576468.1|	hypothetical protein	Schistosoma mansoni	104	4e-34	Method: Composition-based stats.	71/98 (72%)
		ref|XP_002575539.1|	peptide (allatostatin/somatostatin)-like receptor	Schistosomasmansoni	342	4e-19	Method: Composition-based stats.	51/128 (39%)
		ref|XP_002570943.1|	hypothetical protein	Schistosoma mansoni	68	6e-19	Method: Composition-based stats.	53/68 (77%)
		ref|XP_002571581.1|	G-protein coupled receptor fragment	Schistosoma mansoni	197	9e-15	Method: Composition-based stats.	50/142 (35%)
SMP001070.1	197
		ref|XP_002571581.1|	G-protein coupled receptor fragment	Schistosoma mansoni	197	e-101	Method: Composition-based stats.	197/197 (100%)
		ref|XP_002571580.1|	hypothetical protein	Schistosoma mansoni	195	3e-83	Method: Composition-based stats.	158/160 (98%)
		ref|XP_002575539.1|	peptide (allatostatin/somatostatin)-like receptor	Schistosomasmansoni	342	3e-22	Method: Composition-based stats.	57/119 (47%)
		ref|XP_002573808.1|	G-protein coupled receptor fragment	Schistosoma mansoni	291	2e-15	Method: Composition-based stats.	50/142 (35%)
		ref|XP_002570943.1|	hypothetical protein	Schistosoma mansoni	68	2e-05	Method: Composition-based stats.	29/68 (42%)
SMPSC10893	251
		ref|XP_002573808.1|	G-protein coupled receptor fragment	Schistosoma mansoni	291	7e-17	Method: Composition-based stats.	53/159 (33%)
		ref|XP_002575539.1|	peptide (allatostatin/somatostatin)-like receptor	Schistosomasmansoni	342	2e-15	Method: Composition-based stats.	48/87 (55%)
		ref|XP_002570943.1|	hypothetical protein	Schistosoma mansoni	68	2e-10	Method: Composition-based stats.	32/68 (47%)
		ref|XP_002571580.1|	hypothetical protein	Schistosoma mansoni	195	2e-10	Method: Composition-based stats.	41/90 (45%)
		ref|XP_002571581.1|	G-protein coupled receptor fragment	Schistosoma mansoni	197	3e-10	Method: Composition-based stats.	41/90 (45%)
SMP134960	367
		ref|XP_002573809.1|	hypothetical protein	Schistosoma mansoni	145	1e-52	Method: Composition-based stats.	122/180 (67%)
		ref|XP_002573808.1|	G-protein coupled receptor fragment	Schistosoma mansoni	291	6e-24	Method: Composition-based stats.	54/138 (39%)
		ref|XP_002575539.1|	peptide (allatostatin/somatostatin)-like receptor	Schistosomasmansoni	342	1e-23	Method: Composition-based stats.	93/311 (29%)
		ref|XP_002571581.1|	G-protein coupled receptor fragment	Schistosoma mansoni	197	5e-13	Method: Composition-based stats.	49/138 (35%)
		ref|XP_002571580.1|	hypothetical protein	Schistosoma mansoni	195	2e-12	Method: Composition-based stats.	48/128 (37%)
SMPSC331A	354
		ref|XP_002579494.1|	rhodopsin-like orphan GPCR	Schistosoma mansoni	399	2e-58	Method: Composition-based stats.	143/347 (41%)
		ref|XP_002580892.1|	hypothetical protein	Schistosoma mansoni	140	4e-32	Method: Composition-based stats.	74/140 (52%)
		ref|XP_002580203.1|	myosin xvIII	Schistosoma mansoni	1334	2e-29	Method: Composition-based stats.	87/257 (33%)
		ref|XP_002580204.1|	rhodopsin-like orphan GPCR	Schistosoma mansoni	366	1e-28	Method: Composition-based stats.	91/340 (26%)
		ref|XP_002579495.1|	hypothetical protein	Schistosoma mansoni	135	2e-19	Method: Composition-based stats.	55/107 (51%)
SMPSC331B	353
		ref|XP_002579494.1|	rhodopsin-like orphan GPCR	Schistosoma mansoni	399	e-141	Method: Composition-based stats.	282/351 (80%)
		ref|XP_002579495.1|	hypothetical protein	Schistosoma mansoni	135	6e-49	Method: Composition-based stats.	106/106 (100%)
		ref|XP_002580203.1|	myosin xvIII	Schistosoma mansoni	1334	5e-32	Method: Composition-based stats.	86/258 (33%)
		ref|XP_002580892.1|	hypothetical protein	Schistosoma mansoni	140	9e-31	Method: Composition-based stats.	70/140 (50%)
		ref|XP_002580204.1|	rhodopsin-like orphan GPCR	Schistosoma mansoni	366	9e-28	Method: Composition-based stats.	91/334 (27%)
SMPSC433	371
		ref|XP_002580203.1|	myosin xvIII	Schistosoma mansoni	1334	e-141	Method: Composition-based stats.	248/255 (97%)
		ref|XP_002580204.1|	rhodopsin-like orphan GPCR	Schistosoma mansoni	366	4e-60	Method: Composition-based stats.	132/341 (38%)
		ref|XP_002579529.1|	rhodopsin-like orphan GPCR	Schistosoma mansoni	319	1e-41	Method: Composition-based stats.	98/315 (31%)
		ref|XP_002579527.1|	rhodopsin-like orphan GPCR	Schistosoma mansoni	355	2e-36	Method: Composition-based stats.	95/333 (28%)
		ref|XP_002579494.1|	rhodopsin-like orphan GPCR	Schistosoma mansoni	399	2e-34	Method: Composition-based stats.	113/357 (31%)
SMPSC1003	373
		ref|XP_002580892.1|	hypothetical protein	Schistosoma mansoni	140	8e-66	Method: Composition-based stats.	140/140 (100%)
		ref|XP_002579494.1|	rhodopsin-like orphan GPCR	Schistosoma mansoni	399	9e-64	Method: Composition-based stats.	149/367 (40%)
		ref|XP_002580204.1|	rhodopsin-like orphan GPCR	Schistosoma mansoni	366	8e-31	Method: Composition-based stats.	96/351 (27%)
		ref|XP_002580203.1|	myosin xvIII	Schistosoma mansoni	1334	6e-26	Method: Composition-based stats.	83/269 (30%)
		ref|XP_002579495.1|	hypothetical protein	Schistosoma mansoni	135	6e-23	Method: Composition-based stats.	57/107 (53%)
SMPSC63	358
		ref|XP_002580204.1|	rhodopsin-like orphan GPCR	Schistosoma mansoni	366	8e-37	Method: Composition-based stats.	96/334 (28%)
		ref|XP_002580203.1|	myosin xvIII	Schistosoma mansoni	1334	2e-29	Method: Composition-based stats.	79/258 (30%)
		ref|XP_002579494.1|	rhodopsin-like orphan GPCR	Schistosoma mansoni	399	8e-29	Method: Composition-based stats.	93/336 (27%)
		ref|XP_002579529.1|	rhodopsin-like orphan GPCR	Schistosoma mansoni	319	1e-20	Method: Composition-based stats.	75/286 (26%)
		ref|XP_002579527.1|	rhodopsin-like orphan GPCR	Schistosoma mansoni	355	2e-17	Method: Composition-based stats.	80/320 (25%)
SMPSC12A	305
		ref|XP_002579529.1|	rhodopsin-like orphan GPCR	Schistosoma mansoni	319	6e-32	Method: Composition-based stats.	79/222 (35%)
		ref|XP_002579527.1|	rhodopsin-like orphan GPCR	Schistosoma mansoni	355	3e-31	Method: Composition-based stats.	75/218 (34%)
		ref|XP_002580204.1|	rhodopsin-like orphan GPCR	Schistosoma mansoni	366	4e-27	Method: Composition-based stats.	72/218 (33%)
		ref|XP_002579526.1|	rhodopsin-like orphan GPCR	Schistosoma mansoni	369	7e-26	Method: Composition-based stats.	67/221 (30%)
		ref|XP_002580203.1|	myosin xvIII	Schistosoma mansoni	1334	5e-25	Method: Composition-based stats.	59/150 (39%)
SMPSC12B	244
		ref|XP_002579526.1|	rhodopsin-like orphan GPCR	Schistosoma mansoni	369	5e-36	Method: Composition-based stats.	78/221 (35%)
		ref|XP_002579529.1|	rhodopsin-like orphan GPCR	Schistosoma mansoni	319	4e-35	Method: Composition-based stats.	77/194 (39%)
		ref|XP_002579527.1|	rhodopsin-like orphan GPCR	Schistosoma mansoni	355	3e-33	Method: Composition-based stats.	75/219 (34%)
		ref|XP_002580203.1|	myosin xvIII	Schistosoma mansoni	1334	8e-32	Method: Composition-based stats.	68/153 (44%)
		ref|XP_002580204.1|	rhodopsin-like orphan GPCR	Schistosoma mansoni	366	8e-31	Method: Composition-based stats.	74/197 (37%)
SMP117340	192
		ref|XP_002573808.1|	G-protein coupled receptor fragment	Schistosoma mansoni	291	1e-47	Method: Composition-based stats.	104/167 (62%)
		ref|XP_002570943.1|	hypothetical protein	Schistosoma mansoni	68	7e-28	Method: Composition-based stats.	68/68 (100%)
		ref|XP_002575539.1|	peptide (allatostatin/somatostatin)-like receptor	Schistosomasmansoni	342	3e-17	Method: Composition-based stats.	54/165 (32%)
		ref|XP_002571580.1|	hypothetical protein	Schistosoma mansoni	195	3e-12	Method: Composition-based stats.	47/131 (35%)
		ref|XP_002571581.1|	G-protein coupled receptor fragment	Schistosoma mansoni	197	5e-12	Method: Composition-based stats.	47/131 (35%)
