# Supplementary material for: The repertoire of G protein-coupled receptors in the human parasite Schistosoma mansoni and the model organism Schmidtea mediterranea
Source: BMC Genomics. 2011 Dec 6;12:596. doi: 10.1186/1471-2164-12-596 (PMC3261222; doi:10.1186/1471-2164-12-596)
Supplement: Additional file 2 — Homology-based annotation of final Rhodopsin datasets. ZIP archive containing spreadsheet files with the top BLAST results for the final Rhodopsin receptor datasets ranked by E-value. Tentative BLAST-based classifications are provided as separate text files. [file 1471-2164-12-596-S2.ZIP › 2-BLAST/SMAN-BLAST.txt]

ALPHA:
-----------------


AMIN (biogenic amines)
SMPSC103
SMP134100
SMP059400
SMP159860
SMP152540
SMP083880
SMP150180
SMP126730
SMP127310
SMP043340
SMP134820
SMP134460
SMP043260
SMP043290
SMP043270
SMP043300
SMP148210
SMP145540
SMP149770
SMP145520
SMP160020
SMP043320
SMP127720
SMP146450
24


MEC (phospholipids (EDG), melanocortin, cannabinoids, somatostatin)


MTN (melatonin, GPR50)


OPN (opsin, GPR21 and GPR52)
SMP180030
SMP104210
SMP180350
SMP164140
4


BETA:
-------------------

PEP (neuropeptides)
SMPSC34 (tackykinin)
SMPSC31 (myosupresson)
SMP140620 (orexin)
SMP118040
SMP170020 (tachykinin, myokinin, neuro y/f/ff)
SMP011940
SMP141880
SMP133550
SMP149580
SMP058080
SMP126890
SMP173010
SMP008850
SMP123350 (galanin)
SMP172170
SMP157640 (proctolin or fmrf)
SMP172810
SMP129810 (very distant to cholecystokinin?)
SMP149170
SMP007070
SMP128710
SMP132410
SMP169680
SMP080820
SMPSC74
SMP162870 
SMP164730 
SMP161500
SMP072450
SMP134350
SMP132730
SMP056080
SMP194740
SMP056060 
SMP145240
SMP120620
36


DELTA:
---------------------

CHEM (bradykinin, chemokines)

SOG (somatostatin, opioid, galanin)


GAMMA:
----------------------
LGR (relaxin, FSH, TSH, LH)


OTHER:

SMP135660 GPR89
SMP178420
SMPSC261 X
SMP153210 
SMP132220
SMP137050 
SMP000900 
SMP041700 
SMP137980 
SMP170610 
SMP153200 
SMP140250 
SMP128170 
SMP137310
SMPSC58 
SMPSC15
SMP137320
SMP180140
SMP137300
SMP027940
SMP157050
SMP012920
21

-----------------

PROF1:

SMP084280
SMP084290 
SMP084270
SMP041880
SMP083940
SMP091950
SMP167870
SMP023710
SMP001070.1
SMPSC10893
SMP134960
SMPSC331A
SMPSC331B
SMPSC433
SMPSC1003
SMPSC63
SMPSC12A
SMPSC12B
SMP117340
19
