# Supplementary material for: The repertoire of G protein-coupled receptors in the human parasite Schistosoma mansoni and the model organism Schmidtea mediterranea
Source: BMC Genomics. 2011 Dec 6;12:596. doi: 10.1186/1471-2164-12-596 (PMC3261222; doi:10.1186/1471-2164-12-596)
Supplement: Additional file 2 — Homology-based annotation of final Rhodopsin datasets. ZIP archive containing spreadsheet files with the top BLAST results for the final Rhodopsin receptor datasets ranked by E-value. Tentative BLAST-based classifications are provided as separate text files. [file 1471-2164-12-596-S2.ZIP › 2-BLAST/SMED-BLAST.txt]

ALPHA:
-----------------

AMIN
mk4.011371.00.01
mk4.000656.10.01
mk4.003202.01.01
mk4.000742.09.01
mk4.003002.02.01
mk4.001678.03.01
mk4.011160.01.01
mk4.013690.00.01
mk4.001569.04.01
mk4.029325.00.01
mk4.012659.00.01
mk4.009070.00.01 
mk4.000354.16.01
mk4.005766.00.01
mk4.005562.01.01
mk4.005939.01.01
mk4.000526.00.01 
mk4.021095.01.01 
mk4.000883.05.01
mk4.004728.01.01
mk4.014774.01.01
mk4.004661.00.01
mk4.010946.00.01
mk4.004462.02.01
mk4.008619.00.01
mk4.007388.02.01
mk4.011006.00.01
mk4.001585.00.01
mk4.014771.00.01
mk4.013827.00.01
mk4.010158.01.01
mk4.017426.00.01
mk4.011321.00.01
mk4.001587.06.01
mk4.017583.00.01
mk4.007921.00.01
mk4.002634.00.01
mk4.009505.02.01
mk4.012183.00.01
mk4.002521.02.01
mk4.017782.00.01
mk4.000130.16.01
mk4.000992.05.01
mk4.000076.05.01
mk4.019924.01.01
mk4.000518.03.01
mk4.007868.03.01
mk4.000341.05.01
mk4.020400.00.01
mk4.013819.05.01
mk4.036740.00.01
mk4.005650.02.01
mk4.001587.05.01
mk4.012270.00.01
mk4.012214.00.01
mk4.011860.00.01
mk4.008026.01.01
SMDC4046.1
SMDC943.5
SMDC175.4
SMDGB25
SMDGB30
SMDGB83
SMDGB122
SMDGB126
SMDGB129
66


MEC (phospholipids (EDG), melanocortin, cannabinoids, somatostatin)


MTN (melatonin, GPR50)
mk4.005599.03.01
mk4.005599.00.01
mk4.005935.02.01
mk4.001235.01.01
mk4.009774.00.01
mk4.001235.04.01
mk4.003906.01.01
mk4.006503.02.01
mk4.007494.05.01
9

OPN (opsin, GPR21 and GPR52)
mk4.000376.07.01
mk4.007964.02.01
mk4.004167.00.01
mk4.008731.01.01
mk4.002570.01.01
SMDGB66
SMDGB131
7


BETA:
-------------------

PEP (neuropeptides)
mk4.008535.00.01
mk4.002418.01.01
mk4.014127.00.01
mk4.021573.00.01
mk4.000375.06.01
mk4.002618.00.01
mk4.002569.02.01
mk4.008774.00.01
mk4.010969.00.01
mk4.016258.00.01 
mk4.002807.03.01
mk4.004711.02.01
mk4.001291.01.01
mk4.018505.00.01
mk4.000698.04.01
mk4.010425.01.01
mk4.010211.00.01
mk4.018209.00.01
mk4.005809.00.01
mk4.010890.00.01
mk4.018682.00.01
mk4.005428.00.01
mk4.014950.00.01
mk4.016353.01.01
mk4.033855.01.01
mk4.028245.00.01
mk4.015479.00.01
mk4.000003.30.01
mk4.012893.00.01
mk4.000152.09.01
mk4.010306.00.01
mk4.020923.00.01
mk4.000617.01.01
mk4.011509.03.01
mk4.000489.00.01
mk4.014245.00.01
mk4.010792.03.01
mk4.017680.00.01
mk4.000131.00.01
mk4.031060.00.01
mk4.011130.02.01
mk4.044215.00.01
mk4.018413.01.01
mk4.011988.00.01
mk4.022996.00.01
mk4.021396.01.01
mk4.004469.04.01
mk4.001225.04.01
mk4.012712.00.01
mk4.002460.05.01
mk4.023599.00.01
mk4.000282.06.01
mk4.001124.03.01
mk4.000219.07.01
mk4.026029.00.01
mk4.017582.00.01
mk4.026347.03.01
mk4.002989.01.01
mk4.012140.00.01
mk4.002751.06.01
mk4.005734.00.01
mk4.021574.00.01
mk4.008262.00.01
mk4.003634.00.01 
mk4.008813.00.01 
mk4.006097.03.01 
mk4.024092.00.01 
mk4.002485.01.01 
mk4.019356.00.01 
mk4.009682.02.01 
mk4.028014.00.01 
mk4.006883.00.01 
mk4.001711.04.01 
mk4.013492.00.01 
mk4.043247.00.01 
mk4.001919.01.01 
mk4.031086.00.01
mk4.010834.00.01 
mk4.025533.00.01 
mk4.013403.00.01 
mk4.016624.01.01 
SMDC6176
SMDGB14
SMDGB18
SMDGB20
SMDGB24
SMDGB36
SMDGB45
SMDGB46
SMDGB47
SMDGB48
SMDGB49
SMDGB50
SMDGB58
SMDGB59
SMDGB62
SMDGB63
SMDGB64
SMDGB65
SMDGB67
SMDGB68
SMDGB69
SMDGB71
SMDGB72
SMDGB73
SMDGB74
SMDGB75
SMDGB77
SMDGB78
SMDGB79
SMDGB80
SMDGB81
SMDGB89
SMDGB90
SMDGB91
SMDGB92
SMDGB94
SMDGB95
SMDGB98
SMDGB99
SMDGB101
SMDGB108
SMDGB109
SMDGB110
SMDGB111
SMDGB114
SMDGB115
SMDGB116
SMDGB119
SMDGB127
130

DELTA:
---------------------

CHEM (bradykinin, chemokines) POSSIBLE


SOG (somatostatin, opioid, galanin)


GAMMA:
----------------------
LGR (relaxin, FSH, TSH, LH)


OTHER:
mk4.000943.09.01
mk4.017826.00.01
mk4.008621.00.01
mk4.015757.00.01
mk4.006543.02.01
mk4.016304.00.01
mk4.001211.14.01
mk4.009526.00.01
mk4.022218.00.01
mk4.008555.00.01
mk4.000160.15.01
mk4.005268.02.01
mk4.006248.02.01
mk4.008463.05.01
mk4.007171.00.01
mk4.016378.00.01
mk4.012790.00.01
mk4.006847.02.01
mk4.000030.07.01 GPR19
mk4.007776.00.01
mk4.007538.01.01
mk4.004919.01.01
mk4.000646.00.01
mk4.030476.00.01
mk4.016023.00.01
mk4.012790.01.01
mk4.025352.00.01
mk4.000699.11.01
mk4.000596.05.01
mk4.002457.00.01
mk4.000600.00.01
mk4.004400.01.01
mk4.017835.00.01
mk4.001491.09.01
mk4.002427.04.01
mk4.008907.01.01
mk4.007438.01.01
mk4.021981.00.01
mk4.004572.01.01
mk4.026702.00.01
mk4.000842.00.01
mk4.000020.08.01
mk4.014320.00.01
mk4.022607.00.01
mk4.000557.00.01
mk4.005799.01.01
mk4.009248.03.01
mk4.000065.02.01
mk4.002128.03.01
mk4.006327.00.01
mk4.002518.01.01
mk4.002108.03.01
mk4.003919.00.01
mk4.001381.00.01
mk4.008579.02.01
mk4.001407.02.01
mk4.024190.00.01
mk4.001283.01.01
mk4.000887.07.01
mk4.007727.00.01
mk4.000928.03.01
mk4.023026.00.01
mk4.020797.01.01
mk4.010712.00.01
mk4.000442.09.01
mk4.002877.00.01
mk4.027458.00.01
mk4.001852.03.01
mk4.005356.00.01
mk4.009528.00.01 
mk4.000038.11.01
mk4.001208.04.01
mk4.001974.03.01
mk4.000301.14.01
mk4.000702.03.01
mk4.027005.00.01
mk4.001419.04.01
mk4.000347.04.01
mk4.015843.00.01
mk4.012231.01.01
mk4.000394.09.01 
mk4.001140.03.01
mk4.004437.02.01
mk4.008674.00.01
mk4.014274.00.01
mk4.005550.00.01 
mk4.001294.00.01
mk4.018953.00.01
mk4.003826.03.01
mk4.012244.02.01 GPR181
mk4.004437.00.01
mk4.002276.00.01
mk4.010162.00.01 
mk4.000787.05.01 
mk4.002635.00.01
SMDC2457B
SMDGB8
SMDGB9
SMDGB10
SMDGB11
SMDGB12
SMDGB13
SMDGB15
SMDGB16
SMDGB17
SMDGB19
SMDGB21
SMDGB22
SMDGB23
SMDGB26
SMDGB27
SMDGB28
SMDGB29
SMDGB31
SMDGB32
SMDGB33
SMDGB34
SMDGB35
SMDGB37
SMDGB38
SMDGB39
SMDGB40
SMDGB41
SMDGB42
SMDGB43
SMDGB44
SMDGB51
SMDGB52
SMDGB53
SMDGB54
SMDGB55
SMDGB56
SMDGB57
SMDGB60
SMDGB61
SMDGB70
SMDGB76
SMDGB82
SMDGB84
SMDGB85
SMDGB86
SMDGB87
SMDGB88
SMDGB93
SMDGB96
SMDGB97
SMDGB100
SMDGB103
SMDGB104
SMDGB105
SMDGB106
SMDGB112
SMDGB113
SMDGB117
SMDGB118
SMDGB121
SMDGB123
SMDGB124
SMDGB125
SMDGB128
SMDGB130
SMDGB102
SMDGB107
163

-------

PROF1:
SMDC8510.2
SMDC1889.2
SMDC12554.3
SMDC27521.1
SMDC14380.2
SMDC8510.3A
SMDC8510.3B
SMDC15385.3
SMDC15273.1
SMDC4350.2
SMDC19969.1
SMDC14736.1
SMDC21116.2
SMDC7587.4
SMDC14497.4
SMDC6858.4
SMDC8572.2
SMDC504.1
SMDC18000.2
SMDC12781.1
SMDC15168.2
SMDC423.2
SMDC1026.2
SMDC6472.1
SMDC6858.1
SMDC1917.2
SMDC5598.1A
SMDC5598.1B
SMDC1749.3A
SMDC1749.3B
SMDC27911.2
SMDC907.1A
SMDC907.1B
SMDC2411.1
SMDC4570.1
SMDC1825.1
SMDC2955.1
SMDC22227.1
SMDC2150.1
SMDC2514.1
SMDGB1
SMDGB2
SMDGB3
SMDGB4
SMDGB5
SMDGB6
SMDGB7
47
