# Supplementary material for: The repertoire of G protein-coupled receptors in the human parasite Schistosoma mansoni and the model organism Schmidtea mediterranea
Source: BMC Genomics. 2011 Dec 6;12:596. doi: 10.1186/1471-2164-12-596 (PMC3261222; doi:10.1186/1471-2164-12-596)
Supplement: Additional file 3 — Table S1. Identification of Planarian sequelogs of parasite Rhodopsin receptors. The nearest S. mediterranea sequelog of each S. mansoni Rhodopsin receptor is shown, along with the length of the BLASTp overlap region and the corresponding E-value. Receptor pairs are ranked by percent identity (PID). Parasite receptors closest to top of the table are likely candidates for indirect characterization via investigation of their nearest-related planarian counterparts. [file 1471-2164-12-596-S3.XLS]

## Sheet: Schisto-Schmidtea.csv
S. mansoni query ID	Query length	S. mediterranea hit ID	Hit length	Overlap length	E-value	PID
SMP145540	492	mk4.017782.00.01	278	206	9e-90	0.69
SMP148210	279	mk4.007388.02.01	339	196	3e-65	0.62
SMP169680	178	mk4.000219.07.01	424	82	5e-25	0.62
SMP152540	231	mk4.009070.00.01	704	131	6e-43	0.59
SMP126730	463	mk4.007388.02.01	339	192	1e-61	0.59
SMP118040	354	mk4.000375.06.01	371	314	e-103	0.59
SMP134820	360	mk4.011160.01.01	484	197	3e-51	0.48
SMP140620	170	mk4.018209.00.01	365	171	4e-39	0.47				PID
SMP133550	503	mk4.010211.00.01	370	236	3e-53	0.47				>50%
SMP123350	535	mk4.000301.14.01	386	87	1e-23	0.47				40-50%
SMP132410	383	mk4.000375.06.01	371	314	6e-78	0.47				30-40%
SMP001070.1	197	SMDGB6 | PROF1	414	134	3e-27	0.47				20-30%
SMP128710	551	SMDGB92	362	120	9e-28	0.45
SMP120620	587	mk4.002108.03.01	224	112	5e-26	0.44
SMP127720	518	mk4.012183.00.01	509	167	2e-39	0.44
SMP160020	320	SMDGB129	243	233	2e-43	0.43
SMP000900	412	mk4.001208.04.01	152	141	4e-25	0.43
SMP007070	580	SMDGB127	211	147	3e-32	0.43
SMP132730	278	SMDGB54	406	147	2e-27	0.42
SMP012920	290	SMDGB28	389	64	1e-06	0.42
SMP150180	483	mk4.012659.00.01	387	417	1e-79	0.42
SMP149770	318	SMDGB129	243	251	1e-43	0.42
SMPSC31	241	mk4.002460.05.01	306	160	2e-27	0.41
SMP043340	551	mk4.005650.02.01	421	189	3e-35	0.41
SMP043290	497	mk4.005650.02.01	421	168	3e-34	0.41
SMP172810	450	mk4.000557.00.01	337	75	3e-12	0.41
SMP134350	421	mk4.002485.01.01	254	213	1e-48	0.4
SMP011940	396	mk4.002418.01.01	447	321	3e-72	0.39
SMP041700	367	SMDGB26	354	289	1e-57	0.39
SMPSC103	526	mk4.000354.16.01	413	171	4e-33	0.38
SMP043260	560	mk4.000354.16.01	413	183	2e-34	0.38
SMP043320	584	mk4.000354.16.01	413	173	8e-36	0.38
SMP149580	377	mk4.010306.00.01	320	342	2e-55	0.38
SMP058080	319	mk4.000152.09.01	261	218	9e-39	0.38
SMP161500	302	mk4.025533.00.01	287	216	2e-37	0.38
SMP157050	387	SMDGB97	401	175	4e-28	0.38
SMPSC10893	251	SMDC2411.1 | mk4.002411.02.01 | PROF1	385	128	9e-19	0.38
SMPSC12B	244	SMDC1889.2 | tBLASTn | PROF1	392	198	9e-38	0.38
SMP134100	293	mk4.005562.01.01	324	295	2e-51	0.37
SMP043300	522	mk4.000354.16.01	413	172	7e-34	0.37
SMP104210	329	mk4.011006.00.01	348	127	5e-20	0.37
SMP173010	354	SMDGB94	401	314	6e-53	0.37
SMP170610	388	SMDGB29	367	322	5e-60	0.37
SMP194740	265	SMDGB79	365	128	5e-20	0.37
SMP140250	196	mk4.005799.01.01	323	140	2e-21	0.37
SMP146450	367	mk4.012231.01.01	343	127	2e-16	0.37
SMP041880	342	SMDC2411.1 | mk4.002411.02.01 | PROF1	385	366	3e-62	0.37
SMP023710	465	SMDC2411.1 | mk4.002411.02.01 | PROF1	385	134	2e-22	0.37
SMPSC433	371	SMDC1889.2 | tBLASTn | PROF1	392	367	5e-66	0.37
SMP170020	407	mk4.033855.01.01	243	187	1e-29	0.36
SMP157640	482	mk4.022218.00.01	344	127	2e-12	0.35
SMP137050	454	mk4.002108.03.01	224	217	8e-35	0.35
SMPSC34	365	SMDGB64	239	226	9e-32	0.34
SMP172170	243	mk4.000152.09.01	261	220	5e-28	0.34
SMP129810	497	mk4.006543.02.01	440	404	2e-61	0.34
SMP091950	366	SMDC1889.2 | tBLASTn | PROF1	392	363	9e-57	0.34
SMP043270	490	mk4.000354.16.01	413	175	4e-29	0.33
SMP145240	581	SMDGB101	392	363	8e-52	0.33
SMP072450	460	SMDGB31	385	348	2e-48	0.33
SMP164140	272	mk4.004167.00.01	260	145	8e-18	0.33
SMP135660	461	mk4.001407.02.01	330	75	0.023	0.33
SMPSC74	411	mk4.001407.02.01	330	277	8e-29	0.32
SMP083880	247	mk4.008619.00.01	542	83	1e-07	0.32
SMP141880	492	mk4.011130.02.01	209	138	9e-16	0.32
SMP056080	532	mk4.012712.00.01	279	283	5e-35	0.32
SMP167870	319	SMDC1889.2 | tBLASTn | PROF1	392	291	6e-42	0.32
SMPSC1003	373	SMDC1889.2 | tBLASTn | PROF1	392	362	2e-40	0.32
SMPSC12A	305	SMDC1889.2 | tBLASTn | PROF1	392	234	4e-35	0.32
SMP162870	195	mk4.021981.00.01	316	141	1e-19	0.31
SMP180030	369	SMDGB131	293	282	3e-25	0.31
SMP178420	328	mk4.004400.01.01	317	149	1e-15	0.3
SMP149170	441	mk4.031060.00.01	384	345	2e-30	0.3
SMP084280	355	SMDC1889.2 | tBLASTn | PROF1	392	307	1e-40	0.3
SMPSC331A	354	SMDC1889.2 | tBLASTn | PROF1	392	333	1e-34	0.3
SMPSC63	358	SMDC6472.1 | mk4.006472.00.01 | PROF1	368	340	6e-40	0.3
SMPSC261	229	SMDGB17	353	217	5e-13	0.29
SMP159860	468	mk4.004728.01.01	352	126	3e-13	0.29
SMP132220	135	mk4.008535.00.01	402	78	1e-06	0.29
SMP134460	521	mk4.005650.02.01	421	444	5e-42	0.29
SMP164730	542	SMDGB80	443	424	2e-43	0.29
SMP084290	364	SMDC6472.1 | mk4.006472.00.01 | PROF1	368	340	1e-36	0.29
SMP059400	291	mk4.005650.02.01	421	338	2e-26	0.28
SMP137980	292	SMDGB35	374	241	5e-21	0.28
SMP084270	369	SMDC1889.2 | tBLASTn | PROF1	392	302	1e-33	0.28
SMP134960	367	SMDC2411.1 | mk4.002411.02.01 | PROF1	385	345	7e-36	0.28
SMPSC15	409	mk4.000596.05.01	315	310	8e-28	0.27
SMP127310	545	mk4.013690.00.01	458	466	2e-41	0.27
SMP145520	379	mk4.000354.16.01	413	319	3e-36	0.27
SMP008850	515	mk4.011509.03.01	461	381	4e-26	0.27
SMP180140	354	SMDGB107	363	184	6e-12	0.27
SMP180350	190	mk4.010158.01.01	325	152	3e-19	0.27
SMP027940	324	mk4.004400.01.01	317	271	3e-18	0.27
SMP083940	352	SMDC8510.2 | mk4.008510.02.01 | PROF1	380	350	1e-30	0.27
SMP137320	324	SMDGB102	331	276	3e-19	0.26
SMP126890	324	mk4.002418.01.01	447	93	1e-07	0.26
SMPSC331B	353	SMDC1889.2 | tBLASTn | PROF1	392	334	2e-28	0.26
SMP153210	392	SMDGB33	404	382	1e-20	0.25
SMP137300	328	mk4.006327.00.01	315	292	7e-18	0.25
SMP153200	367	SMDGB33	404	346	6e-18	0.25
SMP137310	327	mk4.004400.01.01	317	278	8e-18	0.24
SMP056060	487	mk4.012712.00.01	279	227	5e-10	0.23
SMPSC58	323	mk4.006327.00.01	315	283	1e-20	0.22
SMP080820	209	mk4.002569.02.01	367	133	6e-05	0.21
SMP128170	581	mk4.000038.11.01	391	321	2e-17	0.21
