# Supplementary material for: The repertoire of G protein-coupled receptors in the human parasite Schistosoma mansoni and the model organism Schmidtea mediterranea
Source: BMC Genomics. 2011 Dec 6;12:596. doi: 10.1186/1471-2164-12-596 (PMC3261222; doi:10.1186/1471-2164-12-596)
Supplement: Additional file 4 — Phylogenetic trees. ZIP archive containing original consensus trees with bootstrap values and sequence labels in standard NEXUS format. [file 1471-2164-12-596-S4.ZIP]

Archive with 12 entries (9 files):
- 7-Trees/
- 7-Trees/.DS_Store
- __MACOSX/
- __MACOSX/7-Trees/
- __MACOSX/7-Trees/._.DS_Store
- 7-Trees/F-tree.nex
- 7-Trees/F-tree.pdf
- 7-Trees/G-tree.nex
- 7-Trees/GRAFS-tree.nex
- 7-Trees/PROF1-tree.nex
- __MACOSX/7-Trees/._PROF1-tree.nex
- 7-Trees/R-tree.nex
