# Supplementary material for: The repertoire of G protein-coupled receptors in the human parasite Schistosoma mansoni and the model organism Schmidtea mediterranea
Source: BMC Genomics. 2011 Dec 6;12:596. doi: 10.1186/1471-2164-12-596 (PMC3261222; doi:10.1186/1471-2164-12-596)
Supplement: Additional file 4 — Phylogenetic trees. ZIP archive containing original consensus trees with bootstrap values and sequence labels in standard NEXUS format. [file 1471-2164-12-596-S4.ZIP › 7-Trees/F-tree.nex]

#NEXUS
begin taxa;
	dimensions ntax=42;
	taxlabels
	SMP125160
	'ACZ64512.1'
	cMig-1
	hFzd6
	hFzd3
	dFzd1
	FSMD000018
	FSMP118970
	hFzd7
	cFzd7
	cFzd1
	hFzd1
	hFzd2
	cFzd2
	cFzd2a
	cFzd2b
	FSMP155340
	SMD000054
	FSMD023435
	FSMD010098
	FSMD017743
	FSMP139810
	hFzd8
	hFzd5
	dFzd2
	cFzd4
	hFzd4
	cFzd10
	hFzd10
	hFzd9
	dFzd3
	cLin-17
	dFzd4
	FSMD010430
	FSMD002042
	FSMD010027
	FSMD004125
	FSMP174350
	FSMD001192
	dSmoothene
	hSmoothene
	dicty-fslJ
;
end;
begin trees;
	tree tree_1 = [&R] (((((SMP125160:200.0,'ACZ64512.1':200.0):138.0,cMig-1:200.0):64.2,(((((((hFzd6:200.0,hFzd3:200.0):200.0,dFzd1:200.0):157.6,(FSMD000018:200.0,FSMP118970:200.0):200.0):174.7,(((hFzd7:200.0,cFzd7:200.0):118.0,(cFzd1:200.0,hFzd1:200.0):187.6):103.4,(hFzd2:200.0,cFzd2:200.0):197.4):198.7):175.5,(((((cFzd2a:200.0,cFzd2b:200.0):200.0,FSMP155340:200.0):66.5,SMD000054:200.0):26.1,(FSMD0…
end;
