# Supplementary material for: The repertoire of G protein-coupled receptors in the human parasite Schistosoma mansoni and the model organism Schmidtea mediterranea
Source: BMC Genomics. 2011 Dec 6;12:596. doi: 10.1186/1471-2164-12-596 (PMC3261222; doi:10.1186/1471-2164-12-596)
Supplement: Additional file 4 — Phylogenetic trees. ZIP archive containing original consensus trees with bootstrap values and sequence labels in standard NEXUS format. [file 1471-2164-12-596-S4.ZIP › 7-Trees/G-tree.nex]

#NEXUS
begin taxa;
	dimensions ntax=30;
	taxlabels
	Dd-grlC
	Dd-grlD
	Dd-grlB
	Dd-grlA
	'Dd-grlE|Dd'
	Hs-GABA-B1
	Dm-GABA-B1
	Hs-GABA-B2
	Dm-GABA-B2
	Dm-GABA-B3
	GSMD004608
	GSMD001419
	GSMP128940
	GSMD000394
	GSMD005356
	Hs-mGR5
	Hs-mGR1
	Hs-mGR2
	Hs-mGR3
	Hs-mGR8
	Hs-mGR7
	Hs-mGR4
	Hs-mGR6
	GSMD010162
	GSMD009528
	Ag-mXR
	Dm-mXR
	Dm-mGRA
	GSMP052660
	GSMD025402
;
end;

begin trees;
	tree tree_1 = [&R] (((((((Dd-grlC:1000.0,Dd-grlD:1000.0):1000.0,(Dd-grlB:1000.0,Dd-grlA:1000.0):1000.0):987.5,'Dd-grlE|Dd':1000.0):632.8,(((Hs-GABA-B1:1000.0,Dm-GABA-B1:1000.0):960.1,(Hs-GABA-B2:1000.0,Dm-GABA-B2:1000.0):570.3):665.9,Dm-GABA-B3:1000.0):988.5):951.0,GSMD004608:1000.0):724.3,((GSMD001419:1000.0,GSMP128940:1000.0):973.7,(((GSMD000394:1000.0,GSMD005356:1000.0):1000.0,(Hs-mGR5:1000.0,Hs-mGR1:1000.0):1000.0):704.4,(((Hs-mGR2:1000.0,Hs-mGR3:1000.0):999.5,(((Hs-mGR8:1000.0,Hs-mGR7:1000.0):712.2,Hs-mGR4:1000.0):461.4,Hs-mGR6:1000.0):1000.0):233.9,(((GSMD010162:1000.0,GSMD009528:1000.0):980.6,(Ag-mXR:1000.0,Dm-mXR:1000.0):1000.0):693.2,(Dm-mGRA:1000.0,(GSMP052660:1000.0,GSMD025402:1000.0):617.4):288.2):321.2):457.4):555.5):675.6):1000.0);
end;
