# Supplementary material for: The repertoire of G protein-coupled receptors in the human parasite Schistosoma mansoni and the model organism Schmidtea mediterranea
Source: BMC Genomics. 2011 Dec 6;12:596. doi: 10.1186/1471-2164-12-596 (PMC3261222; doi:10.1186/1471-2164-12-596)
Supplement: Additional file 4 — Phylogenetic trees. ZIP archive containing original consensus trees with bootstrap values and sequence labels in standard NEXUS format. [file 1471-2164-12-596-S4.ZIP › 7-Trees/GRAFS-tree.nex]

#NEXUS
begin taxa;
	dimensions ntax=48;
	taxlabels
	RSMP043300
	RSMP145520
	RSMP043340
	RSMP134460
	RSMP043270
	RSMP043260
	RSMP043290
	RSMP127310
	RSMP126730
	SMDC12554X
	'SMDC8510.2'
	'SMDC8510.3'
	SMDC14380X
	SMDC27521X
	'SMDC1889.2'
	SMPSC433-T
	SMPSC331AX
	SMPSC1003X
	SMPSC331BX
	GSMP052660
	GSMD010162
	GSMD009528
	GSMD005356
	GSMD001419
	GSMP128940
	FSMDC01774
	FSMP139810
	FSMD010098
	FSMD023435
	FSMP155340
	FSMD004125
	FSMP174350
	FSMD001192
	FSMD010430
	FSMD002042
	FSMD010027
	SSMD004009
	SSMP125420
	ASMP176830
	ASMP099670
	PSMD05966C
	PSMD05966A
	PSMD05966B
	PSMD038514
	PSMD14465A
	PSMD14465C
	PSMD033258
	PSMD14465B
;
end;
begin trees;
	tree tree_1 = [&R] ((((((((((((((((((RSMP043300:100.0,RSMP145520:100.0):77.4,RSMP043340:100.0):49.0,RSMP134460:100.0):99.0,RSMP043270:100.0):100.0,(RSMP043260:100.0,RSMP043290:100.0):54.0):97.1,(RSMP127310:100.0,RSMP126730:100.0):49.9):99.5,(((((SMDC12554X:100.0,'SMDC8510.2':100.0):100.0,('SMDC8510.3':100.0,(SMDC14380X:100.0,SMDC27521X:100.0):50.5):100.0):100.0,'SMDC1889.2':100.0):61.0,SMPSC433-T…
end;
