# Supplementary material for: The repertoire of G protein-coupled receptors in the human parasite Schistosoma mansoni and the model organism Schmidtea mediterranea
Source: BMC Genomics. 2011 Dec 6;12:596. doi: 10.1186/1471-2164-12-596 (PMC3261222; doi:10.1186/1471-2164-12-596)
Supplement: Additional file 4 — Phylogenetic trees. ZIP archive containing original consensus trees with bootstrap values and sequence labels in standard NEXUS format. [file 1471-2164-12-596-S4.ZIP › 7-Trees/PROF1-tree.nex]

#NEXUS
begin taxa;
	dimensions ntax=67;
	taxlabels
	SMDC55981A[&!color=#-16777063]
	SMDC17493A[&!color=#-16777063]
	'SMDC1825.1'[&!color=#-16777063]
	'SMDC4570.1'[&!color=#-16777063]
	SMDC17493B[&!color=#-16777063]
	SMDC55981B[&!color=#-16777063]
	'SMDC15385.1'[&!color=#-16777063]
	'SMDC27521.1'[&!color=#-16777063]
	'SMDC14380.1'[&!color=#-16777063]
	SMDC85103A[&!color=#-16777063]
	'SMDC8510.2'[&!color=#-16777063]
	'SMDC12554.1'[&!color=#-16777063]
	SMDC85103B[&!color=#-16777063]
	SMDGB7[&!color=#-16777063]
	'SMDC8572.2'[&!color=#-16777063]
	'SMDC7587.4'[&!color=#-16777063]
	'SMDC6858.4'[&!color=#-16777063]
	'SMDC6858.1'[&!color=#-16777063]
	'SMDC15168.1'[&!color=#-16777063]
	'SMDC21116.1'[&!color=#-16777063]
	SMDGB5[&!color=#-16777063]
	'SMDC14736.1'[&!color=#-16777063]
	'SMDC19969.1'[&!color=#-16777063]
	'SMDC4350.2'[&!color=#-16777063]
	'SMDC15273.1'[&!color=#-16777063]
	'SMDC14497.1'[&!color=#-16777063]
	'SMDC18000.1'[&!color=#-16777063]
	'SMDC12781.1'[&!color=#-16777063]
	'SMDC1026.2'[&!color=#-16777063]
	'SMDC423.2'[&!color=#-16777063]
	'SMDC1889.2'[&!color=#-16777063]
	'SMDC6472.1'[&!color=#-16777063]
	SMP167870[&!color=#-16738048]
	SMP084270[&!color=#-16738048]
	SMP084280[&!color=#-16738048]
	SMPSC12A[&!color=#-16738048]
	SMP084290[&!color=#-16738048]
	SMPSC12B[&!color=#-16738048]
	SMP091950[&!color=#-16738048]
	SMPSC433[&!color=#-16738048]
	SMPSC63[&!color=#-16738048]
	'SMDC27911.1'[&!color=#-16777063]
	'SMDC1917.2'[&!color=#-16777063]
	'SMDC504.1'[&!color=#-16777063]
	SMPSC331B[&!color=#-16738048]
	SMP083940[&!color=#-16738048]
	SMPSC1003[&!color=#-16738048]
	SMPSC331A[&!color=#-16738048]
	'SMDC907.1B'[&!color=#-16777063]
	'SMDC907.1A'[&!color=#-16777063]
	SMP041880[&!color=#-16738048]
	SMDGB6[&!color=#-16777063]
	'SMDC2411.1'[&!color=#-16777063]
	'SMDC22227.1'[&!color=#-16777063]
	SMDGB4[&!color=#-16777063]
	'SMDC2514.1'[&!color=#-16777063]
	SMDGB3[&!color=#-16777063]
	SMDGB1[&!color=#-16777063]
	SMDGB2[&!color=#-16777063]
	'SMDC2955.1'[&!color=#-16777063]
	'SMDC2150.1'[&!color=#-16777063]
	SMP134960[&!color=#-16738048]
	SMPSC10893[&!color=#-16738048]
	SMP117340[&!color=#-16738048]
	SMP023710[&!color=#-16738048]
	'SMP001070.1'[&!color=#-16738048]
	'AAF73286.1'[&!color=#-16777063]
;
end;
begin trees;
	tree tree_1 = [&R] ((((((SMDC55981A:1000.0,(SMDC17493A:1000.0,'SMDC1825.1':1000.0):464.9):379.9,('SMDC4570.1':1000.0,SMDC17493B:1000.0):182.6):621.7,SMDC55981B:1000.0):898.7,((((((((((('SMDC15385.1':1000.0,'SMDC27521.1':1000.0):482.8,('SMDC14380.1':1000.0,SMDC85103A:1000.0):407.6):999.0,('SMDC8510.2':1000.0,'SMDC12554.1':1000.0):1000.0):803.1,SMDC85103B:1000.0):1000.0,((((((((SMDGB7:1000.0,(('SMD…
end;
begin figtree;
	set appearance.backgroundColorAttribute="User Selection";
	set appearance.backgroundColour=#-1;
	set appearance.branchColorAttribute="User Selection";
	set appearance.branchLineWidth=1.5;
	set appearance.foregroundColour=#-16777216;
	set appearance.selectionColour=#-2144520576;
	set branchLabels.colorAttribute="User Selection";
	set branchLabels.displayAttribute="Branch times";
	set branchLabels.fontName="Abadi MT Condensed Extra Bold";
	set branchLabels.fontSize=8;
	set branchLabels.fontStyle=0;
	set branchLabels.isShown=false;
	set branchLabels.significantDigits=4;
	set layout.expansion=0;
	set layout.layoutType="RECTILINEAR";
	set layout.zoom=0;
	set nodeBars.barWidth=4.0;
	set nodeLabels.colorAttribute="User Selection";
	set nodeLabels.displayAttribute="Node ages";
	set nodeLabels.fontName="Abadi MT Condensed Extra Bold";
	set nodeLabels.fontSize=8;
	set nodeLabels.fontStyle=0;
	set nodeLabels.isShown=false;
	set nodeLabels.significantDigits=4;
	set polarLayout.alignTipLabels=false;
	set polarLayout.angularRange=0;
	set polarLayout.rootAngle=0;
	set polarLayout.rootLength=100;
	set polarLayout.showRoot=true;
	set radialLayout.spread=0.0;
	set rectilinearLayout.alignTipLabels=false;
	set rectilinearLayout.curvature=0;
	set rectilinearLayout.rootLength=0;
	set scale.offsetAge=0.0;
	set scale.rootAge=1.0;
	set scale.scaleFactor=1.0;
	set scale.scaleRoot=false;
	set scaleAxis.automaticScale=true;
	set scaleAxis.fontSize=8.0;
	set scaleAxis.isShown=false;
	set scaleAxis.lineWidth=1.0;
	set scaleAxis.majorTicks=1.0;
	set scaleAxis.origin=0.0;
	set scaleAxis.reverseAxis=false;
	set scaleAxis.showGrid=true;
	set scaleAxis.significantDigits=4;
	set scaleBar.automaticScale=true;
	set scaleBar.fontSize=10.0;
	set scaleBar.isShown=true;
	set scaleBar.lineWidth=1.0;
	set scaleBar.scaleRange=0.0;
	set scaleBar.significantDigits=4;
	set tipLabels.colorAttribute="User Selection";
	set tipLabels.displayAttribute="Names";
	set tipLabels.fontName="Futura";
	set tipLabels.fontSize=9;
	set tipLabels.fontStyle=0;
	set tipLabels.isShown=true;
	set tipLabels.significantDigits=4;
	set trees.order=false;
	set trees.orderType="increasing";
	set trees.rooting=true;
	set trees.rootingType="User Selection";
	set trees.transform=false;
	set trees.transformType="cladogram";
end;
