# Supplementary material for: The repertoire of G protein-coupled receptors in the human parasite Schistosoma mansoni and the model organism Schmidtea mediterranea
Source: BMC Genomics. 2011 Dec 6;12:596. doi: 10.1186/1471-2164-12-596 (PMC3261222; doi:10.1186/1471-2164-12-596)
Supplement: Additional file 4 — Phylogenetic trees. ZIP archive containing original consensus trees with bootstrap values and sequence labels in standard NEXUS format. [file 1471-2164-12-596-S4.ZIP › 7-Trees/R-tree.nex]

#NEXUS
begin taxa;
	dimensions ntax=312;
	taxlabels
	SMP180140
	SMPSC15
	SMP137300
	SMP137310
	SMPSC58
	SMP178420
	SMP027940
	SMP137320
	'001283.01'
	'000065.02'
	'000699.11'
	'001491.09'
	'000787.05'
	'007171.00'
	'002518.01'
	'007538.01'
	'004400.01'
	'000596.05'
	'000646.00'
	'000160.15'
	'002635.00'
	'000842.00'
	'000887.07'
	'006327.00'
	'011988.00'
	'012790.00'
	'012790.01'
	'002460.05'
	SMP173010
	SMP149170
	'031060.00'
	'017680.00'
	SMP056060
	SMP056080
	'012712.00'
	'024092.00'
	SMP157640
	'022218.00'
	'004469.04'
	'008262.00'
	'003826.03'
	'010712.00'
	'011509.03'
	'010306.00'
	SMP149580
	'014320.00'
	'027005.00'
	SMP008850
	'006097.03'
	'008907.01'
	'007438.01'
	'000617.01'
	SMDC2457B
	'002457.00'
	'008555.00'
	'023026.00'
	'003919.00'
	'005799.01'
	'004572.01'
	'005268.02'
	SMP140250
	'044215.00'
	'025352.00'
	'008579.02'
	'009248.03'
	'014245.00'
	'014274.00'
	SMP157050
	'010834.00'
	'002877.00'
	'009526.00'
	'001974.03'
	'026702.00'
	'006543.02'
	'007776.00'
	SMP129810
	'000442.09'
	'001407.02'
	'021981.00'
	SMPSC74
	'001211.14'
	SMP162870
	SMP145240
	SMP164730
	'013492.00'
	'025533.00'
	'028014.00'
	SMP161500
	SMP072450
	'027458.00'
	SMP084280
	SMP084270
	SMP167870
	SMPSC12B
	SMP084290
	SMPSC12A
	SMPSC433
	SMP091950
	'SMDC6472.1'
	'SMDC27521.'
	'SMDC15385.'
	SMDC85103A
	'SMDC14380.'
	SMDC85103B
	'SMDC8510.2'
	'SMDC12554.'
	'SMDC1889.2'
	'SMDC1917.2'
	'SMDC27911.'
	'SMDC504.1'
	SMPSC63
	SMPSC331B
	SMP083940
	SMPSC1003
	SMPSC331A
	'SMDC423.2'
	'SMDC18000.'
	'SMDC12781.'
	'SMDC14497.'
	'SMDC15273.'
	'SMDC8572.2'
	'SMDC7587.4'
	'SMDC6858.4'
	'SMDC6858.1'
	'SMDC15168.'
	'SMDC21116.'
	'SMDC4350.2'
	'SMDC14736.'
	'SMDC19969.'
	'SMDC1026.2'
	SMPSC10893
	SMP134960
	SMP117340
	SMP023710
	'SMP001070.'
	'022227.01'
	'SMDC2411.1'
	'SMDC907.1A'
	'SMDC907.1B'
	SMP041880
	'SMDC2955.1'
	'002150.00'
	'002514.01'
	SMDC55981A
	'SMDC4570.1'
	'SMDC1825.1'
	SMDC17493A
	SMDC17493B
	SMDC55981B
	SMP000900
	'001208.04'
	'016304.00'
	SMP140620
	'018209.00'
	'024190.00'
	'002108.03'
	SMP137050
	SMP120620
	SMP141880
	'031086.00'
	'011130.02'
	'001711.04'
	'008813.00'
	'043247.00'
	'019356.00'
	'002485.01'
	SMP134350
	'001919.01'
	SMPSC34
	'008621.00'
	'016258.00'
	'004711.02'
	'002807.03'
	'008535.00'
	SMP011940
	'002418.01'
	'020923.00'
	'021573.00'
	'005599.03'
	'005599.00'
	'007494.05'
	'001235.04'
	'001235.01'
	'006503.02'
	'003906.01'
	'005935.02'
	'009774.00'
	'002569.02'
	'005734.00'
	'008774.00'
	'001291.01'
	SMP170020
	'033855.01'
	SMP058080
	SMP172170
	'028245.00'
	'000152.09'
	'006847.02'
	'010425.01'
	'000003.30'
	'015479.00'
	'016353.01'
	'014950.00'
	SMP007070
	SMP169680
	'001124.03'
	'012140.00'
	'026347.03'
	'000219.07'
	'014127.00'
	'010969.00'
	SMP118040
	'000375.06'
	'002618.00'
	'010792.03'
	SMP132410
	'002751.06'
	'000698.04'
	SMP133550
	'010211.00'
	'010890.00'
	'005428.00'
	'018682.00'
	'018505.00'
	'005809.00'
	'004919.01'
	'008463.05'
	SMP180030
	SMP180350
	SMP104210
	'007964.02'
	'014771.00'
	'004728.01'
	'005562.01'
	SMP134100
	'003002.02'
	'001569.04'
	'000742.09'
	'003202.01'
	'012659.00'
	SMP150180
	'011371.00'
	'029325.00'
	'SMDC4046.1'
	SMP149770
	'013819.05'
	'012270.00'
	'SMDC943.5'
	'000943.09'
	SMP160020
	'013690.00'
	'010946.00'
	'011860.00'
	SMP127720
	SMP127310
	'002521.02'
	'012183.00'
	'017583.00'
	'SMDC175.4'
	'011321.00'
	'017426.00'
	'012214.00'
	'001678.03'
	'000130.16'
	'000992.05'
	'000656.10'
	'011160.01'
	SMP134820
	'002634.00'
	'001587.06'
	'001587.05'
	'001585.00'
	SMP126730
	'007388.02'
	'004661.00'
	'010158.01'
	SMP148210
	'004462.02'
	'005939.01'
	'011006.00'
	'013827.00'
	'000526.00'
	'005650.02'
	'000354.16'
	SMP043320
	SMP043340
	SMP043300
	SMP145520
	SMP134460
	SMP043270
	SMP059400
	SMP043290
	SMP043260
	SMPSC103
	'007921.00'
	'017826.00'
	'021095.01'
	'020400.00'
	'014774.01'
	'036740.00'
	'007868.03'
	'008619.00'
	SMP152540
	SMP145540
	'017782.00'
	'009070.00'
	'000883.05'
	'005766.00'
	'000076.05'
	SMP159860
	'009505.02'
	'000518.03'
;
end;
begin trees;
	tree tree_1 = [&R] ('000518.03':200.0,('009505.02':200.0,((SMP159860:200.0,((('021095.01':200.0,('020400.00':200.0,'014774.01':200.0):198.0):200.0,('000076.05':200.0,('005766.00':200.0,('000883.05':200.0,('036740.00':200.0,(('007868.03':200.0,'008619.00':200.0):200.0,((SMP152540:200.0,SMP145540:200.0):162.0,('017782.00':200.0,'009070.00':200.0):99.0):55.0):67.0):106.0):102.0):146.0):200.0):196.0,…
end;
