# Supplementary material for: The repertoire of G protein-coupled receptors in the human parasite Schistosoma mansoni and the model organism Schmidtea mediterranea
Source: BMC Genomics. 2011 Dec 6;12:596. doi: 10.1186/1471-2164-12-596 (PMC3261222; doi:10.1186/1471-2164-12-596)
Supplement: Additional file 5 — Table S2. Rhodopsin SVM classifier results. Ligand-based classification of flatworm Rhodopsin GPCRs with Rhodopsin SVMT7. PROF1 receptors are labeled with '*'. A total of 180 receptors were classified, with the vast majority placed in the peptide and amine groupings. Interestingly, all 45 PROF1 receptors were classified as peptide-responsive. [file 1471-2164-12-596-S5.XLSX]

## Sheet: Table6
	S. mansoni				S. mediterranea
Amine
	SMP126730	SMP043320	SMPSC103		mk4.011371.00.01	mk4.005939.01.01	mk4.009528.00.01
	SMP127310	SMP043340	SMP159860		mk4.000656.10.01	mk4.001585.00.01	mk4.009070.00.01
	SMP134460	SMP145520	SMP127720		mk4.003202.01.01	mk4.005562.01.01	mk4.005766.00.01
	SMP134820	SMP145540			mk4.000742.09.01	mk4.000883.05.01	mk4.007388.02.01
	SMP043260	SMP148210			mk4.003002.02.01	mk4.002635.00.01	mk4.029325.00.01
	SMP043270	SMP150180			mk4.001678.03.01	mk4.007538.01.01	mk4.012659.00.01
	SMP043290	SMP120620			mk4.011160.01.01	mk4.000646.00.01
	SMP043300	SMP160020			mk4.001569.04.01	mk4.005650.02.01
Peptide
	SMP134960*	SMP180140			mk4.008535.00.01	mk4.009526.00.01	mk4.000699.11.01	mk4.001974.03.01	SMDC21116.2*
	SMPSC34	SMP164730			mk4.002418.01.01	mk4.022218.00.01	mk4.000596.05.01	mk4.027005.00.01	SMDC14497.4*
	SMP137310	SMP056080			mk4.014127.00.01	mk4.008555.00.01	mk4.002457.00.01	mk4.001419.04.01	SMDC6858.4*
	SMP153210	SMP027940			mk4.021573.00.01	mk4.000160.15.01	mk4.000600.00.01	mk4.010162.00.01	SMDC504.1*
	SMPSC58	SMP137050			mk4.000375.06.01	mk4.000787.05.01	mk4.022227.01.01	mk4.005939.01.01	SMDC18000.2*
	SMPSC15	SMP137300			mk4.002618.00.01	mk4.005268.02.01	mk4.004400.01.01	mk4.001585.00.01	SMDC12781.1*
	SMP137320	SMP007070			mk4.002569.02.01	mk4.006097.03.01	mk4.001491.09.01	mk4.007388.02.01	SMDC15168.2*
	SMPSC331A*	SMP084280*			mk4.008774.00.01	mk4.024092.00.01	mk4.014245.00.01	SMDC943.5*	SMDC423.2*
	SMPSC331B*	SMP091950*			mk4.002807.03.01	mk4.006248.02.01	mk4.000131.00.01	SMDC175.4*	SMDC1026.2*
	SMPSC433*	SMP167870*			mk4.004711.02.01	mk4.002150.00.01	mk4.010834.00.01	SMDC8510.2*	SMDC6472.1*
	SMPSC1003*	SMP145240			mk4.001291.01.01	mk4.007776.00.01	mk4.000020.08.01	SMDC12554.3*	SMDC1917.2*
	SMPSC63*	SMP072450			mk4.005599.03.01	mk4.000341.05.01	mk4.044215.00.01	SMDC27521.1*	SMDC5598.1A*
	SMP170020	SMP157050			mk4.001235.01.01	mk4.028014.00.01	mk4.011988.00.01	SMDC14380.2*	SMDC5598.1B*
	SMP011940	SMP153200			mk4.010211.00.01	mk4.010306.00.01	mk4.022607.00.01	SMDC8510.3A*	SMDC1749.3A*
	SMP141880	SMP084270*			mk4.001235.04.01	mk4.002514.01.01	mk4.000557.00.01	SMDC8510.3B*	SMDC1749.3B*
	SMP149580	SMP084290*			mk4.018209.00.01	mk4.013492.00.01	mk4.009248.03.01	SMDC15385.3*	SMDC27911.2*
	SMP173010	SMP083940*			mk4.003634.00.01	mk4.030476.00.01	mk4.000065.02.01	SMDC15273.1*	SMDC907.1A*
	SMP008850	SMP120620			mk4.005809.00.01	mk4.000617.01.01	mk4.001283.01.01	SMDC4350.2*	SMDC907.1B*
	SMP123350				mk4.016304.00.01	mk4.011509.03.01	mk4.020797.01.01	SMDC19969.1*	SMDC1825.1*
	SMP041880*				mk4.018682.00.01	mk4.012790.01.01	mk4.000219.07.01	SMDC14736.1*
Opsin
	SMP180030
Melatonin
					mk4.005599.00.01

## Sheet: Sheet1
SMP126730	SMP043290	SMP120620	mk4.011371.00.01	mk4.029325.00.01	mk4.005650.02.01
SMP127310	SMP043300	SMP180140	mk4.000656.10.01	mk4.012659.00.01	mk4.009528.00.01
SMP134460	SMP043320	SMP160020	mk4.003202.01.01	mk4.005562.01.01	mk4.009070.00.01
SMP134820	SMP043340	SMPSC103	mk4.000742.09.01	mk4.000883.05.01	mk4.005766.00.01
SMP027940	SMP145520	SMP159860	mk4.003002.02.01	mk4.002635.00.01
SMP137300	SMP145540		mk4.001678.03.01	mk4.007538.01.01
SMP043260	SMP148210		mk4.011160.01.01	mk4.000646.00.01
SMP043270	SMP150180		mk4.001569.04.01
