# Supplementary material for: The repertoire of G protein-coupled receptors in the human parasite Schistosoma mansoni and the model organism Schmidtea mediterranea
Source: BMC Genomics. 2011 Dec 6;12:596. doi: 10.1186/1471-2164-12-596 (PMC3261222; doi:10.1186/1471-2164-12-596)
Supplement: Additional file 6 — Table S3. Amine SVM classifier results. Ligand-based classification of flatworm amine-responsive GPCRs with amine SVMT1. A total of 41 receptors were identified as aminergic via Rhodopsin SVM classification. In cases of erroneous TM boundary prediction, the SVMFL classifier was used. The classifier results display correct predictions for the three schistosome receptors thus far deorphanized in this subfamily, including two histamine-responsive GPCRs and one dopamine-responsive GPCR (labeled with '*'). [file 1471-2164-12-596-S6.XLSX]

## Sheet: Table7
S. mansoni		S. mediterranea
SMP126730	4	mk4.011371.00.01	1
SMP127310	3*	mk4.000656.10.01	2
SMP134460	6	mk4.003202.01.01	3
SMP134820	5	mk4.000742.09.01	3
SMP043260	4*	mk4.003002.02.01	1
SMP043270	3	mk4.001678.03.01	6
SMP043290	4	mk4.011160.01.01	6
SMP043300	6	mk4.001569.04.01	2
SMP043320	4	mk4.005939.01.01	5
SMP043340	4*	mk4.001585.00.01	5
SMP145520	6	mk4.005562.01.01	1
SMP145540	1	mk4.000883.05.01	1
SMP148210	5	mk4.002635.00.01	2
SMP150180	3	mk4.007538.01.01	2
SMP120620	6	mk4.000646.00.01	2
SMP160020	5	mk4.005650.02.01	1
SMPSC103	2	mk4.009528.00.01	2
SMP159860	3	mk4.009070.00.01	1
SMP127720	3	mk4.005766.00.01	1
		mk4.007388.02.01	5
		mk4.029325.00.01	6
		mk4.012659.00.01	1
1: Muscarinic acetylcholine 2: Adrenoceptors 3: Dopamine 4: Histamine 5: Serotonin 6: Octopamine 7: Trace amine
