# Supplementary material for: The repertoire of G protein-coupled receptors in the human parasite Schistosoma mansoni and the model organism Schmidtea mediterranea
Source: BMC Genomics. 2011 Dec 6;12:596. doi: 10.1186/1471-2164-12-596 (PMC3261222; doi:10.1186/1471-2164-12-596)
Supplement: Additional file 7 — Receptor protein sequences. ZIP archive containing all sequences identified, curated, classified, and used in phylogenetic analysis, grouped by family. [file 1471-2164-12-596-S7.ZIP]

Archive with 27 entries (24 files):
- 4-Sequences/
- 4-Sequences/.DS_Store
- __MACOSX/
- __MACOSX/4-Sequences/
- __MACOSX/4-Sequences/._.DS_Store
- 4-Sequences/Amine-schisto.fasta
- __MACOSX/4-Sequences/._Amine-schisto.fasta
- 4-Sequences/Amine-schmidtea.fasta
- __MACOSX/4-Sequences/._Amine-schmidtea.fasta
- 4-Sequences/AS.fasta
- __MACOSX/4-Sequences/._AS.fasta
- 4-Sequences/F.fasta
- __MACOSX/4-Sequences/._F.fasta
- 4-Sequences/G.fasta
- __MACOSX/4-Sequences/._G.fasta
- 4-Sequences/Opsin.fasta
- __MACOSX/4-Sequences/._Opsin.fasta
- 4-Sequences/Other.fasta
- __MACOSX/4-Sequences/._Other.fasta
- 4-Sequences/PROF1-schisto.fasta
- __MACOSX/4-Sequences/._PROF1-schisto.fasta
- 4-Sequences/PROF1-schmidtea.fasta
- __MACOSX/4-Sequences/._PROF1-schmidtea.fasta
- 4-Sequences/R-schisto.fasta
- __MACOSX/4-Sequences/._R-schisto.fasta
- 4-Sequences/R-schmidtea.fasta
- __MACOSX/4-Sequences/._R-schmidtea.fasta
