# Supplementary material for: The repertoire of G protein-coupled receptors in the human parasite Schistosoma mansoni and the model organism Schmidtea mediterranea
Source: BMC Genomics. 2011 Dec 6;12:596. doi: 10.1186/1471-2164-12-596 (PMC3261222; doi:10.1186/1471-2164-12-596)
Supplement: Additional file 7 — Receptor protein sequences. ZIP archive containing all sequences identified, curated, classified, and used in phylogenetic analysis, grouped by family. [file 1471-2164-12-596-S7.ZIP › 4-Sequences/Amine-schisto.fasta]

>SMPSC103 | tBLASTn
MRLGNFSVNNGIGVSVEWNPAVRIAMTFFSVVVAGVIFLGNLLVLVTFAMTKNLRLEIDMYIVSLAVADFLLSILILPLAIVRQYVGYWPFQSNILCQYFMSGNFLFCLASVLSLCCISIDRYIAVTQPLQYNRTRDYHRPFSMLLGTWLLAFISIALPYVFSHQHHFSEGICYLGYNTSFRLYVAVFLWFIPVLIIVCVYCAIYSAIRRHSIRCRQMFKVHTVNVHQDHSRNFQRQPSDTTMNSYRKSSRKPLVLAEYSLSNLGIPMSTNSLILRFKLFCRMSTSDKSNDSIDGSLKYPVKHKYSAQVSVHVHPQVVNKSKEEVRHVNSDLKSSDSVEQDLGENLILLDQTGNENIEEQPSLQCVQECDQICQDRGRGTSKSEFTDVTDNPNGCEPHSISENPYDLEFRKFNLSEVDAKDKDFPQAVVHENERNKCSLTTFKRELQTVKVMTIVVGCFLFCFLPFLLVHLGEIICTCIFPEILHVPLSWLLYLNSCCNPFIYAFRNKPYADAFRRLLDTENCCGK
>SMP134100 | tBLASTn
MPLNAIMSLLNYQWLFGHLLCNLYNATDVLFSTSSILHLCCISMDRYIAIIYPLHYNNKMSKRHILILIGIIWTLSLLISYIPILMGLHKPFHQSDYITRIQGNTSKRIPMKPIIDNDNSLICDFNVNPYYAIISSSISFWIPSIIMIIIYIRIFIEAKRQEKKIAQLYIPYRQVNSTTVIQQISSTNHHHNNDLNHVHLNDPSIDSTIHEQYHTQIKLHHENKAARTLGIVMSAFLLCWLPFFLWYTISNLCSYCTYPNELKELLYWIGYFNSSINPIIYTFYNRTFRQAFI
>SMP059400 | tBLASTn
LQSLYFFGNLLIISCMATRNRLKRICDQYIASLAFAHFLVSVFVLPFAMIRQNLGYWPINNGIFLCMSSILNLCCISIDRYIAISYPLQYITKSRPISIITILIAWIIPSFSILPPLIGADKHVPGVGCCYISYNKEYRIYSSVLAYFLPIILIGYVHKQESWTHLSSLLPIFTDHFSKRFIQRNKKLEHDISLPHFNNIHNNDIDVTDTLSCTYHWTNDYKDIYHANKRNFHFDASNELEMNEPESCTWGGTIKTQRQLCEKVIFHKEQKTVGTVTIVIGCFIVCWKPFF
>SMP159860 | tBLASTn
MYHLHRNTNSIIQSLHLSLNPYHNWFPWIIIIPIMDVIFTILNPYHNWFPWIIIIPIMIVIFTIFGNSLACYVVLNDRHLRHRSNIFFISLSIINIIFSSTVMLFNIIYNLIHPKYFSDNLIKLFFSLDQLFCTVTILHLVAMAFDRFIHIKVPLKYSRCFKPKYLLITIISLWFISFLIAFIPIQFNWNIIHYKEPSIQSSISSSIEDISLTPKQLTCIHKVDRFYAITNAIFSFILPLIIMIIIYTHLFLLTKQHINRLNIFPSFTNDTNDLATNEQFNNNNNKQIIYFLDNSSNFSKKLKKIFKIKNFFLNYHLKNSLTTTSIDTIKISSELSKIKQLNYTPLRFINIKSKNEYLIHMNKTINRSFIMSTNSFTSLDQSMNRRKHSLPLYTISRNSSFNIYNTNNSNMNMNDIIRPQLIINYPEKQIYNAHKAAITLGVILGSFTICWLPYFTINCIASFCDYIP
>SMP152540 | tBLASTn
MNYTFASIFPPFTTSIIALLATTVSTATLGGNIVVLIAFFIERSLRIPSNYFIASLAMTDVLIGLFSMNLFITYQLLGYWPLGHLICDLWLSLDFSACLTSQYTVFLITLDRFCLVKIPAKYRNWRTYNKLDFDCFIKKQNRKHACKALKTISLILGAFIFCWTPYHIIVLIKGFCDDINTYTSCVNIHLYNLSYWLCYMNSPINPFCYALSNISFRRTFFRILKCDFQKR
>SMP083880 | tBLASTn
HNLKDKLANILRKHSFHTLSPYTYIKPSELTQSRRSTGRTDKDTKFNDIITLRRCALMPLNNNTACSSISNEYMNSGRNSENLSNLSTTFITPRNSNQLDRLTNITQDQLYSSTSTNYNGNNKLKRSIEFKAISMFLFNLSSILLCWLPYYTLFLFTDHLPNLCLSFTVYEFFYWLRFLCIAFNPLIYGSASEDLRKAFKRFILHCGKVKHEKKALKRLVLAGLGAAGIPYGHRIIIPQQMKSSDYN
>SMP150180
MHQPDQDNDIYLLHSNTNSNGTIINKSNVDNMTKGIMISNYTMTDDYNLWKTILLGVLLIVAALLTITGNVLVFIAFLRERYMRKNLTNWFLVSLAIADLLVGIIVMPFAIYHTLYDAYWPFGRDWCDIWHAFDVLSSTASILNLCAIALERFWATENPITHTSMRTRRHCLLMLTIVWICSVLISFPAILWWRNTQDYDNSSPEVCHFTSDSIYLFVSSCVSFYIPLVVMLVVYARIYRTANNLMKYQTDFKRSYSFSILSCLSHPQDSQRFKKSQCQKSQILPFQSSTYTKNPQRLQFKQWNSSTWRYEQNHFTDYQCNNNKDKKYLKNHSSVSNEKCNTSQIEINSLSKTKCWINQLREFARKKCVCKFAREQKAAKTLGIIMGLFILCWLPFFICNILIAFNPHSLNQNDGFKQAHILVTWLGYINSCINPIIYAHSMHEFRRAFKRLLCFHWWYRKQIQLRKSTTFTSRCLSHRITSQ
>SMP126730
MTISQLDNSSIKSTLSMNKSNTSECISENDSVLITGIIFILSLIVAIATAGGNFLVILAVILVKKLQTPSNILIGSLAFSDFFVALLVLPFTIIDAYQGYWPFNEGLCDMYISFDVLLCTASILNLCAISIDRYLVITKPLTYASRRTPQRMAAMIATAWIGSALISIPPNFGWKDPFQKCACEYSKNVGYQVYATFFAFYLPLIVMIILYGRIFKLAREMSRSGQSKMTAGISHDEHIVTKAINNGVKKDEDTNDICKAREYDKRLNSYSSRKLLTDSMNVTSELSREAHGRRSRGNSDTKVIKTLGVIMGCFCLCWLPFFMIQLLLALLSAAGYNTVNMIPVSVFRFLQWLGYVNSFLNPLIYAKFDREFRGPFKMILLCHCRNINARLRAVHYSAQYGLPSSSSKRQSIVISSPYTRNDTASRWLGKSLNQRCTSAVPIRPRRRPQMNFRNAISGQTDER
>SMP127310
MFSETEKLAIQHITDIDWPNGPPDFYVKGSSYAVTQSQLRQLEIASGLDIVNSTNIISQLPLYQIHDEPFQYWAMILLIFPLFTVFGNVLVVLSVFRDQSLHTATNYFIVSLAIADISLAIVVMPVASWVEANNGKWRLGTVLCDIFIMFDVLLCTASILNLAAISMDRYVAVTRPITYAQHSKNVRVGITITVTWILSFVIALPIACGLNNAPYRNLEICVMYIPEYIIASSIGSFYVPCTIMIVLYYQVFKAIKLRTKRSKLISIRNQVQNYAKRCETVNQTSVIPIKDKEVNIFSSLENITYLTAFNPQVCDCQSSGIGTYIDSSHITNMSYCTENHHSYKANDINDQYLTDFNGTSNLSSNCSPNIYSETISNSVEPSETNKLQPTLILTDAECLKNYFEPQIPLPTLTQAYTKVTSNNVNIIPSSQPEFKNMDDFRKHLKNRIKRAKRTAKREKKATKTLAIVLGVFLFCWMPFFTNNIIQAFCFKYQLLQQSQLCHMPDCITSICVWLGYVNSVLNPIIYTIFNVEFRKAFKKLLCCKS
>SMP043340
MKQVFLNDNSFRENEYRMETCHANVSCTLSSTNSNFINDLVNLTKVESEMFSEWRFAFNIIIISLQILSDIFIFGGNLLVISAVVTTKGLRRITDLYIVSLALADLLVAVLVLPLSIMRQVYGYWPYESHELCIYWLSLNVFLCSASILNLCCISVDRYIAINYPMKYISKRTRRTAFLMIGGAWIISLLVMVPPIFGFQHHTGVGRCYIRTDAGYRFLTGICIFFVPFLLVGFIYIRIFWVIHRRSRELEFGKFSSNPEEHRFGSFRLLFNPNNIYRHRFVRIKRYLSSVNSNQLRLFVSKCRQCKLCIACTPCERRNNLSKFPVTQSYSQSSMNSFSNERAVQPEWNVSETPKQHTKFIPMFRITMLRRTTKSDLNDFSMFVVHESTENTEAFTSPTAHTKDDIIIEHSLQAVHKTTDASLNDQQNSPQHKNVETQNSQITQNVAAKLKHSNTHTEIQSYRHERLIFNREQKTVKTVATVVCCFILCWLPFAIFHLVEGVCECILSERITMATAWPGYLNSMCNPFIYAFCTKEYASAFKRLLHIGRNI
>SMP134820
MKISVTYPNWAFLILSIIFLFITLLTAIGNALVFAALFRFRKLRTTSNLLIGNLALSDLLLAITVLPISATTDATGIWLFGPVMCDIWLTIDVFYCTASVWSLVTIAFDRFTATTFPIWYRGNKNRRRVICYILFVWILSGLICLPGLLVLNHYECVLFTEAYYIVYSAMGSFIIPFIIMIILYAKIFFILQQRTRLIRQSRRIHNKSLLECMIIHEKPLNEQSIDKNLLTIPNTSTSLISSMTTTKPILTNIKIAVDAPNQVMERAEQRERRATKRMGLIIIIFALSWIPFTLMYLVRGLCGEQFCPDISDLRKFVTWLGYVNSTINPILYALFNVHFRQAFIYFLKCTHINSHERHHQ
>SMP134460
MNHLFSSNNTFPENEYRMEACHENISYGLFSTNSNFINDLVNLTKVESEMFSEWRFALNIIIISLQILSGIFIFCGNLLVISAVATTKVLRRITDLYIVSLALSDLLVAVLILPLSIMRQVYGHWPYESHELCTYWISLNLFLCSASTFNICCISVDRYIAINYPMKYISKRTRSTAFAMIGGAWIASFLIMIPPIFGSQHHTGVGSCYARSDARYRFIIAISTFFVPSLLVGFIYIRIFWVIRRRSKEFKFGNFSSNPKEHRFGSFKLLFNTNNIYNQSFGHKMNRFSLHNSSQRQLFVTNSTQSNLFIAYTPRIKHKNTEEYTVNQSHVQSTSTSCFNKRSEQIEQMVSIPMFHGKTKSDPNDFSSFPIHSNTENTEIHALQTTGTIDKTVDASMNDRQKDQQREDEHRINSQNRRIVNSKPKHSSTRSVIYQRRKLLVYNSEKKTVKTVALVVCCFVLCWLPFTTLYLMEGVCECLYSEAIFMATTWIGYLNSMCNPFIYAFCNAKCAKAFKRLLHIG
>SMP043260
MQYINKTSLNSSVIPDSLIKSWILSNPIIKWTISLFLIIATGTTFFGNLLIILAFITNSRLRRITDQYIVSLAVADLLVSVLVLPLAIVRQNLGYWPFESDRLCQFWLSANIVLCMASILNLCCISLDRYIAISRPMKYFTKRTRFTASTMIAVAWILPLITMLLPFVGGNQHTLGLGSCHITYNKAYRIYSSIVGFFGPFLLIAYIYLRVFWIIKHRLKVLQITNIKLSSLKKPKSHIKATRKPAPIIINLQQVWENIKGKIGKVNILRNQSSKSKNTCPYSGHFFHSDENGCNQIYASCLLNHKHPFDSFRSDDILNEEIDRNYRQKILDIKMNKTDREFSLTSQDHVELDFPEPTDQKLKVIQIFNISTSEKELQKANWKPTPNVTLKSETKQHQHDYLHRSNEEQKNKLGDKQLINSSKLPSLTSFSIDHIKKLRRLKSLPNFKTEYNKTEQSQKNLIYYRHDHFIFHREQKTALILAAVVGCFTICWFPFFICIIGEAICDCQYSNTIITFVSWLGYFNSICNPFIYAFFKKEYAKSFKYIIQVNKWNIKSYNHK
>SMP043290
MNFIRNKTNYSNLLQEHTTTSTCYFISNDTSWVITNNILTSCLTLATIIIFFGNLLIILWIATRNRLKRICDLYIASLALADFLVSVFVLPFAIIRQNLGYWPFESTLLCQFHISSDIFLCMSSILNLCCISIDRYVAISYPLQYITKQSRRISIIMILIAWIIPSFSILPPLFGMSKHVTGVGCCYISYSKEYRIYSSVLAYFLPIILIGYVHLRIFYIIRRRSKVFNPFNIDSKKQESRTNLSRLIPLLTDHFSKRFIQRNKKLENDISLLHFNNIHNNDIDITDALSYTYHWTNDCIDSKDIYHRNKIDFYFDTSNELEINEPEPVDENLKTLYIFHIPITEHDVIDESYLDESLLNKHTSSSNGCFNGMVSKCQYLYKHRNRSSLRNKSVCERKTERTIKTQRQFCEKVIFNKEQKAVRTVTIVIGCFIVCWTPFFIFYLSEAICDCTFSEELYTIVTWLGYFNSIFNPFIYGFYNKEYANAFKHIVLLKGCR
>SMP043270
MESGMFSEKRNVLNTIFFSLQIISAIFIFCGNLLVILAVTTTKMFRRVNDLYIVSLALADLLVAVLLLPLFIIRQNAGYWPYESHYLCVYWLSFNVFLCTASILNICCISVDRYNAIIHPIKYVKKHTHRTALILIRGVWISSLLVTLPPFLGTQHHTGVGRCYIRSDTGYRSFIGITTFIIPFVLVSFIYIRIFYVIRRRSNELKTGKPILDLKEQRHGSFKLLFNANNIYDHSFRHKMNRFSLRNSSKIRLFVTNSTQSNLFVAYTPRTKHKNVEKDTVNKSLVQSTSTSSVNKRSEQIERVYSENSRQHAQFIQMVPIPMFHRTTKSDPSDISSFPIHSNIENTEIHTSQTADTIDKTVDASMNDRLKDQQREDEHRINSENKRIMNSKPKHSNTHNSMIYQRRKRIVYNNEKKTVKTVALVVCCFILCWLPFTTLYLMEGACECLFSEAIFMGTGWIAYLNSMCNPFIYAFSNTKYAKAFKRMLHI
>SMP043300
MEACHANISYGLFNTNSNFINDLVNLTKVESEMFSEWRFALNIIIISLQILSGIFIFGGNLLVISAVATTKGLRRITDLYIVSLALADLLVAVLVLPHFIMRQVYGYWPYESHELCIYWLSLNLFLCSASILNICCISVDRYVAINYPMKYTSKQTRRTAFLMIGCAWVASFLVMTPPIFGSQHHNGVGSCYIRSDAGYRFLTGICIFFVPFLLVGFIYIRIFWVIHRRWKELKFGKFLFNPKEHRFGSFKLLFVANNIYNRSFGHKKYCFSSHNSNQRQLFVTNSTQSNLFIAYTTSTRRKNVGKYTVNQSHVQSSSSSLVDKRSEQIERVYSETSTQYAQHIQIVPIPLVHRKTKSDANCFSSFSIHNSTENTEIYTSQTTDTIDKTNDASINDRRKDQQRENEHRINSQNKGILNSKPKHSNTHNSMIYQRRKRLVYDSEKKTVKTVALVVCCFVLCWLPFTISYLMEGACEYIFSEAFNMGAGWIAYLNSMCNPFIYAFCNTKYAKAFKRLLHIGSNN
>SMP148210
MIPIEDTNNNINISTSMNKSKEVLLSTPFVNTMIIIGIFLTICSICTFIGNLLVVLAIGLVKKLRTPSNFLIVSLAVSDLLVGLLVQPLATLRELYGYWPFGEGMCDMFISFDVLMCTASILNLCAISIDRYLAITRPLRYAAKRTPKRMMIMILLVWLFSALISIPPMFGFKEPFVTGLCEYSSNIIYQIYATCGAFYIPLIVMLILYGRILILARNMAHADAKQQRSLVGSNWVCPKLPPVKKRNSRHQNESKAVKTLGIIMGCFCLCWLPFFIIAV
>SMP145540
MGPLINPLEQSSVTHSDFRHSANKRTSKQAPDEDKNTINSDIEKANSSSVIDESNEGNVTASTVVYSGTTSVILALLTAIVSFITIVGNILVLISFFVERALRTASNYFIASLAVTDVLIGFFSMNFYTLYLLLGRWPLGRLSCDLWLSLDYTACLTSQYTVLIITIDRFCSVRIPAKYRNWRTERKILILVAVTWIIPSSVFFTTIMGWPYFHTDGNPRPDDECYAEFATDPIFNTVFTVCYFWVTLCVMLVLYVGIYRVAADLQKRSDEKRNRVSGLITNNIQNNKTTTHMLLNNQRASSHGVNQKTTNNHNYPYNSSIGGLGDSSGFDSDEVVCDEKCLCYSQDFDNRKTSLNISVGARLLFYVQSIKLKVNKESIVEHVKKTFIRRKSKHKNIERGRRENRARKALRTITFIMGAFVICWTPYHIVIMIKGICDDIQKKYTCVNDIFYSVTYWLCYMNSPINPFCYALANAQFKKTFLRIFRGDFRRL
>SMP149770
MNNNTLDNNITIIRSYFEFHARFGLERLWITIIILSLLILCTVIGNVFVVAAMVATLPMPVASNSILQKKALCDFWVCSDVLCCTASILHLVGIALDRYWAVTNAEYIRRRTGRRIGIMIGIFWFLSVLISIPARFHTTRSYNYGSYTSDLNLNEPPSCRINQEHGYTVFSNIGAFYMPMIFIIGIYARIYQVARARIRRSAFKQSGTSNLCMSQWKIQQTQVNRERLEAKRERKAILTLAIITGCFLLCWLPFFIVALISPFINNLNITKFGQSMILWLGYSNSLLNPIIYTIFSPDFRNAFRKILFGRYNLRSLSR
>SMP145520
MNHLFSNNNTFPENEYRMEACHANISYGLFNTNSNFINDLVNLTKVESEMFSEWRFALNIIIISLQILSGIFIFGGNLLVISAVATTKGLRRITDLYIVSLALADLLVAVLILPHFIMRQVYGYWPYESHELCIYWLSLNVFLCSASILNICCISVDRYIAINYPMKYISKRTRRTAFLMIGGAWVASFLVMTPPIFGSQHHNGVGSCYIRIDVGYRFLTAISIFFVPSLVVGFIWQDTIDKTVDASMNDRLKDQQREDEHRINSQNKRIVDSKPKHSRTHTRMICQRRKRIVYNSEKKTVKTVALVVCCFVLFWLPFTTLYLMEAICECLFSEAIFMGTGWIAYLNSICNPFIYAFCNTKYAKAFKRLLHIGSNNWKI
>SMP160020
MMNIDNRSYVTFVPLYGLTHLYITCIILGIIIICTIIGNIFVVIAILIDRQLQRVSNYLILSLAVADLMVAILVMPVSALNEVSEKWWLGVPLCDIWIIMDVLCCTSSILHLVAIAIDRYWAITCVTYIRDQKKKPIYIMLIIIWILSLIISLPTRFHRSRNDHLYNDVYYVGECNINKDYIFTIFSTVGAFYLPMTFLIGIYVKIYQAARRRIRRINEMELYRERIECHHESKAARTLSIITSCFLLCWLPFFLYTLILPFCLIKCNRYRFIESFLLWLGYLNSLFNPIIYTIFSPDFRNAFKKILYHIYLIIFKKKKF
>SMP043320
MEACHANISYGLFNTNSNFINDLVNLTKVESEMFSEWRFGLNIIIISLQILSDIFIFCGNLLVISAVVTTKGLRRITDLYIVSLALADLLVAVLVLPLSIMRQVYGYWPYESHELCIYWLSLNVFLCSASILNLCCISVDRYIAINYPMKYISKRTRRTAFLMIGGAWIISLLVMVPPIFGFQHHTGVGRCYIRTDAGYRFLTGICIFFVPFLLVGFIYIRIFWVIHRRSRELEFGKFSSNPEEHRFGSFRLLFNPNNIYRHRFVRIKRYLSSVNSNQLRLFVSKCRQCKLCIACTPCERRNNLSKFPVTQSYSQSSMNSFSNERAVQPEWNVSETPKQHTKFIPMFRITMLRRTTKSDLNDFSMFVVHESTENTEACTSPTAHTKDDIIIEHSLQAVTCMLRRTTKSDLNDFSMFVVHESTENTEACTSPTAHTKDDIIIEHSLQAVHKTTDTALNNRQKNYERKHKHTLHSQSTRSKISMSKYSKTHTKMDCSRHKRLIFSREQKSVKTVGLVVCCFILCWLPFTTMYLVEGTCECLFSEPIYMATCWSAYVNSMCNPFIYAFCNNKYAKAFKRLLHIGRNN
>SMP127720
MIFSIATLFGNSLVVLSVIRERSLRNATNWFIVSLAIADISLAILVMPLATWLEMSKVVNGYWVFGTMICDVFVMFDVLFCTASILNLVAICLDRYLAVTKPIIYAKHNNMRRVQISIALVWIVSFLIAVPLICGLNINRYNDPTICQSFNALYIICSSLGSFYLPAIILIVVYQRIFALIKQRHKSLRLNQSTKQQSTTLSQCFNDDQTLTIQSSSSTKVLEDPIQHIQLTNDLNHIRNSCISSESYENSLDLHFEGPRNDIPSPNLNSHTDRLIYAITHTYPLDHFKSTNQIQGINLNEDHNHNNNLINNPFNQLSTSETDLNTLKSFESPKHILSNSNQASLISPHTNDDDDDDDDGDEEEEEVSGTTFQCDHVYNTSPIKHSPFKQSKKEEESLKEQNQITHNSSMILQEETIVLEQNNQTPVLFFFLFPHFFLFLFFLLGVFLACWLPFFSINITLGLCIYLGLDQYNICEYANQLMSSCTWLGYINSALNPIIYTIFNMEFRIAFQKLLHIK
>SMP146450
MRCYVKYIGENEHLQHFCCISIASETIVCHAILLHLLGSSLDTHFRLTKPKWFSNTTNISSRKYLLAIRLKIAAPWIVSILQTGAQIILSDSFPPAYLEEGRLCTSPDINFLILRTLVAFLLPLLTSIIILFMTAHRVQTLQCQQKENKTNVNSFNIQQKKLNDVISSQVKKQTNCCRITFQKCNSLGRSKDFQSEYKTFHRYENNKFIENRHSWIETNLNAVKDILDSNLSTGENIHNRSCIRKYPKSLSHKHLHSPVLLHMTPVSSVTTTPTTTSQYQHGSSSSDAGISSQTTEDTDEIIVYSWFSPRINNHDIVSNHSPNSVNSAVSNNDDNDYSREVLNNNHQIEKASNLQPVMSRIIHAIKH
