# Supplementary material for: The repertoire of G protein-coupled receptors in the human parasite Schistosoma mansoni and the model organism Schmidtea mediterranea
Source: BMC Genomics. 2011 Dec 6;12:596. doi: 10.1186/1471-2164-12-596 (PMC3261222; doi:10.1186/1471-2164-12-596)
Supplement: Additional file 7 — Receptor protein sequences. ZIP archive containing all sequences identified, curated, classified, and used in phylogenetic analysis, grouped by family. [file 1471-2164-12-596-S7.ZIP › 4-Sequences/Amine-schmidtea.fasta]

>mk4.011371.00.01
MNSNGDTNSSLIGPGMGTYFVGVLFGILVLTTISGNILVIVSVIMERNLRTITNFFIVSLACADLLMGCVVMPFSAYSELSAGYWIFGYHWCDLWHAFDVLSSTASILNLCMIAIERFWATENPITYGSRMSHKRCIVMIAIVWMCSSLISFPAILWWHVMESQKNLTKILLVDRTTLCEFPDDKAYLIISSTISFYIPLIIMIVVYIRIYRTATTVMKTLTTGTKIVYKNSQSGEVLRLGIHRGGVYNSNNKSNNSSDNNVYHQKSKVNGNIKSEKSFLCFKYSVKLRPKDVSLTGLKVSFERKYSPIHLVSSSYPSSFSSPTFQSCASESSASNSNSLKHTLKKKRYKRSVSISLGKKFKKFAREQKAAKTLGIVMGIFIICWLPFFVCNILSAVYNEAFGQSKGVVMIVVTWLGYINSAVNPMIYAHSMRDFRRAFIHILCGLCPLRSQIFRLSRADVNRNVITPSSSVRVRSHHLGNMK
>mk4.000656.10.01
MEDFPISLMTDELKDVPLAVLLILIILAILLGNCMVILAVCYERKLRIACNLYLISLSISDLLIGGLVVPLSSIYEIKKVWILGSIGCRLWLATDFLCCTASIFNLCAISMDRWRAISRPMSYPQFSTSRRAIIIILTLWSISFVISMPILFGWGQSKQSPEHCALDNDPIFTIYSSSLSFFLPLAVMIFFYSRIYQIATKHKTEIKRGSSVIWSYDSDSDRKGTEVIAKIENMKTSRWRSCNTSLTSLENSPSLYRAPFLHFQNKTKALNPMSPAVNKKTIAYQLKRLGHHTKAAKTLGIIIGAFVFCWGPFFVMFFLSGVCPDKCNISNVLSKISFWIGYCNSMLNPIIYPCLNRDFRKAFCNIINRFYCRKNDLNYWYKDNFSREQRNRMIRGKYFPSDLCNTSTESSQDIGSRTHSISSRSLISTRSSFYRGSRRSRFSGTNRKESTTFDNEDILNTLDSRSNQSRLLSFKSVSSRTTSSSLHSTDTSMCISDDSRIESDPVGKLAEMKMSKKIRKSIPDLLERIEIKLLHKYKNEEPKRCRRFSFSTPSTSAKYTTSEKRRSSVLGNEEFKSQLNSKRNAKDQNEKTNIILDERSIYTIEENSRRESGSSQGSKSINSKSSSIGTSPYIRQRSLSLAVPSKVQYFPGPLSPRSSFKNDTESNNIEEEKNFVHNSFKDTPDFSTRSEPVLMVDSSTQTETIIDSTNFICQDFERAAWFYIY
>mk4.003202.01.01
MNQNYTVKNSSYSSSVKWFVEVSPGMIIVAILLSCCSLLTILGNSLVIIAVLKERYLRSVTNYFIVSLAAADLVMGLIVMPFAVSEEILQGVWVYGSIWCDFWHATDVWSSTCSILNLCAIAVERYYATHNPILHAARISRQRSGFTIAGIWLFSAIISFPAILWWQARMDHPRNENACPFTNDSSYLLLSSILSFYMPLVIMIFVYYKIYKIATATLQSFKSGFRVIKSKSEKGDTKIILNVHRGVHMDLHSSRSPSIVSPFEIESKKVNYSPCISNNKFFSEDMKPTDQSSFHQSFHDHSSHLSPRFHQTSPSVSKLKSENLYGGKHESRYSLGLEPNFGDSSSHSRNSIASPVKVLTNKLFNMISGKRAKSLLRDQRAAKTLGIVMGIFVLCWLPFFVCNILVAIDGEILPPNTKTSKIVMSVVTWLGYVNSSINPIIYAHSMRDFRTAFVKILTCLELKVLLYGNSGFENSRKLSGFTSDICKSRSILGIHMKSASSNELHFKDEMAQSIEK
>mk4.000742.09.01
MDQNCTVRNSTSNLSAKWIMKISPGMTFVAILLSCCSLLTILGNSLVIIAVLKERCLRSVTNYFIVSLAAADLVMGLIVMPFAVSEEILQGVWIYGSVWCDFWHATDVWSSTCSILNLCAIAVERYYATHNPILHAARISRQRSGFTIAGIWLFSAIISFPAILWWQARMDYPRNKNECPFTNDSSYLLLSSILSFYMPLVIMVFVYYKIYKIATDTLRSLKSGFRVIKDKSEHGDTKIILNVHRGVNIDSHSSRSPSIVTPFEIDSKKVNYSPCVNTTKFFCDDGKPIDRSSFQQSLNNYSSHLSPRFHQTSPSVSKLKSENIYMGRGDSRYSLCLEPNFGNSSPHSRSSIASPVKVLTNKLCNIISGKRAKNFLRDQRAAKTLGIVMGIFVLCWLPFFVCNILVAIDGEILKPNTKTSKIVITVVTWLGYVNSSINPIIYAHSMRDFRMAFVKILTCLDLKSWLCRTSEFENSRKLSGFNSDFYKSKSILGINMKSASSNELHFKDEMTQSVEK
>mk4.003002.02.01
MLTFFEPFNASISSNKLGISSQIIAKCIKTLLLSTIIAIAIFGNGLVIVSVLRFHKLRRIITNRFVVSLALADLLVSCCVMTFSASMVASDGLWLFGPFLCDLFNANDVLFSTASIAHLASISMDRYISIKMPFQYNQIMTSRKSILMLIGCWIYALVVSYIPIFTGLYSSAENFQWQKSNPTKCEFRVNPFFGIGSSIISFWIPCIVMTIVYGLIYKDARKQENQIFQMQKRTFSHGHRSSVKCDHNSINLNDKKKTLYKEERIMLQKEHKAAKTLGIIMGVFIVCWLPFFLWMTIKNACLRCPELHPILVDTLFWIGYFNSTLNPAIYAFYQQDFRRAFKIQLKSCCCIFQRAVCCLKSNRNSLTNSYEYYTTNSAFSRRKPNTN
>mk4.001678.03.01
MEADYLLKSKDFLARKYVGFPSVESVFILFVLILIDLSILIGNILVIIAASTSVKLRRYKTNIFIINLAVSDLLLGIIVLPLSIGNQVLNRRWFFGNALCKIWLASDVLLCTASILNLTVISFDRYIAIRNPIRYLSWMTNKNCQILLTSVWIFAFIISFPNILTLVYQNTIINIKISDVNPTRNMSFSNLSIHAICSITDSSPGYIIYSAFGSYYIPLIVMVYFYASIFATAHKTICGIAKGRLKNRDGKTIIMRVHCGGFRTDSSSKSQCLESSDETGKLIQSTPRHRISNCPFKFCCQNKIPFTTPKFSFNKSNSHNPNLDDCKSIESINFSQRDTGIESDYELLKSNVDSINLTKTKRSLTQTSEIKIIPVPLSRMQREAKAARMLGIICGAFILCWLPFFIVYVTGAFYKNIPDSWFDGVFWLGYCNSLLNPWIYALFSKDFRLAYRRFLCRKRF
>mk4.011160.01.01
MFGIVYPPLLFILLVIILSVLVLWTIIGNCLVLISLVKFKQLRSNSNILIGNLALSDILLALTVMPLAEMNDVLGYWTMGLVMCNVWLTLDVLYCTASIWSLVAIAFDRFTATSFPSWYREKVSSERVIVYIALVWILSVGICLPPVIGWNGVTLKDPSEIFHKNYQHNNMTKLDECILFSERNYVIYSSMGSFIVPLLILLIFYAKIFIVIQRRAKYLREIRKSKTNNYNKNENNIKNNSHQPSYAQQLIKEKNVTNINQIPNSLYLTSGNQKDFLSPYVFRCNDEISAMNCDQTNSVFLSIITTVCDESSSSNNSTEKPKLNQSHQNNFPSHSNYGHKRKGCLSCGKDSNKTTPKHSIIGSRLATCTETSSNINLSNSLSKNKPNHNFSFRAKVSKQNSFKVDRKEQRATKRMALIIIGFILCWIPFTVMYLTRSLFPTITYNDHTIKFFIWLGYSNSGINPILYTIFNLDFRKSFKKILNF
>mk4.013690.00.01
MSLKNVSNYLILSLAVADLMVAILVMPISAIKEVSSTWWLGIELCDLWTCFDVLSCTASILHLVVIAIDRYWAVTDINYLHRRTSSRIILMIIGVWLISVIISVPSRFHTHRNNAEWLRVIVNGSCIINESVSYTVFSNLGAFYLPMAFMSVIYLRIYIFARSRIRYKRKKMKQNHCLSNTDHKSCTDQTKPTENTGQCPCNKRKIDEISYILNCEHCKLESLVIQNQNRKEWFDKHMSLLEFADEGENDSLSIQSNFYATTFANVKFENVDHVANVNCVGENDRNKAETMSNYSQKKTNQTTNWSPKLIFYNYKAKLLNFKNDLSFKGSNKSSELQFNDDRSQSSLSFKDNKFNAMNSVSIRNKVEQKRERKAARTLAIITGCFIICWLPFGINNVAHAFCNTEPCGSALFDSLCLWLGYVNSGLNPVIYTVFSPDFRTAFRKILLGHYHTRRCLKC
>mk4.001569.04.01
MQKFPISSSISLSLMVRICLSFLMNLIILVTLFGNTLVVVSVIKFRRLRSQMCFRFLCSLAISDICVAVFVMFVSMIYFLVQLWPFGWVFCYFWMSCDVMCCTASILHLCAVAIDRYISIAHGLRYATLMTGRRALTIIVAIWLLSVLISFVPIYSNWFGPLNWNGTFHGSCDLDVNHVYALISSLTSFYIPFLALSVIYFEIYRIASFQAKQIRHQQSRSESKKSKNDRKAIKTVGLIVGLFSLCWFPFFIMYVVRGFCKTCFIDNNWILFITWIGYVNSSFNPILYCFTQREFRNIANEDCRQAMMIALQKVCLQSIQNLIQSKDNRQQRPFDNHD
>mk4.029325.00.01
MINSTFNPSLENWEIVLGSISAILIIFITIVGNILVILSVIYHRPLRKVQNFLIISLAAADLSVASLVMPFALINYILGRWIFGSVLCDFWLTSDVFCCTASILNLCAIALDRYWAINYPLDYVNKRTIRTILSVICGAYILSGLISIPPLLGWKEEMKNLYVCSLSDNRIYVLFSAFGSFIIPTVVIFFVYIRIYFAIRKRLRDKIKFINQNDRLLMKKETVKNKRKDSKENSSLENETCKITPTCSNKVNNENTNFSSVNNSDKLNQFWNERQKISLSKERKSARTMGIIMGVFVICWSPFFLMYVIVPFCSASVCQNRNQRVEVFLVWLGYVPKLYEIFTIRLFSNQITGEIVTYQLRFHRIY
>mk4.012659.00.01
MFLSFGTIFGNSLVIIAVASNSNLRTCTNYFIVSLACADLLMGLVVMPFAMLNELGQEVWIFGQIWCDMWHAFDVLSTTASILNLCMIAIERYKVTTSPLLAGRHLTNKNCIIMIFLVWFCSACISFPAIIWWRQSSDTYDSVCSCKFPTDPFYISISSIVSFYAPLVLMLVLYWKIYRTAKQMIICLQKGERVIEDGDKALNNPPVRLRIHKGGFRALQKPNLYQNSKNKSKWFSWKTKPMGISEPLSCVADLCSGPVTSSASIAFKLRHFTLGKKLIKFNTEQKAARTLGFVMGTFILCWLPFFICNILNSLDNQNKLFRTGSIGDHILPLVTWLGYLNSCMNPIIYAHSMRHFRMAFIRLLCPIYYRRMIQREINSSSFQARLL
>mk4.009070.00.01
MSVSSGFLNGTTTASTIILSKVNHTLLFPLPVTAILGFLAGVVSLATVAGNLLVITSFFVERALRNPTNYFIASLAVTDLLIGIFSMNFYTIYLLLNYWPLGEMFCDLWLSLDYTACLTSQYTVFFITVDRFCSVHIPAKYRNWRTDNKVLIMVAATWIIPSSIFFTCILGWPFFTGKRGCPQNECWAGFQTDVFFNTILTIGYFWLTLIVMCSLYGGIYHVALNLQRKSDAKRRKMTSLVSMAGQTMSRIGVGMTNDENEDEIFDHRKPTNNMVLDEMTPGDDNPKKSKGFHWHGNKVDQSGSHQKLKQKKHSEKQDDRSSSPTFPSDSDIVSIDNLQQGPKTTDTVLLTCQDLIITKKIQSPVILDDSPSPSETSPFNFFQYGNMSTVTTTSSSRFYRQMKNNYIGAVSAYSNDSDYQTASGFSTEYVSEWRHNNSYHHSNNRHSSDQGINKSNTTATGLQYIDSNSLQNSRSKLILNISPANGFCPSTENNSPVWIKRKVDLQVSDDEKDTSVENNNGHEQDPMGTENFVQRNSTKAEGVKSSHIQFCEIPNQTFQRHDIKTLNKTKRQSSYRRRINLRAFFLRVRDIIQQIIYRITHRTRAKPCREPKEIFERGRTENRARKALRTITLILGAFVICWTPFHILVLLKGYYPDLVNVHFFNLSYWLCYANSPINPFCYALANAQFKKAFLRLLRGDFHRT
>mk4.000354.16.01
MFVFIHVLIIALLLITDIIIFCGNSLILIAVLTTRHLQTVTNFYVVSLAIADLLVSGTVLPLTIAKELHGKWVLGKHVCQFWVSMDILLCTASILNLCCISIDRYMAITKPLVYATKRSYKLAGCMILIAWILSVIISVPPVIGWSDHNFTNTTCEISIHLGFRIYSSLGSFFIPLILMIFVYLRIFAIANYRKILLNSHQSSRNIKSNKNSSNSLSYKSLDFQTSNPSSQQRRQALDLESNPKHAQALKLNSYLCQRPIHRSCALQNLIYKSGNLQNFTNLSTGCAVLSSGLSQSQKGKETAAFLREHKTAKVIAMVIGCFVVCWLPFFTIYVLESLCSQRILCPYPIGSLLSLIKINSEICFSNFERKIDARVETKKKATLEVANINNLRNGTSLMYDTPTSLSTNHNKDQ
>mk4.005766.00.01
MHSTISRNISLSIDIGYSKNVVIILASTCTSIGTVFGNGLIITAFIMEKKIRIPSNYFIASLAITDILIGLFSMNLFSIYVVLGYWPLGYILCNIWLSFDYTVCLTSQYTVLLITVDRYCSVKIPAKYRIWRTEKKVYLLIVLAWIIPACLFITIIIIWNCRSQSPSVDSQQCFAEFTLYPIFNTVFTIAYFWITLIIMCVLYIGIYRVARRLHQNSDTKRKRLTSLMATAGQTMSKIGVGLSLANLDVNVQFKNFLKDNPFNETTTERNLLNDNCLYPDSSRNNYSISSRVSPSEETNSLMINNIFPKSHSETLFTDSLRFSPKSNKDKCLNLFEDIQYIDEDSSGDSKTNYEFNISNFYTNRYNLPSINISQSEVHGKFHLENNREIKYKSWDNTVSKSALKAMRFLKSVHNMSKRIDIRNHSKAKKSLKTISFILGAFIICWTPYHVLILIKGFCDNPPKSCINDVLYNASYWLCYINSPINPFCYALSNSQFKKTLLKLIKGDFSRS
>mk4.005562.01.01
MGIIVIFAASFGNGLVIISVWKYPRLRRQITNHFVFSLAFADFLVAILVMPFNLIQTVNNGRWLFGPVLCNIFNSNDVFFSTASLIHIGCIGLDRYIAIIKPFKYEIILTNSRVAIILTVSWITSLLISHIPIHSGIYTTEENLVLLKFCRLVCHFKVNMIYAIVSSTISFWIPSSIMCVVYLKIFKEAKNQEKKIILATPYPKENRNSLTLDMNIQSQNFIKKSQSVSSNMSKRNFKREHKAAKTLGIIMGCFIACWLPFFIWYTVSNVCQSSCSFPEIIGDIVFWIGYVNSTLNPIIYAFYNREFRKAFKQVLKYQNKDIIT
>mk4.005939.01.01
MNFSEAYLVQIFGRNISRQELCQSISIKWNLTFLQLPEQCRPVSYDKVPLIVISTVLTLLSVGTCIDNCLMISAVALVKKLRTPCNMLILNLAVTDLLVGTLVIPFASIYQIKGYWIFDEIVCDIFILFDVLLCTSSILNLCAISVDRYLVITQPFKYAVKRTRKRMLCMILLVWTASGLISIPPLFGWRQKRHPYTCDYSEDLGYQIYATFIAFYLPLVVMLVLYGRIFRLAKAMVAAEIKNKINTDCSESITTSVSRRGSFTDDGEDTTTKGTLQVVGDFFKPISRRLSFRINTDNSNTIYNPVYDEMGLSPKKNVFFNRRSSDVSKTSLGNVNNKRRQVNPMDVPIIQIDYTGIKDENQNSEYLQNKPMQNFHKPQKASVEAKAVRTLGIIMGCFTICWLPFFLMQVSNIYSCGKSY
>mk4.000526.00.01
MNFVKLSHIYPNASKHQLCKIAYRKWNISLLQLPESCFLVLSYETIIIVSIILSFLIIATFICNLLILLSFCLVNKLRAHSNLLIVNLALTDLLVSVFVLPLAAVYQVKGFWVFSDTMCVVFIMFDMLLCTGSIINICVIAVDRYLTVTRPFTYNLNRNNSKMLYLASVGWIGSAIITFPSLFGWERSYQDRQCSYSKDLGYQIYATIVAFYLPLIIMFTLYCKIYKVTRSALHTRFQQSLRLHDYKSSSCNLSSRRYEKAIQNSRMRSERKAIKTLGGIMGCFTICWLPFFVMQ
>mk4.021095.01.01
MFYIIEKLSNNDQYYFTSVNLTNRTGSAYTKGLSLPEIIIYSILGGIVVIITVVGNLLVLTSFIVERQLRSISNYFLLSLAVADLMIGLVSMPLYTGYLVVGEWPLPYYICDLWLSIDYTMSNASVANLLIISIDRYCSVTRPLTYRIKRTSKKVSIWIGIAWIISALLWTPLIYLWPIIDGKRHVKPKECYIQFIQSSYLLTLLTASLAYFIPVTIISILYFRIYRETNLRQKVLKKMHGLPIKTSYQSSNGSRCSNNHKNHSRENPFQNLIKKINSLRSSSSNGKNNISANSFKSHPFRPNSATGLSTQTSIYQEGESSKFEYGRSIYSELSASNHRLRYSKSQSLDSNSSLPEPIFTNRNDTSKTVYKCSIGNINIPEEVKIRPNRIDSPIRHLSLKSQRKSCDAESLNHLVIVNPNAKEFPNQPSTSNAMVMLSHYSGSQKSENKAAKTLSAILLAFFITWTPYNIFTVINAFYTVETQPIGTTVYNL
>mk4.000883.05.01
MSNQSVNSGNPDHNNGTFCNTLTYSMSWSVIAMTLSVAVSVITIAGNILVITAFALEKKLRVIGNYFIVSLAATDLLIGLFSMNLFTVYLLLGCWPLGQFLCDLWLSVDYTACLTSQCTVLSITVDRYCSVKIPNIYRSWRTGSKVIIMVAIAWLVPSILFFTAILGWPLFTIRKRLIHECFADFTSQPVFNTLLTVGYFWVPLFIMLFLYYGIYNVACNLQKKSDERHKKMTTLMAMAGQTMSRIGVGVNWNNNESENHPRKDSGDYLQTEKHPTCSSNAHKALPNDLDFKMKSNTSETKLYSSPDSGKCIEFMDNEEIKLHQLDREENQAESSSQNTESQTHEGNKFPDKSPTTYITDSESGAGPVNQSISAAFSSSLMGVLKKPYYNKFVKRSKRNKTISRSENRARKAFRTISLILGAFLACWTPYHVLVMIKGFCYNRSEICVNDHLYNISYWLCYMNSPINPFCYALANIQFKRTFI
>mk4.004728.01.01
MFMSELNHTYSNVENSIDSIIVSSILFVLIILSSICGNVLVCAAICTDSNLRQLSNSLYVSLAVADLLVSSLVMTFATLDWIMGKWVFGLVFCNLFLSMDIMCSTASILNILATAIDRFVHVHTPFHYSRIFNKYFVGGFIGCIWIISAIMSFMPIHLGWHLSNLTVDLNSTKCMLQLNPSYAIISSVISFYLPCIIMVALYVKLYRFARMHTVKTNKTNDNSTTTAGCHRLIYKKIKTDQKAAVTLGVIMGTFLICWLPFFIINCVKSICQECISVSAITVFRPRFGTALKLYRDKRRIIHQLTIRKVDTGDNEINITDVTINDGNISENEILMMAVTVEIMKIDTKTIQR
>mk4.014774.01.01
MNNETNPDPFMALPFYQILIYSLIATILSLATACGNLLVLISFCIEGQLRTISNYYLLSLAVSDFLIGIISMPLYSTFLIMQFWPFNSTTCDLWLSLDYTVSNASSANLVLISYDRYKTLTCPLTYRCKRSPRKTIIIILLTWIICALLWTPLIYIWPIIDGKRTVPQGKCYVQFMESSTLLTLLTCAIGYLIPLFIIIVFAIQIYRVTRHRNKNLQTLGYATPVYGGAALKYNHRDNYKNMDSSTDTEISNRNPKEKCIKKVHKFQPNSLILTPQNLNYSSVTSSNSTIPNCQGNLMSHGLRQSVRKKPSSSKAAKTLAAIIIAFFVTWFPYNLFTLINLYSRSKSNPTIGTLLYGFGKD
>mk4.004661.00.01
MWKSSSQVFDFDVEEMINSSLKSNRSFNFERYSVLSQISLAALLSVICVGTIVGNLLIIIAVFLVRKLHTPSNCLVFSLACSDFLVAVAVIPFAIITQIKGYWLFSEFTCDFFIFLDILLCTASILNLCCISIDRYFTILQPLSQYGTNFRPVFLMICIIWILSGLISIPPVTGWKEPFHLGHCTYSESLWYQTYATLGAFYIPLVVMLILYSRIYQVAKKIAKNNNVNQTFMGMKFTKNGPRDLILKQFSLIASPLNAIPL
>mk4.010946.00.01
LELCDIWIFTDVLTCTASIFHLVVIAIDRYLSITKLTYNRNRSTVSTTAMITSSWIAAALVSIPSRFYLQRNNTVERITVNYNGTCLINEGNSYTILANFLSFCFPLILMGIVYFKIFIFIKKQTKNRKAIKNSVIGSDALSTTFASDICYSKSTASPFPQSEIWSSIYDDSKIIIDENSFESTVTESLEKTKWVNEECSNFQYADEEDENQSKSNNNLSENVTNKYLYCLDKSSTESFPMSSLYLNPLTMKTYSDIYTTSNLAKTETMSTIEGEIFPLKYQNKDILKSPNSNKSIIKPSTSNSRKLKSPTLSWSPKLTFFPYRQSKPSIKNGFNFVEANYSLLSSISSPLKNHNHSNNEHFQTQISDSLNDNSFASLAVRVKRINQKREYKVVRTLFIITGLFIICWLPFAINNLLRAYVISDPSEINRIMDSIFLWFGYVNSGLNPIIYTIFSTEFQVAFKKILFGSNTSG
>mk4.004462.02.01
MANVSNITNHSKYAFANEVVLGIVFCVLILGTAFGNGLVILSVILAKRLQTPNNILIVNLAVSDMLVALLVLPLATIYQLKGYWMFNEIVCDFFICCDVLLCTASILNLCAISIDRYLVITKPFQYIAKRNNRLMVTMVGLSWLVSALISIPPLFGWKQKYEIGQCIYSDCLGYQIYATFGAFYIPSIIMIVLYGRIYQIAKNSAAMDSQLKSIRGSISKDPMTIHS
>mk4.008619.00.01
MNQTLNLGLVDSPMSLFETSIILFFSIILSIVTIGGNLLVLCSFYLEPGLRVSSNYFIASLAVTDLLIGLFSMNLYTVYIVLKSWPLSQLMCDLWLSMDYTACLTSQYTVFLITVDRFCSIKMPMRYNKWRSDRVIFFMIFLTWSIPSIVFYSIIMSWPYVVGRQRATNECYAEFSIKPVFITILTVCYFWLTLIVMIGLYIGIYQVALTLQRRSDARKAKVNKYFLLSLTNRQTNQLIKNAKEIGSDSNKDDEIDTSSYKTNDYDSESLRHSHSSCFILYSGQLPNIESPLLCEDNPKHSRSDSPVYQCNKFLSRTISFQTQINYRSDEIHHHCHCNIHHNNSTLFCFHHKNCTEIPGYQFIDVENLKSSFNMNLTDLENSGKTLKLCSSPIWKQQHPVESNCAKDTKYLPNESDDKATSFTLKSPLQKVAKKFYGALQKTKGVQSTITQNRNRAKKALKTISFILGAFIICWTPFHVVILIKAACDDHSLNRSCMNEHIYRLAYWLCYINSPINPFCYALANTQIKEAFFRILSCKKNQR
>mk4.007388.02.01
MSWSLDSLEFLDKLRDFLRFHVQEIIHLQHGIRRIIQSFINNCTLYLQLASNSNINALQVPFYCVKFSFDFEMFLIVIFTVFVVGTAGGNLLVIMSVAIVKKLQTPSNFLIVNLACSDFLVSILVLPGAIHQTINRSRWPFSEILCDVFISFDVILCTSSILNLCAISIDRYLVITRPLQYAVNRTPARISLMIAISWIASALISIPPLFGWKETFIPGQCSYSENLLYQIYATFGAFYIPLLVMLILYGRIFKLARVLAQNDAKMKIGISPNSSDREHQPNLRIVDSHLCSTPNGQMNLSLYSGSLSPHKISLIIEVGQKSNRRPKQKLLRLLASSWA
>mk4.011006.00.01
MEKYNLTEILQKIKSMQMIDFEVIIDFFGSKNESTHSACASSVRTWNMTGLYNLPPQCWPERYHPVTLIVLYVMLSILFLGTVIGNSLMIFAFFLVRRLRTPCNMLIINLAVTDLMVGTLVIPMASIYQIKGYWIFNDYICSGFILFDVLLCTSSILNLCAISVDRYFIITQPFRYATHRTTKRMLLMIFIVWAASALISVPPLFGWSNPKSKYYCDYSENLGYQIYATFIAFYLPLIVMLVLYGRIFRLANYIYVQEKMGGKETKQPKRNSNFRNNFNDNNNNNSIIDKSKFEKKLNNEESNKHLNVPDIKINFAESDEELHHNSKTKFSSGKRNNEAKAIKTLGVL
>mk4.001585.00.01
MQNIVLNCSNYTNYVRINNLSRLVVPFECEKYPVGMEVFLGMIFVVIVVGAIGGNFLVILAIFLVKKLQTPSNWLILSLAFSDFFVSVLVMPVAVYNQLMRFRWPFSELFCDFFIICDVLLCTSSILNLCAISIDRYLVITRPMQYVVRRTPLLIGGFIAGAWIISGLISIPPVIVWKEPFRPGTCQLTENLGYQIYATLGAFYIPLIIMLVLYYRIFKLARNMAQEDAKRKLGTGQMTDEEQTSLPNQSGRTNSAEEDRKLLRFDPTQRPSEGNQGNGFDVEKTGTGPKTNPRKKKQSNNESKAITTLG
>mk4.014771.00.01
MILLILFQISVGIIILVSIGGNVLVCIAVCQDKKLRKPSNSLYVSLAIADLLLSIFVMPFAAVNELNFNWMFSYYYCKTFLSLDVMCCTASILNICAIAFDRYYHVRDPFHYVEKMTKWAFISMLIFIWLCSGIISFLPINLNWHAVTNYQSSVSPDNNATMLFECTLHLNITYAIVSSTISYFIPCICLLFLYFKLYREATRHAQVIHSQNKYNVSSCISSDYETFVSNSSPGPNKVSKKWNNSDHKAAITLGIITGTFLFCWTPFFIINVTGTFCQCISSNVIII
>mk4.013827.00.01
MNVNLTYIYTIHPNLTLIQVCKMAKRYWNISTNLLPTDCFVKYSFFNRIIISLILSILTIGTSLGNFFIILSVFLVRKLRTPCNLLVVNLATTDFLVSILVLPLAGVYQVKGFWIFNDTFCSAFIVFDVLLCTASILNLCAISIDRYLIILKPMEYAVRRNKKRMILMISITWMAAALISIPPLFGWEKEKTRNTCAYSNDLGYQIYATTIAFYLPLTIMLILYGRIFVLARKTALSENKRFEMPHITNLNEAASILLYDHKIKFSRTSSTKQLIYKRFQSNKMKKISENKATITLG
>mk4.010158.01.01
MNRSTVTNYELLLSNFSSQLGFEICKFYYELLNNNSIGFFEIPQICRKYTPTQEVFIGLILSILTFSTLVGNILIIIAVTLVKKLQTPSNLLIVNLATSDLLVSGIVLPFAIIFQLKGFWPFSEFLCDTFILSDVLLCTCSILSLCIISIDRYFAITRPLQYASKRTTGRISIMIVSVWVLAGLISVPPFIGWKEKFVKNECKYSDSLSYQIYATFGAFYVPLFIMLFLYGKILLLAKRIANLDLKQRSQKTSRRNSTVVFSNHNTTENRKPSLQQTMNCSFIQHDHRESNDKSEEMAFSKRYTITKLYNRTSMNLYKKSKLSSE
>mk4.017426.00.01
TINHQWCLIWYSLDVFFTASTIIHLCTISIDRYNALKNPLKIHGQKRYRSLVVQLVCAWIIPFSIACPLFLFALELDKTREHSSFKGCGPQNAYFILIATIVTFFIPLIIMTVTYVLTVKILYVQRKEAEANLYSNAVASLVFKPKLSSSLAKFTRTPSTKVMSEKKLNGKNENSSAMHRRSISTSCLVNSLDSEFKETENHNHFEMTPLLAKTTRNNFVENTSMNLCGSDNLKPPLQEDQYKQTLPQRQVSFREQQKTKNHYWKSNTVCTVLENPLALLSHQRSFKMSNKTKTDEYSAFYTKKKETEKQLKQINRSRKAVQTLGILFLLFVICYLPFFVAYLVDFFFKICSVSSTAEKMLTFLEWMGYSGSMFNPIVYHFFNPIFRHTYQRLMKCQCYRVFIRHASSSQR
>mk4.011321.00.01
MNLADIANNWPNEVCLAWFSLDVFFTATTIIHLCTISLDRYFALNNPLKYRRDKHQSSRLYLKIFASWIIPFSIACPLFILAIYLDRTNGSYKGCGPQSALFILTAVIVTFVIPLIIMIITYILTVHTIIVQTRRFDEMMINNPIKSPALSKFEFFSHSKTKRNMCVQNGSCDTSLEGSNSSYHYSEKYELKPMINMNGKPYKSSKERKCFPQSTFSLVKMNSDENYELDSKKTLKLQNIFHSYDEENYIKTLDTLYRPRSSIDFNTQHLCSSYYSIEKDQRFSDQNIPKQHFLSNIMYLKVDNTRPQLARTISYDETRALDRPEMLHLPTEQTNHFTDESEKNQVSAETLTVTIEQNHTLVSQDSLSLNYRPLNASTPFLKNKSASIEKSPIKCFPKYPLKLTDRMKFNNVPLLSMTSKQSQRFQNHTKRNIRKSRKAVQVLGTLFGLFLLCYLPFFLVYIFDFFCPSCNRSLKDVIRHLEWVGYSASMLNPVVYHIFNPIFKMTFRRLLHGNCQKSRNNPHNLSSFV
>mk4.001587.06.01
MNNNSHSQINCSSLAEDSNNATWMCWRYNSTIEHLLIVLFTLLIFGTLGGNCLVISAIILVKKLQIPSNFLILSLAASDTLVAFFLPLVAFIQLRGGHWPFSETFCDIFICLDVLLCSSSILNLCAISIDRYLIITKPLQYGSRRTLKQMFLMILLVWFLSGLISIPPVIGWKEGFIPGKCIYSENLGYQIYATCGAFYIPLIIMLVLYGRIFKLTQSMVKKDAKLHKRASRYASDVLKMPDLNDDSVIKAAMIGWTRKN
>mk4.017583.00.01
DLTNGWPHQLCLAWYSLDVFFTATTIIHLCTISIDRYVALNNPLRFHQTKRKYSLFIKISISWLIPFGIACPLFLSSLKIETMNQEESSFKGCGPNNAIFIMTAVIVTFILPLLIMMISYILTVKTIRKQTKNLDSFSTNGHRKSRFSQSEIYKKSMPSTSLTTSILNVNSKVCDDLNHSLNQEKLSLLSISTNFSRRSLMSCNNFPTTPSKIQENIDGDKETYFDFRSKFSRLSRQMSIPFRKNTLRLHRNSSVNSERLRLCANVLLNSRLSVNSRRIATSDLSLRYIQKSRKAVQVLGIVFGLFVCCYMPFFVIYLTDFFCVSCKSITSWMISYSEWIGYSASMMNPVVYHIFNPTFRRTFNRLIRCRCYKVSNFQRSGSFLS
>mk4.007921.00.01
MKSENFTKYIAKFSDCFHQIQVENIFISTVVGICLFSVIFLTISGNIMVLIASKKNKNLVPSTVYLIANLAVADLLLGICVLPFSAAKTLFKLWIFGSALCNFWTAMDVFCCTASISSLCIISIDRYIGITRPLKRNIIITKRRIIYAIILIWFISFVVSLAPFTMTDFRNLTNLSVIENLANCNCEVNSAWGYVIFSTLVSFYVPCIIIIILYHSIYLAASKQSRQLKQGFILSNQGSEVVKMNVHYKSFIDRNKVITQSNHSSSSNSEFFDCLNVI
>mk4.002634.00.01
MESIPEWALYIFSIIPSMITLWTVIGNLIIIITISHNRFLRTTANLLIGNLALSDMLLAATVLPLAIVNDFCGHWPFGVHICNIWLNTDVLYCTASVWSLVMIACDRYTATKFPIWYRSSSHVRRTKPYIIVVWSLSSIICIPQIIGWTGSGFKNPVIKFFSNLQYDNSSHQYQCQLFNEPYYVIYSAMGSFILPLIIMSGVYIRIFTIINQKKNLFSKSDTQNTDDNCSSYNQPTATLLKPKFISSMKTHTETDENSSDPDCSVQTHTSELKAIASSISKKKSKQGLRCIS
>mk4.009505.02.01
MRNIILIYSLVAILISLTVMTICGNVILICGLLQNRKQRRQYSNLFVINLAVSDAILAMLVMSTDTDSVIRDHWNLNVAWCNVNCAVNYQCIIVSMVTFAFIGLDRYVAVSDPLHYKQRISRRKILLQIFSSWIIGFAFSSVPIYKNWIDFDYWELGCAIDWFHDDLDIVIYVILAFIFCFMFPLSVMMFSYIRVAIEIQRTIRVKSSVQRKTNKTHAEIRLQARNKKLVIINLLLLTIFIVTLTPYCVTKMIKAGTGNVDYLPGP
>mk4.012183.00.01
MKSIQEISSRLLHSTDDNRKRERSILLGFAMAIIEIVLISKCKKTNKYYKIVTGGFWEYTELLCDIFIMLDVMFSTASIMNLAAISIDRYFAVTQPLKYSRHNNFTRVYITIAITWVLSFFIALPIACGLNNTTKRHTNECRFNNSNFIILSSLGSFYIPAVILLILYYRIFKVIQIRGKRNSEFNKGRIIHNNNSISNNNHYSNSNNNNTSIYSMTKNETDLEKENHSNIKISFKNSLIKDKFFHYKDSPTEFRKTLSSYPSSSSTNTSDIIINTIAFGAAHLMISPIILPKLENRSKTIIKIQESDKETIYIPEELNSDCDSSTALSNEEGFVPEFTEKINKEKLRQYLELTKNCHPNQGIFDNRLGMKKFRIYQKYRIKLIKKGIPIEQVHNLAIKRVKSKKSAFYSISSFRGSGLKFNSSIRQKFNRKTFTKSLRMISFKSIRKRKQTEKSSAKREKKATKTLVIVLVVHGTIPIVSVILLKPVLPIRQNRWSPSALSKEGRQNE
>mk4.002521.02.01
VNSGHWEFNGIYCDIFMMLDVMFCTSSILNLAAISIDRYIAVSRPLSYSNNQKFERVYATIGITWLLSFIIALPIACGLNNIKNRRDGDCKFNNPSFIIISSMVSFYIPSVIVLILYYRIFLIIRKQAQAKIKRQCGKIFENIPTNKPNPSPSIYDTSNMSLKYDQKTTNPRLSDENQDLNSKFHYIECNILCNPLAVNHDNDTGGKSVEVTKSKHEQNQENFALLNETIHTKKSNKLYFKRFCKYFPRKTKIKDVANHEGDSDDEQESNKTSNLRLTLQLSTFHTANLIKSTLMLPMRNRKKDQSEKYLASREKKAIKTLVIVLGMTFLFESVF
>mk4.017782.00.01
MVNCSNCGLGKNSTNSPFPPAVSWTLGFLSAVVSVSTIMGNLLVIVSFFFERALRTSTNYFIASLAVTDLLIGVFSMNFYTVYLLLSYWPLGELFCDLWLSLDYTACLTSQYTVFFITVDRFCSVKIPAKYRNWRTESKVRLMVAITWIVPFAVFFTTIMGWPYFNNQGRIREPDQCYAEFAKEPIFNTILTIAYFWITLMVMVILYAGIYKVALNLQAKSDHKKKRISELIPSSSKRMTETSESGIRTSNASQSLSNSIKQSSYHLGVIQMLDNTSS
>mk4.000130.16.01
MRIVQRMEINISFVLIALGLIVFNLFVIFGNIFVIFGVATIWKLKRSVTTNFIISLAISDLLLGAFVLPFSSTTELLKQTWIFGYKICHLWLAVDVLLSTASIYNLVIIGLDRYLAICWPFKYPVLMNNSKAKFLVGFVWIFSFIICSPTIQLIFSDSTSISYDNSLFPSKIHEKYIRINSSMCSIKNSNKYYKVYSAFGSFYIPLVILIFFYTRIFTKVNENFRNIHKGTIKIDQSSIENCMRIHKGIVLNQKPKRATNRFPDNHNNDKHEMLKRKISSPVVKVTTDECSTPARTSTTDNQPLLK
>mk4.000992.05.01
MILKNSSFCFNEDYFLSFSFISLCVCLVFINLIVIVGNILVIILVKSFWRLRNSIANIFIINLAASDLFLGVFVLPLSLINELLKKHWIFGNELCGSWLAIDVCLSTASILNLVIVGLDRFIAICHSIRYTSLMSHGRARILVSLVWISAFIICAPTIFTVISSDSVNVITNQSNFVHILYYNYKYCYQIINYSCSIENSNQIYKIYSALGSFFIPLIILIYFYSRIFATVKENAKKFRTGALSTDKKGQPAMRIHLGSGNRKNSKIFEKLPLSNSHDKWRYAFLQDRPVETNVMPVSALGSNLALSIETI
>mk4.000076.05.01
MDNKLNATFFSLKLETKIFLSILSTLVSICTILGNVLVIFSFFVESKLRTSSNYLIASLAVTDLIIGLLSMNIYTTYLLLEIWPFGNFVCDLWLSLDYSVCLVSQYTVFTITMDRYFSVRIPAFYHNWRRERKMLIIIFVIWLIPVLIFFTLIMAWSKISGLKSNRKEGECFAEFASSPLFNILFTITYFWITLIVMIGIYIAIYSIAVKLENKSEKKQQKISKFIESIQVHSDGNSMANEEKNEFMNKET
>mk4.019924.01.01
INNGKWNYGITFCDIFIVSDVTFCTASIFNLASISIDRYYAVTQPLKYSRHSHRRIYITILLSWLISFVTALPMACGINHRLVLSHNSSNISDISECSFQNADFAIYSSIISFYIPAIITLVLYYRIFKVIIYRNKIKNTKQTNNYPEIHICDSLTMENDENIPLEVIENRNLTDVGYKNLENSPDTVIKNKFCEQSDVQFMRSFPRSSINSNSIMANPAITRDGSDFQSMVDFRRHLKQRIHSAKEIQLNKSAKYLRPLKVKFIHFKIHKNSQNSKKTRSNREKRATKTLAIVIVYWVSTFLKKIMPVTVNFEEYFMLLDTFLRPKLVELDVRNNVGFPQDGATVHTSRLWKLS
>mk4.000518.03.01
MRTTAERVIISGVMLILVVASIIGNVAVIVKLITLGKDFRRNHLIFIFNYAIIEFLLASFVMGVNAAYVISNQWILGNFICSLSCSVNYFCIISSTVTFSLLIIDRYMAICHSLRYNTFVTKSKIQLQILFIWIIGILFSTVPVHQKAIITSYYELGCAVDWLAASSFIIVFVTFTFVLFFAIPLFVIMYCYYRIISKIKEISQTFQSPNVIPSNTISERISSDQKVIRSHEILLFAIVMSIGPYWISKILKMSQDQEF
>mk4.007868.03.01
MNQTLNLGLVDSPMSLFETSIILFFSIILSIVTIGGNLLVLCSFYLEPGLRVSSNYFIASLAVTDLLIGLFSMNLYTVYIVLKSWPLSQLMCDLWLSMDYTACLTSQYTVFLITVDRFCSIKMPMRYNKWRSDRVIFFMIFLTWSIPSIVFYSIIMSWPYVVGRQRATNECYAEFSIKPVFITILTVCYFWLTLIVMIGLYIGIYQVALTLQRRSDARKAKVNKYFLLSLTNRQTNHLIKNAKEIGSDSIRMMNLIQVHTNNDYDSE
>mk4.000341.05.01
MIDSKVNISNLYESNIYVNINLVKSIVIFLISIFGIIPNVIVLYVIFKVSKLQTKQGFIMIKMCIAGLGKSLLFITFNFRYALLNSSPQTFYELHAGGVMFYSLNFITLTSIISLTLDKLLAVEKPIWYSQKWTKSKCLIFIIFMLILSIVTSLIPSIINNEACHYEFYHDSVAIVIHFNSYLYKLSFIVIFIGSLLILICIYGRLLFIAHSKNKLNFQNNYTVHYNSQNLSKVPQLRRQISRSRGAFTIYITVCVFICLWLPFFIFHIALSPEKNFFSKLELDFYKIKFGTHLNFIIFWFSMIQCGLNAIVYCVTYLPFRQHLSRTYTSFRLSHVVGMNQRRSYRSPSDLNK
>mk4.020400.00.01
MLNNSTIISSPQKLNVTEIIIYSFLSFIVIFITIAGNILVIVGFCYKKSLRFLSNYFLISLAVSDLFIGVISMPLYTTFLILDKWPFSNTICNIWLTVDYTVSNASVANLFIISLDRYLSSFASDINEIDCHRKIHKPSIISNRSDSYSVIVVNNCVHRKRIHKPDKKAAKILSAILLVFIITWTPYNVFTIINAFYPPMKKPIGKTLYNI
>mk4.013819.05.01
IELCDFWVCFDVLCCSASILHLVAIAFDRYWAVTNIDYIRMRTAKRIIIMIIIVWFLSIIISIPSRFYSSRTWENVYKSVVIDGLCNINDEYFYTIFSTVGAFYMPMFLLIGIYLKIYQTARARIRKHGFHKSKSKFNNSFFNSIKKFPFRWPKKVKFIPVKREMNSTHRYQCSSNFSQTNNYLQMKIDMQSYEISSYYGKNMSKNQVNSYDLDSVNQSSCDPQSSSSSHKYCNSSCEHINMNNQYPNVDSNMLSNSIFKQYQCKHEKDKLHFSILQSPVVLEAEFVTDPAQCLENYDEKIIWNWKET
>mk4.036740.00.01
MEFLNGTLNAQSPKNDSLSIPIIFLIVVSSSVASLATIGGNVLFLIAFLLKKSIKTPSNYFIISLASTDLLIGLISMNLFTIYLIIGNWPLSQLLCDLWLSLDYTACLTSQYTVLFITVDRFCSVKIPATYRLWRTKNKVIIMVLISWLVPSSIFFTCILGWPYFNNGRQRGATECYAEFTSNTVFNTVLTIVYFWITLIVMCVLYADNK
>mk4.005650.02.01
MNYTENNNQTNEISSFNQIIIDILSGTILIGIEGTIFIGNSMVILAVMTTKRLQTVTNLYVISLAFSDVFVSIFVLPLAIVTQIMKHWPLTPLACKLWLSSDICLCTSSILNLCCISIDRYMAITQPLKYATRRSKKLARCMILAVWILALSVTIPGIFGWSKHISSTGYCFITFHR
>mk4.001587.05.01
MNNNSHSQINCSSLAEDSNNATWMCWRYNSTIEHLLIVLFTLLIFGTLGGNCLVISAIILVKKLQIPSNFLILSLAASDTLVAFFLPLVAFIQLRGGHWPFSETFCDIFICLDVLLCSSSILNLCAISIDRYLIITKPLQYGSRRTLKQMFLMILLVWFLSGLISIPPNV
>mk4.012270.00.01
IELCDFWVCFDVLCCSASILHLVAIAFDRYWAVTNIDYIRMRTAKRIIIMIIIVWFLSIIISIPSRFYSSRTWENVYKSVVIDGLCDINDEYFYTIFSTVGAFYMPMFLLIGIYLKIYQTARARIRKHGFP
>mk4.012214.00.01
TFVFWKSIWFCTFWFSLDVFFTSSSIIHLCVISLDRYIVLRNPFKSHRYRKKCFKIGLTCSWILSAAVAGPIFIFAYRIQHQEKISYKGCGPNETYFIVLSTVLTFYLPLLIMTLTYSLTVISLKKQNKEMRGNYFVYKI
>mk4.011860.00.01
IAWCDFWIFTDVMSCSASIFHLVTIALDRYWTVTRIEYKHNRTMSQLIFTILSIWMISLMIAVPSRFHFHRLETQMFQEVVIKGRCLINSGYFYTLLSTVIAFYAPMIFMMIIYWKIFQIAKRQIRRKRRFNYEVTFDSKYKSICRYFHCCHRTTESEFSTTGDQYLINSSVK
>mk4.008026.01.01
YQPRIRRRVKANYSRYFIGNMCLANLLLTIIMVPFSIYITIINKLSFKNSFTQAVGFFVTLFISAMIASTIGITIERLMAVIHPLYYRRCTNTFFIILLTVIGWGLSLLISTIPFIGFIFIKEEPYTFGESFSIFFLISCSSHIFYRSYTIFFCFVSYIMPLIFIVIAYSMMYHSAMQISKNCRLRT
>SMDC4046.1 | tBLASTn
NLGLEICDLWVCFDVLCCSASILHLVAIAIDRYMAVTKPDYVRTRTAKRIYIMIAIIWLLSIMISVPTRFHLNRNYTKEMQRVVYDGKCLINDEIGFTVFSTFGAFYLPMFFIIGIYTRIYQVARARIRRQAFRKRLRSQHHVSKRSQPCTCKTGFINSKSDTHIECGNNGEKVCHNLDEKNSLNSCNNSSDSDSCCFIDKMNNSSIALNCHQDSTISYMLTDTISMSDDRKILNSNNRRLLNSDYKTIHINHLRKYILKKSKALKVNENLNSVSVIKGPTKTRLMNNISTHEHRPSRMMSQSERMEYKRQKLEQKRERKAVRTLAIITGCFIVCWQPFFIQATIVPFCGKKCQLPPLLSSFVLWLGYCNSLLNPVIYTIFSPDFRDAFHKILFGRY
>SMDC943.5 | tBLASTn
MSLCDIWIFFDVLCCTASVLHLVAIAIDRYWAVTQINFIRKKSGARKQILIMIFCVWSVSIVISIPSRFHGHRNQFLTSEDGVCRMNTNHTYIIVANIGAFFLPMLIMVAIYIRIYVFAKRQIRKELFCENCINALDSELESSGFPISSTELEEHLACANEISSDHVISCGHQDDIVARSISSREEKISLRVNANAHMCTKEPACRQSLAKNKNRLSNAMWHQLKIRSRIKIEQRRERKAARTLAIITGCFLICWLPFATQNMINLISDSPNNTNHTSYKALLIDSFILWLGYTNSCLNPIIYTVFSPDFRRSFRKILFGRYYHRGKR
>SMDC175.4 | tBLASTn
AFDRYQWPFLGLLIIPLCTIWGNALVCVSVFIEKRLQNRFNFFLVSLAISDLLCALLVMPVSAWNMVRSKFLLVSVSNELIVVPRGICLAWYSLDVFFTSTTIIHLCSISLDRYFVLNNPLKYHNTRIRSSLPLKISIAWLIPFCIACPLFIFALRLDHMAGNNRNSVPESGWLSNETISQQLDSYKGCGPHNVYFIIISTVITFVLPLCIMIVTYILTVWSIIRQTNQARQNLYPNKSSTKSRPLTQIKITDDSQSINETTNSADNDVSYSMIGVDDKYCSHSSLSLNSFDSPVKRGSFKISHKNEFTIHLNVPTTDMRRSYDFSPKQNLAIKKQSSLTDKNFQSFNNSFKMSPTRYGNQLSIRKNLSNSFRIHKQSRNSAKRTLAAMNSGKKAVQVLGILFGLFLLCYLPFFVIYLLDFFCIKCQTMTGPLVSKTEWIGYSASMLNPIVYHIFNPTFRNTFNRLMRCKCYKVRKAFSANTKSY
>SMDGB25
MQFKLNTNCGDNEIFYGIRSGIILLLLVANILLFIVLQKFRITSRNGMTLIQCKSVVGFVLNFAYFLDYFKENETFYSSNIIYPTFYCHLWHFSTIYWMFNTINIYSMILISFDRFICIALPFYYKRLTKRFTSVSLIAIFWIFASFVGAFFVLLDLRLEKESVRINNETAFYKCTIDMTLTNYIFYFCFQCSLPIISLSILNSISAYVLLINSKTKLIKFGHVKCLKRYNLFYRFSISTFISTVIYSIVLLCDFFLYIFIFLKRIKFNSYCVNFYLFFMYLLLTGVTPLVHFVLFKKVRKYIFFIILCRKCTLNSK
>SMDGB30
MKIIICEGILESIIQCQPNKLKSCAPDRDISLCKTYPYALIFCEFVIKMNSSNFNPNIYIAYLIAIQIPFITFGNFLILVAVLGFRQMRTTPNILLATLAVNDFLIGSVSAPFMIYIYTIYIPILKFYSWMWVIPNTMSILDILFILLITTERFIAIVYPFKLKIFFTKRNLICSILIIIAITVLWCAQMAIWMIWGYNLDANILYNFITVLGLYIVPLLSIVILYCVTLKQLRNYQKNCLIPNQNNISSVKSHRRISQAEQRLTISLSIVIICLVLAYVPNAIWWLMSFYYSSFEMSLFSVISNTLQVCVFLCHFMIQIIFKNYATKVK
>SMDGB83
MIYLLFFPFRYVAITMPLKYSQHRSCIRIIFTITMSWLISFAIALPMAFGLNHRINKTSINECTFNNADFIIWSSLGSFYVPTIITVTLYYKIFKVLRERANYKRQSKPQFWQDEDNIKHENINHMSNDEIKTNGNYSYKNSIDLSHRVCPNKEIFENCFTNFGIYRKFESFNSFTFITNVQNDTLKHSITRETCISMISQTSELNHSLLTLYNDIPKISKSDLSNQKETSRDFTGNSMQVNDNSLFTDMHQFRAHLKKRIKEAKRNKNHSKFQIPHFLRFKIQKLQHKRITKKVMKKSTRKERRATKTLAIVLGNEFNLFILLVKLFTLETNLDIKYLIDSLQCLLIFKTFNLNNHFFFKKKLLSKNIIRISKRQSNL
>SMDGB122
VGFEYLKMIAVNILGIAWCDFWIFTDVMSCSASIFHLVTIALDRYWTVTRIEYKHNLMPYNLTKTIEEQRHKVEVKRERKAIITVGIITCCFILCWMPFFTLTLVLPFCGAYCIVHPIISSVLLWLGYLNCLLNPFIYTIFSQEFRCAFKNILTGYYWRRCIDR
>SMDGB126
FTIFKIFFLQNEICYFNILILTRIQLFCDVFLMFDVFFCTASIMNLTAISLDRYVAVSHPLQYAKHNNSLRVHLTMVIFPISCEFLNADFIIYSSLGSFFLPTILMIWLYYRIFKVIRRQTLTLRIPEPKSTVLENNHKHPPIPKKQKKPQCKSQNIKSNNQNLHNEVVPIKVEPTLKCPISQNGILTVNHKVSSRPLKVKKKPEKNAIRREKKAIKTLAVVLGMLFNFNFIYVIYILFIPFIYNFILFY
>SMDGB129
IIFHKFGLVLNLLLCDFWVCFDVLCCSASILHLVAIAFDRYWAVTNIDYIRMRTAKRIIIMIIIVWFLSIIISIPSRFYSRILVPDRVNLHVNHNSINIKNHLNMQNFENSTISKSQLPTHGSRTDTYPKTFVTNSDFTSKKSFIEQQKQKLEHKRERKAARTLAIITGCFILCWLPFFIQALYLPFCGRQCVPNDIFSSFFLWLGYCNSLLNPIIYTIFSPEFRNAFNKILFGRYQKTKRSY
