# Supplementary material for: The repertoire of G protein-coupled receptors in the human parasite Schistosoma mansoni and the model organism Schmidtea mediterranea
Source: BMC Genomics. 2011 Dec 6;12:596. doi: 10.1186/1471-2164-12-596 (PMC3261222; doi:10.1186/1471-2164-12-596)
Supplement: Additional file 7 — Receptor protein sequences. ZIP archive containing all sequences identified, curated, classified, and used in phylogenetic analysis, grouped by family. [file 1471-2164-12-596-S7.ZIP › 4-Sequences/AS.fasta]

>ASMD002396 | mk4.002396.03.01 | GPR133-like (Adhesion)
NWIKIENNRSFHPQNCQKYIYSIFKEDKISKELVLLKMLTELNGTSDEGLELDGTTLSHFTCANMNLVLHSSTGRYATINAWINLILTPISIIGLICTIYTYLSFRILRNLSGICTTNLSICLLMNYLMFFTLSLMKESRAGSLGCRIGAVLNHFAALCVFSWSFCTAIEAHFTITKISRNSSNRNRILFTIGYGIPLGYISLCLIGYLCDSCFGNLSVQYADSGMCWLAPGLSILLGMTIPALFCFLSTLAIFTFTIHSLLSILKETSQVSSKYKQNYLIVTITVKLSVLLGLAWLFPSLNIWIGSAEFDIFCNILLASQGILVAICFLSTPKVRKLFRRKPTSFKTQSSTLKP

>ASMD002965 | mk4.002965.02.01 | GPR133-like (Adhesion)
MESQTCYLNKTTPFCKITSSCCVEYLNKSFIEVIKQDFHNYLCMMFIEENNRTISRPVINRCYYPNSANETVRSFCNEPGKHETFPELFQTAVGADYQIYFNQFCAICNEASHFKLVPAFMYCSDKEKTFLESSISPINERIKYYFTNCTRILIKKTLEGFPTFSEKISLYENYSATIGVCDERLGEVLNPISNQYQLLEYLCQISKGSHLSPNIFCESLLYQDFTCQPSKSSQFKGDLNDFQIPSFATLIDFRRPSRLFVSVLELDREKEYCEPNQTFRNSSKLFENSLDYCLIKVCKNDEEYNIISKTCEPVELIIKFVLYFDPFSLSPIFERFSLFKALCNLAFNILLPDCKPASKQLFGRDIYNFGFKFQKISKEAFQFEYFGNNTIHSILIYTKFTNLIEKFQFFHSATKNLSESLISSAKEENLITIEGIESLLNITLSVWNRSISSERDLVILQRFDSVLYPNDLKNWIEIENNRSFYPQNCQKYIYSIFKEDKISKELVLLKMHTELNGTSDEDLELDGTTLSHFTCANMNLVLHSSTGRYATINAWINLILTPISIIGLICTIYTYLSFRILRNLSGICTTNLSICLLMNYLMFFTLSLMKESRAGLLGCRIGAVLNHFAALCVFSWSFCTAIEAHFTITKISRNSSNRNRILFTIGYGIPLGYISLCLIGYLCDSCFGNLSVQYADSGMCWLAPGLSILLGMTIPALFCFLSTLAIFTFTIHSLLSILKETSQVSSKYKQNYLIVTITVKLSVLLGLAWLFPSLNIWIGSAEFDIFCNILLASQGILVAICFLSTPKVRKLFRRKPTSFKTQSSTLKP

>PSMD033258 | mk4.033258.00.01 | PARF1
MCLLLIIILLSIIRSGYNGSQSDRICHSDPQCPLYGDCCYGHQDHGKPGLLKDVLSCKPYNKLFPSAMWLINKCKNLNHPLSDFCTKKIFYPKAPLKSWIPVISNRKIIYDNLFCAKCNEEIDFTYLPVKVNCGPLEIYDYASANQAVIDNPNHCEIFPYFNRTLQRSCEGEIITNCTNTKLIQNKFVIDKCENGEKDYFVFRLQKYKNVFCCKCWNKNCFGRRKLPNIRNSPFSYLLNFNDWEKQENKETVKEKNFTQENNSSNNTNSTLDYSTGMGETVIYHISFAFTCLSLVSLFFLIILYLTHQVFKNLGGYLTICLSICLWLINFMSLLVTNTQIVKSASCKYLAIFHHFVALSTFVWMAVYALDLLQTFGTKSASINKNRGWKTFCIYFICVFAVSGCVVGISVIIEYFDKTNSTLRPQYGGPHCWFTSKFGGLIWYFIPVCLLLLWNIITCGFVFYQLFKTAKECRIINNNDLNSTLWLCMRLTAVFGVGYVLQIIAIFTQLNILISLGSMVNCLQGFMLTLCFVCTKRVRSQLRNRLLTITESISKSSTANRPS

>PSMD038514 | mk4.038514.00.01 | PARF1
MKSIHNGSQIDQICHSDPQCPLYGDCCYGHQDNGKPGLLKDVLSCKPYNKLFPSAMWVTNKCKNLNHPLSDFCTKKIFNPKNHLKSWIPVISNRKIIYDNLFCAKCNEEIYFKYLQVDIECKSIPFDINIILNKTAMKQISKFCNVLPYFDKRLQRNCSIKTKDVSNISSMIEDEDDRMGMNYIVYNCNIKNCSDIEKNMLLTKPRPFSTSFTGFSYLFNYGKWETDGGNKDESPDNNQKNFTPYTNSTFDYSTGMGETVIYHISFAFTCLSLVSLFFLIILYLTHQVFKNFGGYLTICLSICLWLINFMSLLVTNTQIVESASCKYLAIFHHFVALSTFVWMAVYALDLLQTFGTKLVNANKKRGLKSFSVYCLIGFSTSGSVVGISVITEYFDKTNSTLRPQYGGPYCWFTSKFGGLIYYFIPVCLLLLWNFIMCSFVFYQLFKTAKECRIVKKKDANSTLWLCMRLTAVFGVGYVLQIFAIFTQLEILISLGSMVNCLQGFMLTLCFVCTKRARSLLRNRLLTITESISKSSTANKPTQKSDKSHSNDQQNALELLLKK

>PSMD005966A | mk4.005966.01.01 | PARF1
MCLNGKLDIVSDGRNFYRNDHCCSCRNISCFKQIPLALDVASSAFSFSLNFAAWENEVQTKPVPQSNLTNKYFTHNVYEIIYKIFDKTTEVFTFLSMVCLFILILLYTTQSMFRNFGGYLTVCLSTCLWLSNFFNLLVFYKDFEKSFACTYIGISQQFFNLGMFVWMAVYSLDLLQTFGFRSTNIGKKKTLKSFCFYCITGFSCVAINVGSAIIVEFTLPNNSTFRPKYGGRYCWFTNIPSGLIWYFIPVCLLLLWNSVTCVIVFYRIIKTSKECRVVQKKESNSTLWLCVRLTTVFGLGYVLQIFAILSKVDILVRILVVFNSLQGCFLMICFFWAKRVRAILTSTFLSLSNNLSKSSKTEKSSRTHTTDINDDTVCPKLELKTNVHNK

>PSMD005966B | mk4.005966.02.01 | PARF1
MVFLFSITIIFFGSIIGFSDKCEKNSEYCNCDDKCTLYGDCCSGHESFNKTGSLRNILKCKLFKPSVAESIYVVDKCKNNTKHILSKLCRKEVIFSKIPVKSFIPVINENGVIFENSFCAKCNNEDLYSYLNISISCPDVNITDIYDANQAIAKSRDSCEIQPEIESNIKRICKTKLIDFCSNSFEDIGENITGKCTNGPESFEVHGEILYRNTFCCKCWKIHCRRLQVMKPTSILDMSTFSYLLNFNDWVESEDEVYKPEQNNTEFDEIIESKNLKYFVYYISFTFTCLSMISLTILIVLYITQKVFHNFGGYLTICLSICLWLINFCTLLVQSPNIVNSSFCQYLGIFQHFITICNFIWMAIYALDLLQTFGVKSFNSSKKKTWKTFCFYCLVGFSCSGLIVTLSTVLEFTLETNCTIRPNYGGTHCWFMNKLGGTVWYFIPICILLLWNFGACILVFYRIIKTSKECQLVSNDQSYSILWLCIRLTSVFGFGYIFQIIAILTHFQPLIVFGSFVNCLQGCLLACCFIWTKRVRIIFVDVLTSFTDIFSKSNENVDKYKTTNKSLKTSDNIVD

>PSMD014465A | mk4.014465.00.01 | PARF1
MEDSLNRSGYNGSQSDRICHSDPQCSLYGDCCYGHQDHGKPGLLKDVLSCKPYNKLFPSAMWLINKCKNPNHLLSDFCTKKIFYPKAPLKSWIPVISNRKIIYDNLFCAKCNEEIDFTYLPVKVNCGPLEIYDYASANQAVIDNPNHCEIFPYFNRTLQRSCEGEIITNCTNTKLIQNEFVIDKCENGENDYFVFRLQKYKNVFCCKCWNKNCFGRRKFQNIRNSPFSYLLNFNDWEKQENKETVKEKNFTQENNSSNNTNSTLDYSTGMGETVIYHISFAFTCLSLVSLFFLIILYLTHQVFKNLGGYLTICLSICLWLINFMSLLVTNTQIVKSASCKYLAIFHHFVALSTFVWMAVYALDLLQTFGTKSASINKNRGWKTFCIYFICVFAVSGCVVGISVIIEYFDKTNSTLRPQYGGPHCWFTSKFGGLIWYFIPICLLLLWNIITCGFVFYQLFKTAKECRIINNNDLNSTLWLCMRLTAVFGVGYVLQIIAIFTQLNILISLGSMVNCLQGFMLTLCFVCTKRARSLLRNRLLTITESISKSSTANRPS

>PSMD014465B | mk4.014465.03.01 | PARF1
MLSYNGSQSDRICHSDPQCPLYGDCCYGHQDHGKPGLLKDVLSCKPYNKLFPSAMWVINKCKNPNHPLSDFCTKKIFYPKAPLKSWIPVISNRKIIYDNLFCAKCNEEIDFTYLPVKVNCGPLEIYDYASANQAVIDNPNHCEIFPYFNRTLQRSCEGEIITNCTNTKLIQNKFVIDKCENGEKDYFVFRLQKYKNIFCCKCWNKNCLNRREGRVFALSQFSYLLNFNDWEKQENKETVKKKNFTQENNSSNNTNSTLDYSTGMGETVIYHISFAFTCLSLVSLFFLIILYLTHQVFKNLGGYLTICLSICLWLINFMSLLVTNTQIVKSASCKYLAIFHHFVALSTFVWMAVYALDLLQTFGTKSASINKNRGWKTFCIYFTCVFAVSGCVVGISVIIEYFDKTNSTLRPQYGGPHCWFTSKFGGLIWYFIPVCLLLLWNIITCGFVFYQLFKTAKECRIIKKKNSNSTLWLCMRLTAVFGVGYVLQIFAIFTQLEILISLGSMVNCLQGFMLTLCFVSYGTCLFSDERQNFNYH

>PSMD014465C | mk4.014465.04.01 | PARF1
YNGSQSDRICHSDPQCPLYGDCCYGHQDHGKPGLLKDVLSCKPYNKLFPSAMWLINKCKNLNHPLSDFCTKKIFYPKAPLKSWIPVISNRKIIYDNLFCAKCNEEIDFTYLPVKVNCEPLEIYDYASANQAVIDNPNHCEIFPYFNRTLQRSCEGEIITNCTNTKLIQNKFAIDKCENGEKDYFVFRLQKYKNIFCCKCWNKNCLNRREGRVFALSQFSYLLNFNDWEKQENKETVKKKNFTQENNSSNNTNSTLDYSTGMGETVIYHISFAFTCLSLVSLFFLIILYLTHQVFKNIGGYLTICLSICLWLINFMSLLVTNTQIVKSASCKYLAIFHHFVALSTFVWMAVYALDLLQTFGTKSASINKNRGWKTFCIYFICVFAVSGCVVGISVIIEYFDKTNSTLRPQYGGPHCWFTSKFGGLIWYFIPVCLLLLWNIITCGFVFYQLFKTAKECRIIKKKNSNSTLWLCMRLTAVFGVGYVLQIFAIFTQLEILISLGSMVNCLQGFMLTLCFVCTERVYSLMKDKISTITETISIY

>PSMD005966C | tBLASTn | PARF1
CSNLHRFCYCDTYCQEFGDCCTDFKVIKQINDTKNIIKCKSIITNNQEKVSMIHSCGSYQNQLQDLCSRKSFPSELRIKSFIPVISDNGLIYRNFYCAKCNEEKQFKYLPISIYCFNRTITSIFEATRLFEIIHKICKINVKIINNVPECQKNAINSCPEFGGNSSKDNCKVGPRKMATDGVFIYRNFHCCKCRNVSCIKFEIPNPSTFNMLFDSFSYSLNFNEWDESSRVKIGWEANRTNTQSKNSFDSFYFFLSFSFSLMSIISLCLIIAVYAFKSMFHNLAGYLTICLCVNSIISTVSILFFTSFFIIETIPCRYLAMVKHFINLNHFTFMSIYGFDLLLTFGVELTSLVKKNIWKRFVIYFTVGLGLSFSVVSLAVISDFTVDRNSSIRPRYGGEYCWFTNKIGGIIWYIVPVCLLLGWNFVICAVVFYRLVKTNSECQLLKTDQLNSTFWLCFRLSLIFGLAYAISILVILINVPSLVVIGSLINNLEGFILTFCLLWPKRVR

>PSMD005039 | tBLASTn | PARF1
MFFLLIIIIYLSKIGSSYTDSQIDQICHSDRQCSLYGDCCNGHQDHGKLCKFKNVLSCKPFNMLLSSAMWIINKYKNPNHPLSDLCTKKIGYPNNPLKSWIPVISNTKMIYGNLFCAKCNEENHFTFLRVSVDCGLIRVHDYASAKKAVIDNPKLCKILPYFNETLQRNCEGEIIENCTNSKLPQNLIGGCLTVCLSICLWLINFMSLLITNTQIVKSASCKYLAILHHFVALSTFVWMAVYALDLLQTFAIKLVNASRKKGLKSFCVYCIAGFGVSGFVVGLSVVTEYFDKPNFTLRLGYGGPHCWFTSKFGGLIWYFIPVCMDIVEFNIVWFGVLSTLQNCQRMQNYEKEKLEFDFVAFYETHCSIWCWLHMANFCIIYATQEFDNFRVNGKLSSWIFGDTLFCLYKMCTFSNKQDFQHLQELFQSHPA

>PSMD001641 | tBLASTn | PARF1
MLFLKFLLIFFLAKSLESQASFQVDDSRCVGSETHCYCDDQCSMFGDCCHKHQQHHEPIASCHDGYYVIDKCLYKSTDGNLKDKCERKSEISVNNLLYHVPTYGNYENVSLTFKNAFCAVCNGKNQFEFARVEKHKTSLKRKKDNTTEKSNYKYTFPKEFQRICHENVIITCDDDSEDALKLLCRNQPTFYVTENRGMVQKIYRNAYCFLCNTNSLQWSYKYRLVVPTEIKALDFNEWCLNNCNELLKLYQINQTTFRNHSDSISCTENKNFQFFEKVLTVTFRIVSMISLLFMVLVFGCTNDHRNQASKITLFLTISVLSLCVTNIIFSVVENPSKRFCLYFSIAYHFCFLSSFFWMTIFALDVYKSITSPRLRINKTISLIKSRKLKFYFLGGYGLPLLLTITAVCIQKFDSENILNPSFGEIQCFINQLIGGLVWFFIPLCICLLTNIIICCVLYRFIYKINQQTVEVGHSLNVEKKNFILCIKLSILFGATWLPAFVGVFFNNYILKFIGGLLSSLQGLSLSLCFIYGMDVHKTTTKYIRSITENISSFATRKQSNASI

>PSMD000268A | tBLASTn | PARF1
MIKIYIYIFTFLIVASCPLESAKCHEKPGRCFCDKQCHIYGDCCVEVFDHEAKTYRDYLSCHSNSVTFFLVDKCPVASESKLKGVTELCHSDANYHHFSIPVTNNKIIFKNIFCAQCHSEPVESLMQLNVTVGCTNIDGSTNFQQCFLVPTIPKHLRRACFTDIVTDCYKFTEESALKRDCLQGATYYISNGKTLYKNEACCLCHNDVSSCIEMKNSNLTLAPKTSLSYVWKHPNILKVKESPKVFKHNSTVVLSNNRTIKMLLDSNDLVERDISKSERLIRDVSTILSTVFLFFCIVIYVSHDFLFDFIGKLIVLQCLCLTFEAMCYLIIRILKVPSMECLIASIFLHFFYLSVSVTGTILMCAIGAQCRKLRMNQNSQCLPPVKFRYLVAIAFIIPLVIIISSVTLDRSSISSRFTPGYGHNSCWMDHFIGAFLWLILPMFFFEIINIFLFVYVILFVKTLKRNPENFRDEIKSKVESYFSLSLTFISVVFIKILASFFKLAFERTFFGSILRVFIRLEGVWMAIVFLMWRNVRLAIMMSKQGDLKQRTLSNNDSINKNMTESYKLESGNAKLLANIR

>PSMD000268B | tBLASTn | PARF1
MQIFFIIIYYENRLQKMFFSFILALNLLLNLISTSQLRLFNSTEICFNERLNCYCDKNCKNYGNCCTNKTRKADKIFTTCLSINFQHKFNQKKNFSSDFFRFLCEKNQSLYEYYLPILKEKIFDPIQLCWVCISEKKANSLEENIFVNCLENNCLLSTKSMETFRKTCYQKLRSKCKWILSKGSNPLKPKPPKEYCKENQTIGCLQTPNKALSILKGNGQNLTIWKSKIKTPYKVTNWELLIRSNCSVASTVFLFFCIVIYASIDKLYDEVGKNIISTSICLMLYSISHVVIRILKTNTIQCRIVVAGLHFFQLAGSFQGVLLMVTIGYRVIELKKNEDIERVVKGNRNKKYISIGFILSLMTIIFGVALDFNSISHKVTPGYCQRNCWLDSYYGAIIWLIVPLAMAETINLSIFSYIYKVFKDASNNRILLPSSSKKPIESIFWLALKYNLIISVMIIVDFLKISFEENFFGSLIRVLARLQGVFLSLIFLINKEVQIAIKTLV

>SMD002980 | mk4.002980.06.01 | GPR157-like
ITFREKMSDDYSRDFKISQESTITAIVFGLFSCIFSVFSFLILLRMKVTDCTTGIRMSSIFMLLNLVASDGLRSFFNLTGMIRYLTIIDFNQTHRNCTKSKYIYCQIQSFFSIWFNMIVSICILFIGIFAIYQITGKTGYMRNIKKKTLVITSIVAWSVPFLLTLIPAIWHKLGQDLTKTTNGWCWISSCEQPKIRLIFMLLYSKILEILIFLINLTLFIFLKYINYKHIKMERQALRIGISISTQSDVDSDKLDIESSTNDSKLLFLINITICWCRVWGLIRTFIEVGKMFSESSWTRNDFINFIENAILFIQAIFENLQGVFVFSVLILCSNFAKSYIRRLFC

>SMD009091 | mk4.009091.00.01 | GPR157-like
KNMSKWAETTETYRTVNKDVTIISIVLGIISVVFGLISFVILVKMRFKERHIGFRVSSIFMLTNLVAADWLRGVSIFSGTVRYFIIFHTKYGPNRGDPCDADLFCRIQSFFSIWFNMIMLLCILFIGIFAVYQVAGCQEDRYIGKKVLIVTSILCWTIPFFITLIPAITGALGEDQTVTTNGWCWITSCNRTTREIRVVYMLIYSRAFDAMIFLINLTLFIYLKYITYTSNKSTNNLKICNLSISTASYLITESFGKKNIRNDSKLLFLINLSICTCRIWGIVRTGLDISLMYSVDSSIVKIVQGSSAIFMILQIIFDNIQTTFVFVVLLLCCNFVKTYLYRLICRRRLSVDRSTNF

>ASMD011811 | mk4.011811.01.01 | tBLASTn
MMIVMILSGDAKLNILMKETRKLSNNFKNVFTKVDVRQKKNTSRFLLRQIEKYVDQIFLKELDMNQTSLTRSSEEYDAYTSYIDETENEHVIPFSENKTHPEPLFVKLKLQTNGNIQNLDLIDESKKAELKIQNSSELKLKDDDVVERFKNSDFISLSLNHKRNVTIQFKLPTFQKVQSQIWLYSFEEECGYLADDKNWEWSVDGCRKVIESGNQFYCECDHLSNFAMLFSVKTVNVIHLTIFKYLSVFGTIINILSLVFFLTFVLWINSRDKLRLDQLNIAICLLLGTIAFSLGSVVAINQIFCQIVAIFTQFLFLSAFVWKLILGINV

>ASMDC001354A | tBLASTn
KWLFTGCTKKGDNDKFFCECNHLSNFAILISITPISRIHVRFMEILSKVGGTINVIVLVLFICFVCFMNSRDKMRLDQLNISICLLFGTVVILISDFSLHNQLLCKMMALSTQFLFLSAFVWKLILGI

>ASMDC001354B | tBLASTn
TTFEIYIKVYKNSCFSDWSWSTKGCKIVKGSDSHHYCRCDHLSNFAMLFTIKPINAWHLLVTGHLSIFSGIINIISLSLFLTFILHRNPRDKLRLDQLNIAICLLIGTIIFIFGGFNSMNKIACKLTALLAQFFFLSAFNWKLIYGVNVIRMM


>ASMD007062 | tBLASTn 
MVLLVGCKQPINNELNSYNSSIVYHSNKNLYYIDLATALCNNNNSFDNLILIPNLRYCTPNVLKELHNILNFSLSIRYFNDHCLLLSIALIKESKVSDEITNQNLNNPIPCNFSQSILPENLQNIYSMENVTLEILCEITQALEIIDGFQRIYKNIFCALMYSNESLRVLNVRIEDVKSIIPSFVFLFNPIQNSQLKHFSTLEENNRIKSCKTKIEIYSDVEMCEIKDCLVKNQFLFPPELNSCPIINSIDNIQIEFISNYNVYINTINYMKIYFSVPPSTSYTNGGSVLKIRNNSFMYKISQYIINSHFYYINLIFNDSSVTMKELIYNFTTSLNSSNYESISISNTLADSLCIPKELKKLWNVSQLFNETIFSKINYTKPSFIDTNPFGSTSKLETCENIIYQIINENLPPSFLQQINAKQTFILFNSSIAVRKICNNESRNYSENPKFHSFSEADFWITIILIPLSIIGLSMTILTYCLHAALRTFPGLMVLSMSISLLITYCGFLAIAFSANYAIDCNWIVMITHFALLSCLCWMMLIAADAAMTFSRLKAVTNTKGKLKKKFIIALIEVHLIVLIFWSPGVINYACGYQCLGLLSVTYGRIPTCWLSGSLSILYGVTSPATLTLLISMISLASSVFGIIRLVSFVLMN

>ASMD029354 | tBLASTn
MCNVDELLRPNDFPIGCSLKDASLDFLCKISQVKEVGTVSNDIFKNIFCALSRGSTDIYLKVFLFFNERISSFSQLFEFDKISSESFSESEKLKLKTCSTPVEIYSKAKMCEITNCLTESLYLLPPESNACPIINSPKKLLLATFSTKFYEFTNFIGSIKDEFFVTETLFSNSDTQILRTSENSFLMITKYVLNRLSEFFLITNDTTKEMKGKVYDFIHNSNKLFYDSISVTNTLTDFYCPSTSISSLWDFSEIYKEDFYEDTPNKFFCVTPYTTTSPNTDCQLIIYKMISDTENQLEFLSEQTGKDNSSFYIYDSTILMRKLCGNDYRNFMPTQNLELFSSLDFYTTIILIPLSIFGLFITIVTYTLHSPLRTFPGLMVLTMSCCLIITYCGFLAIALKVSYDMNCIWIAMVTHFALLSCFFWMMLIAVDSASTFAIRSNVVHRLKNSKRKFIISSLCNFVFVLVFWLPGVVNYTCGNTCWKWLPVLYNNNCWLDGALSIIYGITVPAICTSSISFISLILSIVGIYKYVQFNFFAIYFLFTFDLFLLFLKYFILFS


>SSMD004009 | tBLASTn
IIRIIKYLLINDKFVLADNNIEYCEAIFDGVMCWPPTRAGEQAILPCPHTFDGFEYDSNGNLYILIIFNINQCEFSRFSTNNVQKFEIIDLCVKTLITGAHLKIREKGSIISKLLEMQINSNSQIYVKIIQILCHINSLSHIYMIYISRALKCTRNFIHCHLFSAFILRSASFLVLFIITPSGHPLRILQIVLMISRLAHLAIFHWMLIEGLYLFKLIYWTYGLRRLRTRHFAIIGWGRYLICFMCDAYVAEARKYLIYIIENLYLHEIINIFYFRKAMKATLVLMPLLGFYYIIFITHYHPKVKFLFTYLNAMFTSTQV


>ASMP058380 | Smp_scaff000159-Smp_058380
MTNLYESCLYDPSICKRYSLSLRFILLKLPNELNGYYEILRTIPINNGIKTVGLRMYLSLDQNDIIIEIRSQYLTYKYTIKLDLIQQPGKWINMQIFYYQDHPLTISIDGNTNLSNQNGTIMNEINSKLTADERLKQNLIIGRGIKMCISSMTLYDISNENNFDLIVNTVNSQICYTNMDMFEELKGSMNDYKNRTNYASKLENFIRPLLFPSISCIQNPDICSNNGMTMSMWIMINGFVNEEGENLDVKNNESLTAIILSTGPPDNPGILIQVSGQLENENLKLSLKTSIYTQNYLWQVDSNNALELGQWTNIAFSWFSQPEENSGSLEIYINGLRKQSSTIPTSMLNMNTELNDTSKVFIGSVYYNVNKNTTNSVNKVFATGGIANLAYWESKNVISCSKPRKTKKFLLGDCESDTDVPETVTCIMMQGCRQVDGLVCMDRTLPNLIQMASQANKLIYPSDFIKVLQISIELLQIYKPHQTTPTTTDNHNDISFGLNIISSTMNIIHSWYKNPITLNISYPTNTGNEMYHSQFQIKTNDQQNIQLNGALTILSILSHNNTTENLKIIDIPLDKFSSNVTHYQQNYIDNEQKDSYNMTTTSQLEIPLVFLIASPLYSVEFYTENHSYTTIQINYTVPLLRLNKYYSVYYYETTWRMKWMAYNAEKYNEGLLANEIRCVYWDDQLDTNGAWNTNGCQIIKSTKTHVQCSCNHLSLFAVAMESEDAPYRSVPIWKAWGTKSESECTMLMNIIIFGGNGLSLTCSLILILTLIIVWKKASIPDVCLTRMGLCLCQIGFHATLLIEPLINQYQIPCQAIGVSLNLFAILVSSWLSNEAISLFKSFVLGQLKLTYCWTWITGIVIPVSLVLIPAVVSKLNSQGGDLLCLPAHESLEFWIMFGSIFAYTIINIMVCFTLTCNIETPAFLSPKILDRLLTRVKKLNSLLLYYIITWSLLFVVIQLAIPYVVFVAFALVSLQGTWSFVIYGLEDRELFKACLRNTQKQRRSDNILETNKLSTDPVIKNTEKDELHITDQSSHHYNSTAVSQQHQDTRNDTRILQRNKSNKKDIE


>ASMP176830 | Smp_scaff000626-Smp_176820/Smp_176830
MWKYIISIIFYFIINNFNISINIIHSMDIITINQLSKHDTCNSLLAKCYCDELCTKKSDCCSDYPLYNNSFHDNNILTTTCVKKIHYVTDEPNIIEEYEDLSEEIYAISNCPLNTSKKIASRCNRSKYINIEFNDLSTLDRKNKDILSKEYISGIISNKILFHFKTSDIRAIAPVVSLKTNRIYANIDCAQCHGELKSIPGENFHNSMKKYLKFYTVKIRCHLAGKNKYRICLLDTALPPSYSRSCPTLLRSNITPLSMSNKRIRWHEFLALPQKYLGFEMDTNEEEQEEEEEEKKSTVLRITESIFDVLQIIVSIFSAICLCTLLIIHGKTKSLYQKLSNQLIMGLASSILSLLLIYLTLPLIIEHINILNRQLCVMIAFLIHYFFLCSFIWMLTFGINLLNTFGGIHTCLLCCSYIKLKVTKSKEKVDSINHRFISRAMQMVIQSAKRSGSNSMKSIVFSSLLSIILPFCFVIPAIIINEKTYPNECIHEQRVAKMLNNEVDESICTKSQKILSYLTPGFCPPEDCTRPWFTINEAFFLWFLAPTTVLLAFNCLVLIIVGTHIWFLSQNELNISTGIGSESDTNDFPKQSRKMLKICFNLSIILGIVWIFQILASLLPDVPLIGRVASLVSSAQGAALTFTTTSNLKRKAKTTCEWTSIFTLSNSNTSGTNHTFRNWIRPEKLKTNSLEKPDSNLQSTKCDDN

>ASMP099670 | Smp_scaff000626-Smp_099670/Smp_099680
MIKRFSSHTFEFQIIIIYILLSLSSFDDLNGDDSMVSAFKSQSITPSPQTCKSPTGNCFCDEICVFKSDCCEDYKDFRQDTKPVDSSTIPKSDCVHSARTFSDVTDLEKHGSWFEAIAHCPLGTSNEIANRCNKSRDLVINFDDASLKHTSNISAKNKHFISLDLAFLTFRIRTEDIRLMAPVISKVNGRVYANLDCAICHDVLSSTVTGDEPMGSVLSQRLDLFNVFVHCRTFHDTDRLCVANSLLPRSWRRPCANKRFLKPQSTQEVFSLSEFKWHEFLVLPQNYIEFDGLNNEGLVKGSKTIRTIESVLDILQLLVCILSAFSLLVLLIVYGKTREFRRRVSNQLLMGLATSMLCLLLIYLTLPLLINQKDNSGSGSCLTVAVLLHYFFLATFAWMSTHGLSLINTFGGLHTCQVCLAYVKFKITRQSSDEDSLRKKYSDTMKMSGDHYTHDKTYVSREQENNCSETSSLMSNFNPGFCLMKYRKRPWFTVHAAFILWFLVPTTSLLALNSIILLMVGMYIWLLDHNKTVEPLKDESVTSVDSKSTQLPNKSNRNVAKICLHLSITLGAVWIFQLLASLLPQQTILSRVAALVSSGQGAALGFISLTNSTKTRLFPNWSSIFISRRSNSRVNESKSVSSSSRVNTKVGSTSESTIA

>SSMP170560 | Smp_scaff000415-Smp_170560 | Secretin
MFQEASEITILSPKEAEVLREKVKNECELNRTLDEKSQSYSQTEYCLTEFDSVSCWPPTKGGTIAKIPCPSHVPGVKITGTVYRPCNLTIETQDLNGRKTIVWKFDRSNYSDCVHHEDIMAVALPILVITVWVLLRIFVTTGDQCWDLDIGSGSPSRILLIVYPAIIMLVISEFKRVYRRKRYLQSNTENRRQSVWFNNQDAAYEPGERQIDIKSGIKLSKSPSLSVKQKSFADRFHKIIKPRSNDKFQRPSGLRRPSPLCRNSAITTE

>SSMP125420 | Smp_scaff000008-Smp_125420 | tBLASTn | Secretin
MTTGYPPFLHHDQMKTFELIINGEIKFTKLFNPLLKDLIQHLIQVDLSSRYDIRLQDKTLLYCPPYHDGATCWPPILAGTKVQMPCPSSYEGQMYNPNENASKECLENGNWSSKSNYIPCLLTRDSSTLDLTMVLRCIFLTGYSLSCACLCLALIIFYIFKSLKCMRNTIHSHLFVALMIKACAWSISYIFVEFIDINQFKDDTKLTINVSV
