# Supplementary material for: The repertoire of G protein-coupled receptors in the human parasite Schistosoma mansoni and the model organism Schmidtea mediterranea
Source: BMC Genomics. 2011 Dec 6;12:596. doi: 10.1186/1471-2164-12-596 (PMC3261222; doi:10.1186/1471-2164-12-596)
Supplement: Additional file 7 — Receptor protein sequences. ZIP archive containing all sequences identified, curated, classified, and used in phylogenetic analysis, grouped by family. [file 1471-2164-12-596-S7.ZIP › 4-Sequences/F.fasta]

>FSMP139810 | Smp_scaff000069-Smp_139180
MKDIILGKGDEISSSHELLTLMNQIHSFNRLNPSLSNYKSFHKNHSYPNIPPSEILNQLH
EHLSSSLMDGQKRSSHRKVNGKLEEDLKTSKTYQKTLGPVICLPCKCRDPFIVWMKPPFN
EVITGDISGCLPSCHSPTFSNQSDKTFATFWLGLWAVLCILSTLATVTTFLADPSRFQYP
ERPIIYLSACYFMIALGYLIRVGMGHEAIACDGPILRISTTGPAQCSVVFLLTYVFGMAS
SVWWVILTLTWFLAAGLKWGTEAIAKYSQIYHFFAWFLPGTKAIIILILSAIDGDPIGGL
CTVGSIHLNYLRLFILIPMCIYLTLGTIFLLAGFVALFKIRNEIKLQTRGHLKTDKLEKL
MIRIGIFGVLYTVPATIVIACYCYELYNRDIWNKAHNCPSDDGFTLHINPPIYANVQPEY
AIFMLKYFMSLVVGITSGFWIWSSKTVNSWQLCLKRVFSRSYQSNSKRNQGQSNVWMNSN
SNPKLSGGLNLSVNNNCTTWQDDYIPNNNNNRLLPQTPSTNLECHHSNGIHMNHTMSIPV
GSVIGTSGVSLTGLQMNSGSFTNGPLDGTAISGGSGTSLTGQQQNGRKIDANNLFLMSSV
PITHI*

>FSMP155340 | Smp_scaff000184-Smp_155340
MIFGIFEKAHQFYPLVQINCSKDLRFLLCSIYTPICIKGYPHFLPPCRSICQRVKAGCSP
IMEHYEFPWPERMNCEQFPEYNNPQGILCMERNLTHEEQLELQSINIKNYQSIQSINQSS
INQLNELSNSIQGISDPLGTSNSLGTEKYDQIKTLSIEDIELKNQFNDDASYILFKEAIK
NDNISQLKTTFPNLHLKCTCDCRPPLINIKNLGMNSHEKITVADIKDCSMPCYTPYYPIN
SSYHFTTFWLGIWSIFCAISTLITIFTFIIDSYRFQYPELPLIYLSLCYFMISMGYLIRV
FMGHQAIACDSLPNQYENLQNDLTQTTMNNNHNHDWFGYNPTNIHENLKSVTIYPDTITT
TTTVAKATMTTNELSMITSKTTSNLLKSPNQLIRSKILRYALNGRASCAVVFLLIYFFNM
AASIWWVILALTWLLAAGLKWGSEAISKYSQVFHFIAWSLPASQTALALLLSIVEGDPIS
GLCTIQSNKSIPFLLFTFIPLLIYLIIGILFMMIGFIALFHIRGTIKLQRPRIIEIHKLD
KLIIRIGIYGMLYTIPNLIVLFIIGYELRNTYIWQLGIACHCHYDIGQYNEEVEPILPVA
LPIWNPSKPEYSIYMLKHFMTLMIGIISGFWIWSNKTIDTWRRFCFNGNKCLFQFNKHNN
SSSCNGLLVNPNCIEQDIYHKRRMKHWIQIPSNVSMATVTKSYVTQLSGHSMNPSFSTLS
SSLNSPHKSSMLHLNNNNNNNSSLNITNNHSSISTGISSSGISSGQINDGLTRTGSIFTG
SELNSNSISPKNMDYYLNGEQRSFKLNGSQATTTTTTPATTLLPVINYDRHIDESNLRRN
NHSICVNNQFISNMINENRKNCTISFE*

>FSMP174350 | Smp_scaff000577-Smp_174350
MFPINSKEIEASDHLKSIIESNQNGNIPSEVYSNERVGEQHGEAEEGVDDVSHCVPIHEP
VCHGLQYTHTWLPNSVGLTTQEEAAKRMNDYRSLINVGCSQYLKFFLCTIYFPMCTPALN
PPAALQPCQNLCRYVQSKCEPIMKSFSFPWPIELNCKSLPSESGMCIQPQNYDLDKQGEI
ISQDNSHGKISLIDNNQSGLMKHHILHRSKLQASKCYVVEILLYSEQAHDNITCARRCNA
HLFYKPIEKRFANIWMLVWAILCLASCAMTMITFILSRSRFAYPERPIIYISVCYFFYST
GFILHALIGRDSVACRNKSKVNVTFLITSGHEGTWCTIVFLILFYFSQASYLWWVMLAIS
WFLSASCKWGCEGIEAISSILHMLAWAVPALKTIIILIMHRIDADELTGLCNVGYQNSTS
LLAFILLPQVIYLLLGILFLLVGFHSLISLRSNLKQHVKIIPLNNGNIRRLDKLMIKIAV
FSMLYVVPKACVISVNIYNYINYPKWMKTLDKLAKQTNCLTEYGTNWSLVTQCLSDNQFP
SVEANMLQIFMSLVVGITSGMWVWCNRKSSETWIKCMTGKRKDLSKNGLNYRHHNCEDAV
ADVAAGNNNNLSQVDQKAQSMNSMCCNSRGGCAVKQSASSRVLLVTAEGAEFDLA*

>FSMP118970 | Smp_scaff000564/017474-Smp_173940/118970 (merge)
MCLRALFIIVHIFSHSNCYIQRGLEDPYAETPKCEPIRIKACQDLPYNITIFPNDMGHAT
QDDAAQEIGQYTPLVRTTCSSSLKLFLCSLFFPVCTGMKKPLPPCRSLCEQNRKDCEPLM
RGFHFEWPKIMNCDRFPEDSLCIAENKTEKRPSKEPSFVCPVHMKVPPSFEFRVRMGRNQ
IIQDCGIPCGDFLFGDSSSRKFSRLWIGLWSFLCAASTSFTVLTFLIDMPRFQYPERPII
FLSACYLMVALTYVAGFILNDSVSLVTQGTKFEGCIVLFMLLYFFSMASSIWWVVLTITW
YLAAKCHWAHEAISRNAQYLHFAAWAIPAAKTIGILALGKVDGDPLSGVCFTGLTDPVIL
RAFLIAPLCLYLLIGTCFLFAGFVSLFKIRTIIKTGGSKTDDLEKLIMRIGVFSLLYIVP
ALVVIACYLHESRMSEKWMLTWYTTEVCRKVDPNQLADSICPGHFKRLVEAGSSTSRSDN
SDISVSQNIFAKIPALEKPEFELFMIKYLMTLVVGITSGVWIWSGKTLVSWKRFFARVFR
RRSCCDNKNIDLTVSSTRSGLVVARRGVQSNALPPGVASNPGSVPLLTRTIQSSHPVQPY
IFSQDTTTTTSGWASRGAPSGVTAPPDISSTPVSYAAQPNWLAASPNSVQINAGLQTGMI
NTNAQSVVPANSGLGLL*

>FSMD000018 | mk4.000018.07.01 
MLIKYFLIVSFVFLFINNIRAVNDPYNQPNCEKIKVPACQGLLYQMTIFPNHMLHSTQDE
AALEINEYVPLMRIKCHGSLQLFLCSLYFPVCTIMKKALPPCRSLCLQIKKECEPILKKF
YFKWPQSMSCDLYPENNLCIRDNQTEKESAPNVSLSCPKSLQIPVSYDFKIRLSQNSVIQ
DCGIPCNRYYFNEPNLRKFARVWVALWSFMCVGSTLFTVLTFLIDMKRFQYPERPIIFLS
ACYLVVGLTYVAGFFLNDKVACAGPFTNKDSTGKTPKIVVQGTKFESCIILFMLLYFFSM
ASAIWWVVLTITWYLAAKCHWAHESIGRNSQYFHFAAWAIPAGKTIGILALSKVDGDPLT
GVCFTGLSDPSTLRGFLIAPLCIYLLIGTGFLIAGFVSMFEIRTIIKTGGSKTDKLEKLI
TRIGIFSVLYVVPAVVVIACYFHESMNLYKWMQRWYLIDICRSAEYKDECKKIHDHK*

>FSMD010430 | mk4.010430.04.01 
MIKLPPVNICLFLLISIVDSIENEKCKPKPIAIGQCQNKFYNFTSLSQDQEAEVQIPIET
YRSLLSNGCSKHLNFLLCSVYVPFCDYDTGIQLEPCRKVCEKVQFDCEPILKLVNLSWPE
KLNCSRFPLESSHQMQCMHPSQEENLQRKIQIQNLSLNKDRNNIHELKQYRGQCRHMRNG
EKYVFINRTGRCALKCSENDFFSKESKTIAEIWMKVITSLTFVSTLFTCVTFCHNRRIRY
PEQPIIFLTFSYNIYSISILLRLFLGREKVSCDFDPVSGQKILIQEGLENTNCAITFLLN
FFFSTATHMWWIMLCLCWTLFCALNVSAMSLAKNSGIFHLFVWLMTSVLTVSVLILRSVD
ADELFGLCSVGEQTPDLLLTFSIIPQLICLIIGFIFLLSGFFFFKYRTKKFSNKSLCHHQ
KITFLLSIGFRLGLFSIIYIIAIATMICCELYQYYNYHYWSRAPIKFSKRKDAIVAVFLL
KFFMNQVVGINSAIWILSLDSVAAWKKCFVMLLEKVTFNKKIKSNSREIESYGQLNSTNS
NKYWLYCKSGN*

>FSMD004125 | mk4.004125.01.01 
MTKTVLILICISGFINIINGRRFGDIYKQCVPIKEPECQDVHYSNTSMPNLVGSYSQTEA
SKRFRDFNPLINIKCSNYLKLFLCSVYFPMCETDTSMSSSTVKPCRHLCNHVKERCEPLM
KETFKLTWSEELDCEKFPERGKICLTPDSFSQDEFHPPANSQEDSYQDLYRKLQLVMQGN
RIGQSKLEIYQKMSDMVGAQCLPSEVNIGQTPNISCAQICSANVQFNAHDKVFANIWLLG
WSVLCFFSCLLTIIVFSCNTNRFLYPEKPIVFLSICYFFYASGNLFGAILGRNVVACRAF
NDKTDFIVGSGRETTWCKINFLMIYFFGSASALWWVVLTITWFLSASRHWGYEAIESISS
MLHLVSWAIPALKSIFILILHKIDADELTGQCFVGNSNNKVLWGFVIVPNMIYLFIGIVF
LTMGYISLLKVRRSFLQRPDCIDTNNLKRLEKLMAKIGVFSILYVLPVLCTIVSYIVDAY
KMTNFDITLKALFRFSPNCIGRNGINWSSIKCVEILQPVLPSVEMRMLRIFMNLVIGITS*

>FSMD010027 | mk4.010027.02.01 
MAIRNLLYMLGFLLYIKSIDGITLDSQRFPRDTHSIVLEPVQTRKCLPKKILVPECQNLF
YNFTGMPNLVNLETQIEAQSQLQTFQSLIKYKCSQNLLFFLCSVYIPMCDPISNYLIGPC
QPLCEEVRDSCERIMRPFNLPWPVTLNCSRFPIRNAEGSMCMEGPGPSVKSTENFQTMCG
GMKNPRLFIFINRTQKCVPKCSANILFTVDDKYIAKIWLTVLASLCFISSVFTILTFLIN
TDRFKYPERPVIFLAVCYSIYSVSHFINLANTRQSAACNRDPVSGQFILTQEGLDNTLCA
IIFLLNFFFSTASQIWWVILTVAWLLAAGFKWSEEAIYQRSGYFHLAAWLISSLLTVAVL
VLRSVDADELLGLCSVGQQNVSTLLIFVIIPNIIFLIIGCFFLLGGLVALVRVRRHVKND
GIKTEKLEILMVRIGLFSVLFLVPSSTVLGCNFYEYANRDHWLKSGTNPNIEVYMLKIFM
SSVVGITSGVWVWSIKTLESWQWFCLVKMCCRKPTRSMIEEKKNNFPKKIGYVAATSREN
ISIDPLAVRNCWSNNAQKIPLQDFSSSGYTNPQPSSNGDYKTDINI*

>FSMD002042 | mk4.002042.02.01 
MPHLFFAISLCIILLQIHSYTNRKCTKESKKHFYCRNDFFDLSSSKELIAEDYLLKFKIQ
IKTYKSFQNHKCIKTLITLLCLIQDPLCDPITNIRLGPCRKACEKVQFDCEPILKLVNLS
WPEKLNCSRFPLKNSHQMQCMHPSQEENLQRKIQIQNLSLNKDRNNIHELKQYRGQCRHM
RNGEKYVFINRTGRCALKCSENDFFSKESKTIAEIWMKVITSLTFVSTLFTCVTFCHNRR
IRYPEQPIIFLTFSYNIYSISILLRLFLGREKVSCDFDPVSGQKILIQEGLENTNCAITF
LLNFFFSTATHMWWIMLCLCWTLFCALNVSALSLAKNSGIFHLFVWLMTSVLTVSVLILR
SVDADELFGLCSVGEQTPDLLLLFSIIPKISCLVLGLTFLTIGLAIHAGRSDKLSGKVQI
LTCLNQQSEQLMDLSPMKLRIKTFLFIYCVTISLSICCDAYQFNNYASWLVNNPNTLNLT
FPIFTVYLLKMFVNQVVGIYSAIWFLSLDSRGAWVELFRKITKKWDSEKKTSPNSQHLSH
Y*

>FSMD001192 | mk4.001192.07.01 
MPNSVGITNQEDSAKRMNDYFPLINAQCSYYFRFFLCTFYFPMCTDMLGETKTLLPCREM
CEKVQIRCEPFMKAFKLKWPAELNCKKFPMNTEICIRPTNYDLDRNLSFNANGLDYLKKH
YPKWKSIFYVDGNVKTNRLENFETEINLKCLDSHVSVKSAVDNRTKSKSYSCVPKCDSNI
WYSSSDKNLARIWYFIWTILCLISSIVAIATFVFDQKVRFLYPERPIIFIVLCYGCICVF
NLFHLGLDRKRLVCQILHTHPNDMILMKEGYESPMCTLTFLGMYYFEMVAALWWLMLAIS
CYLASERKWSCEGLERISNAMHIVSWTLPAISTTIVLILHKIDPDELLGSCYVGRQNSRS
NLFFILIPRILCFLLGSVLLILSFRSLMVLRQNIAHNKLNLILDSIQNQQSLEKFIAKTG
IFCGVYGVPMTCYIGCQLYYYLHIDEWNKLGDIAANLGEECVNKFGLRWSDKSCLKGLPL
PLVEVRLLEIFSTL*

>FSMD023435 | mk4.023435.00.01 
MFNCAQGCKSPFFSSESDQKFIGFWLGLWTIICLLSTFSIVATFSIDPGRYRYPERPIIF
MSICYFMVSLGFLIRIVMGHEDLACDSIKAKDGSSLSLLRYGGSGPAHCTIVFLLIYYFG
MAASLWWVLLTITWFLAAGLKWGSEAISKYSQVGMIYNLFRKKKFLIKFKILYCAICNLR
SCENTFQIYHFLAWFLPGIKSIVALTMSAVDGDPVSGICYVGNTSDFNLILFVLSPLLVY
LTIGTLVLISGFASLFRIRSIIKLQTGGKTEKLEKLMIRIGVFSVLYTAPAAVIVACIIY
ELQNRAEWYQNLSCDCFDSNRHQLNLPRPSYSVFMFKYFMFMGVGMTSGFWIWSKKTILS
WKMVCYRLGINSCHVEERNKHTSLAHLEIRNGALLR*

>FSMD010098 | mk4.010098.01.01 | tBLASTn | edited
NACLRKDNKTRSNKTANFVSERPYLLKSKKCHCHCRSPLIIDSRDHFNKVVTGNISNCLM
NCRSPYFGEFDKSFSTFWLGIWACVCIISTSVTILTFCIDKSRFQYPERPIIFLSICYLL
MSVGYLIRVALGHEAVACKSDAIRYGSSGAVPCSIVFLFIYFFGMASSIWWVVLTATWFL
AAGLKWGSEAILMYADIYHFFAWFIPGIQSIIILTMSSVDGDPVSGICYVGNLNKYNLLF
FVIIPLIVYLLVGTGFLLAGFLALMKIRKTIKEKGESKTDKLEKLMIRISIFGIVYSVPT
MTVVFCSIYEFIFRDLWEQSYTCPCRTKKYQPEYSVFMLKYFMNLVVGTTAGFWIWTPKT
LDSWSKVFCKLLCCRKSLHHKVTCPTQLDKPLCKPETLSTKALLYSLNSSYNVNDRQILS
ASNMIRSGITLSNSPDSETLTKLISLTHV*

>FSMDC017743 | tBLASTn
QACLKKDTKNVTKPPSKGCECKCRSPYIYDNKPQFNSVITGGVANCFQSCHSANFVSIDK
SFVTFWLGLWAVLCCLSSTATVLTFLLDRSRFKYPERPIVFLSGCYMMVSIGYIIRVAVG
HELIACDGDKLRYGTTGPARCSIVFLLIYFFGMAASVWWVILTITWFLSAGLKWGSEAIS
KYSEVINNIFQNDIFHFLAWFLSGVKSILALTLVAIDGDPVGGICYIGNTNSLNLKLFL
IVPLTVYLLIGSCFLLSGFIALISIRKTIRAKGESKTDKLEKLMMRIGIFGLLYSVPAAV
VIGCHLYEVKNREFWEKSNNCYCNRNIKSQENFSKPEYSVFMLKYFMCLVVGITSGFWIW
TSKTLDSWHNAFRRLSQSICGQSDKHTKQFPGNEQETPLCQINSNQITNGKPIEQCLVNQ
TALINPATHTGNLYTQHPMDSNALTHHIAGNVQHHLFVHKANSDLASVSRV*

>FSMD000054 | mk4.000054.19.01
AFLGCTPIMRRYGFSWPPQMECEQFPERSTDKQLCMERNISSTTLAPVIVKPTPIALIDE
DNNNNNINNNIDFDFKSPPTIENHFPINNHSNFWCNCKCRSPMIKIDSVHHPYYNKVHTG
GLANCAWPCRSPFIENNRYNLIPLWLSISVGLIFVCCISSLLTFVLNRVELIQPPHRFVA
YICCCQIGMSVGFIIRLVAGHYRTVCFQPDSKPIQDSLLLMLRFQNSAPSVCSISFLFTY
FFFFASVLWWWLLCLTWFFNDGLGWSSSMIDKYSQLYHFIAWFFPGIFSMLALTMSAVDG
DPVTGLCLVGNINRQHLITFLLAPLCVFTCSGFFFLGCGFLSIIRCDESSANRSKLSIPV
SPRTISTDTSVESAASSLPKLTTSNITKFFY*

>ACZ64512.1 | Smoothened-like
MLHLFNIYIIILLFICVSSQFVNYSIFRNNFAMNYSYIFREGCAEPVSECQLLNNVLENSTCFNIKFTFM
YTFPNTNFLDINYWSAVKSIPKCWKYLQILLCSLKYPECQKRKSTWMINKPFRKICEITKQECSILIVNN
NNKESNKSDSLSTPFQNSYSVVEKTPSFLDCNKYPQNCPADSFKLKNDLYQCQLPTVYTDQRSLWIKGID
GCSFPCRTPFFSNDEYNLTKSLFGYVGIIFFLLNLIVLITFGFHQYQLSVYKWHPMLLNLFIIHIYLIIS
SIGWMMQFIPNLGQSIVCRSDGAVQIREPQVQIGESKWCVLVFSMIYFSLFASSLTSLSFFYSTLSVTKQ
YSRFWAHTHAVSNQKNPKKSLGSSKIPFLSKKLRFSLRKLENTETFNFNDNQVSNLKKDRTDLKISGFGI
NCDLINVRNHSLSSQLFVVLISAALLIISLTIGEIKGDPLSGICFISTDYMVVRICLALLPLTIILIILS
IIINITIGHLKLIQKHLNVYATNQYKVHSNRMNKTVTFYIFIIILLWIFWSFSIYTHTYIYSHEKLWYKA
LKKQLLCRLKYSLMPAMIDNDNDITRCPLESKPSINVFILHNFSYFSLNFIFVLCAIFNKSSFLIWKSQF
LKLFTVHNRKSEHVFIKNEGENNCINNATEKLYFGLQNRSLLDSIWNPGIFVYLSFKNAKKTTKDRIKST
LIEEKTATFGSAENSSASFFIYQQDGSLRSCVSMPPANVHQTNVRYDRETCPTLENFLKGTQNLIGQNTV
RRSNSYAGKPCIVTSGPMGNISIPNSCYHSGIVNQQNCFSKESIQNQNIGKQSRLSCFSCSNSTCYQIHN
RVCADSSQCSALNSFYSVNHLTKRRNTLDNSSSKHKKSYRRFSMSFEQKNEKGVSSKSTLNRKKRIARYS
VSPKSVTKSFNHNNLETQNCHIDHSSRNSSSFSAESYNSYNLMSQQTGGRWRDICRTRMTLHDVMIWANN
ASQNHVQMNNMCQNSLCPHKNINPNFIQGINVLNKQSLEKGIFSAVPQKSTGVNSVKIDDSLQKNPNEPI
TKLEKKDARKLINSCLFNESNHSSDKFNSEDEVVSVENSVEGIDKESGEFCSDDEVMSLINSENH*

>FSMP125160 | Smp_scaff000008-Smp_125160 | Smoothened-like
MLGFVRYVVGSAISYQIFLVFGILPCVISSEALNGLLSSGSSKDNKYNILSTKYLHFYHF
YLLFSEKCTLATSHCVPIALHLNRTCLGNHLPYKLTAPIPLGEDVTFYSLEFWTALQSIP
TCWDKLQFFLCSVYIPECVVIQTSKSVNVDSSYSSVTYGNNQSDLNNHSNNVNNNQELFN
KNISFDNFPSSSTNVHRIVLPEAEMCEAVHKACPLLFSIIHSMNDNNNVKKKFTESNNTG
SGHSISNNGSGKDIGDDTSTSKQYNHLYPKFLDCSLYTPGCRQVYLFILKNKLTVRLFQS
NGGGCQSPLVTTALRRNWIPGIERCSFPCRRPHFDPEHYKLARWITGCAALFCLCTNIFT
LFTIRLQLTERMEITLQLSVYIHRLIDSLHLPTFSTNRKSHLIYNGKSSKSSATTVATSL
TGTKTNTTTTASNDTVYNPSWRLLHTSLFYIHLFLIFGCFGWLLPLLPSIGEYVACREDG
SLRVGEPQIKLHSSPSSHNHSLVCLESIPQHSPGTDTLAIPLVFTLIILTAAEIDGNSLS
GICSVGLINIWARVFLMFLLSLWLYSICIHTYVYLNEPVWLESQRRLFLCRIRYRLLGLD
ELASMNVCVNTAFSYETVDTSPSSISSSSAATVDAFTPSLNIHSNHINPTFPTKNHIAID
DSLMLNNIADLQSSSTQSISDLLTMKSSDPQTHQQQQQQIRKQQRQTGQSIQQNDGKESS
SSLTATRMSTYLPIDDDNEMVLIRKPSVGPLLLHLIIYFAINLLYNSMCLLDPSVKRTWC
YLFKRSICRSQDTNHNLTGNTMINQTIELIPNTLIRNSSNVNLTRSNHHHHSSHSVSHQS
DLTAPLTAATAYEHYQKQLSDLTASITQRRSRHKRLLSGRSSIRRRSQSHSLPTNGLFLP
SLTTSMNVTKSKSIEQPFISIGTANGTTTTTASVSCLPLGRRGSFNVLQAAASMFAAAAV
ASTKINNTSNNSFNNRRRLSQSGLSGIDTFSTHHLDSSSGAESYNSYRLLINQAGASWRE
LWRTRMLLMHVLRWAENVTSFMQPNTNTTTTSNNNSSNNINSSVLNDEFSKSQISLSNYF
DAPKNSNIDYVKTPTTSITTTMMTVTTTTSAIVTACNCDDFGNRSKSSPSNINQQLPAFM
SKPTDGINDFNGQLIQLIMSLIGQQNQNQSVNPEIGSQSKLDIDTRLSTNPLNNSHIESS
LQTVITTMTTTTTTISSMNHFVGQTHQLAIMDPMMVAAFAAATAAATVALQQQQALRQSS
PSNSASSPAAIGAVTFGTQTSDINNYNNNNISHRNLGTSNANINSQSYQDVYHPVMTHWT
TGSCSLGQMCTTAPDLLLDHEQLITTEGSRNITNPSPSYSSSQLITQQHHHHHHQQQQLP
VNYPIDHCNHSVIRLTNSIHSPSNNTVSNVSSIPLLPFASTLSSVPNSQQNDYTLCPNTC
TNPYIVTGSPFIINEQDPNVKVLRNPSDKVILTSRNNNDSDAFDSEDEISKLNSCNDQLT
YNPVIVTCTQLDHIITDPSPLSSSSSLSQPIDQHNDSIVNVHHIIPLDDKQSNLNETKII
DDTTTTTTTTTI*
