# Supplementary material for: The repertoire of G protein-coupled receptors in the human parasite Schistosoma mansoni and the model organism Schmidtea mediterranea
Source: BMC Genomics. 2011 Dec 6;12:596. doi: 10.1186/1471-2164-12-596 (PMC3261222; doi:10.1186/1471-2164-12-596)
Supplement: Additional file 7 — Receptor protein sequences. ZIP archive containing all sequences identified, curated, classified, and used in phylogenetic analysis, grouped by family. [file 1471-2164-12-596-S7.ZIP › 4-Sequences/G.fasta]

>GSMP128940
MSPDYPEEYVKDQREKDELETSQLTKLARLCATQSEKEIKLGKLRQQGSGGSDQSVNPEG
VDGLKTIVSLQNCAISTSNIVLIPPGGHKFPKSRRPKCYAACWICEPGRHKYESTCTEDD
SEYLYYGGDVLLGGLFPIHQRRIIDKGILQEPQLTANGYKLLEAMLYAIDNINSRENYLN
FSLGALIFDTCENPDNAFMQTLHFIVNDTKKTGLEEQYTQRSTETYVTAVVGGSQSDVSI
SVANMLKFLDIPQISYMSASSQLDDADKYTYFMRTVPSISMTTDVIIDLLRKYNWFYVNV
VLDSSEHGESNYGVFMEKLNGFSQIICIAKNVRLITYPLDVNDIGRRLKTLLDSPASVNI
LLVTSYTASLAVSELLKWNQPDLDRFLWIGTNGLISTFRELYLTEDFDPVYAKQFHGFKK
FILVLPHLPGERNMKNYSINLNRTVNLTNWTKSYLMQFCGCLPNVVDPNNFTDQVCNAED
EHECLSYLYRDSIYYVPQVVNSVYAIANALKQVFTQYPMLKWHHKSREQTRRLLLSELQK
CQFEGFGNESFSFFDKRNGQPNFTILTFVPNTFKWKVLAEYDETRSPRFYYINENISSYI
QETIPESVCSKPCSVGQIKRIDWDRSCCWICINCSSQQIVTSVNLNKNPNNTINNNITNQ
STSNPMASPMCQFCSPGYRPNKNQTKCQLLPIKYMSIYEKVAQSFFGISSTGLILCLIVS
IICIKYWKTPIIKASGKETSIILFLGIILSYISGELILALSPSLFICNFAIFSVGFCTTL
TYSAILARSSRINSIFQINELHLMKPQKISGQKSQLLIIGISCLIQFIILIIICSITPTI
PQLILSDYELNPQLKINKKSITIYEDDYLIKINNHQKRLILHGLPNNLILCFPYFDIKQI
ITIFIPFLLMCLSTIYAYKIRKVPSGFNEARALAFVNYINCICFITTPILMYYASKTMLE
LVPLSFLLISTATNEFSVLILPKIYIILFRPYKNTRASIMQRLRGLSQVECTEWINEVTS
RSSSGIFSISRGKVLNPWLKIRELSSKSLGGPASIMNNPTTLKNQKFKTTEKCLINEFSC
GTSLIIQCYNVKSPTKQVQKNLITSQMRPKVVSFVEKPNTEENDNEWITSHRTMNLVTSD
NSRVDGNNVDSKNDHKVDTNNHVNYKNRIL

>GSMP052660 | Edited: joined Smp_052660 and Smp_150370
MKYKVMLITLMIILWFHLVTIINCLQRKYDKNTVASIPGDIMLGGLFPVHTSGVTTCESI
NPERGIQRVEAMLFTLDEINNNSKLLPGLTLGTTIRDTCSDTNHALEQALKFVQASTGSS
SQLNKMNEHSENLNTRGVVGSSYSSVTILVANLFRLFSLPQISYASTTAILSDKRAFPLF
ARTVPSDVVQAQAMATLVSAHNWTYVSTVRSAGDYGDSGMDAFWKEADKLGVCIAAREVI
RGNTGPEDLDNIVNVLSKDFAKARVVVLFTGMDHTKLLLDAVRRAGLVNHFVWIASDGWG
RENVPVSNNSREANGALTIEIQAEPIKAFTDYYLSLGRENHRNPWFREYWQDLLQCRESS
TKRRERKSTSSRRYFMSKLSKNETNLENSHEISTESSSLPSSCSDSPNLKLRDILGPDFK
QEAKIQFVYDAVYAFASGLHILQKKLCPGNPHHPKWNKRSCLEKMLSYPGTAFYQLIINT
SFTGEFIRMGRNRKIRTNQLQIKISTIKLFKANNIQYNYGNYVAFDENGDGYGQYSIYN
YARDPYTGQYHYRLVGDFQGGKLTMRARPIWPGGESKKFPVSQCSEECGFGEVRRLDKKQ
QCCWSCETCGVDQRVVNLTHCETCPFQHWPSKDKRTCELLELHYIDISTWFAIVPITFSS
LGILITGGVILTWVFYSDTPLIRATGRELAYVQLAGCLVCYSCAFILIARPSIFTCSLQR
ILIGLGFAMMYASLLTKTNRIARIFDAAKRTTKRPVYISPRSQLAISGSLIALQLSLSAI
WFGFDSPDTRIDEIRPGYLVLRCAMKDKSFLISLAYNMILIIVCTAYAVKTRQIPENFNE
SKFIGFTMYTTCIIWLAFLPMYYATISNHQIQIATLCISINLSASVMLCCLFFPKLYIIY
LRPEKNVRRLTMNNMTAKQKFANLVKEKSAINVCVSNYTSDNTSLTQILENFLXXXXLHV
VELPNLSVPSSDLYNHSYCDDIIIQNSENNDSSFRDNESLFVRINKQEKTNSRNIDYTKQ
TVTAL

>GSMD009528 | mk4.009528.00.01
MEFTPITFDGLPRYRILNFIKAANGIYSWVEIGNYTNQKLRFDFDNLERKTFIKCNYIDY
TKLKFRGDSSVIPISSCTPKCSDDQRKKLHPGICTCWICIKCQEYEIFKNSRTICEACPL
GQYPDQNRTLCLRLQQIYLNQTHPLSIGLMIFSGICLIIALTCFFIFVFYFKTPIVKASS
RELSFILLVGIILCFVVSLVLCTTPTKLMCSFQKFGIGFSFSLCYSALLVKLNRIERIFR
KGRKQPQKLRLISQQSQIFICAFIVSIQIIILGTLLYFVNSDPVTHHPSRNEEYLICDYI
IGNSLVIIVLHPMILILICTVYAFLTRNIPEAFNESKHIGFTMYSTCVVWLGFIPCYLAT
AIMVHLRVATLCVSINVSALVALSCLFGPKVYTILFKPKQNVRKGLRINIKNEQNQIDHL
DNNSHTQMSYSHMILKGSLYSLLVKT

>GSMD010162 | mk4.010162.00.01
MLDTSRESKNIDRRKLRFRKNSTAIPISSCTPKCQSDQRIKFHPGICSCWICIRCQKYDI
LNKLKTECLPCEMGQIPDKNKTGCINITQSYLEPNSPIALGILLFTSMGICCAATVVIIF
IKFINSPIVRASSRELSFILLFGIMMCFVMTIILCTKPTDFNCSIEKFCIGLSFSVCYSA
LLVKTNRIERIFRRGRRTVKRLFCISPLSQISMCFLIVLIQIVILSLWLYMDPAKAIHHY
PERIENQLICNFIKGSSFLIGLCHPMILILVCTVYVFLTRNIPEGYNESKHIGFAMYSTC
VVWLGFIPCYFATAKLTHLRLATLCVSIDLSAMVTLFCLFGPKIYIILFKQELNTRQGMK
PMMNSLRIGTKSSNYQSLTKSHESQYFNDSIQELNTRQGMKPMMNSLRIGTKSSNYQSLT
KSHESQYFNDSI

>GSMD001419 | mk4.001419.04.01
MSQEFDEYLKTSFNIPPCNKECSIREAKFFEVNKCCWKCSLCLANEIISTEQNIVPLTKR
SFIQQSCKQCQSNQTVIDNTCIGINATFMSFKDDIAISIILMNMLGLCMSLVSLSIMVIY
WKTPIIKAFGRETSSIILAGTMLSFAFSILLLHKPTNVFCYLRWCSPGLCSTICYAAILT
KTNRIARIFGIKFTASKKATPRFISPISQINIVLIITAAESCILIVVMITSKIEATTMVN
NVWNCYNIETSSVLAIFLIPSILLIFSTVYAFKVRKTPDGFNETRNINFLNFTNCVVLVT
CLLLHQVLKDKEYSVIPFCILLTLGAHGNLMGLFIPKIYIILFRPNKNTMQAIITKNRTR
SQVSFSHSTSVSSNLEVPSPKS

>GSMD025402 | mk4.025402.00.01/mk4.015264.00.01
MYFRISGCNQLPIVIYYSFFVTVNLIASEIDNKYQSAIYNGDIILGGLFPVHDSETELCK
KINPDRGIQRLEAMLFTIQEINNRPDILPNINIGARILDTCSKDTYALQQSLDFIKSSLS
DNNDASDYYCKDKSEVLRHTKATQKIRTVVGGSYSSVSILVANLLRLFSIPQISYASTSA
LLSEKKNHPIFARTLPSDQQQAKAMAELVASFNWTYVSTVRSSGDYGDSGIDAFWKESKK
LGVCIAAKEMIKPNPLHSDLLAIVKTLYQEFSKTRVVVLFTRLDHTKLLLNAVKIMNYSN
YFLWIASDGWGQENGPVTNNSNVANGAITFEVKTVEIKNFTTYFHQLTYNRNSNNPWFDE
YWEELFDCIPIKQKMRVSRSSVKSLMSEKESYYYFHTNFTDVNKQNQNSFHRDYRFPRSN
SVKSRKQLCTMFNFSSKLKNFKQESKIQSVYDAVYAVAYTLDRFQAKLCKPFVLEKCVKA
LNNIDGMVFYKDLINNSFTGEILFIKTKIISIHLYIMHIYFIYFYSIFVQNFFHYCLSMK
LSGWLAIIPMILSFLGTATTTSVMGVFYYYKNTPIVRASGRELSFLILSGCLVCYLVSFI
FLLKPTPYSCAIQRILLGLGFAVMYASLLTKTNRIARIFESAQKTAKRPPCISPKSQLMI
CAVLISVQVSAYLCHYLIKQNITMIIYSKILSIKAINKINQFNQFAVNTH

>GSMD005356 | mk4.005356.00.01
CSEIPAIFLKWSDASVIVAIIFSIVGLIITVIIVGIFAKYNNTPVVKSCTRELMYVILVG
VALSYLTTFPLVWKPTTFSCLLSRIMPGLSFSLIFGSLVTKTNRICRILSISKKKIIRRK
GRFLTTTAQIVIVFLLNVVEIIIISVMIWHNFPKSKSDYSVAATVRLICNTESQDLFISM
GFDAVLVCFCTWYAFKTRNLPENFNEAKFIGFTMYTTCIIWIGLVVIYLSTNLKEISLCF
AMHFTATICIVFLFLPKLYIILFKPERNERSAFTTTTEIRCHIGS

>GSMD004608 | mk4.004608.01.01 | tBLASTn
MNTILIILISQFVYQSRTYVPKYGEYYQPGDVTIGVFLPLKIMCNYDSENNMFLMSISFK
DGIDELHNDDNLIFKTHNITLGYVLFDSCADDIRSIGFSKFINPPDFPFNSIYSSLIYHD
NLTLCFPKFSELKQTNFYSVVGLIGPAFSRVTLIMSKYLQNYNIPQVTGHSTADELTDKT
KNPFLLRLVASDKYQASAIFDIIRYFNAKHVSVVYQDDTYGTSLLKLFKEKIKETQSDIC
IAKIINVLNLETLDNDIEDLLKIKSYLTYIVYFAEWNHYFLEKLQNRHFIFVGSDSLYST
PKTFGNITINSLYMSLSGNIQSQTVLKYNNLTLDTVKIYPFYKDFWREEFKCFFQNDSSN
LKNFSKKCEDFKKITERKTDLLNAEIIKDIVKLYGISISKYILDKCNYSIGLKSELYLCF
DGKLLLEYLKAVNFQGLARKIYFNQFGDTDPIYSIFQQQTSTELTPVGVWYGDQGLKLNS
ALIEPSVNITIKIKCIMHCAPLEVMIRLSDCCFQCRNCIDNEVPSIDRLRCISCPEFQWP
QENTDTCILITPQIISWNSWISILACLLACLGAMTNLGIIYVYVAKRASRLLKASSLRSS
FFILGSLFLTYISMLLYAGELSNYKCIIHLFLTHWPLGVVYTSTLLKTFRIYRLFTGIKG
GSNAKFTSNRFVLSAVLLLSLQFYNNKFLQIQMPNSKEKYVEMVCNRDIPRFWIPVGWNW
LKLLISTYWGFKTRKLPENFHDSKCIFIFSSCSIFLWLSLIPSILATSSFLIQSALILFA
VFVNSTLVLGTLFIPKIYAFKPKKDFFFILYNNTQY

>GSMD007320 | mk4.007320.04/.01 | tBLASTn | edited
ISFFSTSPVLSDKNRFPYFLRTIPSDAHQALVILKIVQLFQWKYVSVVYEDSSYGRETVY
IGVVIFGSDQEVGDFMTAVRNNNLTDKFHWIGSDGWAGRELVYQASVHDSSQGGKEVEVS
GAIAVQPMSLPIKGFQEYFLSLTPVNNNYNPWFSEFWEDYFECRLSNSRPTPFNNYKKVC
SSDLRMRKSDKKFMLEDQLQFVSDAVMAFAIALK

>GSMD000394 | mk4.000394.09.01 | tBLASTn | edited
IKELTDQIKSIDSICIANQLEVDDKDDIQVLQNITNLLLSDPKAKVIICFCQGNTVTKLL
QAIINLNKTREGYLILTFRDGWADRTEILGPVIDKKEKKRELSSAAVGAITLRLHSSPLL
DFDNYFLSKGYNNTDGNPWFQEFWEHKFKCSIQVSEDSRYKEKCSESLYDQTDYVQDSKL
GFVVKSVITVAMGLHQLMRKDLPFLQNTKSGFIFINGSLLMNEMLNLSFVGYDNEVVKFD
ANGDPPGRYDIMNYQYSYDATAGRKIYKYETVGNWKDNVLLINKAIRWPEHKMLGNIPIK
SICSRLCNLDQIRVIFNQNKRCCWSCRSCSKTQYINKSAGFDEKCVKCPKGFLATSKKTE
CKEIDPSFTHWEDVGSIMAIIFSCIGLIITIAILAILAKFHNTPVVKSSTRELMYAILVG
IALSYLTIFPLLHKPTVLSCYLTRIMPGLSFSLIFGSLVTKTNRIFRILAISKKKIIYRK
GRFLTTTAQIVIVFLLNVIEIAIISAMIWQQPPNPIKLYISTDKVYLICNTPSSSLMISM
GFDAVLIAFCTWYAFKTRNLPENFNEAKFIGFTMYTTCIIWIGLVVIYLSTDLQVISLCF
AIDLTATICIILLFLPKVYIILFRPEKNERSAFTTTTEIQCHIGSGSNNQNL
