# Supplementary material for: The repertoire of G protein-coupled receptors in the human parasite Schistosoma mansoni and the model organism Schmidtea mediterranea
Source: BMC Genomics. 2011 Dec 6;12:596. doi: 10.1186/1471-2164-12-596 (PMC3261222; doi:10.1186/1471-2164-12-596)
Supplement: Additional file 7 — Receptor protein sequences. ZIP archive containing all sequences identified, curated, classified, and used in phylogenetic analysis, grouped by family. [file 1471-2164-12-596-S7.ZIP › 4-Sequences/Opsin.fasta]

>SMP180030
MSEIKNFTRSLLLYNRTFSMIKNNIHDSDIIMLNHWIKYTQPDPIYNYLVAIFVALIGIFGTITNLLVIFVFLTPKSSISLQCALIINLAISDFGFSAVIGFPLKTIAAFNQYWPWGSVACQLYGFISATFGFLSLTTIAAISFDRYLVIVKDHKTTNFRVICTVIGFLWIWSIIWTIPPFFGFGRYVLEGYQTSCTFDYISNDMPSLLFSGGMYIFGFMFPVLLCIYCYVNLLKIVRNNERVVLISLSNDGASKQRESVRNRKRLDIEATKSVILSLLFYLMSWTPYAMVCLISILGQSYFLTPTIAEMPHIFAKMAAIYNPILYAFTNRKFKNALGIRKTSSVIMQQQRLLSKGQLKPLVSLLFLVN

>SMP104210
MKQNLTFATLWPDDNDFASIVHSHWHKFIQPDPLYYYLVGIYIGIVGILAVMGNSLVITLFLLCKQLRTPPNMLIVNLAISDFSFALINGFPLKTIAAFNHRWGWGKLACELYGFAGSIFGFISLTTMAFIALDRYLVIVQPFETFSRITYGKVIVMIFITWIWSALWSIPPFFGYVRLNELELMKMAQSLDLQNPSAMKTGDKKADIEAAKTSIILVLLYLMSWSPYAIVCLMTLIGSRDSLTPFHSELPVLFAKTSAVYNPIVYAVKHPKFRMEIEKRFPFLICCCPPKPKERLQNTIVSKIQVSQIGIGTVSGGNENTLNTVKRED

>SMP180350
MSSNRTIEMLRPYMKDFDSIVLPYWYKFEQPNPYYQYAIGLFIAVVGITGMCLNLLVIVFFTMFKSLRTPSNILVVNLAISDFGFSAVIGFPLKTMAAFNNFWPWGKLACDLYGLAGGLFGFVSLSTIAAVALDRYLVIATPFESVFQTTPRRTLLLMLFLWMWSLMWTIPPLFGFGKRYITNSLTDFIY

>SMP164140
MLGNTYQFGFAFLLTGLLGLWLHTKNISRLAKINSILPYGLKTFHYHLAAACLGCIAITPFSAIGVYQKGWPFGHFGCQSYSFAGMLFGMTSIYLSCFICFFTMVEVLNLTYIRNFISNRYNYIPFGIWIIGAFWAILPLLGYGRYTLEPHKTSCLLDWTNMDESMKLYMFSLFIFGYILPFGIGIWSQHKLIQYAVSNANKNNKNTKKIEILIKEKVKQMLGQGSGERRKQQNNIQITATYXXXXRNIRQRRHKESQRIIKRLPPWSVVKQ

>mk4.000376.07.01
MSITGMHSIFILFVIAVERFNAVFYPLQTVKTVTVKRSIYFVICCWTLGVIISIPPLVVNINKKGWNRYVLEGLQISCSFDMFDTSWQSKSYIMLLIGTFLLILTAIIICYVKIFFKVRDQIKEMRIVYTKSFNNLQRIKESKVERKLIYMGFNVTLFFVLSWGPYAMVTILALCNVLTEKGSVLIVAIPAYFAKSFTICNPVIYILNYPQFKRELYKLLCILKQVSSFFHIVEIQCALKEL

>mk4.007964.02.01
GKPSMDNFTLTEIKVFYYSKAIVISFFLIFGVLLNGTIMFTFFHNRALKSPTNLLIMAIIINNFLLAIFGIPMDIVSSFYQYWIFSDVGCRFYGFAMFFTGLNSVAIMTVIAIDRFFVIAKPTMAAHITKNVIYLSICGCLVYSLIFTIPPLIGWNEYKLDKSKTSCSVNFESRDPIFYSYTIVILVFCYIIPIIVNLYCYFYIYMTVSA

>mk4.004167.00.01
DQLYGILLGISGILGAKLYYDLRNTLQNNQINEDCRKIHRHFIYSSLGVVLGAILAAPSRFVGRWLFGDFLCQFYAFEGFVFGISNINIIVVIAMERYYSTRKIQLPWNVNHIIYVCWIVGLFWSLLPLFGFGSYALELHQTSCTIKIFDLSHNHQLYMGGLIIVGFLLPVSIGIMFHLFTLSLETRKTEKINSFEKIMNNVSRKLFLMDLFSWCGYLVLCLIGLVSNQDSPWAILFSSVSPLLTKFGIALLPMLYWSVK

>mk4.008731.01.01
MTFLNNTIQTKFGYSNFIVWIVYLIMLSIIGIIGNFISVKIFTSSKCYRGKPFYVLINLLSINDGLFFIYAIPSTLSIIIFDYLNKLNLDADVFCQYSYFFHTVFVVGSPIGQALIAVLRFVAAFTPVFYKLFVNKKSILTILWICIAWIFPIIFSITPTLKVWGRYRSDPLYYHLCLWDIGNDKWKKTMEMIFTYIPSGIIIGCYLAILVKIYYFLMESQNEETRRFKNDIKMMFVCGL

>mk4.002570.01.01
VILPFLFNAYGEGNFSFQKILTDRVDSDFSCQLNGYLLTGMFLAFIFTLNLFAFERYLTIVRKITKNSNFPKKCLVLLLFIIGMISISFPIAPILGFGKYSLQGANTYCFIELPNSSKFDGKFWFSFIFSLVLISQIVSILFLNGLVLDRLNFSKRLDPSRRCFHRKSVNAAKILFFNTSLFILSWIPVTVSYCLQKS

>SMDGB66
PSLEIAAPVWKRKTVCQSPILILHSSWSLLIFLETCSVWNKSVLTTILKAISYFEILFNLLNFINNICQLTEPLKPFQYFGLKALATVEILLLICDSLMIGFQMARNWSVTILALFRYDMVCRSKTVRRLNNQSNFFSNENLPKIFTFLMIFCIGLALPRMFEVTPQICINTAVICHYADFLSVRKVFQYGYLGVVMFIFQSGGPIIITSCVSLMLIRKIQNRHAIRKRQTNATSNRFQRSQRNPGTLVMAVCITFMVLEFPSFFSKLAFYAFDNNNIHIGIIPNLLIYLDSCLNLFIYLASNKTFRKTSLNRIRCAKSFESWEIQTTMTVRVNNSEKNDKNEEF

>SMDGB131
MKLIQTLTFILIIFVIFTFFRSKSMWTPSNVFIFDLALSDLLICILGFPFLTISGFCKEWIFSEAGCSAYAFSMSVTGMHSIFILTILAVERLKVISRPLKMVKIVSKKRSFLLVLISWTFAIFVSIPPLLGWNRYVLEGLHISCSYDMFDGSWRSKSYIVFLIGIFLVVLLIIIFCYLALFLKVQRQATSMRVMIKDSRDLLAERERQRENKLIWMGCNITLAFVLSWGPYALVTILSIFKVLNEKNSLIIVTFPSFFAKSFTIYNPIIYIFSYPKFKKELSKLLLLTNKRK
