# Supplementary material for: The repertoire of G protein-coupled receptors in the human parasite Schistosoma mansoni and the model organism Schmidtea mediterranea
Source: BMC Genomics. 2011 Dec 6;12:596. doi: 10.1186/1471-2164-12-596 (PMC3261222; doi:10.1186/1471-2164-12-596)
Supplement: Additional file 7 — Receptor protein sequences. ZIP archive containing all sequences identified, curated, classified, and used in phylogenetic analysis, grouped by family. [file 1471-2164-12-596-S7.ZIP › 4-Sequences/PROF1-schisto.fasta]

>SMP084280 | PROF1
MYEASLNFTDYALKVFRQCDLLKNDSSYEQQVRCIVSTVVSFWCGYVLPLFSLITVMTNLYIGFYTIVRANKMPRQIIYISGISLSSAIANIMFIWLWQFTVRGLPYVSHGTIFFSILNVSPMTCRFQRYMYAFSSTMMCNMHVCASLDRCLTIYIPTKMKRFPKLYGWYIHIGILLLSALMMIPFAFRVDWRLVGERILCWVDLSDQYVQGYHTLFSNLGLIQTIFLTIIDLAFLLKLRKQLYKNSLNKLSVTDKKHIKRSILLTISSISFIIMALCQAVFYSLARFSSTDANFKQTGVDYDIGDFFWYLNSIRELLDIYIYFKCFKLLRESLLCTPRRLSKGSLFKSDQPRIS

>SMP084290 | PROF1
MEYNITTWPFREDPWSSKLICNKLLVKWTEGLYATCIASTVLGFISAYILPVFLIISFITNTTLTSVLIASSRKTRSSVYFLGSSISNILVSMVYDLFWFYLTKGLPYATNGDKYFFLLYVSIDSCKFFRFWHSFSSNLMCNFLLCSAVDRCLTVYFPTKFSNLPKKFAWYAFGTVWLISFLMTIPFLIVSSLFVVEGKLHCWVRPDSIYILFYNALVTNMGPVQLFITITINIMFSVRIRKQLRRMSTMKNTTATDRKQLQTLTFLIILSASYAVFGVPQSVVYIINRATLVGFINANSDLCQNIGDIIWSLFFCRSLFDFVLGYFYFQPVRETCLLVYRSFGKFKNMNSTLNSQFSTYQQRS

>SMP084270 | PROF1
MISMNSSELIFTERPQRIFQDCILLVQNYSYIQELKCLSSKVIGTIVGYLIPIFSIPCIIINLFIAINVIMKGKKASRQLIYISGICLSSAIANIMFIWLWQYPSYGLPYTTNGTQFFSFLNISITACRFHRFMYSFSATFMCNMRVCASSDRCLAVWKPIMLRKFRHHYAWYVYGVVIFISALLMLPFAIEVNWIPTKYGLQCWVQSANVYIQIHHAFLSNLGPVQTMILIIIDITFAFKFRQQLKKNKTDGIDVTSSKQMHRYLLLFISAASYNVLAATQCTFLLLARLGSVSFIKFESGLAYNISDILWYINSLREVLDFVIYHRCFHVFSGITSRISKMFYYTSKKTISVSRDISKISVVSGHNY

>SMP041880 | PROF1
MLHNTTTIDYSQLVGGFRAYLCPIIAMIGVIGNSFIILIFLKEKPLSRFSIYSIFLAIANMITLIMNTFIDDFLGRGLYYLTNHQFYFKLDTISKFWCKSVEYLSNTMYFTSSYLIVIFSIDRLLTIHKPIKFYSIYHKHWALIACLLVYFIGIISNSPLLFVQTLMIDISSRTNFTCRMISEHPIAKFTIAFETIVTFTIPFCLVLFLNIFICIELWKLKVHRTALLPADCSRNRMEMGRVFGHLALSTAFLLLYLPMVCFVLIRLSQTLSHVDRHKPYAMNIIDLSRLFSSVKDITYAVNFFLYLIFLRNFRHGFQRLICTVYCKKVSSGSLHRPQRTED

>SMP083940 | PROF1
MRAKFNSTDFYTPLDTLVDCLMLEQGHPNASKILCHISIVLGSIMAYVFPVIGVADLISNCIVATIFLYYLQHNRQFIYLGVLALSDISIVITIGWLRWFPTFGLPFATAGNTYYFISLTSTTSCKLYVFFQSLTCIFRGNIFLIMAFDRLLLIHKPLLFKKHPKYTVWIIITTVFIISIVMSLPISIYSDLILVTNRNICWQKFYTDFLVIYQALLSYTGLTQFLIVIMIDTSFLVSVVRWSRSRPQPMDTQTSKMTSNGRTITMLALHTFAFLCALPCVISYLLSITFHRPTHKLSEEYVRFILLFLNIGWNLIFLQSSLNIVLYCFRINKFKKILLKPLTNYRNKTSTF

>SMP091950 | PROF1
MNNTTLKKAWRFIDTPYDTLMDCEAYYNGQPNASLALCVTSSMVGAISIYILPFICIFGIITNIYIGYVFLYEFKKLSRQSIYMSLICWSDAITILFLGILWMIPAKGLPFASDGRIYYFIIYQSVELCRFYRGIYSLTSTLASNLLLLTSIDRCLCIYYPLKYRTIPVYYAWYLIGGVTFISFVCVLPVMILVDFHDIDTFTTCWLDESQVFLQIFIILFNNAGFIQTIVILVLNIIFMLKMRRTFTKERLADPQSIESKEWSASVILFILATTLLLFNLPQCAAYLAAFFFPSMMEKSHSEQAVRLAYNIADIAWQCIFIQNASAIFVCWQRMQEFRQVFYRLFLKGPLQPLRKYINEEQSTIH

>SMP167870 | PROF1
MMENLTGQFRNTPWDTYEGCDSSFINTSNLIIQNDPLSCGVSMLLGAWSGYLLPVISILGLISNTFISAVTFIQIKLMPRHMIYMAFIAIMNSITNIIYGWLWLFSAKGLPFITKGEVYFIINNVSPMVCRIHRFIYSSVSTCMGNLLVCAGLDRFFCIYFPILFNKLPKYYVWFACGTVYLLSFLMMLPVLFISGWYVVESKIQCSLEPNQYAIRLYHALFSNLGCVQSLILVGVNLAFLLRIRKHVKDTATRKMSMTDRRQLHTTVFFLVYSASYTLTSIPQAVAYIIGRYSDIRNALNQSKFCNSIANIFWIYILH

>SMP023710 | PROF1
MSNPKGCLIHLTKEEIMVYTFRAYVSPILVIIGIPSNLLVILVFIIIEYQTNCRFNLYAIWMAIAHNIQLIVNTLIDDFLGRGLKYATQCKYSIQVDIESSLLCKLFTYLTDASALIAAFILMLFSVDRVCSIYKPKQFEQSSHVKLAHIIITIVIIICLILNIPHLIFADLKIHSINKLNESFMPTFRQTLMDIFKCRIFLRSTDPIPFIDQYTNYSPEHYTMTMLRVLYFLLSPILCKSILNSIFKLRKALINLFTSYFHTIAHFIFISIKLKLLSYFGRCRLPGWDSRDDSNRWLETLNDMAQNRLQWRRCTHSLCSALLFSLSKFISLDYTPSTRQWSVVRRCSPMVASDQRLIHTRFVPSGYWSPCAPLVWNQYFPTILGGPSVSTDPVEALNIRFSSSQFRKQHPGHQKAVSRTSLTGAIYAWRCESIWRGRVYSPHSRPYQGIWGHKLCIKNFQVRIQ

>SMP001070.1 | PROF1
MFSTSLNTSSSIPFIEKCSIHVQNMESAVGFLRGYISPVLVLFGVFGNMSAFYLFLTHKPWNRFSIYVITLAISDSLVLITNTFLDDFLGRGLYYITNQSIIIKLDTFSLLSCQLMELIGTWFVFNSGCLLVAFSIDRVNCLYWPLKCRSNGGVNMAICYIVCDLIVNEDEDVIEIVLVDWKKEPSIIHIDIMNISG

>SMPSC10893 | tBLASTn | PROF1
MPCIHPNSTELLIEEIIMLNFRAYIIPIFIIFGIIGCSFIINSFYSIQKLQPSRFNIYIIWITIFQYVDLIMNTLLDDFLGRGLTWASDCIIFIKLDTITSFTCKIMNYIPYTSVLISNILLVIFSIDRLLTIIKPIKFRGDLYLLLPRLFIIFIIFLSMLLYLPQLIYSDLIKSDNTSLIGNYTCQYVNSLYFGVQYSLYLSTIGGYIIPTILIAIINIIIILRLQYLTKNRQLLNGKRNSVVKNKYYIN

>SMP134960 | tBLASTn | PROF1
MIYNLTCFNAQTDFTNEGIMMYRFRAYITPLIVLFGTIGNILVIIIFIIMQKKSPCRFNSYIIGITIAHIMELIFNAFLDDFIGRGLAWLTKCNINIKLDTYSLILCKFFSYIPETSGIISTNVLVLFSIDRILTVFHPIRFRGDRHLYLACFSILSIYIIGMILYLPTAINSGLVLNSHNYTICQFVDPLKFSVQYNLYLSNIGATIIPTIVAFITTIIITVKLRRLFKERYDMCQYYDRHTSSNELRRIAGHLAMTTIFFILNIPLIIVVLLRQHSDYSYYHLIYPNYTNQLKHLSKLFSSIKSINAAMEFPTFFIFLSSFRQHFYYLCCHKKQQKKTNLKDIFKLHNIQEKWKIILRRNYVKSD

>SMPSC331A | tBLASTn | PROF1
MNSFHNMTELNTPLDTLIDCIMVETKHSNASYIACIISKIYGTLIGYCFPIIGTFNIITNSIVIVIFLISLHHKNRYFIYLGILAISDMGINIFIGWLWLFPSYGLPYITSGSIYYFILTISSFYCRLFKSIQIIWCNLRGNMYIVLAFDRLLLLYKPLTYKVSSKYVIIVILIIIFIISITMSLPIIIYTDLLITQQLLTCWFTNYSVLLSFYKVLFSNSCLFQLTLVSLVDIFFLVKMIKWSHQRHYIKNTISPLKTKQISKIKTLLLLDIISFICSVPSSIVYMNLASLNKPNVEYIRVLTLVIHMSWALIFLQSSLNIILYYKRIDYFRQILLKFITGYHFHGRLGKRSI

>SMPSC331B | tBLASTn | PROF1
MNEKPNSTNFYTPVNTMFDCVMLEQGHPNASKILCHISIFLGSFMAYVFPMIGVADLISNCIVATIFLYYLQHNRQFIYLGVLALSDISIVITVGWLYWFPTFGLPFATAGNTYYFISLTSTTSCKLYVFFQSLTCIFRGNIFLIMAFDRLLLIHKPLLFKKHPKYTVWIIITTVFIISIVMSLPISIYSDLILVTNRNICWHKLYTDFLVIYQALFSHTCLTQFLIVIMIDISFLVSVVRWSRSRPQPMDTQTSKMTSNGRTVTMLVLHIFSFLCALPCGISYLLTISVNRLKSHIPVRFVYFLLIFLNTGWTLIFLQSSLNIILYCIHIEKFKRILFKPLITCRNRISTTS

>SMPSC433 | tBLASTn | PROF1
MVNRSDWLFVDSPWDLLEDCENFYNGLSNDYIMCITSSILGFLSAYIFPIYSIFGIISNILIAIIFIYIIPNSSRQMIYMGTLAITDALTQILFGWLWVFPSKGLPYATLGNVYLFTFNISEDLCRLHRFAYSFTCALGGNLLILMAIDRCLCIYMPIKYNKIPKHYAWYLISIIIIITCLLMLPYGIVVGWHLSNNLLICWLNYDDLFLNIYHAFVSDSCLIQLIIVMGCNIAFMIKLHKLLKNRRQFMKNSEEKKELSASIVLVILCVTTLIASLPQSIAYIISFILPSIIMDPMELRGPLRLVYNIADIFWHLIFIQTSCNIFIYAVRIKKFRHILLHLLKCHYLRHISYSTYSGECSTKVPTKTTGN

>SMPSC1003 | tBLASTn | PROF1
MDLYANWTEFTSPWDTLIDCILLNEGYPNASHTLCIVSTAFGVLMGYIFPFIGTFDIIGNCIVAIIFLNSMIQYNKQFIFLGILAIADIGIVIFVGWFRLFPTFGLPYVSSGTIYYFMSTKTSMGCKVFTFFQAFFCTLRGNVFILLAIDRFVLIYKPLIYNKFSKYFNWLLILIIFILTVVIVLPLTILADITQVRQLSICWFLDSSNYLLIHQALFSNTCPIQLSLVTLFDLFFSIKVIKWARKLQQVNRPSTTSTSSTSSTSISTSSSEVNISLIITMFILQIIAFLFSLPNSIVYLISLTVNFQSVSSEYVRLLVITSNMSWNLIFLQSSFNIFIYYYRIKKFNYILKQLIHCHYNQKSIKQNTSITNP

>SMPSC63 | tBLASTn | PROF1
MEYNISRWPFFETPWDILIGCEGIRTGNRYTSQQFCHLSIIAGVLSAYVLPFITLFSVIANISTSVIFLLAFKHKTRQVVYLGCYSLIDLLYCFTLSVLYYIPARGIPYVSNAKLYFFIQHESVHFCLTYRYILSFISTFRGNMLVITMLDKYLCFIIPVKYGKLSIRYAWYSVLCTLLITVFMVIPLWIQFDWSNFYGKTICWFRNFTIGWSLYYGLLTDSCLLQLSANGVISIVLFIKIYLWLRKRHRFEAEKTEYTRKNLSGSIVCVYISFLIFLSSIPDNVSYFINVSNATTKNPTEAWYMYLLTLTIRDISWNLIPMQAVFNNVIYVTRMHEYREIVVSILKLLKVESIIPNA

>SMPSC12A | tBLASTn | PROF1
MFPYDKIDEYVFYDTPTDLVSICGQLDVNSSHVNKVQCIVTKVLGVWSAYLLPVICGLGLITHSLVITIIFKCLQFIPRQLIYTGCLSCSNILTNILFAWLWLFPAKGLPYTTNGRIYYFIFNSSRIACRICRFTYSLSTTLTSNLILCSAIDRCLSIYFPVKFLHLSNRHAWYICLIVLIISSIMMSPFLIVIDWIQVGQFHICWIDESLFNLQIYHTLFANLGLVQSIVIVIVNITFIXXXXXXXXXXXXXXXXXXYTFVNSNTNVFTYNIVAYHCSILLVIDNTEIFYLQSYECFTTLSSLC

>SMPSC12B | tBLASTn | PROF1
MSAGKNISIFTDLRNITFEFCYLLNKEWSLLYLTKCITGSTLGVFSAYIFPIFAIIALITNSVFIYVFFKKRSSMPRHMIYMLCVLISSGLTDFIVGWLWLFPSRGLPYATKGKIYFSLISLSSASCKLYRLLHSFTSTSIVNLLVLSAVDRCLAIKAPIKFSKVQSHHAWWACGIIYAVSFLMMLPFGILVTWNRKKDEHFCWIRQPDKVLHIYHTLFSNFGPIQTVILLFLNLTFLLCTQSI

>SMP117340 | tBLASTn | PROF1
MKSITNQLSNCLNSLTNEEIMVYNFRAYISPLLSLIGIPANIFIIIIFNLLEKQQSCRFNLYAIWMAIAHLIQLIVNTFIDDFLGRGLKWATNCLIWYQVDSYSSLTCKLLTYLSDVSALIAAFILMLFSIDRVCSIYCTKQIEQILHLRIAKLFIFLIYCICLLLNIPHLIYADLKNDTKETTNCQYINPV
