# Supplementary material for: The repertoire of G protein-coupled receptors in the human parasite Schistosoma mansoni and the model organism Schmidtea mediterranea
Source: BMC Genomics. 2011 Dec 6;12:596. doi: 10.1186/1471-2164-12-596 (PMC3261222; doi:10.1186/1471-2164-12-596)
Supplement: Additional file 7 — Receptor protein sequences. ZIP archive containing all sequences identified, curated, classified, and used in phylogenetic analysis, grouped by family. [file 1471-2164-12-596-S7.ZIP › 4-Sequences/PROF1-schmidtea.fasta]

>SMDC8510.2 | mk4.008510.02.01
MPNLTYSDLKAQWKFIDSPWDLLISCEEVKLKQTNENNYLFCVFSQIMGFWSAFVFPVISIFGIFLNILIIYIFNFKFRDKTRQYIYLSFLAVFDSFNLICSGWMWIFFAKGLPYASSGVLYFFTYNQGVIPCKLHRYFTAAISCSAISIFLLTSIDRYFAIFWPLKCLNIPLKKAWQYSSMVVLLSFIMMSPFIIYMDHSETGNHKTICWLEASKDKETLGTFLQIYNVLFSFCGSFQTLAIILVNLSLFYQVCKGQKLREQIQAANCKSIRKEISACVILLVLSVLFTVGSLPTSISFLLAFLMQNDTGPDADQRLRFVYNIGDIGWHLYMVQQCTNGLVYYWKMPHFRSIVKKIFKVSIGNKAPTSPSTSNAHLSIR

>SMDC1889.2 | tBLASTn
MYFEKKNAWLYIDSPWDLLVPCEDLNTTIEDERTSALCISSHILGVFSGYIFPFVGVFGIIFNFMIFYVFMIRYPPKLRTRQLIYLSALAIADNFSIITFGWLWIFPAKGLPYISKGLIYYFTFNENNPTCKAHRYIYSFASTLAVNLFLLTSIDRCLSIYKPLKYSKKGKTFAWTLVAITTVISGILMTPFAIIISLNVNKQNLIICWIDDARFAVSGQLYHVLFSNCGFIQTIAIITVNLALLYKLKNGQELRKELRNQTGSASKEISACILLVVLSSIFVIGSLPQSVAYMFAMYYQSVPDSGDLVRLSYNFSDIGWHLFFIQEATNWFVYMARMKNFKEETVNMVLCRQTISHSNFTNQTQRNKMIDYDSTMHSRSLYDNQNNQSIKE

>SMDC12554.3 | tBLASTn
LTYSDLKAQWKFIDSPWDLLISCEEVKLKQTNENNYLFCVFSQIMGFWSAFVFPVISIFGIFLNILIIYIFNFKFRDKTRQYIYLSFLAAFDSFNLICSGWMWIFFAKGLPYASSGVLYFFTYNQGVIPCKLHRYFTAAISCSAISIFLLTSIDRYFAIFWPLKCLNIPLKKAWQYSSMVVLLSFIMMSPFIVYMDHSETGNHKTICWLEASKDKETLGTFLQIYNVLFSFCGSFQTLAIILVNLSLFYQVCKGQKLREQIQAANCKSIRKEISACVILLVLSVLFTVGSLPTSISFLLAFLMQNDTGPDADQRLRFVYNIGDIGWHLYMVQQCTNGLVYYWKMPHFRSIVKKIFKVSIGNKAPTSPSTSNAHLSIR

>SMDC27521.1 | mk4.027521.01.01
MFNLTFSEQKARWKYVDSPWDLLTACEELRLSKTTGNTLVFCIFSHIMGFWSAYILPIISLFGIVSNMVTIYILSSKLHDRTRQYIYLSFIAGCDSVNIICYGWIWIFFAKGLPYASLGKVSFFTYNQGEISCKLHRYFIAAISCSASSIFLLASVDRWFAIFWPLKCLNIPLRRAWQYSIGVIISSFILMSPFAIYMGYTETGNQKTLCWIKVSTDEQGLAIFLQVYNVLFSFCGSFQTIAIIIVNVALFYQINKGQKVRDQIRAAKGSNVRKEMSACVILLVLSILYTICSLPTSISFIFAFLMQKATGPEAENRLRFAYNIGDIGWNIYMMQLCTNGLVFYWKMASFRNAFHRLLHNNMVLKATSTKNTFFQELKENKTA

>SMDC14380.2 | tBLASTn
MSNFTFLDLKAHWKYVDSPWDLLTACEELRLSKTTGNTLVFCIFSHIMGFWSAYILPIISLFGIVSNMVTIYILSSKLHDRTRQYIYLSFIAGCDSVNIICYGWIWIFFAKGLPYASQGKVSFFTYNQGEISCKLHRYFIAAISCSASSIFLLASVDRWFAIFWPLKCLNIPLRRAWQYSIGVIISSFILMSPFAIYMGYTETGNQKTLCWIKVSTDEQGLAIFLQVYNVLFSFCGSFQTITIIIVNVALFYQINKGQKVRDQIRAAKGSNVRKEMSACVILLVLSILYTIGSLPTSVSFILAFLMQNEIGPEAEDRLRFAYNIGDIGWNIYMMQQCTNGLVFYWKMASFRNAFHRLFHVKQEAEQNIAVVTSNGYISKN

>SMDC8510.3A | tBLASTn
MSNFTFLDLKAHWKYVDSPWDLLTACEELRLSKTTGNTLVFCIFSHIMGFWSAYILPIISLFGIVLNMVTIYILSSKLHDRTRQYIYLSFIAGCDSVNIICYGWIWIFFAKGLPYASQGKVSFFTYNQGEISCKLHRYFIAAISCSASSIFLLASVDRWFAIFWPLKCLNIPLRRAWQYSIGVIISSFILMSPFAIYMGYTETGNQKTLCWIKVSTDDQGLATFLQVYNVLFSFCGSFQTIAIIIVNVALFYQINKGQKVRDQIRAAKGSNVRKEMSACVILLVLSILYTIGSLPTSVSFILAFLMQNEIGPEAEDRLRFAYNIGDIGWNIYMMQQCTNGLVFYWKMASFRNAFHRLFHVKQEAEQNIAVVTSNAYISKN

>SMDC8510.3B | tBLASTn
MSNQTYSVLKSQWKFVDSPWDLLTACEEVQNLNANQNSNKFCALSQVIGVWSAFIFPIVSLIGIACNIATVNIFVFKIQDRTRQYLYLSFLAIFHSLNIACYGWLWIFLAKGLPYATSGRIYFFTYNQSQIFCKIHRYFISAISCSASSLFLLTSVDRCFAIYCPLKCLNIPRKRARQCSICVIAASFILMSPFAFFIGYNQTGYNKTICWIKEYHSEDSLGTFLQVYNVLFSYCGSFQTLAIILVNFALFYKVKNGQRLRNQMKTANCKSIRKEMSACVILLFLSIVFTIGSLPTSVAFMFGFLMQNQSGPDAEDNLKFAYNIGDIGWHLYMVQQCTNGFIFYWKLHNFRNAINAMLHIHIAHKTENKKIHF

>SMDC15385.3 | tBLASTn
TWSAYILPIISLFGIVSNMVTIYILSSKLHDRTRQYIYLSFIAGCDSVNIICYGWIWIFFAKGLPYASLGKVSFFTYNQGEISCKLHRYFIAAISCSASSIFLLASVDRWFAIFWPLKCLNIPLRRAWQYSIGVIISSFILMSPFAIYMGYTETGNQKTLCWIKVSTDDQGLATFLQVYNVLFSFCGSFQTIAIIIVNVALFYQINKGQKVRDQIRAAKGSNVRKEMSACVILLVLSILYTICSLPTSISFIFAFLMQKATGPEAENRLRFAYNIGDIGWNIYMMQLCTNGLVFYWKMASFRNAFHRLLHNNLVLKATSTKNTFFQELKENKTA

>SMDC15273.1 | tBLASTn
MQDIVKLKANYAFIDTPYDMQYFCQQNIDNANGETLCILSHILGIMTAYIFPFIGTFGLVSNLLCCYIFIFKYKKKTRQTVFLAFLSLADFGCIFSFGWLWMFPAKGLPYASNGEIYLFIFNISDMACRFYRAIYTTISSWTYGAFFSVCLDRVLAIYFPMKMMKYGFKFALIFSFVMLGGCILFTNIVAGFYRWIQLGPKIFCFEVAGSELVMQEFIKYWRILFVHSGLVPVLLILFINLALIYKIVQSKKAQQSLTVGAIKDARKEIKATIVVLILSIFFLIGSIPLISFTSLIIYTQTRFSNEKSVNDQLQMIFNLLDIGTNISFWMESINFFVYYFKIKRFRSYFNGIFGRS

>SMDC4350.2 | tBLASTn
MDIISELKANYTFIDTPYDLLYRCPYDKDISNSVLNLCILSPILGVLSAYLFPIIGSFGVVTNAIICYIFTIKYQKKSRQTIFLTFLAFSDLLFIFSFGWLWLFPAKGLPYASGGSLYLFIININDISCRIYRSFYMTCSTWVFGAFLLVCLDRMLAIYFPLKMMKMNFQFALIASIVMIFICIIVNNVYTGFIKWRKIASKIYCTLTIDNDPGLLEFMNLWRMLFVYSGVVPMIFIVLINISLIWKMILNQHQMKKLAKTSSKSERKEVRATVIVLILSLLFLIGSVPNVGLYFLANSIENIITDDIEIKNQLQLVYNLGDVGTHVFLWMESINIIIYYIKMKRFRTEVNKIIRTKIKNNSLSYTISNPT

>SMDC19969.1 | mk4.019969.00.01
MSSLSELKLNYSFIDTPYDMLYLCPGKTDTKSELKLDYKLCILSHLLGVLSVYIFPIIGSFGVVTNAIICYIFTVKYQKKSRQTIFLTFLAFSDLLFIFSFGWLWLFPAKGLPYASGGSLYLFIININDIACRIYRSFYMTCSTWVFGAFLLVCLDRMLAIYFPLKMMKMNFQFALIASIVMIFICIIVNNVYTGFIKWRKIASKIYCTLTIDNDPGLLEFMNLWRMLFVYSGVVPMIFIVLINISLIWKIISNQHQMKKLAKTSSKSERKEVRATVIVLILSLLFLIGSVPNVGLYFLANSIENIITDDIEIKNQLQLVYNLGDVGTHVFLWMESINIIIYYIKMKRFRTEVNKIIRKKLKNNSLSYTISNPT

>SMDC14736.1 | tBLASTn
MSSLSELKLNYSFIDTPYDMLYLCPGKTDTKSELKLDYKLCILSHLLGVLSVYIFPIIGSFGVVTNAIICYIFTIKYQKKSRQTIFLTFLAFSDLLFIFSFGWLWLFPAKGLPYASGGSLYLFIININDISCRIYRSFYMTCSTWVFGAFLLVCLDRMLAIYFPLKMMKMNFQFALIASIVMIFICIIVNNVYTGFIKWRKIASKIYCTLTIDNDPGLLEFMNLWRMLFVYSGVVPMIFIVLINISLIWKMILNQHQMKKLAKTSSKSERKEVRATVIVLILSLLFLIGSVPNVGLYFLANSIENIITDDIEIKNQLQLVYNLGDVGTHVFLWMESINIIIYYIKMKRFRTEVNKIIRKKLKNNSLSYTISNPT

>SMDC21116.2 | tBLASTn
MSNFVQLKANYAFIDTPYDMIYVCRGMADLNSSSSNLPTMCAFSHILGILSAYLFPIIGGFGIISNVLICFVFMVKYSKKTRQTVFLSILSIADIFYIFSFGWLWIFPAKGLPYASEGAVYLFVLNLSEMSCRFYRSFYLTCSTWTIGAFFMVCLDRLLAIYFPLKIMKFSYKFGIYVSLGMFFLCLVFTNIQSLFFQWIKMGTKLFCIFPIDFSPMLSDFLTIWRILFVNAGVIPLALIILINISLIFKITIGQKDMMKIAEGSKKNFRKEMKATVVVLILSICFLFGSVPNLALFFIVTYLQGQISSNPSAQDQVQILFNLGDIGSNITFLMESVNIFIYYSKMKRFRQEIKSIFRINSKKSLNQFNVSSTL

>SMDC7587.4 | mk4.007587.01.01
MKDYLQLKMNYTYIDTPYDMIYMCQDQLESQESSTLCYCSHLLGILSAYVFPLVGGFSLISNLLICYIFMVKYTNKSRQTIFLTCLSFYECMFIIIYGWLWLFPAKGLPYASQGEIYFFILNISNEICIFYRGLFFTTSTLFCGAFLMVCIDRLLAIYFPMKMIKYGYKSAIYSCLGMTSFFTVASTVISVFLRQVKIGLKIYCTPFYGYSETTVNILLWYRFLFNGTGLVSVVMILLANICLIWKIWENNKKMKKVREIQAKICQKEIKATVIVLILSTGYLVSSLPHVALVFANTYVQNSASSDNSIQNRMQILNNIGDICLLCSFFVGAINIFIYKAKMKHFSDEINKIFRKEIDR

>SMDC14497.4 | tBLASTn
MKDLLTLKSNYSYIDTPYDLLYFCHSEDENNPKSDTQLCVLSHIFGIISVYIFPIFASFGFISNLLICYIFIVKYSKKTRQTILLAVLSFADLLFILSLGWLWMFPAKGLPYASQGMIYLFIINLSDFSCRLFRGFCSFSFSWIFGAFLLVCLDRMLAIYYPMKMINFGYKSAVYASLVMLGLCICCSTVMNVFLRSIKIGSKIFCTATSGYDVHTIEFLKTWRLLFLNSGAIQMILIVLVNLLLLWKVIKTHEKTKILAECSMKIFKREIKATVVVLILSLLFLLGSLPGFSCTYIIIYLQGSTLNSTDLQDQLQILYILGDLGVHFIFFMESTNFFIYYFKMKHFQSEFLDMVGRKPKNRSIYTMSNQENIISTNNHTLKR

>SMDC6858.4 | tBLASTn
MKDFLQLKMNYTYIDTPYDMIYICQDQLESQKSSTLCYCSHLLGILSAYVFPLVGGFSLISNLLICYIFMVKYTKKSRQTIFLTCLSFYECMFMVAYGWLWLFPAKGLPYASHGDIYLFLINISKGTCIFIRSINRISTGLACGAFLMVCIDRFVAIYFPMKMIKYGYKSAIYSCLGMTAVVVVLSMVLNAVTQKIKMGSKIYCSPFLGYNKKMASFLLWYHVLLTGAGFLPVGLILLVNVCLIWKISKSHRITKQLIKINSRAYQKEVKATLHCVNIISSM

>SMDC8572.2 | tBLASTn
MKDYLQLKMNYTYIDTPYDMIYICQDQLESQKSSTLCYCSHLLGILSAYVFPLVGGFSLISNLLICYIFMVKYTNKSRQTICLTCLSFYECMFIIIYGWLWLFPAKGLPYASQGEIYFFILNISNEICIFYRGLFFTTSTLFCGAFLMVCIDRLLAIYFPMKMIKYGYKSAIYSCLGMTSFFTVSSIVISVFLRQVKIGLKIYCTPFYGYSETTVNILLWYRFLFNGTGLVSVVMILLANICLIWKIWENNKKMKKVREIQAKICQKEIKATVIVLILSTGYLVSSLPHVALVFANTYVQNSASSDNSIQNRMQILNNIGDICLLCSFFVGAINIFIYKAKMKHFSDEINKIFRKEIDR

>SMDC504.1 | tBLASTn
MSIDLSNVKGYVDNQFTLLNLCYGNNDHSMCSMVSTLAYLAIFYLPGLVLFGVITNILNIYVFWINTKKKTRQIIYLGALAFADIGNIFVMGIFWYIPAKGLPFITNGHYYFITMNESNFLCVLHRFLLGFYSCLTSNYFVLINADRVLTIYFPLRFKTLPNKYSWILVVVVFVISFLLMMPILLIAKWQVTKDGYLLCLAEGALYWRIHDMLFANCGLLAAIIVIFTNIALVVKLLQIKSSRGNLQEGAQTQEKSRSKEVSACIVLLIVSFTFISLSLPMVISNLLAFYPQYIVGDTNAARYYYSIYDIGWILFLTQCSMNWIIYMWRMKSFREANLNIIKCSKPTLSSKNDVTISAN

>SMDC18000.2 | tBLASTn
MNDYFLLKANYPYIDTPYDLIYACQVMDIFNGTVNYYYTICILSHILGILSTYIFPCVGCFSIISNVLICYIFLIKYAKKTRQIILLSTLSIADSLYIFSFGWLWFFPAKGLPYATSGSVYLFIINISDFACRSFRGIYTTFATWSLGTSLVVCFDRMLAIYFPLKMMKFGYKSAVNGSLLMFILCTIFANVHNIFLKSIKIDEKIFCTFYFENDNKMKNFMIIWRSLFVHSGLVPMSLIILINILLVWKIAKSGSYMEKLTEIRRKSYVKEIKGTVVVLILSILLIIGSVPNLSLFAVTIYTQESGVQSGETQNFLQIMFNLGDIGMHLTFFMSSVSIFIYYSKMTKFKLELDEILGMKKRQVNYPLCPWKWNQPIQGSSTN

>SMDC12781.1 | tBLASTn
MNDYFLLKANYPYIDTPYDLIYACQVMDIFNGTVNYYYTICILSHILGILSTYIFPCVGCFSIISNVLICYIFLIKYAKKTRQIILLSTLSIADSLYIFSFGWLWFFSAKGLPYATSGSVYLFIINISDFACRSFRGIYTTFATWSLGTSLVVCFDRMLAIYFPLKMMKFGYKSAVNGSLLMFILCTIFANVHNIFLKSIKIDEKIFCTFYFENDNKMKNFMIIWRSLFVHSGLVPMSLIILINILLVWKIAKSGSYMEKLTEIRRKSYVKEIKATVVVLILSILLIIGSVPNLSLFAVTIYTQESGVQSEETQNFLQIMFNLGDIGMHLTFFMSSVSIFIYYSKMTKFKLELDEILGMKKRQVNYPLCPWKWNQPIQGSSTN

>SMDC15168.2 | tBLASTn
MINWAQLKANYAYVDTPYDLIYVCENNYLSNSSITKSYSPICILTHILGVFSGYLFPVIGGFGIVSNGLICFIFAIKYKKKTRQVILLSFLSLSDFLFTFSFGWLWIFPAKGLPYATEGRVYYFIINNGDLACRFFRSFCITCSTWTLGSFLVVCFDRFLAIFFPLQMIRFRTKFTIYISIGMLGLCIVFANVYNGFLKSTKIGLKIFCTFSLDHDKVLVDFLTIWRLLFVYSGMVPVLIILIINICLLWRISNKSAKNETLGENAAKKFRKEIKATVIVLILSIFFLFGSILNVCLFMTVIYVESINSHNQEFQDQLQILYNLIDIGAHITFVMESVNIFIYYAKMKQFRQYIHNIFRVFTELKSTLNFTSLTEATL

>SMDC423.2 | tBLASTn
MGYFTSKKLNYSYIDSPYDMLYLCDPKTENININCAISEILGFSSGYIFPFVGFIGVVSNIYICYIFLFRYPKRTRQTILLSYLALADLLNILAFGWLWIFPAKGLPYMTNGNIYFFIINQSSVYCTVFRTLYFFTSTVTFAIFLLVCLDRCFAIYFPFRSLRITNKMTFLTCSIVFLFCLPLTVLYTGFIRTIYQHPYFFCTIGNKDKSLNLFLNLYRVLIVHSGVLFTVGIIISNLALILKLVLLSKTNLLLIKTKSNNIQREIRSTITILILSLIFLSGSLPNTCLFFIMKSLQNDSTINQNYLQFLYSLTDAFYQLLIWIESFSFLVYVIRMKNFRALILSNSTKNLSITSTIKNKITFQLSNVK

>SMDC1026.2 | tBLASTn
MPSYSLLRDNFSYYDTPYDLLYACELKDSNNQTNASLLSSLCILSHVMGIWSAYIFPFIGTFGIFSNVIIIYIFGFRYKKRNRQNILLIGLSVADIGYLLSYGWLWCFVAKGLPYATTGKSHLFIKYLNPFFCIIFPFIYIYFVSVLFYVFLWICIDRCLAIFFPMKMMKYQKKLSKIVLLIIYLLNGFVVGFICVFTRYEIIYNKIFCDYYFYGNLFLEQLVPIIRIALAIPGLIPIFCIILTNLLLIYKLILVKSSKKILCVTNKNETVDKNKKEIKSTILVLILSFVFILGSIPHVSVYIWFLISINLKSPGYVDNLLIIYNISDIGWEIFFVQESTNIFIYYWQMKIFRNHVNCFLRVRK

>SMDC6472.1 | mk4.006472.00.01
ISIICAKKNSWPFIDSPWDLLVICYSTLNENLFMTFNHAMGILSAYFLPILSIFGIISNIHIVYIFLYSFRNKTRQVIYLSSLAMADCLNIILSALIFMFPSKGLPYATNGDVYFFILSYGHSACVGYRLVSTFTATLAINLLILTSVDRCISIYFPFRFLRMSLKKAWILIGVTVFITVVEVLPIAATMRGYRLNNLGQIHCSMSSINPVVSLIIQIYRQLFCNCGFLQVFMICVINLLLLFKILQTDKLRKEIRSVDNHSSREISACTLLLVLSFIFAISTLPQVISLQIAFFLPSTANSDVMRLVYNINDISWLLFLSQESINWIIYVFKMHSFRFYALQSLGIKSIKISKDQSQTRVTENEIKL

>SMDC6858.1 | tBLASTn
MINWAQLKANYAYVDTPYDLIYVCENNYLSNSSITKSYSPICILTHILGVFSGYLFPLIGGFGIVSNGLICFIFAIKYKKKTRQVILLSFLSLSDFLFTFSFGWLWIFPAKGLPYATEGRVYYFIINNGDLACRFFRSFCITCSTWTLGSFLVVCFDRFLAIFFPLQMIRFRTKFTIYISIGMLGLCIVFANVYNGFLKSTKIGLKIFCTFSLDYDKVLVDFLTIWRLLFVYSGMVPVLIILIINICLLWRISNKSAKNETLGENAVKKFRKEIKATVIVLILSIFFLFGSILNVCLFMTVIMWNP

>SMDC1917.2 | tBLASTn
MDRFIIFRFCLQLTNFLLVSRVFVDTPQSLFTPCEPSKEDKVGCDFANAMGILSLYFLPITILLMLFMNPYTVYYFLWFKRLSLSRHGIYMGILAISDLFCLIIIGGLWFIPAKGVPYATNGTLGFFTYNMGESICKTHRFFVLFSSALACNIFLLAVLDRCLAIYLPLSYGRLSKSTGIRIAIGTVCITFFMAVPFIFLMGYNEANGVTFCWLIDGNTGWQIYSTIFFNCGTVQSFIIIGVNVALIMKLYQVRSYRKTLLADNSKSTSQTKSSLSSKEIRMTVIMVIMSSIYCICSSFQIIGVIFGFYSSYIKIDRTIQSLGFNLGDIGYHLFFWQMLTNFFVYISRIPEFKTPLLKLFKITLSSPSNNVEITDI

>SMDC5598.1A | tBLASTn
MNNTDLDIIINYFNHKNSFNQYSFLVTCAIVKTNYRNLSLVTRNLCVYNNIIGNMTGYFNPLMSCLGLFINILIVYRFIINSRITRQKVYLSALAISDVSTNIIWTWMHLFPAFGLPFISNGQYYFILSSQSRIFCKFVYTTIFFWQDMSFLILLFCSIDRCLSILMPLDCRTWSYKSAISIVILSVVWNFINCIPHLLTFELYYDIQSKQMKCFPYALGTMSDMYSFYHILFSPFGLVYIMIDIGVNGILVKSIWKHSKLIKFDKNNNTITTGKLRKSEIKSCIQICSLSSLHFLFVISMKMSYYSSQFFPNIFLDKIGFMFELLYVASLNFNIALVFIRRLFSKASFRASSYSSRYPNFRKN

>SMDC5598.1B | tBLASTn
MDNESLQILVWNKENSESINSYSYLVSRALCKLTKNLNKEYYCKASQLDSVIGNWSGYILPLFSIVGLFINIYAIYKFNQIKQNIDQKTYLIAIAVFDIIGSSMLTWLYYFPAVGLPYVTNGKSSWIFFQKSNISCKFMQFNNDGSHGFSFFIMIFASIDSCLSIMAPSNGSTKSWKKPLCVVLIAVIWNLISCIPHILAYGLFYVDKKFLCTDKLDQNEYLYKNYTIFFHPFGVIYIWLSFMALLVILIVLQKRYDISSLIRRKNAYENSVNGEKLEMKNAIQIFILSSISLVLAFLVKCFDFAYYIEFNPLNKKVFESVSTIFEILFISHLNVHMLPLILIKCLN

>SMDC1749.3A | tBLASTn
MYEDNEIIAGNNENPNKYNQYSYLLACAIFRSNYNNLSSEYSDRCTLYSVIGIITGYFCPGMSIVGLFVNGYAIYHFKLTIKISRQKVFLISLAVSDVLANLIWIWLHLFPSIGLPVITGGRQYWIIGSFNTSFCKLTFFNIYFFEQLSFLVLLVFSIDRCLSVLMPLRSRNWSHRQAVKTVFGIIVWNSLSCIPHVIMFEYFYSDSVKKYFCNPNGPDVYLSIYSIYQILIHPFGVVYLFLNLITNSILIKAILTDRKTRSKLVCNKLSNRNQARKTEIKSCIQVFLLSVTSFALIFSMKSCYFAMIFYNSKLEIVLEKSGFVIEMFYITTLNINFLPMLLKQKILK

>SMDC1749.3B | tBLASTn
MTSKEIVRKEFLHQDAQNPYTPVLYCSISDFLGENATISIVETCIFDTIIGIMSGYINPIMSIFGIFINCFAIFHYRKCYMNSRQKVYLISLAIADMFTNQIWVWMHMFPVFGLPFITNGNSIPNSDFLCRFIYYIIYFVDQFSFFILLFCSIDRCLVVLFPLHCRKWNGKNALVIVLSSAFSNILFGLPHFAVFQLTFVGDLKKLYCGVSLPLKYSCFYMNYAMFVHPFGMVLILLIFIANMIMMTSIIKFSRLRTKLQNQGGVKQRKLKSSEVRACLQIFILSTITFLITVTMKTCYFSTLFIDDRFKQISLAKIGLIIELFYVGYLNVNFVTLLFQVTCEKFKLNNWVPTTNTNFSS

>SMDC27911.2 | tBLASTn
LICSFSVSVVFVDTPQLLFRPCEPSANDAVGCNLAKILGILSIYFLPINILLMLFMNPYTVYYFLWIKRLSFCRHAIYMGILAILDLFCILSVGGIWLLPFKDIPYATNGKFGFFTFNMGEAICKFHRFIILFTSKLACDVFLLTVFDRCLAIYFPSSYGRLSKSTRIKIAIGTVFTNFLMAVPFISIMGYVTYEGFTVCWLGYDVWGWQIYSSIFFNCGTIQSFLIISHSIALIVKLYQVRKYRKTFLAINSNPSSQAKSSLSSKEIKITVILVIMSSIYCICDCLQIISTIIEVFGTKDLRNVGPHLADISYNFFFWQMLSNFFIYLIRIAEFKIPLLNLFKIKPKILSNIAKN

>SMDC907.1A | tBLASTn
MLCKNSFKIAVGIFRGYFSPIVFAVGLFGNVFVILTFTSKPLRNRFAIYSVFLAGSNIVILTVGTLIDDFTGRGLAFAIFGRCDIYLFKLDTVSDFSCKLIQYLPETMYFISSWLFVAFSLDRLLTIYKPVQFFSNQHSKVSLFVCILVTVIGSLMSIPIILSSGLKITTSYNITYKKCDVLAESSYLASRIALYMKVVVSFIVPILIVLVINCVIIGKLWEIKRKRMMLISKNRRQSGLEMNRIIGYLIVSSCFLLLVFPLIIIMIIRLWWSDKKVKNSQEREQVEILGDLSRLFASVKDINYAVDFYIYLLFLNNFKWNFLNRILGIVSCLNLNIFNQWKEFVEYQIFGENSKPKTSNSSLKATKIMETKN

>SMDC907.1B | tBLASTn
MICETIFKELVGLFRGYLSPVIFVFGLVGNIFVIRIFTDKPLRNRFAIYSIFLAGSHVIILVVDTFLDDFIGRGLAYAAYGKCNNHGFKLDTISNASCKTMQYIPDTMYSISSWIFVVFSLDRALTIYRPLLFYSTLHTKKSLIFCCVVVVLSFIINVPLVVGSGLQINKSQNVTFVKCDLLTESQFYITRIELYIKMIFSFILPTFIILILNSFIIIILFQIKKSRRDLMPTDRAKNGLEMNRVIGHLGLSSFFLLLAFPLIITMFVRTNWTGRANENLNDKMFLEKLGDLSRLFSSLKDISYAADFYIYVLFLNNFRWYFLDHLIDILRCCIPKSKRLNEWKFTVQFRLSGYSRRLSIPKKISLGIDNAGYQCEFHTRF

>SMDC2411.1 | mk4.002411.02.01
MNQSTAVNEITPAPAHEFEVVVGSFRAYVTPVVAVVGIFGNIFVILIFYFETKLSRFSVYCISLAFVQLVALIVNSFMDDFLGRGLSHVLGYYLLAFKWDTHSDMSCKMMEYVPNTMFFIASFVTVLFSIDRLLTIHQPLKFHSVYYIKYSIMACVGTFLFGFAINIPLLLSYGLIKQENEFGITLKCTVVATGARKFVADFGLYLVLLGSFTIPTFIVLILNTLISIKLWQLHLNRAEMTKSFDTSDSKSSAINPSLMKNQEKELNRVLGHLAVNVVFLLLTMPLVIVIILRMYSDDNKMYLTNLYLYNSFQHLSRLFSSLKDVNFSCEFFIYMIFLPNFRNGFQNFFQKCFVNKKNFRSNTMINSVYNPKLTVKVHESTSGRL

>SMDC4570.1 | tBLASTn
MPNSDLQIVIKYLASDESPNRYSTQFHCAVIRLDLPNNSLPYWKYCQYDRIFSIMSGFVNPIFSILGLIINIIVIFYFSKIGFTRHTIYLSAIAGTETILNLFWTWIHLFPMWGLPFMTDSKYFWAISLKSDFFCKFIYSSIYFWNQMSFTILLACSVDRCLSIMIFFDSRHWSRKSAIKVIIGVVLWNVLSSLPHGFFFQKYFLPNIQKYVCAVYNFVELATLYSFYQTLFHPFGVIYITLNVLVNLLLIKIVFSHSKQLKLVRNSIGSGQSKRRVSEIKSCVQILILSLYSFFFIVAMRGTYFSMMVIGDPSISISMKNNGLFIEMLYVASLNVNFLPDMIKLLKKNRNLSRNTE

>SMDC1825.1 | tBLASTn | mk4.001825.05.01 | edited
MESYAINSLLNIMAAYFNPIMSAFGFFVNSYLIFHLSKSLAISRQKVYLIFLAIGDVVANIVWIWIYIFPTRGLPVITRFQYSWMLSLKSQFFCKFTFSMIYFWQENCFLILLFCSIDRCLAVVFPLHSRRWGHQTAVFVIVGIFLFNALSTVPHWLAFDLYYNENLKQMVCNPLISDNLLVLYCYYQSLFHPFGMIYIIFYAAVNTVLIKGILNHSQSMKTNNIHSVARCKLRVSEIRSCVQVFILSSMSFVFIVSMKSCYFLAFYLHVPQISFLQSSGLLIELIYVAYLNINFIPMLITRRKKKKKHSHHTSALVTSF

>SMDC2955.1 | tBLASTn
MSIYEFLNIYRAYLIPFIAIFGIVGNVLVILVFLRKRISRFNVYSIALLIANSLALFINSFLDDFLGRGLYYATSGKSYVKFDTISKSSCIAMEYFPNVMYFSSGFVMVIFTFDRFFVLMWPFKFKGTGGVRKSIIACVAVYFLGFITGIPLGISHQLKASNDKWGIEGKICQISSNDSHLATLSLYYESVIVYVIPTVLIFIVNTFIIYEIIKMTKIRSTIILDKQANHLEMCRIVGMLAVSSTFLLFTIPLSVVIIIRLQIDHPNGKNLRALSKLFSSLKDINYSINFFIYFIFLSYFKYDLKMLFSSKVLYTFLTSSKSPNEEIEFNEIQK

>SMDC22227.1 | mk4.022227.01.01 | PROF1
MAYNFSRISKTLYSHRRFSSATEISVDIFRAYFSIWISIIGITGNFIVLFVFAKERQKSRFSIYCMLLAMVHIVILFTNSFLDDFLGRGVTYLSNYTFTSSKIDIKSDFLCKLMEYVPNAAYLASSWIVIIFSCDRIITIFRPLKFMSIYYQLYAWAGSVVTIIFAFLLNICIVIIYEKILDKKHGLAMSNIKCEISSLYKATDFICKYCLYLKLMGAFVIPNFLVLIMNFIICVKLWKIQTTRCKLLPSDSKNNVLEMSRVIGHLALSSCFILMTMPLVIAIILRMNSDRRNYKKLYPEYHDFLKHLSRLFSSVKDINYASDFFLCIFFLPNFRWRFLRYACLFCRRKEWF

>SMDC2150.1 | mk4.002150.00.01 | PROF1
MYFDGFNNDSILVNVVKSDFIFRAYFSPIIAVIGIVGNVFVISIFIKYRRNRFAIYSSVLAIVNIVILVFNTFLDDFLGRGISYATDWKIVIKIDVYSTGTCRFMNFIPNAMYCANAYIIVALSVDRYLLLTKPLKYNADKGVRGTCLTCVIIVGMALVLNFPLLLTYQLVINDFVNNSVENILNPEFECSLDNSALAHFELYSKSLFTLAIPTGIIIFLNAFIIFKLLFRYSSQSFIIQGANSLSEQSRFVGHLAVSCLFSVLFLPLSIVIVMRLLHNSKADNFDYLFLKALSKFLSSVKDISFGGNIFLYLLFMPNFRKRCKQMVTCYYNSHPSHYHCSQVFLSPARLSLLIQNDLKY

>SMDC2514.1 | mk4.002514.01.01| PROF1
MEAYRVIQLMDNIYRAFMAPVAAVIGIFGNSIILFLFIRMKIRRFEYYCVILAISNLFAVIFNTLLDDFLGRGMEYLTSGAWSFKPNLWSNNSCRLLEFFPTMMYFCSAYVLVVFTLDRCLVMSYPFKFVPNSHLTQTIFVSFILLLLSCIVSFPLTFSHHLFITKNISNSCEVSKSHLSVVSLYIKSLLIFVSPTLIIIVLNVVIIYQLTQMQKYQRITTMLPVSRPEMNRIFGHMALSIAFLILTIPLSLVIILRLSLNKSEINNDPNSILTQLSKLFSSIKDISYCCNIFLYVIFLPNFRKQCMSLFYCNYNKLTTIFKISDSTTQAKHSRKRNRFERNLLNTI

>SMDGB1 | PROF1
NAFKKYISYPVLQCFIDMTENMAHQTIENANDIYRAIIIPFVVLFGVFGNVVIIVVLSRQFVGRFEVYCFTLAVVQSVALIFNSFLDDFLGRGLDFLSSGRINIKIDQSVNFMCKLLEFIPRVMYFASAYVMVVMAVDRYFVINKGAQFPAPNLHVFRAKFICIFIVTIGAILSSPLLWYYNINNITYENRHFANTSCKLTETVFSEILMYFQSLIVFVLPIFIVIICNIFIVNKLLKRRTLRKRLSSSSSIKKDPNSGSMKLIGYLAISSGFLLISMPLAINIIVRNVKTGPFKATKSDVGVTLSEASKFTSSIKDMHYAINFYLNITFLERFRKDVKKLFSFNRRQIENENSTKRHLTKSYS

>SMDGB2 | PROF1
MENLTAINPIEYVTDVYRGYFCPVISILGILGNIFIIFTFAYNFNNKFVIYCCALALYNSFALLTNTFLDDFLGRGLGFLTKNKFSIKIEELCQGSCLFMEYVPNVMYFASSYVMVAFSLDRMLVLALPIKYSPYRGYRYTIFICLAVGVMGAIVAGPLLFSYKMSCQMINSKMVTFGLYLKSLVIFVIPTVFVASFNIVIYCLLLQTKKRRQNLSSRKTNRGSSSEMGRIVAHLALSTVFLLLTIPLSITIILRLIIKKNSLYNYSYSYKNNVIHLTKLLSSIKDLSYAVNFFLYLIFIPSFKYEFFSIFKYQPRHQQINNGNSISLRSHNIRVHWAVFSLKRARVVSDFDQTTSFLG

>SMDGB3 | PROF1
IYSYQYINDIYRGSFELLFVFLGVFGNIVIIVNFFRNTIGRFEIYCFTLAVVQSFALIFNSFFDDFLGQGLSFLTSKRLHLKLDQSSNVICKLFEFIPNIMYFSSAYIIVVMAVDRYHVISKGVKYPLPHLAKILCTIIITIGGVFNIPLLWSYNINYESHGNINFNNKSCKVNHTLVTEWILNGQSLVIFVLPIFVVIIYNILIVRKLIKRHKRRKRITSLSKANSNSELLKLIGYLAISSVFLFISMPMAITTSLMCLSKKYFELYYNSLLEFYKFTSSIKDIHYGLNFYINLIFLKQFRNDVKRLFNCKRALSYLFPINLDHITKIYYIIVYIQ

>SMDGB4 | PROF1
YAVPIIAIFGILGNIIVILVFLLEHKKSRFSIYCVAISSTHVVILIMNSLMDDFMGKGLEHWRPEYRIKFDTYSLTMCRIMEYVPNCMYTASSGLLLVFSIDRIVTIFKPMQFYSIHFRKFAIYLCLIVVLFSCIITIPLFVSSHLEFQFNKSLKCALKNNTIGKVSVLTKVFVTFSIPTFIILILNIIICLKLWRAKIQRAKLLPGDLQKNNLEMNRICGHLALNTVFLLFTFPLVVAMLMRQYNGCSLYAKVLSRLFSSVKDISYSLDFLLYFIFLTNFRWRFIKYLAVPLLHCATVRKSSLGLYLDSKLMKHDSNSSRRKYSAIAAALSTCNNHHMFSVLMYKTSGHTSNTRPVYEHCNSYNSSDIHHTPISSQAFKQRCSSVPRQKTVSYASDVKVTTEDETKTLL

>SMDGB5 | PROF1
MNYNEITNFHFNIYYFAINYINYKNILFQFVNLELIVTPNIEDSNGSPNSMNCVLSHILGILSAYIFPFVGTFGLVSNVLIFYIFVFKYPKKTRQTVFLIFLSISDFSLIFSFGWLWLFPAKGLPYSSKGNIYLFIINTSDLACRLYKGFYITCSTWMFTTFCMICSDRLLAIFFPLKMINFHYKSAIVISLVFLLVTIAFATVSNGFLRSIKVGTKIFCSANAGFSGLLLDFLKWWRLLFVFTGLIPSLYILLINFSLAIKILHMQNKMRNITESSSKSFKKEIKATAFVFILSILFLLGNVPNLSFFLAISYLQNLGLNDQATQELIQVLYNLGDIGYHFTIVTECLNILVYYKKMKTFRRKFKEILCFRGSKEISGISSQETNFH

>SMDGB6 | PROF1
MNGTSDDPAVIYDAIVGVFRGFITPLLCVIGFIGNGFIILIFSKETKISRFSIYCITLAITHSLALFTNGFLDDFLGRGLAYVTHNSHSVCKLDVFSNESCKLMEYIPNSLYFASSAIIVVFSIDRLLTIYQPIKMFAAYYLNLSIFICGFCVSAGFILNIPLFMSYSLVKDKYHALHEWEYKCDMLVGKSGTEIISRFAIYMKLFGAFICPTFIVLILNTVIIYKFCTLNRKFNIYNDRNRNLVNKSTLKRHSTGIFFSKTQTQDGDLSRIVGHIAVNSAFLSLTLPLVIVIILRIYSENTDKREHGLYYYNSLKHLSRLFSSIKDINYASNFFVYMKFLPNFYNGFMEFMKKSSDCCETNKSNSRKKNIIKSRLPKKYKLPEKIIFIPKKLTNIATQTSFITYAHRLNQNDK

>SMDGB7 | PROF1
LVNFTNLDSLSIRANYAYIDTPYDMIYFCHANSDANFISTLCILSHILGVLSAFLFPIIGAFGILSNLLICYIFIRRYSKKSRQTIFLFCLSFYESCFIFTFGWLWLFPAKGLPYASDGNVYFFIMNISNEACKYFRCIYSTFGTLSCGSFMIICLDRVMAVYLPLKMLRYGYKTAIFMSMGTCAICIVFANVYNGFFRSIRLGTKVYCAAASGLNNLVLVDFLTWWRLLFVMPGLFPVALILMTNLCLIWKIYENYNAMKALCGSSTRKFHKEIRSTIVVLILSVFFLAGNIPIASLTFIVNYLQNKASTDPSIQNQIQIMYNLGDIGLHFSIWMESINIFVYYCRMKRFQCEVNKMIGRNVGKTTTDSKTTENLTIN
