# Supplementary material for: The repertoire of G protein-coupled receptors in the human parasite Schistosoma mansoni and the model organism Schmidtea mediterranea
Source: BMC Genomics. 2011 Dec 6;12:596. doi: 10.1186/1471-2164-12-596 (PMC3261222; doi:10.1186/1471-2164-12-596)
Supplement: Additional file 7 — Receptor protein sequences. ZIP archive containing all sequences identified, curated, classified, and used in phylogenetic analysis, grouped by family. [file 1471-2164-12-596-S7.ZIP › 4-Sequences/R-schisto.fasta]

>SMPSC103 | tBLASTn
MRLGNFSVNNGIGVSVEWNPAVRIAMTFFSVVVAGVIFLGNLLVLVTFAMTKNLRLEIDMYIVSLAVADFLLSILILPLAIVRQYVGYWPFQSNILCQYFMSGNFLFCLASVLSLCCISIDRYIAVTQPLQYNRTRDYHRPFSMLLGTWLLAFISIALPYVFSHQHHFSEGICYLGYNTSFRLYVAVFLWFIPVLIIVCVYCAIYSAIRRHSIRCRQMFKVHTVNVHQDHSRNFQRQPSDTTMNSYRKSSRKPLVLAEYSLSNLGIPMSTNSLILRFKLFCRMSTSDKSNDSIDGSLKYPVKHKYSAQVSVHVHPQVVNKSKEEVRHVNSDLKSSDSVEQDLGENLILLDQTGNENIEEQPSLQCVQECDQICQDRGRGTSKSEFTDVTDNPNGCEPHSISENPYDLEFRKFNLSEVDAKDKDFPQAVVHENERNKCSLTTFKRELQTVKVMTIVVGCFLFCFLPFLLVHLGEIICTCIFPEILHVPLSWLLYLNSCCNPFIYAFRNKPYADAFRRLLDTENCCGK

>SMPSC34 | tBLASTn
MNITSHSMNSTEFIKSSSTSLITVTNNLQNTITVHNVFNITSCIIIIFMFIIIVLFSIIGNILVMWIILNNRRMRTVTNCFLFNLSAADLLTIFQIIPNVYYVLKNDWIFGIAYCKFSQFFTSFNIAISVFTFIAISSDRYTAIMFPLRPRSKLKTVICAIAAIWLISFAIGLPGLIVATVFPKNFSNLQNVVNTTDLLVVVNQISVDSPDQYVSNDCILNWSSEWSFFLRKMKNNALCTTHLSYRYDYTLFVLMYVLPLIILATTYIPISIHLWFHRGLGEVTRAQAQNVQSKRRVSNSILFNYFVMLIFAICWLPYQLFFILLQLSPTIKSSHSLPIVFICCYWLAMSNSMYNPIIYILMNKK

>SMP178420 | tBLASTn
MNGTVHISLPIRIVITTEGIFGIILNITAITVVFTSQFGSKFTTFVFRAQPIFDLSACLSTATYYMAEFMSLANNGTGIYIIDVIICHIWFRNGLFWLPCVLSVQNLVCISLDRVSSVLFLRSLKAYTNRFFVLYFLYMLSMFLILYIPTPLLRRYTDGRCVMDFSFPWIQTKVFLNYIVYSWVVFSYFVPVLVTLISHAWIIHVLKIPRSSHRDCTTQNFEATLQIQRKITQLVITTAIMSCQQAILHSFECIVQILITTGVVTYTYSTTFEQMGTCLILLGCMLNPCILIFSTAPLRKRLLSSVKSVTEKISSIGRVGKHTESLMQ

>SMPSC31 | tBLASTn
MNNITLSLLKNNDLPTKTTYINISNTQNQNHTCIDHFQWLELFHQNYQPIHVYLCLILCPIGVIANTLNVIVLCQPRLRSPTNLLLTFLAVSDGLVMFIYIIFDYFYLMTPRLLNGMTKSYANLLLINIVLQNLFHAFSAWIIVAVAIFRLIYIKTGVRAAIYCNMFKAWIVIILVIISSILLTIPFMIAHQIRIKSNHYHDNHYTTYNTTDNNTTTTTTNHLIYTTYNQSTTSILYEVDY

>SMPSC74 | tBLASTn
MEKLLSTNHLLQRYTNDTTYISSSSSSSSLYIKEDQLNTLLTPIEYNSIYHDYPPFDNNIPFSIIILCSIIDYLWNYIPPLIFLIGTIGNLFTFLIFYKLRTTLYPSSNIYLLFLSIIDECVLFTGLLRRWLDKLLNIRLEDKHWLLCKAIQFIGVTTSYISVWIIVLITIERTIVIISPISSIYMNHIKHSYIFIISLCCIATIISLHFFFTVNLVTMTSSYYDQNNTNSTWTINEDYSKININHTTFLQVTPNYLNYYEQNNINSTLPINEPYLQVTYDHFHDSNHLICDFYLIYKQNGFQSIWIWIDATLYSYLPFIIILISNILILINLYWATKKRFHLINKMSSKKFLYRYTTDNDHFNNLDHHHHHQDHKKMDHLSMKLNQSSLCSTTSIYHRKHDTLQLQMITP

>SMP162870 | tBLASTn
MYIPPILFIFGSLGNVLSFIILRHISTGSVTIILYLIARSIVDEIVLIVGLLRRWIDKIFDTKFENTSNFMCKMIHFWGTSSSLLSVWLTVSLTAERALVVSFPLHVTRWISYTRVRNMIIILSILCVILSLHFYFTVGITSNCLHELKNSSSSSWLTTINQTIQINLTIPFMKHKTQMKCFNQCTILPQYSILN

>SMP140620 | tBLASTn
MSLMTANLSNQIPTVLIMLSIICFIGIFGNILVIIVYSLKQDRLTGTLFILVLAISDLLACVTLIPGTMIIEYIEWNIDSTFLCKFYYFINNTFIPFSSLLISCIAFDRYFCLCHPFKNILTRDRAKHVIFILILICSILGLSSTFTVRVEQIQLDDININNHRHSNITR

>SMPSC261 | tBLASTn
MNFVTYNDNCTIYIAYNQSELAYTPPIYIFLVILSPIALIISCLSLTVLTRPQAIRLGSMRINLITLTIFEVLLNSMIFLISLFYTTNFPNDEQNLYKTIIHITCFIFIGGALCSRNWTITLISLARCIAITKPMITRKTYSHLFQPKWMAIFTISCILTGFILSALRLFEMHIDICLNQNNRILLIPNSEWRIVKDLFFTFQSAIPILIVVLTTIIMLXXXXIHSVLF

>SMP134100 | tBLASTn
MPLNAIMSLLNYQWLFGHLLCNLYNATDVLFSTSSILHLCCISMDRYIAIIYPLHYNNKMSKRHILILIGIIWTLSLLISYIPILMGLHKPFHQSDYITRIQGNTSKRIPMKPIIDNDNSLICDFNVNPYYAIISSSISFWIPSIIMIIIYIRIFIEAKRQEKKIAQLYIPYRQVNSTTVIQQISSTNHHHNNDLNHVHLNDPSIDSTIHEQYHTQIKLHHENKAARTLGIVMSAFLLCWLPFFLWYTISNLCSYCTYPNELKELLYWIGYFNSSINPIIYTFYNRTFRQAFI

>SMP137310 | tBLASTn
MNETVYVTLPIRIIVIIEGIIGTIFNMVAIVIIFKVTIGSKFTLFLLRTQSLLDFSACFSAAIYYIIQSTNIYNKHTGLYIIDILICHLWFRNASFWLFCIMSVQNLVCISLDRVSSVLFLRSLKAYTNTFFVLYFLYMLSMLLILYIPTPLLRRYTDSQCVMDFSFPWIQTRVFLDYIVYSWIVLEYFVPVLVMLVSHAWVIFIIRKSQSPRHSDASQNAESSLQIKRTVIQLVITTAIMSCQQAILHSFECISQILIISEVVVYTYGTPIEQMGTILILFGCSSNPCILIFSTTTLRKYLLSLIKGKKQNLSSIETYGQTEYIQH

>SMP153210 | tBLASTn
MSYTNETNLQFSFTFYYYVYYLGNCEDIINPNKYNKPMSLPEKWQQLPILCLTFIAFLMNAITLFIFIFGEFTINHLSSMNEPKSRATSSILSKNKSKLHDPKNHIPPDMKLLIIPVIQNIIMFIADIGLMCRNWCICLITIARAEVVIWPLGSKLWQRILRNPRRFKLIFMIFFVISMIISAFKHTDYIGQLCYDEQYKKYSLWSEEYFWTYENFSKYMTFIVLPYQAVIPWFIITIFTILILFRLKPWKHDKNLILFCDNTKSLDDIPDIQGSQQQDALRKRQQGQMKATRIVLCVAIIFGLLECMNFIISICQTIKILPNNYISRILETIGNTLIVIDSICNFFVFITMMLYFRQLFTKIFLCKEFINHNNNNNTTNSCSSSNVSQKNT

>SMPSC58 | tBLASTn
MNKTVDLSSSIQIIVTTEGIFGIILNITAITVVFTSQFGSKFTTFVFRAQPIFDLSACFITAIYYIIQFTNGYNKFTGLYIIDRLLCHFWFQNSLFWLPCILSVQNLVCISLDRVSSVIFLRSRKVYTNRFFIIYFVYMFVMVLILYTPTPLLRRYTDNHCVMDFSVPWMDTNGFIEYFVYSWVVFAYCVPVLVMLVSHAWVIRTLREHNSSSHFLSHNMQSNLHIKRRISQLVITTLILSVQHTVLHFFECIGQILEVTGIFRYSYDSPIEQMSTLLILLGYMSNPCILVFSTAVLRRRLSLLFESLTEKITNIIINRLRSK

>SMPSC15 | tBLASTn
MDTLNSSCNELQTINSTNSSFQMMILFVDIKLLAIIIQLIGIPLNLFVLHGLLNVKLGSRLTTLLLCNQCIFDCLICTFALLKILKSERWYTGYIIIDSILCYLWFSHTLFWLVVLLSLSNMMCTALDRLGAVVCSRTYQLRQNIYIILSYTSISIYSLILIAINPLLLQYRDQKCYDTILYDKNWIYILMKVDSILWPFLSYLFPCVLTISVYGKVIGVLRSTTFCHQYNNNNNNSCSTAINDKISIDSSTNNCWTRTISSHKLTVSYAKQKRHRKIAQSLTIATCIMQTIFLITHSYDRIYYFLGIHQWILYQIDCTTHLIGLWLVTLNSCINPSTLIFIVRPLQIYLIQTINQCCCKYSKRSNTQTSKNYLNEQQSETRLSRTEFGDRSNRIKSQSSILSRKNSIL

>SMP059400 | tBLASTn
LQSLYFFGNLLIISCMATRNRLKRICDQYIASLAFAHFLVSVFVLPFAMIRQNLGYWPINNGIFLCMSSILNLCCISIDRYIAISYPLQYITKSRPISIITILIAWIIPSFSILPPLIGADKHVPGVGCCYISYNKEYRIYSSVLAYFLPIILIGYVHKQESWTHLSSLLPIFTDHFSKRFIQRNKKLEHDISLPHFNNIHNNDIDVTDTLSCTYHWTNDYKDIYHANKRNFHFDASNELEMNEPESCTWGGTIKTQRQLCEKVIFHKEQKTVGTVTIVIGCFIVCWKPFF

>SMP159860 | tBLASTn
MYHLHRNTNSIIQSLHLSLNPYHNWFPWIIIIPIMDVIFTILNPYHNWFPWIIIIPIMIVIFTIFGNSLACYVVLNDRHLRHRSNIFFISLSIINIIFSSTVMLFNIIYNLIHPKYFSDNLIKLFFSLDQLFCTVTILHLVAMAFDRFIHIKVPLKYSRCFKPKYLLITIISLWFISFLIAFIPIQFNWNIIHYKEPSIQSSISSSIEDISLTPKQLTCIHKVDRFYAITNAIFSFILPLIIMIIIYTHLFLLTKQHINRLNIFPSFTNDTNDLATNEQFNNNNNKQIIYFLDNSSNFSKKLKKIFKIKNFFLNYHLKNSLTTTSIDTIKISSELSKIKQLNYTPLRFINIKSKNEYLIHMNKTINRSFIMSTNSFTSLDQSMNRRKHSLPLYTISRNSSFNIYNTNNSNMNMNDIIRPQLIINYPEKQIYNAHKAAITLGVILGSFTICWLPYFTINCIASFCDYIP

>SMP137320 | tBLASTn
MLPINLKLRIITTIEGFIGTILNLLTLFIVFKTQFGSKSTTLMLRLQTIFDCIACLLYSIYLVTENENLLDNKNPTNILFINELLCYLWSYNIAFWSGVILSVHNIVCISIDRFIAVLYPIIYKTHQLLLIIIFIIYQLCMIGLLFIPIIFFRRYDNDTCNYVPGPNGIDSLTYIAFRGYTWLLFQYIIPVFIITISHLLIIIKLKKRQYQPKILTPIEVSVSNTLRNKGYELNKEKKLIKLVLITAIMSGQQATLHLYESIRYFLTMLNIVIYSYGTIGQQMGPFLIILSSCINPCIIIGTTVSVRRRFSYYLHEIWIKIKRG

>SMP152540 | tBLASTn
MNYTFASIFPPFTTSIIALLATTVSTATLGGNIVVLIAFFIERSLRIPSNYFIASLAMTDVLIGLFSMNLFITYQLLGYWPLGHLICDLWLSLDFSACLTSQYTVFLITLDRFCLVKIPAKYRNWRTYNKLDFDCFIKKQNRKHACKALKTISLILGAFIFCWTPYHIIVLIKGFCDDINTYTSCVNIHLYNLSYWLCYMNSPINPFCYALSNISFRRTFFRILKCDFQKR

>SMP083880 | tBLASTn
HNLKDKLANILRKHSFHTLSPYTYIKPSELTQSRRSTGRTDKDTKFNDIITLRRCALMPLNNNTACSSISNEYMNSGRNSENLSNLSTTFITPRNSNQLDRLTNITQDQLYSSTSTNYNGNNKLKRSIEFKAISMFLFNLSSILLCWLPYYTLFLFTDHLPNLCLSFTVYEFFYWLRFLCIAFNPLIYGSASEDLRKAFKRFILHCGKVKHEKKALKRLVLAGLGAAGIPYGHRIIIPQQMKSSDYN

>SMP132730 | tBLASTn
MNPAKSCLPHLNHHATDAAIYIYMYSIYVETPVSNMTENISAWLTVALAIERYVSMKHWSLSKRYFTRKTTRQLIASICIIAFIFNIPYFAIQRVSLKYVDGVLQLHSDLTSFSRSTYYAFYSWLRIVFVQIIPLCFLCVSNCLLFILVSHHNRRFTNNKMNNNTNSKENKLSGNTFGISKTHKQRIQVDDTSQDSCTDAINNFGEQKLITESNLQSIQENELTIPEKMVDRDEVQDFRETLRFICCRLCQKCKISETNQRLLRETNYLNEPPSNFPK

>SMP132220 | tBLASTn
MLLIRVLCDLALAWFGVPYTAYTAVYKNWLLGNIMCKISAFLIYFIVALNNFLLVAICLNRSVGISQNGKHLTDPTVSVPCRVKCLLVAAGLLALIIAFPGGIVSEQVQIKLPETMKIYFDLNTDISEMIPMICM

>SMP012920 | tBLASTn
MFANFEKPTQLFQLSEKVVTQVDVTDLQVYVILKHYLPIPIFIVSILCILVTLIAVTQRGLWRTTVTYIIVLAIVDLFTLISLCILSMDFFIIPALPEGLFTRVYFLIETILGELVDTLLLISNWLTVLIATERYLAVCHPLKVRFIDCKYRRIFIILVILSNQNHIETITPNKPFGFVDYINPISVIALALKSDLSFFFYCCSHPHLQKLTKSHQNEQKNIIELNMPSSGSLPAEYRLPHHHYKDGGEYYQYRIPVDMNETVNEVVGLPSLHKKKFIIMEKQFSNQYGK

>SMP150180
MHQPDQDNDIYLLHSNTNSNGTIINKSNVDNMTKGIMISNYTMTDDYNLWKTILLGVLLIVAALLTITGNVLVFIAFLRERYMRKNLTNWFLVSLAIADLLVGIIVMPFAIYHTLYDAYWPFGRDWCDIWHAFDVLSSTASILNLCAIALERFWATENPITHTSMRTRRHCLLMLTIVWICSVLISFPAILWWRNTQDYDNSSPEVCHFTSDSIYLFVSSCVSFYIPLVVMLVVYARIYRTANNLMKYQTDFKRSYSFSILSCLSHPQDSQRFKKSQCQKSQILPFQSSTYTKNPQRLQFKQWNSSTWRYEQNHFTDYQCNNNKDKKYLKNHSSVSNEKCNTSQIEINSLSKTKCWINQLREFARKKCVCKFAREQKAAKTLGIIMGLFILCWLPFFICNILIAFNPHSLNQNDGFKQAHILVTWLGYINSCINPIIYAHSMHEFRRAFKRLLCFHWWYRKQIQLRKSTTFTSRCLSHRITSQ

>SMP126730
MTISQLDNSSIKSTLSMNKSNTSECISENDSVLITGIIFILSLIVAIATAGGNFLVILAVILVKKLQTPSNILIGSLAFSDFFVALLVLPFTIIDAYQGYWPFNEGLCDMYISFDVLLCTASILNLCAISIDRYLVITKPLTYASRRTPQRMAAMIATAWIGSALISIPPNFGWKDPFQKCACEYSKNVGYQVYATFFAFYLPLIVMIILYGRIFKLAREMSRSGQSKMTAGISHDEHIVTKAINNGVKKDEDTNDICKAREYDKRLNSYSSRKLLTDSMNVTSELSREAHGRRSRGNSDTKVIKTLGVIMGCFCLCWLPFFMIQLLLALLSAAGYNTVNMIPVSVFRFLQWLGYVNSFLNPLIYAKFDREFRGPFKMILLCHCRNINARLRAVHYSAQYGLPSSSSKRQSIVISSPYTRNDTASRWLGKSLNQRCTSAVPIRPRRRPQMNFRNAISGQTDER

>SMP127310
MFSETEKLAIQHITDIDWPNGPPDFYVKGSSYAVTQSQLRQLEIASGLDIVNSTNIISQLPLYQIHDEPFQYWAMILLIFPLFTVFGNVLVVLSVFRDQSLHTATNYFIVSLAIADISLAIVVMPVASWVEANNGKWRLGTVLCDIFIMFDVLLCTASILNLAAISMDRYVAVTRPITYAQHSKNVRVGITITVTWILSFVIALPIACGLNNAPYRNLEICVMYIPEYIIASSIGSFYVPCTIMIVLYYQVFKAIKLRTKRSKLISIRNQVQNYAKRCETVNQTSVIPIKDKEVNIFSSLENITYLTAFNPQVCDCQSSGIGTYIDSSHITNMSYCTENHHSYKANDINDQYLTDFNGTSNLSSNCSPNIYSETISNSVEPSETNKLQPTLILTDAECLKNYFEPQIPLPTLTQAYTKVTSNNVNIIPSSQPEFKNMDDFRKHLKNRIKRAKRTAKREKKATKTLAIVLGVFLFCWMPFFTNNIIQAFCFKYQLLQQSQLCHMPDCITSICVWLGYVNSVLNPIIYTIFNVEFRKAFKKLLCCKS

>SMP043340
MKQVFLNDNSFRENEYRMETCHANVSCTLSSTNSNFINDLVNLTKVESEMFSEWRFAFNIIIISLQILSDIFIFGGNLLVISAVVTTKGLRRITDLYIVSLALADLLVAVLVLPLSIMRQVYGYWPYESHELCIYWLSLNVFLCSASILNLCCISVDRYIAINYPMKYISKRTRRTAFLMIGGAWIISLLVMVPPIFGFQHHTGVGRCYIRTDAGYRFLTGICIFFVPFLLVGFIYIRIFWVIHRRSRELEFGKFSSNPEEHRFGSFRLLFNPNNIYRHRFVRIKRYLSSVNSNQLRLFVSKCRQCKLCIACTPCERRNNLSKFPVTQSYSQSSMNSFSNERAVQPEWNVSETPKQHTKFIPMFRITMLRRTTKSDLNDFSMFVVHESTENTEAFTSPTAHTKDDIIIEHSLQAVHKTTDASLNDQQNSPQHKNVETQNSQITQNVAAKLKHSNTHTEIQSYRHERLIFNREQKTVKTVATVVCCFILCWLPFAIFHLVEGVCECILSERITMATAWPGYLNSMCNPFIYAFCTKEYASAFKRLLHIGRNI

>SMP134820
MKISVTYPNWAFLILSIIFLFITLLTAIGNALVFAALFRFRKLRTTSNLLIGNLALSDLLLAITVLPISATTDATGIWLFGPVMCDIWLTIDVFYCTASVWSLVTIAFDRFTATTFPIWYRGNKNRRRVICYILFVWILSGLICLPGLLVLNHYECVLFTEAYYIVYSAMGSFIIPFIIMIILYAKIFFILQQRTRLIRQSRRIHNKSLLECMIIHEKPLNEQSIDKNLLTIPNTSTSLISSMTTTKPILTNIKIAVDAPNQVMERAEQRERRATKRMGLIIIIFALSWIPFTLMYLVRGLCGEQFCPDISDLRKFVTWLGYVNSTINPILYALFNVHFRQAFIYFLKCTHINSHERHHQ

>SMP134460
MNHLFSSNNTFPENEYRMEACHENISYGLFSTNSNFINDLVNLTKVESEMFSEWRFALNIIIISLQILSGIFIFCGNLLVISAVATTKVLRRITDLYIVSLALSDLLVAVLILPLSIMRQVYGHWPYESHELCTYWISLNLFLCSASTFNICCISVDRYIAINYPMKYISKRTRSTAFAMIGGAWIASFLIMIPPIFGSQHHTGVGSCYARSDARYRFIIAISTFFVPSLLVGFIYIRIFWVIRRRSKEFKFGNFSSNPKEHRFGSFKLLFNTNNIYNQSFGHKMNRFSLHNSSQRQLFVTNSTQSNLFIAYTPRIKHKNTEEYTVNQSHVQSTSTSCFNKRSEQIEQMVSIPMFHGKTKSDPNDFSSFPIHSNTENTEIHALQTTGTIDKTVDASMNDRQKDQQREDEHRINSQNRRIVNSKPKHSSTRSVIYQRRKLLVYNSEKKTVKTVALVVCCFVLCWLPFTTLYLMEGVCECLYSEAIFMATTWIGYLNSMCNPFIYAFCNAKCAKAFKRLLHIG

>SMP043260
MQYINKTSLNSSVIPDSLIKSWILSNPIIKWTISLFLIIATGTTFFGNLLIILAFITNSRLRRITDQYIVSLAVADLLVSVLVLPLAIVRQNLGYWPFESDRLCQFWLSANIVLCMASILNLCCISLDRYIAISRPMKYFTKRTRFTASTMIAVAWILPLITMLLPFVGGNQHTLGLGSCHITYNKAYRIYSSIVGFFGPFLLIAYIYLRVFWIIKHRLKVLQITNIKLSSLKKPKSHIKATRKPAPIIINLQQVWENIKGKIGKVNILRNQSSKSKNTCPYSGHFFHSDENGCNQIYASCLLNHKHPFDSFRSDDILNEEIDRNYRQKILDIKMNKTDREFSLTSQDHVELDFPEPTDQKLKVIQIFNISTSEKELQKANWKPTPNVTLKSETKQHQHDYLHRSNEEQKNKLGDKQLINSSKLPSLTSFSIDHIKKLRRLKSLPNFKTEYNKTEQSQKNLIYYRHDHFIFHREQKTALILAAVVGCFTICWFPFFICIIGEAICDCQYSNTIITFVSWLGYFNSICNPFIYAFFKKEYAKSFKYIIQVNKWNIKSYNHK

>SMP043290
MNFIRNKTNYSNLLQEHTTTSTCYFISNDTSWVITNNILTSCLTLATIIIFFGNLLIILWIATRNRLKRICDLYIASLALADFLVSVFVLPFAIIRQNLGYWPFESTLLCQFHISSDIFLCMSSILNLCCISIDRYVAISYPLQYITKQSRRISIIMILIAWIIPSFSILPPLFGMSKHVTGVGCCYISYSKEYRIYSSVLAYFLPIILIGYVHLRIFYIIRRRSKVFNPFNIDSKKQESRTNLSRLIPLLTDHFSKRFIQRNKKLENDISLLHFNNIHNNDIDITDALSYTYHWTNDCIDSKDIYHRNKIDFYFDTSNELEINEPEPVDENLKTLYIFHIPITEHDVIDESYLDESLLNKHTSSSNGCFNGMVSKCQYLYKHRNRSSLRNKSVCERKTERTIKTQRQFCEKVIFNKEQKAVRTVTIVIGCFIVCWTPFFIFYLSEAICDCTFSEELYTIVTWLGYFNSIFNPFIYGFYNKEYANAFKHIVLLKGCR

>SMP043270
MESGMFSEKRNVLNTIFFSLQIISAIFIFCGNLLVILAVTTTKMFRRVNDLYIVSLALADLLVAVLLLPLFIIRQNAGYWPYESHYLCVYWLSFNVFLCTASILNICCISVDRYNAIIHPIKYVKKHTHRTALILIRGVWISSLLVTLPPFLGTQHHTGVGRCYIRSDTGYRSFIGITTFIIPFVLVSFIYIRIFYVIRRRSNELKTGKPILDLKEQRHGSFKLLFNANNIYDHSFRHKMNRFSLRNSSKIRLFVTNSTQSNLFVAYTPRTKHKNVEKDTVNKSLVQSTSTSSVNKRSEQIERVYSENSRQHAQFIQMVPIPMFHRTTKSDPSDISSFPIHSNIENTEIHTSQTADTIDKTVDASMNDRLKDQQREDEHRINSENKRIMNSKPKHSNTHNSMIYQRRKRIVYNNEKKTVKTVALVVCCFILCWLPFTTLYLMEGACECLFSEAIFMGTGWIAYLNSMCNPFIYAFSNTKYAKAFKRMLHI

>SMP043300
MEACHANISYGLFNTNSNFINDLVNLTKVESEMFSEWRFALNIIIISLQILSGIFIFGGNLLVISAVATTKGLRRITDLYIVSLALADLLVAVLVLPHFIMRQVYGYWPYESHELCIYWLSLNLFLCSASILNICCISVDRYVAINYPMKYTSKQTRRTAFLMIGCAWVASFLVMTPPIFGSQHHNGVGSCYIRSDAGYRFLTGICIFFVPFLLVGFIYIRIFWVIHRRWKELKFGKFLFNPKEHRFGSFKLLFVANNIYNRSFGHKKYCFSSHNSNQRQLFVTNSTQSNLFIAYTTSTRRKNVGKYTVNQSHVQSSSSSLVDKRSEQIERVYSETSTQYAQHIQIVPIPLVHRKTKSDANCFSSFSIHNSTENTEIYTSQTTDTIDKTNDASINDRRKDQQRENEHRINSQNKGILNSKPKHSNTHNSMIYQRRKRLVYDSEKKTVKTVALVVCCFVLCWLPFTISYLMEGACEYIFSEAFNMGAGWIAYLNSMCNPFIYAFCNTKYAKAFKRLLHIGSNN

>SMP148210
MIPIEDTNNNINISTSMNKSKEVLLSTPFVNTMIIIGIFLTICSICTFIGNLLVVLAIGLVKKLRTPSNFLIVSLAVSDLLVGLLVQPLATLRELYGYWPFGEGMCDMFISFDVLMCTASILNLCAISIDRYLAITRPLRYAAKRTPKRMMIMILLVWLFSALISIPPMFGFKEPFVTGLCEYSSNIIYQIYATCGAFYIPLIVMLILYGRILILARNMAHADAKQQRSLVGSNWVCPKLPPVKKRNSRHQNESKAVKTLGIIMGCFCLCWLPFFIIAV

>SMP145540
MGPLINPLEQSSVTHSDFRHSANKRTSKQAPDEDKNTINSDIEKANSSSVIDESNEGNVTASTVVYSGTTSVILALLTAIVSFITIVGNILVLISFFVERALRTASNYFIASLAVTDVLIGFFSMNFYTLYLLLGRWPLGRLSCDLWLSLDYTACLTSQYTVLIITIDRFCSVRIPAKYRNWRTERKILILVAVTWIIPSSVFFTTIMGWPYFHTDGNPRPDDECYAEFATDPIFNTVFTVCYFWVTLCVMLVLYVGIYRVAADLQKRSDEKRNRVSGLITNNIQNNKTTTHMLLNNQRASSHGVNQKTTNNHNYPYNSSIGGLGDSSGFDSDEVVCDEKCLCYSQDFDNRKTSLNISVGARLLFYVQSIKLKVNKESIVEHVKKTFIRRKSKHKNIERGRRENRARKALRTITFIMGAFVICWTPYHIVIMIKGICDDIQKKYTCVNDIFYSVTYWLCYMNSPINPFCYALANAQFKKTFLRIFRGDFRRL

>SMP118040
MEKHTYQKINYYSNIQQTNLTFDVAKEILPVKLIIIILYSFITLMGVTGNLLVVWIVLRVKLLQTITNIFIANLAISDILMSLVATPFTPLSLYMNNWTLPEAVCKLLPTTMGVSVYVSTLTSMAIALDRFFVIVHPFLPRMKVWLCLIIIFTVWIIAVLISMPLAVYQQKHKDPINNVSSCRENWPKESSREVFTIVSFVLQFVIPCSIISVCYFRISLLLRARLHTQIGSGTKTHIKEEREIKRKRRTNTMLIAMVIIFVICWIPLNILWMVMDVHSEEQINDVQNSKNFSLIFFICHLLAMSSAVYNPFLYAWMNSNFRKEFHRILPCFFLKSKFYTNQITTQTIGGEYTA

>SMP149770
MNNNTLDNNITIIRSYFEFHARFGLERLWITIIILSLLILCTVIGNVFVVAAMVATLPMPVASNSILQKKALCDFWVCSDVLCCTASILHLVGIALDRYWAVTNAEYIRRRTGRRIGIMIGIFWFLSVLISIPARFHTTRSYNYGSYTSDLNLNEPPSCRINQEHGYTVFSNIGAFYMPMIFIIGIYARIYQVARARIRRSAFKQSGTSNLCMSQWKIQQTQVNRERLEAKRERKAILTLAIITGCFLLCWLPFFIVALISPFINNLNITKFGQSMILWLGYSNSLLNPIIYTIFSPDFRNAFRKILFGRYNLRSLSR

>SMP145520
MNHLFSNNNTFPENEYRMEACHANISYGLFNTNSNFINDLVNLTKVESEMFSEWRFALNIIIISLQILSGIFIFGGNLLVISAVATTKGLRRITDLYIVSLALADLLVAVLILPHFIMRQVYGYWPYESHELCIYWLSLNVFLCSASILNICCISVDRYIAINYPMKYISKRTRRTAFLMIGGAWVASFLVMTPPIFGSQHHNGVGSCYIRIDVGYRFLTAISIFFVPSLVVGFIWQDTIDKTVDASMNDRLKDQQREDEHRINSQNKRIVDSKPKHSRTHTRMICQRRKRIVYNSEKKTVKTVALVVCCFVLFWLPFTTLYLMEAICECLFSEAIFMGTGWIAYLNSICNPFIYAFCNTKYAKAFKRLLHIGSNNWKI

>SMP170020
MNNFSSVYESGQLNIWSTSSVNHIDNVTENLMSNDMYENYIIIHKNETSIFLSILVFSVYIITMLSSFIGNTIAICIFLRKRKKFGIKYDNSIEKAPKHLHHIMRNTCQKQTFYMNGAFNYYLASLGISDLFMGLFCIPFTFTQIYLHHWPFPDLMCPIVVYVQLVMVTASSLTNTVISLNRLFGIISPFRFDHWPSRHQKSLTICIIISIWAISFSGSTVQLFATRTQRQGQNTNPLEQKEGYSAGRKLCQESWDGDDYKRSIYTVVLFLVIYIIPLGIQTSTYGYISFRLWNRKTPGESIKGVEDMRIKEKKRIIKMLAFIVAMFGICWLPSHLFFLLQDFSTLFRNMPEHTTRLVYGMCHWIAMSNSFVNPIIYLIMSRSFRSIRKSCLVTEELTTKNNIARAK

>SMP180030
MSEIKNFTRSLLLYNRTFSMIKNNIHDSDIIMLNHWIKYTQPDPIYNYLVAIFVALIGIFGTITNLLVIFVFLTPKSSISLQCALIINLAISDFGFSAVIGFPLKTIAAFNQYWPWGSVACQLYGFISATFGFLSLTTIAAISFDRYLVIVKDHKTTNFRVICTVIGFLWIWSIIWTIPPFFGFGRYVLEGYQTSCTFDYISNDMPSLLFSGGMYIFGFMFPVLLCIYCYVNLLKIVRNNERVVLISLSNDGASKQRESVRNRKRLDIEATKSVILSLLFYLMSWTPYAMVCLISILGQSYFLTPTIAEMPHIFAKMAAIYNPILYAFTNRKFKNALGIRKTSSVIMQQQRLLSKGQLKPLVSLLFLVN

>SMP011940
MKLYSCWLIWLFIGFVAGDNHTSQDQMNVSIVVTEPHIHSSATNSIASSSSCLKRFRSDELNVFSVFARIVTPVVFGLILIIGFVGNLFVMIVVLANAQMRNTTNILIFSLAVADMAFIVICVPSAAIVYVAGKWPLGLSLCRIYYYSSYVSVYCSVYTLVLMSLDRFVAVVYPIQCMHIRTQKNTTIAVLITWTVVLVTNIPLFIGAILVKGPPEGGESSCVTEYCTYSWLVNFDAYTNIARDNRQGGQMFFLLFFLFGYLFPFVVICLLYICLILRLRYGPSSKMARSAEAQRSKRRVTRLVVTVVIVFGISWLPIHAIFLIQYYAKDPETDLFRIIQILGNCLAYGNSSINPILYAFLSEKFRAGFLKLICSRKSNPTAGRLQEKCFDNETAA

>SMP141880
MNVNTTNCNELVDELKFMWIEHELGPQRMSLTRQILIGIVYTAIFCTGLLGNLATCIVIARNSFMHTRTNCYLFTLSVSDLLLLIFGLPFELQTVLNKSYPWTLGTVFCRFRIFLTELCPLVSILILTIFSVERYLSICHPFRKILRFSQYDAGHPCNRTLYMHNANSKASHSSERISKVINSQMRNSTQIYYSNSQPHYKRGHTPYIVQINALKSCFLLIFCVWIIGSCCAIVIAGLSNVFYAVNLPTIDTFINNTCTDHYHTAVIQFYLTSDCLLNSEMWTPGEALPDSAVCAPSNDSEWAAYLSIPVVLQLWTFLFFFTPMVIMSVLYGLMAIQLSHSNLGLRAQSNSKHRKVKSSSCSISKTRSSGSCRRGIVRMLVAVVVAFFICWAPFHLQRVLTSANVQMTWFFIDFLFYVSGFLYYMSATVNPILYSLMSARFRRAFISTFRIKQTKAEDVSYMHPIVSVRIVKINKREQSICSLKDDKQPKTQ

>SMP104210
MKQNLTFATLWPDDNDFASIVHSHWHKFIQPDPLYYYLVGIYIGIVGILAVMGNSLVITLFLLCKQLRTPPNMLIVNLAISDFSFALINGFPLKTIAAFNHRWGWGKLACELYGFAGSIFGFISLTTMAFIALDRYLVIVQPFETFSRITYGKVIVMIFITWIWSALWSIPPFFGYVRLNELELMKMAQSLDLQNPSAMKTGDKKADIEAAKTSIILVLLYLMSWSPYAIVCLMTLIGSRDSLTPFHSELPVLFAKTSAVYNPIVYAVKHPKFRMEIEKRFPFLICCCPPKPKERLQNTIVSKIQVSQIGIGTVSGGNENTLNTVKRED

>SMP160020
MMNIDNRSYVTFVPLYGLTHLYITCIILGIIIICTIIGNIFVVIAILIDRQLQRVSNYLILSLAVADLMVAILVMPVSALNEVSEKWWLGVPLCDIWIIMDVLCCTSSILHLVAIAIDRYWAITCVTYIRDQKKKPIYIMLIIIWILSLIISLPTRFHRSRNDHLYNDVYYVGECNINKDYIFTIFSTVGAFYLPMTFLIGIYVKIYQAARRRIRRINEMELYRERIECHHESKAARTLSIITSCFLLCWLPFFLYTLILPFCLIKCNRYRFIESFLLWLGYLNSLFNPIIYTIFSPDFRNAFKKILYHIYLIIFKKKKF

>SMP043320
MEACHANISYGLFNTNSNFINDLVNLTKVESEMFSEWRFGLNIIIISLQILSDIFIFCGNLLVISAVVTTKGLRRITDLYIVSLALADLLVAVLVLPLSIMRQVYGYWPYESHELCIYWLSLNVFLCSASILNLCCISVDRYIAINYPMKYISKRTRRTAFLMIGGAWIISLLVMVPPIFGFQHHTGVGRCYIRTDAGYRFLTGICIFFVPFLLVGFIYIRIFWVIHRRSRELEFGKFSSNPEEHRFGSFRLLFNPNNIYRHRFVRIKRYLSSVNSNQLRLFVSKCRQCKLCIACTPCERRNNLSKFPVTQSYSQSSMNSFSNERAVQPEWNVSETPKQHTKFIPMFRITMLRRTTKSDLNDFSMFVVHESTENTEACTSPTAHTKDDIIIEHSLQAVTCMLRRTTKSDLNDFSMFVVHESTENTEACTSPTAHTKDDIIIEHSLQAVHKTTDTALNNRQKNYERKHKHTLHSQSTRSKISMSKYSKTHTKMDCSRHKRLIFSREQKSVKTVGLVVCCFILCWLPFTTMYLVEGTCECLFSEPIYMATCWSAYVNSMCNPFIYAFCNNKYAKAFKRLLHIGRNN

>SMP133550
MNQTFTNNWVDEINPKANLSNLPIYSKSDQLPTSKAHIFPTSLQLNQPKYQTSQSLLLFDFSSDLGKTEHSSHRIPSWRNFLICIYTLLTICGATFNLILIFALLKFRKQTLSHNITNLFVLCLAVSDIFLCSVSMPIQLYYEMTENHKPSTDLCRVLFSSFGIPMYISCLTILLIAFDRYRLIVYPLKTQLTPKAAFGLIIIVILFSALNSIPVALQVNSEGVNDYHYCVESWPSPQLRFAYSVSIFVILVLLPLSASGGFYLAIYRRLKQRPCQLNASKEAEKRKRHLLWYTMNQSLPIMNENFTMNSSIDLMKPNMNIIPGRHIKIIDLLLKLFAMGSACVNPLLYGWLNEPIRVVMRRQYSRFEGCFKCFKISRRRGNNNKHMKNYVEEQNLQKRPLINISCFDKHKSTLLSSSSSKFLTPSHFIKSNSDYDTKPKLIIDRPKIGSKQLNDARSMCYTEGDTNLNNKDSLNQIILIKNIKLDSDTGILTNNSNNTVDIN

>SMP120620
MLEMNLSTRMIQTNHSLFFSIHNKPLTHFTTEPVEIYLPSIIASTIFLITIAIIGIIGNSLVIWAFRKQVKQGIISGLFILLLACNDLFICLIVIPCTLYLDIWTGDTTDWICRIHLTMKGFVVPISACILMLIAMERFLLICFIPGIQMQCTQIVLSLAIILWIGLLCAIPMGLHVRAIDVFKERDELLDLNTLKYGLSTLENDEWLNQLRVSKRCDKDDTYINDQLYWYHQICVLLLFLVLFLGTAGVYALIFLFVWRHESFMYEKYGNSKMKGNWVRIHATPNSSTDMNVTKWNSIKKRISFRKKLKESNSLQNEKEDKQNSNIFEHDEKQQLELQNGQQHRQSCYEQGSNLSQPQSNLQQHTLGIHPTLTDMTTSISFVTSNLDRISCVCLCERNDNTEFIQTSQCSIPKDQEFHDRNGGKDNEQSHCMTHLTSLKLPDNEKNQCTIEINNPQLSRIEWSAANLERRRKPHVRTAQTLALVAANFIISYTPYLVYTTMPIRKRQLVLLKDKPHWTIQVRRVLFYMYFINSALNPIIYSCMNRHFRLCIIKFYTDLKMKFKRQTSKVNNTHHELVSLPLSHKPG

>SMP149580
MITILCLRFLNTHIAPFIVILGIIGNVLSIIVLRNRRMKSPVSIYLISLSVFDILLLVCAVVLFFEYPFAEEENSSFLPYMQNSSTEDYFSTLNKLVNKTIDHTKINNITTAHRIYALIQAHFIYPIALTAQTSTIWITVSLTVERYIAGCYPLHANVLSSVPKSRLVVCCCMICAIVYNIPRWFEITTQSVNTTESNYSQYSIQYDWHSIFRLVYYTWGYILVMFLLPLIALLVMNIRLMYALRRSDFALCKPLQPTQYLDTPHNKSITRMIIVVVGVFIACQLPALIFNIYFGIVSPKVLPYGWCALSELRNFLVVVNSSVNFIVYCVMGAKFRRSFIHVITPCWEIKLANTTNNNNTRKPTVRLITLRSDVTEL

>SMP058080
MDPWVDECPSSQHECSCGKPCIIQNTHRYVIFKSIHKPYEQSTSKGNYTGSITLANNIPNDKRTNFTIKHKWKADNYIKGMRTSSITSLFLFNLSLADILMAVLCIPMNVITEIIYLWWPLGEPLCKIVPYAQGVSVFVSALTHVLISWDRFILVYFPLKPRMTQRKAILLLLTVWLLALIIPLPVPIVNRTVQRDNETFCIEDWSLLLSSIKTININNFTNLDQIKNEITIQINDQPYILQIDVIYTILLMILQYFLPLGMICGTYIAIGIKVIHLQTPGERISIRDQKLTRAKRKRIYEITVVITIKMETIHHREQN

>SMP126890
MKAIDDYSIHKEEENLFVALGGILPEIIWNITIVFYAPTFVCKLVKYMSTTITYGSSFALIALSIDRAEAVCRPLRATSSKFSKKTHALMLIGSAWLAAMICGIPTAFLAQKVYEGTKYENCRFDFSRISPQAYLTSIAMSVFVIPAFIIATCHIIIVIKIWSASKSRKFRINDLPDLRQKQSQEKHPNNPLSVTTISISNKKLSELSLDKKSLRIGLSRRVNRKHVHSSCISRAKVKTVKMTCLIVSTYVICWCPFMVWNLMVTYGYMRRCAPYLMKYSPIIQHLVPLNSTVNPAIFWIFNAENFIRRRRRITGIVVTDATKF

>SMP173010
MNQSMTTRSLVTTTNIMSIINTKCKPIESLELFGRVYGDMHGYITLFLCPICILSNICIVIVLNQRDMISPTNFLLTSLAISDGLLMIFYIPFTSYFLIGRHTRNSTYNWAVYLLFHISLQNFLHLTSSYIVVVIAVFRVLYVKFIVQCQILCSMKRAKLAITIVLVISSILSIPCIMNHHIVQNNNQDKVISYMVTYVDNEVMLNYLYWNTAIFLKLLPLLCLCVLSFLIIFTIRRQNSRMRKMKTKSIICVDPIVETSNPQNPTKNRMTKFLLAIVIIFMITLLPQAILLFLSGLVGDCFTDTVYNALGDFMDLLTIVNNGINFILYCSMSHQFRTTFIQFCTRIFKICKKT

>SMP008850
MELDNETNFLSSKDMSTEELLKLLSNCAELIELPNNNSYFIQDIGSMPGLFKPNWIVLYNVAFDVFLVGCILLAGITGNVLSGFVLARDRSHGTTSLILTSLAVFDTAFLILCFFFQFLKTLSFYILWLSYINVYAHTSKILYGSGMAVRMMRNWTVVLVSLERWVAVCKPLHAPSICTRKKAHIAITLIVILSSLYNIPHFFIVDAMPLLCYSNEDNKTNILHSGYYNFTELPKGILIYHSAIRSWVNNNYAFRLIYRLISYTILIVILPNVIIAIFNVLLIRGIKYANQRRAQIIARIDCANRQFEQCNYHSLHRDYQQHPQKQHPSHHHTIPKCCHGAPRSSDNHAYFVRVTKSNRSRTMEVNRLCVGVIIIYLVCELPAVGYQIIYLINHRSLIEIIRPVTNALVCLNSGVNFFVYVFLGRRFRSQLKDLFRNLINKCGIHSNQRKTTNQSTHYMNSWHSRHDIASMDKESEQLIMKQNKSTGQIMKSDLKPAAARLSLSAAYTQTSVMET

>SMP134350
MDTNFTLLNMNKNISLIPLILYSLPYKLVGTISLSVILTVGVIGNIFVMLVLTLSSKLHTPTNCYLISLSASDLLVLMTSTTLMVQEFYQPYNHWRLGNFACQLSVCLQYLSVDASALSICAFSVERWVGICYPMRAHYMCTIKRAIKIITGIWIFTLTYNIPWIFMSTTVKQYSEYGSFETCTFKFKRTAYKAIYMCDLIVFYVLPLLITSVMYCQISWRLFRTDNKGISLVGQQINFNQIISSGKTERSYATISETQHNLKLRKVINRARARRQICQYLSKIKGLTNTSNCLQMEESHGSGIIKASFKTKKEGITTNVIQCNAPTNDSNDDNKDQFYERLQSNMECSGNKLTILMGDRNTKVGMDNNEYEDIMGHRWTDWRKGMRDPQIYVHSTNCLSATQYFHTNVYTKLYGSHRIIP

>SMP123350
MLSILRRQLFINTCTFLTMDVVVLYVSAPYSRTVFIFVLMILTLKLVESCSEFHMFFNCRNAALALSIFAFTSASDSPCLSMMLPRYVNVSTSSRVSPSSVIGLVFSVLHLRILLFPLMLLGLTTSRFLAVVLPWQNLKMTEMQAKLVCLGAWLVGIIFALPIIIFQVLIPAPRDDILPDNITLLNTTSTDISINTYHLTEMPQIYTSTSKTTHDLIKIYLNINNNNNYYNQEVFCREQFPTQSSRMSYQLFVLLSTYVLPFACILILNSCIVLKLKQKNVAERETNKLKRTSLHDSSIYTRNNNNSITNNISNTNESFNSSRKSTNWLGKKRRLFSIQQQCGSHKSDDIHENISHNYDNHPHHRRQQQQQHLEQQSSGDTTISDYNTNTTSNIGTGYRSSTKNSIQKCDFHENIQQNPNELIRATRELKKKRLRSKATKLVVLVTTLWGVCWLPTHIINSWFFFDEASFPFVPAMKIAKLLSQTLSFAASCVNPVVYTILTGSFKTALSNRLLRFRKRNKRNDHTKSEILYVTE

>SMP172170
MIGITLAKRSVTYIFLVNLSLSDLLHILICAPFTLVADFLLIYWPFGGILCRLVNYLQGVVVFICAFTHVIISIDRLTAVRCPIWRRRNLSVTNARMILLLIWCCAMIISIPSLIVCQIIVDKDGLTHCQEVWSETFMNTTTIVDLSKSNFSYLTNGSLVQFSISLFNPKVFEEFNDSNQISLELIYNWLIILFQYILPLFVIIITYSAIICQIWISTIPGEGNVHRIERSRASRKVSVKRRR

>SMP180140
MFGDNSVIPSVYYIFASIADISGVLFNIFTLIFISFTNLGSKSSTILFCTQCGFDGLACFFAIITLFTSVDIGNYNDWFAVFLCRIWISEYWTKLIELLNVSNLMWISIDRFCAVYLQIKYKAFQKYELFICYTFILCNAILTPIPFIFTVKHDNDTCNITDLAYDSQFANFLVFNWFVFAYIIPSVVMITCYSRVYCIIKHSVVQSQANNSSSFTTECSTQIGNTSTFSQLQTSTHKSASKPSSSLRQVQSVLLSITLMCSLFVLSHSYYHIYSLLSLFGAIEYQAISLQRRLSVFFTVINSSLNPIILLLSSQKLRRRLNKFFRKFCFKMKFSKNSNTVISTIDSNTKTSGD

>SMP157640
MSHFNITQTNFYNESIELIQLFHLVRTICMKGLIPIICIIGISTNSLNILVLTKLRMRSLTNNYLLAVAVCDLFYGITLLLLTLRTYDKFEMYTSYMYLLPYIMAFGNLCSNTACWLTCAFTAERYIAVSSPILARKICTKENCKWIILVICLFTFSVTLPDFLSYTVKWSETFQTNEIRTINDDFNDIEEFTLNENQTLIKTQSGEILNQNGWPIIIIILVVIGPLIILSVFNGLLIKSIIKASKIRLRMTKKTNEVVLPKIRYGIICITESLTNYTKNNSEQINNNESHECYSFKNDQMPYRITQLKQQQQRSSKRNIVTRVKMNELINNNKDSGRDPLKMDDQDNLPSITYRSYNSSQKLFTIHQSRIYFNEKDRITLMLIIIVVTFCIFTMPSAILHLIKVTYINNDQSSSIRLYLAIADHTATIKFSNISEPKEILSTVLDYYHTLNKLNAFMGSISLKCPELTCLERFMSVLDSTP

>SMP164730
MKEISIKVSSHRLGFISRPSYNYPLNHIKLHRVNLQQTMTDLNDTIHLNCTIRYLLNQTNLNPISIFDRYPQCELQRKFMPIFLYIVRIFMLIWLLSGIFGNIISFLIWISKQQRRKNSSAIYLATLSITDLILILLLINYDLERYWCVRGVTIIPGICQIFQCLFIFTQYYSIVLVFGFTLERYLAVCFPFKRHKLCTTQRAILAVVILSLFIIGPTLSQAVLWTYDNGECRMRIHVAMDERFQTLLFVQEVLFSLVIPLATLIFNILVLCEMRRLIKSSHILKISKYHTNISSSSMNTTHNDNSRLTYKRINYKQLFKQRKSNTTHNLISSNNTTTTNGINDHKRISSIYSKHNESIGTPNFSPTKTSRMNSMDNNNNSNKESTQFISATLMLIILSFYLIACTVPTGIVYLIQFHWLQPDDCLNDDVILQSNEWTIFFQRITTKGLIDALCASHYACNFFIYFLTCTSFKKQVINIIKCKFKRINDYYYNTDYGTDTLILSRRTAPRSLRHLSENDLSIDTNHKPLVIYNHHHNNNSSG

>SMP172810
MLSFSFHPSSNIINNIENGSNPLLSINTTVLIKTNNQSAKSTKYMANSTDSLEWARIQFTILPVLSLLIGCIGIIGNCLNFLVLHVYPTSQVTFGGECTARVNLLGLALADFLVCLTSLPLGYVQRRYTSHNFMLYYTIYGPGLVTYFLTVSVWMVLLMSIVRYLVVCRPLASRACLTSRHMLHIITLLYLLALLFHIPSFLTYTYSEEKVSHKRMLNSTIQQPEQQTHRRSYPTNTSRTNFSKTEKHSPVTIFVIEREIWKTESIRIAYTVTQIILTNIGPFIGVVITNVSVIRACRQSDACRKSYTYDSHKTFDKCNNNNVTQEHSSTQTRLQKRYLHYFQRDSNNTHQQHIGTGSWRTNSQGKASAQRLQQRATNRVTPLLLAVIIAFLLFTAPFGIVHFACLQVMSEMGSLVRHDRNARILYMTLNLTITWQRKRCYDHIIHIVPN

>SMP180350
MSSNRTIEMLRPYMKDFDSIVLPYWYKFEQPNPYYQYAIGLFIAVVGITGMCLNLLVIVFFTMFKSLRTPSNILVVNLAISDFGFSAVIGFPLKTMAAFNNFWPWGKLACDLYGLAGGLFGFVSLSTIAAVALDRYLVIATPFESVFQTTPRRTLLLMLFLWMWSLMWTIPPLFGFGKRYITNSLTDFIY

>SMP129810
MDTNHTTNSTMNLPTLVILIKNICIPFYLLILIFGLFGNGLTVVILQSKRLQQSSTLIYLTVLAIVDIFYLLTGLLVTIINYTFLFPSDIRHYSLISCILTPYLSYTLAYLSVWLLVSVTVDRAIWVVQPFNAKRVCTTRNAWLTIFSITIILFVFDSHFFWTMNYNIDTMNSTINTTYYKCTPSYFTQTIFPYIDLLLVCVIPCLFMLIANGLIGIQLKRMSDFNKKRQKNRLFLNHASMQQQQQQQQQQQPTQGSLKCACALTTGKLTNDTRLNDDMPTNVSGIQYPRKRCKSNALKHCVKNSIKGRSNMNRSSSLTAMLLAINMFFMISVCPLLVYDVIYFAFNLNTWIEKDELIRGVLVFGIERFVYVLWYTNFAVHFLLYCLSGPQFRAQAKHWLQSCYHFINLPCLIHDKPTIKLPDTTKIHEFHDSIIQKPLSQQNLNYSPSSKQSYDDTIQHNPYHHHYPQQSHQYSFVQINEENYQTLKYNSIQTGCI

>SMP149170
MNECIPSLLELINQTNPLNTSSSSSSSSSPSNNTEPIINYSLIKFGTEFSKIHGPLSLAVCLFGIPANFVNIIVLTRRELSQNATNHLLLWLAVADLLLMILYAPCLYHFYIIHPHPMKNPIYTPSKLWIIYQEIVVSCALMLHSLALWLAVLLALFRYIHVGFPISGSIYTTRKRAFYSALLITIFCIFVAIPNILVNHSESCLGPTLNYKSINGGIWNMKNIAPSFLLTILTILLISELQKAIKRRKALFIHRDKSLSIIKYNKKQSSLSMRQSTSSPSTLPSTLPLYNNDESKKLSRENRTTALLLTIVLCFLVIELPQGILVTCIHLIDQFEEKVYQHLGDLLDFLTLLNESISFIIYTTMSNQFRQTFCNIFCPILIKNKTSLLNDQQTIIQYRQHHALPSKNNDNNKGRQHSLIPEEEDLDKGHQQIGTGDSNIK

>SMP056080
MQRPEFHNLSHCEREKIFIKHFLSTQSTNPIFYAFNSETAKNAVHFATNLNEDNNTSLSKILLIDSYVNISTGVISSNLLNQICGPYPTFSELYNDTFDHVVHTYLLPILMIFVLITNFFVCLVFSKPQMRSPVFFLLFLIGIVELTNCCLPLPMYIALAPNDYYQTSDNMIASEASAWSTVFLPTITHTISVWLTVALALQRVIHLTAFNLTSKICNLSSTGKIFIIISCLAITLHWPLLSSRFILFQPIQLKSSITEDSLHINQRANSVQCLWNIVYNLPNIVMKCHLIQPVYMIFYFYARIILIHILPCGILIALTIILVIKMHNIIKLRKRLGLRQTNDSSSLNHCKCKLFCCVCKRFNSKDPIIDTHNLNNTICILTTKKSSINPQAISRMLIVVLIKFIAMHLPNAIVLTIYVLRKMWKVDNSTQTNNEDTLIETTTEEIIQGLDDDNKQILFTFAYNDTMNRTINLSETNHILIDDYLGKAVILCNLVILVSYQLNFVIYYVMSTQFKETFNNLCFIKYFTLNRD

>SMP027940
MDHNVIVNLPIRITVIIEGLLGTIFNSAAIIIVFKTQFGSKLTTCMLRAQPIFDFFACLFTAIYYITQCTDRYNKLTGLYIIDILICHTWFRNAYFWLSCTFSVQNLVCISVDRVSSVIFPRLYKTHSCQFTVTYFAYMILMSLFLYMPAPILRRYMIDHCEMDFSFQWIAISEFLDFMVYSWIIFAYFIPVLVMLISHIWVIQIIRKFHSSRHTCTSQNNQSTLHMRRKISQLVITTAILSGQLALLHSYEAIRQILIANKIMTYDYQSITGHLGPILILLGCVLNPCVLILTTATLRRRLSISIKHFTEKISISGKKDKASS

>SMP161500
MLLEIYTTWIDFAKHFVPTALFVDRYVTIIYYILGFPGNFISLIIWSNKKMIKENSAAVYLAALSLNDIIVLIFALNRDLSRVWQIREYLLPGSCEIQNILSPAVQYASPLFVLSFTIERWLAICKPFYIDRICSSKRAIYICILIICSTILVCSGYAYIFITDINTCSKRHINPLIISVYLSCLEAVFSGIVPLLVLLFNCLVIKELAKVHHANKQLAMISNHLSLSSSSSTYCSTSQSNTIPKGNLSRPSYINNNNNNSNNNQCKNKIKKYFKNIFPKKISTNSTKKSSKKINKTIINKN

>SMP137050
MKQAQLFLIDDNVEKKIFFRIIMMRSSNLNSLIAEEEENVQKLVLKNYIPTLIIISCFLVCISIFGLIGNWLVVHTIGRHIFRKFFELLESDCTKNRETTKTFTFTKRNVMHTDLNSDLLIVLLAINDLIICVIDIPTTIFLIVWETRTYDFICRLHVILKSFTLTVSALFLVIIALDRWLLVCFIPCVIMTKKCMKRLIIGTYILGLLWAIPMGLHQGVHTYFKISTVDKLVSSDSEAIIMFHELNSSPKTNQSQLNGSVSDSSLIPSTKSSLTYFTSQFIDLITSFTNYGYCKSDERFISQILYSPAFAFFTVTYFHSSISYLPSLLIANRFIWPINWELLMETKNEFHFSYNGSIINETNLNIINKNLLNHSITTEMNLSSGNNNNFHNNNLSIYKPNEITKINIKYHLRRFFHFLYFINSSVNPLIYFFFNLKFRLKLKQLINCYNKCFT

>SMP137300
MNETTYVTQPIRTIITVGGALGTISNIAAIAVVSKAQFGSRFSTFIFRVQPIFDLGACLSTTVYLAFHSIMLNNYLTGIYIIDSLICHFWFRNSLFWLFCVLSVQNLVCLSLDRVSAVIFTGSIKVYANRFFILYFIYMLSMVLILYVPVPLLRRYASRECVMDFSFPLIQSSVFLDYVVYSWSVFAYFIPLLIMLTSHAWIIHAIRRTHSPNHNILTENVESKLRIKRKIIQLVITTAIMSCQQAILHSFECIVQILITTGVVEYTYGTPIEQMSTFLILLGCMSNPCILIFSTGALRRRLSTSISSLTEKMSNVGTFGQSKKSTTQ

>SMP127720
MIFSIATLFGNSLVVLSVIRERSLRNATNWFIVSLAIADISLAILVMPLATWLEMSKVVNGYWVFGTMICDVFVMFDVLFCTASILNLVAICLDRYLAVTKPIIYAKHNNMRRVQISIALVWIVSFLIAVPLICGLNINRYNDPTICQSFNALYIICSSLGSFYLPAIILIVVYQRIFALIKQRHKSLRLNQSTKQQSTTLSQCFNDDQTLTIQSSSSTKVLEDPIQHIQLTNDLNHIRNSCISSESYENSLDLHFEGPRNDIPSPNLNSHTDRLIYAITHTYPLDHFKSTNQIQGINLNEDHNHNNNLINNPFNQLSTSETDLNTLKSFESPKHILSNSNQASLISPHTNDDDDDDDDGDEEEEEVSGTTFQCDHVYNTSPIKHSPFKQSKKEEESLKEQNQITHNSSMILQEETIVLEQNNQTPVLFFFLFPHFFLFLFFLLGVFLACWLPFFSINITLGLCIYLGLDQYNICEYANQLMSSCTWLGYINSALNPIIYTIFNMEFRIAFQKLLHIK

>SMP000900
MNFSNLTIQLFEFNESIDPIWLSTLILLGSVSLLGTIGNLLVLGVYIQQHFWPHLHLTKTTGTPTFFILVLACVDLMVCCFVVPLTFYMEYIHLQPSTDIWCKAHAFLNICNIMFSSLLIIAIALERYLTICHPLRRILTMKRAKYLTLSLAIFCIVYGILGALHHSLGVTKDEPDIQQCCDTPEISNVTYLEILTYDILQKGNTASFILSILSVIILYSLILRVVIKTHRAQRYSPMVSNNIPYKTVIMNHSNMNQKSIMSSNDLNNNNQDTTDNTTYNNNNIEHSTDPPPSAPPQHHRDHRKSITNRIKMNISIKNITESTLWREIRSASVLFVVAVVYIIVFTPALLTANKLIKFNLLAYNTYYLNNMSNPLIYCFMSNAFRKKLKILFFNSIRSCKCYHNKNNTKVLH

>SMP007070
MKSALLEAQIVEKTNSHHYNHTLPGYDDFCSNVPQLTSSGYLEAMIQYVKYCVGGNHNEEMLQILTIELTELNFHNLLKLNELIILICIYTTMILFGSCGSLLVVYTVIRKTKMRTPRNLFIVNLAISDLILCLFTQPFNLLRILYWHYDWKLGQIMCKSVAMGQAANIFVSTISIIAIALDRLQLNTFPLVSTVKASPRAELTQNSNYIFPASVSASSNLTKNVCRPLTIRGKILTPQLLLKYLMASPMFIFTSVSVDTIRPNGHICSASTIQSEWLRQSKYIYGIITIVFQYCLPLTMVSYAYIRICLRIRQRQFNVIRKPTPTVIASELISGNQLDFVEIEPDCNCMDDKLKPDSRLTLTLPSNNIPDSSTGSCKNRGFPPARCYKLAVSPTSTSSCENNFKQKIENSRFKLIQRRQTRTNTLLASITLLFVLAWLPLHIFNAVMDQRESRILKEPFDLTTLPQPDILNKNITENSLFDETYKLLNPKTNTFTLLPEHNHTETIIKQYGIGRKITLIHSFCLLCVLVSACANPVLYGWLNENFHREFILMFPMLFRSKKQISSVTVGIDHNYASVIQ

>SMP041700
MILSIDGNFTEYHPKVHHSLGTLYSVAPIIILIIGIPGNLLSMVIWLRRLSTTVGSTSLLIGIMCMTDTYVIAHGCLRQWIIGITNEKVDIRIKFGCGIPLFLFTFSTDLSTWIIILLCIERAVCVWTPIKFKQWCKLEHGITALIFVVLCLAGVNIHYVWTVYVKDNSCAPKQEYKSFHLYWPYIDFAIYSFIPLAFILLVNISIIWRMKTTNVSTKHTQNSIIPRETLISDSLKQISLKSTAREQRSARVLRTVVCMTISHFLLTMPVVFFYLFESKFCIDNKDWINVCDTIERVTVILQMINHMTHFFIYSCTSSVFLSDLNRLCKNHPLKCCQSVNTTNTRLINTCNNLVDSHTVNCSQASPI

>SMP137980
MRTSLLVLSATEVLFHFFVCIEYTTQLICSSNPRMISPTEFILFALINWGSDCSLCTRNWCNVLITSARTEVVVYPMRKRRILSHSSIKFIYGFLWILSGFLAIVRAFYDYAIVCNPSNDLIMQSSKTSPLYTNNLDLSNDFDENTNTVTHIDALLDQYIIINYEAYCFFIFQVIAPTLFVLIMSFIISFYVSPWRDTKIIEVTNVRRRHQMKATRTILFLAISFLCFQTPSFILVIIQHYTNLKIEFQLAKLVADLLLTFDSIINIMIYAIGLPGFRDYLNRMFICLCPWN

>SMP128710
MDDTNNNYEKYHLLHNIIGCNISFHSCFISITTPSPSISSRSLYSNNSSSTVFTSNGCPTIPSLKQFEIFYSTIHAYLACTVCLFGTGTNLLNSIILTQEQMRNPTNTLLTGIAIVDSLTMLAYGLQVIYLHFITSPYPDKYPHSQLAVYLILINHAISIGSHTISTCLLVQLAAFRYCYISAGIIGCLLCMPTFILYQCELIDVRNASVTLKTKEYEGLGNTNNNFNDDDNNNIKIINVETNTTINNDSTITSQYFYWFKLHPNGQLLERVHFILYGCFVKLLASILIVIFTVLILMVLHDARQRYRKLQTLPIEIKLDNSNMRNNSTNNKIVSNNVIFTRKISANSLRPITCNNPSNSTVMTRNSDLNNSDYINDLRIRSHQHRINTNITTSNINLLSTVTTTTTTRNPLFLQISSLAPSNELRNNELNNSSSRNSSNNNNNNNLMITRNRRHSSRLLQKSRESQHVTIMLIIIVISFVITEAPQGVFNALVAIKGECFLHTIYLPLGDLLDLLVLLNSSTNFILYCAMSQVFRVNFVNLLKKLLLFTL

>SMP145240
LTRMIPKSTVSSTNSSEYVGSILPNSSYLDGLSEIPLVISSLNDGDKELISYYIVGVSMISVCCIGLVGNFLSLIVLTRRAIGASTTNTYLISLAIADMFVLIATILTAIKDSRKPVAGRMSWLVWQDAPIVPRAYPFCHATAILFQVSVILIFVKFNNPTAMVTSVWLTVAFAADRYLMICHPFWAKRCLIYGIPRYFEYKVFEMYLPLNPTLLEFQYGDLINSDLSVQNLSTFTSVNSDNGMVGNGITSDSMTSISIVWYQLTSFGESVQFRKAYHLWSWVLLVVGIPFTLIAIMNTFLILEVRKSSRKCVDQTKRSEYRRQDTNIMLIGVIIIFFICQLPAAVSHIAWGLITIESSKKMSWFLLNEIGNLLIIVNSAINLLPYYIFSRRFRRHFIRTFWPYRCVRDNGLHCIYIPEWATRSLNNNDDGEESELAGTATQYGYNPRMNLRNHSNYRLSIYRNNSSSSRSRPSLPSNNRASCESQKLFSHIFRPIFHMRQKRTKALSISSELKPIPVDKGLLSKRILLDDCKIIDDIKSNSHNLLKDITCSNNINNRNLKSSSSYTLPYRGSNSSHCSVY

>SMP170610
MNSTLIPDYYYFPQQQQLQPQPQQQQFTISITLYDHLCKYFLVWYLPTVITLGFFGSIFCFIFLIHSKMFTSNLLIWLISICVSDFLILLTEGIWMLLKIWYKIDIRDYNNWLCIFHTSSSNYLFYWSAYMQCLLSIQRCYLVLYPLQVKSKWISLSKLIIYQIIISILLIIPILPYPLYWQVINDDCDPVNEKIFRLTTLCDLIFWGLIPVFVMTTCTGIICRNLLTRNKFAKKTIQSNVKINQHSSYYYSSHPTKSMNDLCKSNYLEDSEIHIHSEKKSCRSESLISNQENIPTTNNSIDNNMHKFLYYLFRSFCLLSTCTNWIFYCVAGKKFRDRTKQLLLSLCNSNKISLVINENGFLIIKYTDKHRYSVSNIARTKGLSSPSN

>SMP132410
MNDSSHYDEMFINQSMGVEIESSSTVMTLIVAVIYPLIIIFSTVGNSIVILTVTRSTAMRTITNLFISNLAASDLLMSFVAAPVTPIVFHMKNWKLPTFLCKLLPVTMGVSVYVSTLTSTAIAADRYLVIVHPFRTQIVVLPISRQNLGQTLLSALTIMIYTVITFILQFVAPCLIISICYYRVSCVLRSRGSTKIGCGRKSREKEELEIKRNRRTNQMLIAMVIIFVVCWIPLNVLWIVVDIIGEKAEGSVYFHHTFILCHMIAMSSAVYNPFLYAWLNNNFRQEFKAIFQCNNKFCTNNSSFITTRPQTQSKVISRYTCNNNNNNNKAKNDHMDCDNEENINNQLKMHKSINKPKGQHTSYMTIADGDGGVWQGPVCSEIK

>SMP194740
MNSTSDIYLLNQDLINAANTAIYLNTQINSIHYSSIPNITAINNFRLNSLPLFEQYINFHGTSLMSYCSPVTSFQSNFYLRNILQTYVQPFVIFFTIITNCLISIILTYPTMRNSTNIILLGIAICDLLTVLLPLPIYLCFLTSNIFTKNLTIFKGYSVTYLTTILPTVCHTSSIWLTVLLALQRFIYIQYPLKANYIFICQWKSVQLLIILTILAGLLLQLPHMIHSLQIMFTGKHHHTKLHSFKCNDVFQIATEMKKFTGSSS

>SMP072450
MEYKISNISVWERYNNSDLLLFKTFAPHLTIVERANFPLWAILGFPGSIFSIIVWSSRPMRRGGSAAAAVYQASLGVVDLCFFIIHLNWYLHVAWQLGVLDHPVICETFPVINYLIQYLSPTLAFTFTLERYLAICHPFRSQRSVMRSTLKSAFKFIAIMFVFCLTTASVQAFVYAYNNGVCTTRPSVEDPNSIGFSLYTNWTFITESLYFFCLPITCLVLNILVIGVLRQSIKSKRNTLIVTTVNGNSNINCDRNQISQPISKGARSSTLTLLCTSFYLIIAHLSVAIAVVIHKRLPTGNEYLSDEQIRNDPGWTTYFRFFTVRVLIECFAMTHYAAKFPIYLATSKQFRHEFCRIFQCCCRNQSYLSRDTDADMDQSTHLQNGKRSTYMSNSKHSLNTVCKTSFTQKKLRNSAVSFSSTNENLLPTKIRRRPSPGLSRTVLGVDGQRVKVKSNVSLSV

>SMP157050
MLSEYCPLNHSSHYVANGFIWYFFSWYMITSNIIGIIFSSLCFLVLLKHPRVFASTTRAWFITLTASDFFILLIAANDMYAEVIFTHMYHIILGNIFGRYTCLIRVITIVCLLWTSNLLQTGLSIERLASVISPLKTRIIFTGRVTRFTISLLITFSCLSGIFITIVSSKPSSSNIFIITNDNIANHLHNNNTITNYTIDYEALVSSVIASLVRRQRRKRNRLTRISSIVQKRNRSIGYNRESRASLLLLTMNIITLLTNPLFLLFELFDGEGSEGRTAAKLTGDLCISWTLRQFFNSLIYFGNQNNWILYLAFGARFRIHIVNMLMCRGGRQRKHCPDKPKLTISEIPLDASTHLLNLDYPRNSSQNDTLQLTSSNNMLHCNLDGV

>SMP164140
MLGNTYQFGFAFLLTGLLGLWLHTKNISRLAKINSILPYGLKTFHYHLAAACLGCIAITPFSAIGVYQKGWPFGHFGCQSYSFAGMLFGMTSIYLSCFICFFTMVEVLNLTYIRNFISNRYNYIPFGIWIIGAFWAILPLLGYGRYTLEPHKTSCLLDWTNMDESMKLYMFSLFIFGYILPFGIGIWSQHKLIQYAVSNANKNNKNTKKIEILIKEKVKQMLGQGSGERRKQQNNIQITATYXXXXRNIRQRRHKESQRIIKRLPPWSVVKQ

>SMP169680
MCDISTGCYTTLYKYLNYSTQLINNTIRDELLHIYWEEINELKNQSKIPILLIIIIILIFLIMIIFGIISSSLIIYIILRKYSMRTRGNLFILNLAISDLTLCLITQPFNLIRLLNGNYNWILGQFLCKFSSMFQGTNIFVSTFSITAIAIDRFQMVRSKDISNTKIKKKQFTKDLTT

>SMP153200
MILPQTKHQIPFICFTFIGFILNIISLFVFLFGDLTKHKKIFNLGAFIFKLIQVLSSYFIHQYPIDGSKHIPPDMNLIILPVIQNILMFIAEIGLFSRNWCVCLITAARAEVVIWPLGSRSWQRILRHPRKFIQIFILLFMISIIIAGLKHTDYISLLCYDSINYQYGMWSQEYMFTHKSFSLYMSFIVLPYRAVITWILIILFTVMIIIRLRPWRKQSSLLQISQSKSLDDIPMGHENPQYDAVRKRQKGQMKATRVVLMVALAFGLLECMNFMISICQTFNLLGNNHLSRLLETIGNTLITIDSICNFFVFISLMSYFRIIFLQIFCCKTFNNEQPMATKSTSCTSVSHSIIGNSYHMEKLNTKV

>SMP140250
MESIYSPDIGKLIIKVYASLLLLFGLPGNLISAIIMGGDKSNRLTTRLIIIILAIADNLVLLTAVLRYWLMEVCGWDLRSTGPLTCKMHVFAVGFSTDFAVGVLCAVAVERLLVVTLPYKASNLVTLNSVIIGMICFALSVAIKNSLHFWMMGGHKSQHSEVDSVNLYKINQTRTSGTTNTHKMLTENSIKNEPFK

>SMP056060
MNINEADSNYHLFYGFNDPEGQNIALAATSMIKPIPNKKELFLFDKTSRTTGYGGLVSARQLHFICGPYPELIIDENVIFDKIIQTIILPILLIMLILFNSLSVAVLTRPTMKTPVFTVLLGITIVEMSNGLLPLPMYLLYAPLEIYQTSSNPIISGILAWTTVFLPTVCHTTATWLTLFVALQRLIYIIYPNKATRLFSILTVRLVCVSVLLCALVLHIPMFQSTFVKFQPLLLHRNVILRNYSIDFKQISLYEALDYLPYVVMKCHTCLPIHMFLYFLTRVILIHLLPCILLIILTIIIIMKMRQINKKHLWLTRGKLLLQYSKTLPTYKQTKSYSLPITYKHSLSPETTNTSKQDFITIDKRHYRVKSKLNCFTCLMTNKTNTLFNDDQDFHNIQSKLLHKNSTLAILLNGSVNEHIQESNIQSTPLRRKSQVTEFFNVSNMLILSYFIPKNPIIQVTIDSMCLHYGEHTRFLGNVTHNQNGII

>SMP080820
MIGVLNILYMDSWSREAQLAYDVILIVAIYVLPLIVVCLSQHVVTVHLKQSQRLLMLSGYRNTTAWTRRRQRLTRLCVLMAALFVLSWSPNHVCNLLTKTFHINYPVTEILLDYSMCLAMSNAVTGPLLLIATCSNYHRYIFRFFYRSSMTSHSTASYSMPVNSIHSSTGIGSPIETFPTIHNRVRKQKLKFVENSRTLEMVGNECDSN

>SMP146450
MRCYVKYIGENEHLQHFCCISIASETIVCHAILLHLLGSSLDTHFRLTKPKWFSNTTNISSRKYLLAIRLKIAAPWIVSILQTGAQIILSDSFPPAYLEEGRLCTSPDINFLILRTLVAFLLPLLTSIIILFMTAHRVQTLQCQQKENKTNVNSFNIQQKKLNDVISSQVKKQTNCCRITFQKCNSLGRSKDFQSEYKTFHRYENNKFIENRHSWIETNLNAVKDILDSNLSTGENIHNRSCIRKYPKSLSHKHLHSPVLLHMTPVSSVTTTPTTTSQYQHGSSSSDAGISSQTTEDTDEIIVYSWFSPRINNHDIVSNHSPNSVNSAVSNNDDNDYSREVLNNNHQIEKASNLQPVMSRIIHAIKH

>SMP128170
MDQLGRIDELPSVDDVFKNSYEVYRNYSLDVLKYKEFCQYGLAESIKKVHDWCIHLQCLSPSDPCSPMSDEEYQKRHVGLIIPVTSSYHNVTPSVEKSLPNSSSLSVFNYMQLIANNITGCYDDYICDKQYNSYPNHCILGVVCLTLCLCGIISNIVLFPAYNFGLNRSGATVYLSAMAIFDCVFMGLSLLINVIHYLPPSFIEQMEMYGQFSGYLIPYGLPVIQICELLVVWLTVALLTNRLLYLNLGPHSKSLCSQLESVKIVTAVIFLCIAYMGCKFFEYTYVEYPDKKVVRVLLTQLGKTEMFRDIMDNWLKVPLEMFLPYLACGLLITTIVLKMVNLHTSKWKAVASLCNETACACVCRTGVCGKECREGVKSDDLSKSWSSDFNNQEKSGQVKSTKQSTPDKNDTFQKSFTGINRNNGNFTNLDPIEQELAYLFFQLPQLDETRENANVITAVCIGLILLICKIPKFLLHVISTENYITYDPEVFRMINQLLDTMFAACKPMICILVGAHYRQALTTPSTCCLPNDTNINTTTTTTTSTVTNIRGDALIIEDNNHEAIVNKEAVNHQSVITQQPE

>SMP135660
MSFLLDSCALFFSQIAFFIGGWVFFLRQLFRDYEVKDSVVVLIFSLTFSLSCTVFELVIFEILDVLEASSRRIHWQFILLTTLLDVIIIIPFYISFYISKSLRVIPPKNSIRLCFSFALMTAYLYAFWKVGTSFPILGGKHGIVFLEQCIGRIGVIGVTIMAFLSGFGAVNYPYSCMTYFALSVSNTEIRTAERRLLQTVDMILVKRRRLAQFQFEARVNRTTNEKSNTFWNMLRTVGMSISSPRIDEKLLKHEISVLEDLSRQLFLELHYLRTAQERIEFSKTWKGKYFNCLGYFFCGYCCWKIFISIVNILLNRFGGQDPITRFMGITIHYLGFQIDVKFWSQQISFWLVGIIVVTSIRGLLITLTKFFHAIASTKSSNIIVLIIAQIMGTYFVSSVLLLRMNMTAEYRNMLNQVLGDLQFHFYHRWFDVIFLISAMCSIAFLYLAHKRVAEIKDDYIS

>SMP084280 | PROF1
MYEASLNFTDYALKVFRQCDLLKNDSSYEQQVRCIVSTVVSFWCGYVLPLFSLITVMTNLYIGFYTIVRANKMPRQIIYISGISLSSAIANIMFIWLWQFTVRGLPYVSHGTIFFSILNVSPMTCRFQRYMYAFSSTMMCNMHVCASLDRCLTIYIPTKMKRFPKLYGWYIHIGILLLSALMMIPFAFRVDWRLVGERILCWVDLSDQYVQGYHTLFSNLGLIQTIFLTIIDLAFLLKLRKQLYKNSLNKLSVTDKKHIKRSILLTISSISFIIMALCQAVFYSLARFSSTDANFKQTGVDYDIGDFFWYLNSIRELLDIYIYFKCFKLLRESLLCTPRRLSKGSLFKSDQPRIS

>SMP084290 | PROF1
MEYNITTWPFREDPWSSKLICNKLLVKWTEGLYATCIASTVLGFISAYILPVFLIISFITNTTLTSVLIASSRKTRSSVYFLGSSISNILVSMVYDLFWFYLTKGLPYATNGDKYFFLLYVSIDSCKFFRFWHSFSSNLMCNFLLCSAVDRCLTVYFPTKFSNLPKKFAWYAFGTVWLISFLMTIPFLIVSSLFVVEGKLHCWVRPDSIYILFYNALVTNMGPVQLFITITINIMFSVRIRKQLRRMSTMKNTTATDRKQLQTLTFLIILSASYAVFGVPQSVVYIINRATLVGFINANSDLCQNIGDIIWSLFFCRSLFDFVLGYFYFQPVRETCLLVYRSFGKFKNMNSTLNSQFSTYQQRS

>SMP084270 | PROF1
MISMNSSELIFTERPQRIFQDCILLVQNYSYIQELKCLSSKVIGTIVGYLIPIFSIPCIIINLFIAINVIMKGKKASRQLIYISGICLSSAIANIMFIWLWQYPSYGLPYTTNGTQFFSFLNISITACRFHRFMYSFSATFMCNMRVCASSDRCLAVWKPIMLRKFRHHYAWYVYGVVIFISALLMLPFAIEVNWIPTKYGLQCWVQSANVYIQIHHAFLSNLGPVQTMILIIIDITFAFKFRQQLKKNKTDGIDVTSSKQMHRYLLLFISAASYNVLAATQCTFLLLARLGSVSFIKFESGLAYNISDILWYINSLREVLDFVIYHRCFHVFSGITSRISKMFYYTSKKTISVSRDISKISVVSGHNY

>SMP041880 | PROF1
MLHNTTTIDYSQLVGGFRAYLCPIIAMIGVIGNSFIILIFLKEKPLSRFSIYSIFLAIANMITLIMNTFIDDFLGRGLYYLTNHQFYFKLDTISKFWCKSVEYLSNTMYFTSSYLIVIFSIDRLLTIHKPIKFYSIYHKHWALIACLLVYFIGIISNSPLLFVQTLMIDISSRTNFTCRMISEHPIAKFTIAFETIVTFTIPFCLVLFLNIFICIELWKLKVHRTALLPADCSRNRMEMGRVFGHLALSTAFLLLYLPMVCFVLIRLSQTLSHVDRHKPYAMNIIDLSRLFSSVKDITYAVNFFLYLIFLRNFRHGFQRLICTVYCKKVSSGSLHRPQRTED

>SMP083940 | PROF1
MRAKFNSTDFYTPLDTLVDCLMLEQGHPNASKILCHISIVLGSIMAYVFPVIGVADLISNCIVATIFLYYLQHNRQFIYLGVLALSDISIVITIGWLRWFPTFGLPFATAGNTYYFISLTSTTSCKLYVFFQSLTCIFRGNIFLIMAFDRLLLIHKPLLFKKHPKYTVWIIITTVFIISIVMSLPISIYSDLILVTNRNICWQKFYTDFLVIYQALLSYTGLTQFLIVIMIDTSFLVSVVRWSRSRPQPMDTQTSKMTSNGRTITMLALHTFAFLCALPCVISYLLSITFHRPTHKLSEEYVRFILLFLNIGWNLIFLQSSLNIVLYCFRINKFKKILLKPLTNYRNKTSTF

>SMP091950 | PROF1
MNNTTLKKAWRFIDTPYDTLMDCEAYYNGQPNASLALCVTSSMVGAISIYILPFICIFGIITNIYIGYVFLYEFKKLSRQSIYMSLICWSDAITILFLGILWMIPAKGLPFASDGRIYYFIIYQSVELCRFYRGIYSLTSTLASNLLLLTSIDRCLCIYYPLKYRTIPVYYAWYLIGGVTFISFVCVLPVMILVDFHDIDTFTTCWLDESQVFLQIFIILFNNAGFIQTIVILVLNIIFMLKMRRTFTKERLADPQSIESKEWSASVILFILATTLLLFNLPQCAAYLAAFFFPSMMEKSHSEQAVRLAYNIADIAWQCIFIQNASAIFVCWQRMQEFRQVFYRLFLKGPLQPLRKYINEEQSTIH

>SMP167870 | PROF1
MMENLTGQFRNTPWDTYEGCDSSFINTSNLIIQNDPLSCGVSMLLGAWSGYLLPVISILGLISNTFISAVTFIQIKLMPRHMIYMAFIAIMNSITNIIYGWLWLFSAKGLPFITKGEVYFIINNVSPMVCRIHRFIYSSVSTCMGNLLVCAGLDRFFCIYFPILFNKLPKYYVWFACGTVYLLSFLMMLPVLFISGWYVVESKIQCSLEPNQYAIRLYHALFSNLGCVQSLILVGVNLAFLLRIRKHVKDTATRKMSMTDRRQLHTTVFFLVYSASYTLTSIPQAVAYIIGRYSDIRNALNQSKFCNSIANIFWIYILH

>SMP023710 | PROF1
MSNPKGCLIHLTKEEIMVYTFRAYVSPILVIIGIPSNLLVILVFIIIEYQTNCRFNLYAIWMAIAHNIQLIVNTLIDDFLGRGLKYATQCKYSIQVDIESSLLCKLFTYLTDASALIAAFILMLFSVDRVCSIYKPKQFEQSSHVKLAHIIITIVIIICLILNIPHLIFADLKIHSINKLNESFMPTFRQTLMDIFKCRIFLRSTDPIPFIDQYTNYSPEHYTMTMLRVLYFLLSPILCKSILNSIFKLRKALINLFTSYFHTIAHFIFISIKLKLLSYFGRCRLPGWDSRDDSNRWLETLNDMAQNRLQWRRCTHSLCSALLFSLSKFISLDYTPSTRQWSVVRRCSPMVASDQRLIHTRFVPSGYWSPCAPLVWNQYFPTILGGPSVSTDPVEALNIRFSSSQFRKQHPGHQKAVSRTSLTGAIYAWRCESIWRGRVYSPHSRPYQGIWGHKLCIKNFQVRIQ

>SMP001070.1 | PROF1
MFSTSLNTSSSIPFIEKCSIHVQNMESAVGFLRGYISPVLVLFGVFGNMSAFYLFLTHKPWNRFSIYVITLAISDSLVLITNTFLDDFLGRGLYYITNQSIIIKLDTFSLLSCQLMELIGTWFVFNSGCLLVAFSIDRVNCLYWPLKCRSNGGVNMAICYIVCDLIVNEDEDVIEIVLVDWKKEPSIIHIDIMNISG

>SMPSC10893 | tBLASTn | PROF1
MPCIHPNSTELLIEEIIMLNFRAYIIPIFIIFGIIGCSFIINSFYSIQKLQPSRFNIYIIWITIFQYVDLIMNTLLDDFLGRGLTWASDCIIFIKLDTITSFTCKIMNYIPYTSVLISNILLVIFSIDRLLTIIKPIKFRGDLYLLLPRLFIIFIIFLSMLLYLPQLIYSDLIKSDNTSLIGNYTCQYVNSLYFGVQYSLYLSTIGGYIIPTILIAIINIIIILRLQYLTKNRQLLNGKRNSVVKNKYYIN

>SMP134960 | tBLASTn | PROF1
MIYNLTCFNAQTDFTNEGIMMYRFRAYITPLIVLFGTIGNILVIIIFIIMQKKSPCRFNSYIIGITIAHIMELIFNAFLDDFIGRGLAWLTKCNINIKLDTYSLILCKFFSYIPETSGIISTNVLVLFSIDRILTVFHPIRFRGDRHLYLACFSILSIYIIGMILYLPTAINSGLVLNSHNYTICQFVDPLKFSVQYNLYLSNIGATIIPTIVAFITTIIITVKLRRLFKERYDMCQYYDRHTSSNELRRIAGHLAMTTIFFILNIPLIIVVLLRQHSDYSYYHLIYPNYTNQLKHLSKLFSSIKSINAAMEFPTFFIFLSSFRQHFYYLCCHKKQQKKTNLKDIFKLHNIQEKWKIILRRNYVKSD

>SMPSC331A | tBLASTn | PROF1
MNSFHNMTELNTPLDTLIDCIMVETKHSNASYIACIISKIYGTLIGYCFPIIGTFNIITNSIVIVIFLISLHHKNRYFIYLGILAISDMGINIFIGWLWLFPSYGLPYITSGSIYYFILTISSFYCRLFKSIQIIWCNLRGNMYIVLAFDRLLLLYKPLTYKVSSKYVIIVILIIIFIISITMSLPIIIYTDLLITQQLLTCWFTNYSVLLSFYKVLFSNSCLFQLTLVSLVDIFFLVKMIKWSHQRHYIKNTISPLKTKQISKIKTLLLLDIISFICSVPSSIVYMNLASLNKPNVEYIRVLTLVIHMSWALIFLQSSLNIILYYKRIDYFRQILLKFITGYHFHGRLGKRSI

>SMPSC331B | tBLASTn | PROF1
MNEKPNSTNFYTPVNTMFDCVMLEQGHPNASKILCHISIFLGSFMAYVFPMIGVADLISNCIVATIFLYYLQHNRQFIYLGVLALSDISIVITVGWLYWFPTFGLPFATAGNTYYFISLTSTTSCKLYVFFQSLTCIFRGNIFLIMAFDRLLLIHKPLLFKKHPKYTVWIIITTVFIISIVMSLPISIYSDLILVTNRNICWHKLYTDFLVIYQALFSHTCLTQFLIVIMIDISFLVSVVRWSRSRPQPMDTQTSKMTSNGRTVTMLVLHIFSFLCALPCGISYLLTISVNRLKSHIPVRFVYFLLIFLNTGWTLIFLQSSLNIILYCIHIEKFKRILFKPLITCRNRISTTS

>SMPSC433 | tBLASTn | PROF1
MVNRSDWLFVDSPWDLLEDCENFYNGLSNDYIMCITSSILGFLSAYIFPIYSIFGIISNILIAIIFIYIIPNSSRQMIYMGTLAITDALTQILFGWLWVFPSKGLPYATLGNVYLFTFNISEDLCRLHRFAYSFTCALGGNLLILMAIDRCLCIYMPIKYNKIPKHYAWYLISIIIIITCLLMLPYGIVVGWHLSNNLLICWLNYDDLFLNIYHAFVSDSCLIQLIIVMGCNIAFMIKLHKLLKNRRQFMKNSEEKKELSASIVLVILCVTTLIASLPQSIAYIISFILPSIIMDPMELRGPLRLVYNIADIFWHLIFIQTSCNIFIYAVRIKKFRHILLHLLKCHYLRHISYSTYSGECSTKVPTKTTGN

>SMPSC1003 | tBLASTn | PROF1
MDLYANWTEFTSPWDTLIDCILLNEGYPNASHTLCIVSTAFGVLMGYIFPFIGTFDIIGNCIVAIIFLNSMIQYNKQFIFLGILAIADIGIVIFVGWFRLFPTFGLPYVSSGTIYYFMSTKTSMGCKVFTFFQAFFCTLRGNVFILLAIDRFVLIYKPLIYNKFSKYFNWLLILIIFILTVVIVLPLTILADITQVRQLSICWFLDSSNYLLIHQALFSNTCPIQLSLVTLFDLFFSIKVIKWARKLQQVNRPSTTSTSSTSSTSISTSSSEVNISLIITMFILQIIAFLFSLPNSIVYLISLTVNFQSVSSEYVRLLVITSNMSWNLIFLQSSFNIFIYYYRIKKFNYILKQLIHCHYNQKSIKQNTSITNP

>SMPSC63 | tBLASTn | PROF1
MEYNISRWPFFETPWDILIGCEGIRTGNRYTSQQFCHLSIIAGVLSAYVLPFITLFSVIANISTSVIFLLAFKHKTRQVVYLGCYSLIDLLYCFTLSVLYYIPARGIPYVSNAKLYFFIQHESVHFCLTYRYILSFISTFRGNMLVITMLDKYLCFIIPVKYGKLSIRYAWYSVLCTLLITVFMVIPLWIQFDWSNFYGKTICWFRNFTIGWSLYYGLLTDSCLLQLSANGVISIVLFIKIYLWLRKRHRFEAEKTEYTRKNLSGSIVCVYISFLIFLSSIPDNVSYFINVSNATTKNPTEAWYMYLLTLTIRDISWNLIPMQAVFNNVIYVTRMHEYREIVVSILKLLKVESIIPNA

>SMPSC12A | tBLASTn | PROF1
MFPYDKIDEYVFYDTPTDLVSICGQLDVNSSHVNKVQCIVTKVLGVWSAYLLPVICGLGLITHSLVITIIFKCLQFIPRQLIYTGCLSCSNILTNILFAWLWLFPAKGLPYTTNGRIYYFIFNSSRIACRICRFTYSLSTTLTSNLILCSAIDRCLSIYFPVKFLHLSNRHAWYICLIVLIISSIMMSPFLIVIDWIQVGQFHICWIDESLFNLQIYHTLFANLGLVQSIVIVIVNITFIXXXXXXXXXXXXXXXXXXYTFVNSNTNVFTYNIVAYHCSILLVIDNTEIFYLQSYECFTTLSSLC

>SMPSC12B | tBLASTn | PROF1
MSAGKNISIFTDLRNITFEFCYLLNKEWSLLYLTKCITGSTLGVFSAYIFPIFAIIALITNSVFIYVFFKKRSSMPRHMIYMLCVLISSGLTDFIVGWLWLFPSRGLPYATKGKIYFSLISLSSASCKLYRLLHSFTSTSIVNLLVLSAVDRCLAIKAPIKFSKVQSHHAWWACGIIYAVSFLMMLPFGILVTWNRKKDEHFCWIRQPDKVLHIYHTLFSNFGPIQTVILLFLNLTFLLCTQSI

>SMP117340 | tBLASTn | PROF1
MKSITNQLSNCLNSLTNEEIMVYNFRAYISPLLSLIGIPANIFIIIIFNLLEKQQSCRFNLYAIWMAIAHLIQLIVNTFIDDFLGRGLKWATNCLIWYQVDSYSSLTCKLLTYLSDVSALIAAFILMLFSIDRVCSIYCTKQIEQILHLRIAKLFIFLIYCICLLLNIPHLIYADLKNDTKETTNCQYINPV
