# Supplementary material for: The repertoire of G protein-coupled receptors in the human parasite Schistosoma mansoni and the model organism Schmidtea mediterranea
Source: BMC Genomics. 2011 Dec 6;12:596. doi: 10.1186/1471-2164-12-596 (PMC3261222; doi:10.1186/1471-2164-12-596)
Supplement: Additional file 7 — Receptor protein sequences. ZIP archive containing all sequences identified, curated, classified, and used in phylogenetic analysis, grouped by family. [file 1471-2164-12-596-S7.ZIP › 4-Sequences/R-schmidtea.fasta]

>mk4.011371.00.01
MNSNGDTNSSLIGPGMGTYFVGVLFGILVLTTISGNILVIVSVIMERNLRTITNFFIVSLACADLLMGCVVMPFSAYSELSAGYWIFGYHWCDLWHAFDVLSSTASILNLCMIAIERFWATENPITYGSRMSHKRCIVMIAIVWMCSSLISFPAILWWHVMESQKNLTKILLVDRTTLCEFPDDKAYLIISSTISFYIPLIIMIVVYIRIYRTATTVMKTLTTGTKIVYKNSQSGEVLRLGIHRGGVYNSNNKSNNSSDNNVYHQKSKVNGNIKSEKSFLCFKYSVKLRPKDVSLTGLKVSFERKYSPIHLVSSSYPSSFSSPTFQSCASESSASNSNSLKHTLKKKRYKRSVSISLGKKFKKFAREQKAAKTLGIVMGIFIICWLPFFVCNILSAVYNEAFGQSKGVVMIVVTWLGYINSAVNPMIYAHSMRDFRRAFIHILCGLCPLRSQIFRLSRADVNRNVITPSSSVRVRSHHLGNMK
>mk4.000656.10.01
MEDFPISLMTDELKDVPLAVLLILIILAILLGNCMVILAVCYERKLRIACNLYLISLSISDLLIGGLVVPLSSIYEIKKVWILGSIGCRLWLATDFLCCTASIFNLCAISMDRWRAISRPMSYPQFSTSRRAIIIILTLWSISFVISMPILFGWGQSKQSPEHCALDNDPIFTIYSSSLSFFLPLAVMIFFYSRIYQIATKHKTEIKRGSSVIWSYDSDSDRKGTEVIAKIENMKTSRWRSCNTSLTSLENSPSLYRAPFLHFQNKTKALNPMSPAVNKKTIAYQLKRLGHHTKAAKTLGIIIGAFVFCWGPFFVMFFLSGVCPDKCNISNVLSKISFWIGYCNSMLNPIIYPCLNRDFRKAFCNIINRFYCRKNDLNYWYKDNFSREQRNRMIRGKYFPSDLCNTSTESSQDIGSRTHSISSRSLISTRSSFYRGSRRSRFSGTNRKESTTFDNEDILNTLDSRSNQSRLLSFKSVSSRTTSSSLHSTDTSMCISDDSRIESDPVGKLAEMKMSKKIRKSIPDLLERIEIKLLHKYKNEEPKRCRRFSFSTPSTSAKYTTSEKRRSSVLGNEEFKSQLNSKRNAKDQNEKTNIILDERSIYTIEENSRRESGSSQGSKSINSKSSSIGTSPYIRQRSLSLAVPSKVQYFPGPLSPRSSFKNDTESNNIEEEKNFVHNSFKDTPDFSTRSEPVLMVDSSTQTETIIDSTNFICQDFERAAWFYIY
>mk4.003202.01.01
MNQNYTVKNSSYSSSVKWFVEVSPGMIIVAILLSCCSLLTILGNSLVIIAVLKERYLRSVTNYFIVSLAAADLVMGLIVMPFAVSEEILQGVWVYGSIWCDFWHATDVWSSTCSILNLCAIAVERYYATHNPILHAARISRQRSGFTIAGIWLFSAIISFPAILWWQARMDHPRNENACPFTNDSSYLLLSSILSFYMPLVIMIFVYYKIYKIATATLQSFKSGFRVIKSKSEKGDTKIILNVHRGVHMDLHSSRSPSIVSPFEIESKKVNYSPCISNNKFFSEDMKPTDQSSFHQSFHDHSSHLSPRFHQTSPSVSKLKSENLYGGKHESRYSLGLEPNFGDSSSHSRNSIASPVKVLTNKLFNMISGKRAKSLLRDQRAAKTLGIVMGIFVLCWLPFFVCNILVAIDGEILPPNTKTSKIVMSVVTWLGYVNSSINPIIYAHSMRDFRTAFVKILTCLELKVLLYGNSGFENSRKLSGFTSDICKSRSILGIHMKSASSNELHFKDEMAQSIEK
>mk4.000742.09.01
MDQNCTVRNSTSNLSAKWIMKISPGMTFVAILLSCCSLLTILGNSLVIIAVLKERCLRSVTNYFIVSLAAADLVMGLIVMPFAVSEEILQGVWIYGSVWCDFWHATDVWSSTCSILNLCAIAVERYYATHNPILHAARISRQRSGFTIAGIWLFSAIISFPAILWWQARMDYPRNKNECPFTNDSSYLLLSSILSFYMPLVIMVFVYYKIYKIATDTLRSLKSGFRVIKDKSEHGDTKIILNVHRGVNIDSHSSRSPSIVTPFEIDSKKVNYSPCVNTTKFFCDDGKPIDRSSFQQSLNNYSSHLSPRFHQTSPSVSKLKSENIYMGRGDSRYSLCLEPNFGNSSPHSRSSIASPVKVLTNKLCNIISGKRAKNFLRDQRAAKTLGIVMGIFVLCWLPFFVCNILVAIDGEILKPNTKTSKIVITVVTWLGYVNSSINPIIYAHSMRDFRMAFVKILTCLDLKSWLCRTSEFENSRKLSGFNSDFYKSKSILGINMKSASSNELHFKDEMTQSVEK
>mk4.003002.02.01
MLTFFEPFNASISSNKLGISSQIIAKCIKTLLLSTIIAIAIFGNGLVIVSVLRFHKLRRIITNRFVVSLALADLLVSCCVMTFSASMVASDGLWLFGPFLCDLFNANDVLFSTASIAHLASISMDRYISIKMPFQYNQIMTSRKSILMLIGCWIYALVVSYIPIFTGLYSSAENFQWQKSNPTKCEFRVNPFFGIGSSIISFWIPCIVMTIVYGLIYKDARKQENQIFQMQKRTFSHGHRSSVKCDHNSINLNDKKKTLYKEERIMLQKEHKAAKTLGIIMGVFIVCWLPFFLWMTIKNACLRCPELHPILVDTLFWIGYFNSTLNPAIYAFYQQDFRRAFKIQLKSCCCIFQRAVCCLKSNRNSLTNSYEYYTTNSAFSRRKPNTN
>mk4.001678.03.01
MEADYLLKSKDFLARKYVGFPSVESVFILFVLILIDLSILIGNILVIIAASTSVKLRRYKTNIFIINLAVSDLLLGIIVLPLSIGNQVLNRRWFFGNALCKIWLASDVLLCTASILNLTVISFDRYIAIRNPIRYLSWMTNKNCQILLTSVWIFAFIISFPNILTLVYQNTIINIKISDVNPTRNMSFSNLSIHAICSITDSSPGYIIYSAFGSYYIPLIVMVYFYASIFATAHKTICGIAKGRLKNRDGKTIIMRVHCGGFRTDSSSKSQCLESSDETGKLIQSTPRHRISNCPFKFCCQNKIPFTTPKFSFNKSNSHNPNLDDCKSIESINFSQRDTGIESDYELLKSNVDSINLTKTKRSLTQTSEIKIIPVPLSRMQREAKAARMLGIICGAFILCWLPFFIVYVTGAFYKNIPDSWFDGVFWLGYCNSLLNPWIYALFSKDFRLAYRRFLCRKRF
>mk4.008535.00.01
MQIKSLLTPTVSNLKKQYTKPSKRLMPNFTTESIITEMVAPSIFGVIVVFGFFGNLLVILVVSINKQLRNGTNILIASLAIADITFITFCVPLTATIFIKKGWFLGSIACKIYQFFTYLTAYMSVYTLVLMSVDRYLAVVHPIASIPIRTEKNVLKIVLSTWVIFMLCNCPLLFNSGVAYPPTSINDTKDFYCTYMPTVRYNETLMGYLENGQFGRVYILLFSIFAYLLPLSAIILLYTCLIWKLLFNSESRISQSDKALQSKKRVTRMVVIVVVIFALCWMPIQIVFIIQFLGSEPDNAAFKAFHVFASALAYSNSMMNPILYAFFSNNFRVAFKSVLFCQKQSFSGRDFEKTNLNINRNLSEQRASRKALTKKDCEVNIYSDNKNNKILSSSGYTNLSKL
>mk4.011160.01.01
MFGIVYPPLLFILLVIILSVLVLWTIIGNCLVLISLVKFKQLRSNSNILIGNLALSDILLALTVMPLAEMNDVLGYWTMGLVMCNVWLTLDVLYCTASIWSLVAIAFDRFTATSFPSWYREKVSSERVIVYIALVWILSVGICLPPVIGWNGVTLKDPSEIFHKNYQHNNMTKLDECILFSERNYVIYSSMGSFIVPLLILLIFYAKIFIVIQRRAKYLREIRKSKTNNYNKNENNIKNNSHQPSYAQQLIKEKNVTNINQIPNSLYLTSGNQKDFLSPYVFRCNDEISAMNCDQTNSVFLSIITTVCDESSSSNNSTEKPKLNQSHQNNFPSHSNYGHKRKGCLSCGKDSNKTTPKHSIIGSRLATCTETSSNINLSNSLSKNKPNHNFSFRAKVSKQNSFKVDRKEQRATKRMALIIIGFILCWIPFTVMYLTRSLFPTITYNDHTIKFFIWLGYSNSGINPILYTIFNLDFRKSFKKILNF
>mk4.013690.00.01
MSLKNVSNYLILSLAVADLMVAILVMPISAIKEVSSTWWLGIELCDLWTCFDVLSCTASILHLVVIAIDRYWAVTDINYLHRRTSSRIILMIIGVWLISVIISVPSRFHTHRNNAEWLRVIVNGSCIINESVSYTVFSNLGAFYLPMAFMSVIYLRIYIFARSRIRYKRKKMKQNHCLSNTDHKSCTDQTKPTENTGQCPCNKRKIDEISYILNCEHCKLESLVIQNQNRKEWFDKHMSLLEFADEGENDSLSIQSNFYATTFANVKFENVDHVANVNCVGENDRNKAETMSNYSQKKTNQTTNWSPKLIFYNYKAKLLNFKNDLSFKGSNKSSELQFNDDRSQSSLSFKDNKFNAMNSVSIRNKVEQKRERKAARTLAIITGCFIICWLPFGINNVAHAFCNTEPCGSALFDSLCLWLGYVNSGLNPVIYTVFSPDFRTAFRKILLGHYHTRRCLKC
>mk4.001569.04.01
MQKFPISSSISLSLMVRICLSFLMNLIILVTLFGNTLVVVSVIKFRRLRSQMCFRFLCSLAISDICVAVFVMFVSMIYFLVQLWPFGWVFCYFWMSCDVMCCTASILHLCAVAIDRYISIAHGLRYATLMTGRRALTIIVAIWLLSVLISFVPIYSNWFGPLNWNGTFHGSCDLDVNHVYALISSLTSFYIPFLALSVIYFEIYRIASFQAKQIRHQQSRSESKKSKNDRKAIKTVGLIVGLFSLCWFPFFIMYVVRGFCKTCFIDNNWILFITWIGYVNSSFNPILYCFTQREFRNIANEDCRQAMMIALQKVCLQSIQNLIQSKDNRQQRPFDNHD
>mk4.002418.01.01
MVLFEPLNNPILNDTPLAVSLCMKTTTMDYMKILTSVAVPILFGLIMVVGFVGNLLVIVVIIANIQMRNTTNILIISLAVADLLFIIFCVPFTAVMYVTGGWPLGRVLCQIYQYMTYITAYCSVYTLVLMSIDRYLAVVHPIRSMTLRNSRNTIIAVGTVWSLFLVSNLPLLINSDIIEGPRDEITDCLVDYCTYKPFMKWNSTKKRYEDDKVFGKIYYTLFFVMFYLWPVIIISVLYGFLIYRLLCGRSSKISHSNDAMVTKKRVTKMVIVVIVIFTLCWAPIQTIFIIQLYGKDPGGNLFRTIHVISNCLAYSNSMVNPFLYAFLSENFRRAFANLLCCRRLKSFATGTIRDRRGITNECGTNVLATSGVTRKRESTTQEQKLSLINCHNQIKLISEPVEKLILEQTTENSLNLTEDLSSKTDLSEMDKNGKFETFVLLETHITD
>mk4.014127.00.01
MAENQTQGIILLNTSKVLNSNTDLILKTFIISSYSMIFVLGLSGNALVIFVILRNKAMYTVTNFFITNLAASDILMCIVAVPFTPIALYLENWTLPELVCKLLPMTMAISVYVSTLTSLVISIDRYFVIVYPFKVRMKLSFCRFLLVLIWGLAILASFPLAKYHKKENDVLRNISTCHEKWPDNRWKGIYTVSSFIVQFVLPTIAISFCYFQISRTLQSRCNRKLSKKIKSLSRVLNDIKRKRKTNKMLIAMVVIFIVCWIPLNVLWIITDLIYSDEQSKLNTNLYFTTIFFICHLIAMCSALYNPFLYGWMNENFRQEFCSVFSCWRSRRALLIEQNSTFRKNSKKHPISDYHLSLIEANKKPHNKLLNEFSQFSDEN
>mk4.029325.00.01
MINSTFNPSLENWEIVLGSISAILIIFITIVGNILVILSVIYHRPLRKVQNFLIISLAAADLSVASLVMPFALINYILGRWIFGSVLCDFWLTSDVFCCTASILNLCAIALDRYWAINYPLDYVNKRTIRTILSVICGAYILSGLISIPPLLGWKEEMKNLYVCSLSDNRIYVLFSAFGSFIIPTVVIFFVYIRIYFAIRKRLRDKIKFINQNDRLLMKKETVKNKRKDSKENSSLENETCKITPTCSNKVNNENTNFSSVNNSDKLNQFWNERQKISLSKERKSARTMGIIMGVFVICWSPFFLMYVIVPFCSASVCQNRNQRVEVFLVWLGYVPKLYEIFTIRLFSNQITGEIVTYQLRFHRIY
>mk4.021573.00.01
IFNFSEISINVEFPKSSNSSAFGMQVLTSIIVPALFGIIFVVGLLGNGLVIAVIIRNGHMRNSTNILISSLAFADLTFIVFCIPLTISIYIYQGWIWNNFLCMIYQYLTWLTVYCSVYTLVLMSADRYLAIVHPITSVNWRTRNRSLTAVYISWIALIIINLPFLINSRVLYTIPVKLANNQTRKNYYCGNKKLVNFNEAMDGYIDDYKALFNHYFTFFLFGFLLPLSMIVILYGLLLYRISQRLNNQQSANITRSNKKVTRLVVSVIIAFGVSWLPLHIVFLIQSTYGDPSNVAFRAFHMVANSMAYGNSMINPILYAFLSENFRTAFKKFLTCKISPCHLSSSSEAAANGSNKNQNQELITKCEMETCLPLINSKD
>mk4.012659.00.01
MFLSFGTIFGNSLVIIAVASNSNLRTCTNYFIVSLACADLLMGLVVMPFAMLNELGQEVWIFGQIWCDMWHAFDVLSTTASILNLCMIAIERYKVTTSPLLAGRHLTNKNCIIMIFLVWFCSACISFPAIIWWRQSSDTYDSVCSCKFPTDPFYISISSIVSFYAPLVLMLVLYWKIYRTAKQMIICLQKGERVIEDGDKALNNPPVRLRIHKGGFRALQKPNLYQNSKNKSKWFSWKTKPMGISEPLSCVADLCSGPVTSSASIAFKLRHFTLGKKLIKFNTEQKAARTLGFVMGTFILCWLPFFICNILNSLDNQNKLFRTGSIGDHILPLVTWLGYLNSCMNPIIYAHSMRHFRMAFIRLLCPIYYRRMIQREINSSSFQARLL
>mk4.000375.06.01
MILSNGTNDIFKNHEGLQYLVIAGYSIIFVLGVVGNSFVIFVVMRSRHMRTITNIFISNLALSDIIMCLIAVPFTPIALFMNNWTLPASLCKVLPMTMGVSVYVSTLTSTAIAIDRFFIIVHPFIPRMKNSLCGFIICVIWIIAILISLPLAVYQTKRNDLQSNTSKCQEVWPIDSSREVFTFVSFVLQFVLPCSIISVCYFKISKILRERCKSKVGSGTKSIRGKEGEIKRKRKTNKMLIAMVTIFVICWIPLNSLWMATDMSMNFKYDLRLQFFFPIGFFICHMIAMSSAVYNPFLYAWLNDNFKREFRNLVPCLSCILKPVLPNNPSVTCRPDSRIATTYQMTTCEQEEDSSKKTLLPNSDSHIGLVN
>mk4.009070.00.01
MSVSSGFLNGTTTASTIILSKVNHTLLFPLPVTAILGFLAGVVSLATVAGNLLVITSFFVERALRNPTNYFIASLAVTDLLIGIFSMNFYTIYLLLNYWPLGEMFCDLWLSLDYTACLTSQYTVFFITVDRFCSVHIPAKYRNWRTDNKVLIMVAATWIIPSSIFFTCILGWPFFTGKRGCPQNECWAGFQTDVFFNTILTIGYFWLTLIVMCSLYGGIYHVALNLQRKSDAKRRKMTSLVSMAGQTMSRIGVGMTNDENEDEIFDHRKPTNNMVLDEMTPGDDNPKKSKGFHWHGNKVDQSGSHQKLKQKKHSEKQDDRSSSPTFPSDSDIVSIDNLQQGPKTTDTVLLTCQDLIITKKIQSPVILDDSPSPSETSPFNFFQYGNMSTVTTTSSSRFYRQMKNNYIGAVSAYSNDSDYQTASGFSTEYVSEWRHNNSYHHSNNRHSSDQGINKSNTTATGLQYIDSNSLQNSRSKLILNISPANGFCPSTENNSPVWIKRKVDLQVSDDEKDTSVENNNGHEQDPMGTENFVQRNSTKAEGVKSSHIQFCEIPNQTFQRHDIKTLNKTKRQSSYRRRINLRAFFLRVRDIIQQIIYRITHRTRAKPCREPKEIFERGRTENRARKALRTITLILGAFVICWTPFHILVLLKGYYPDLVNVHFFNLSYWLCYANSPINPFCYALANAQFKKAFLRLLRGDFHRT
>mk4.000354.16.01
MFVFIHVLIIALLLITDIIIFCGNSLILIAVLTTRHLQTVTNFYVVSLAIADLLVSGTVLPLTIAKELHGKWVLGKHVCQFWVSMDILLCTASILNLCCISIDRYMAITKPLVYATKRSYKLAGCMILIAWILSVIISVPPVIGWSDHNFTNTTCEISIHLGFRIYSSLGSFFIPLILMIFVYLRIFAIANYRKILLNSHQSSRNIKSNKNSSNSLSYKSLDFQTSNPSSQQRRQALDLESNPKHAQALKLNSYLCQRPIHRSCALQNLIYKSGNLQNFTNLSTGCAVLSSGLSQSQKGKETAAFLREHKTAKVIAMVIGCFVVCWLPFFTIYVLESLCSQRILCPYPIGSLLSLIKINSEICFSNFERKIDARVETKKKATLEVANINNLRNGTSLMYDTPTSLSTNHNKDQ
>mk4.002618.00.01
MKNLTSDNIWQWTSFKVILFFLYSVIFVLASIGNYLVVYVVLRNKSMQTITNMFITNLALSDILTTLIAIPFTPIAVYLEEWIFPAFLCKLLPMTMGLSVYVSTLTSTAIALDRYIMIVHPFIPRMKMKVCILLIFLIWVVGTLITLPLAVYQSKLFMNSTNRTDCVEVWQTPKSREIYTSFNFILQFIMPCLITSICYFQVSKVLNMRGANKIGCRIKSREREELEVKRKRRTNHMLIAMVIIFVMCWTPLNLLWIFGEILQKFDISLSQSGHFFLFFLCFHLIAMSGTMYNPFLYGWMNKNFRLEFQKVLPCLKIPVEPDTKTLVEDNTHFKRGSGFQENYVNQELSLHNRASVDSIDYNKSLLLQVPNSSYFNGRFKISSL
>mk4.000943.09.01
MSLCDIWIFFDVLCCTASVLHLVAIAIDRYWAVTQINFIRKKSGARKQILIMIFCVWSVSIVISIPSRFHGHRNQFLTSEDGVCRMNTNHTYIIVANIGAFFLPMLIMVAIYIRIYVFAKRQIRKRSTKFRPPDIHTLSNLNPKSTRTGKENKIVYFSSILFRCISVKTNTKNNQDQLVYKDSNHDNNVIKDFELDKVKGGKDIEHIGDYIINPNNISKRQISLMSFGSQLSDIPYVDEDEVIKHDSSLSKKNSPQPSKLSSPSCSSLVTAIEKQANNNINNNIVTISGESSTQTMIASQFHRYSSDDTNEIRSPSVSCRSSNSGTDFQVDSESVFESNNSTKHGSQELFCENCINALDSELESSGFPISSTELEEHLACANEISSDHVISCGHQDDIVARSISSREEKISLRVNANAHMCTKEPACRQSLAKNKNRLSNAMWHQLKIRSRIKIEQRRERKAARTLAIITGCFLICWLPFATQNMINLISDSPNNTNHTSYKALLIDSFILWLGYTNSCLNPIIYTVFSPDFRRSFRKILFGRYYHRGKRSQ
>mk4.002569.02.01
KQNFVAITYMCCTLINTGKEYKDQLKHFCENITTFRDQICLNSKDSYAITFEISIFKLINLLFYIILFTVGIFGNLLILVCIFSLKHMRTISNMFLANLAISDLFIFLICQPLSLTTIIYSSWVFGEKFCKLQGLLQGTNLGVSILSLLGLNIERYVAVRKMRFGNQLYRRKLCIMYIIGIWCIAGSISLPLAFSTELKKGIDKKQYCLETWWGTIFWKQFYTIMLFLVLYAFPLLSMIILYYLILTKVKNSMKQQTFTTNHSTRNYVTRLRTQRTRISKVSTALVCLFTICWLPYHIVNIYADFQILNENQTKVYYLINYGYPIVQWLVYSNSAINPLSTIFISQKFRFAVFQVKQRRFNSRSTFQ
>mk4.005766.00.01
MHSTISRNISLSIDIGYSKNVVIILASTCTSIGTVFGNGLIITAFIMEKKIRIPSNYFIASLAITDILIGLFSMNLFSIYVVLGYWPLGYILCNIWLSFDYTVCLTSQYTVLLITVDRYCSVKIPAKYRIWRTEKKVYLLIVLAWIIPACLFITIIIIWNCRSQSPSVDSQQCFAEFTLYPIFNTVFTIAYFWITLIIMCVLYIGIYRVARRLHQNSDTKRKRLTSLMATAGQTMSKIGVGLSLANLDVNVQFKNFLKDNPFNETTTERNLLNDNCLYPDSSRNNYSISSRVSPSEETNSLMINNIFPKSHSETLFTDSLRFSPKSNKDKCLNLFEDIQYIDEDSSGDSKTNYEFNISNFYTNRYNLPSINISQSEVHGKFHLENNREIKYKSWDNTVSKSALKAMRFLKSVHNMSKRIDIRNHSKAKKSLKTISFILGAFIICWTPYHVLILIKGFCDNPPKSCINDVLYNASYWLCYINSPINPFCYALSNSQFKKTLLKLIKGDFSRS
>mk4.005562.01.01
MGIIVIFAASFGNGLVIISVWKYPRLRRQITNHFVFSLAFADFLVAILVMPFNLIQTVNNGRWLFGPVLCNIFNSNDVFFSTASLIHIGCIGLDRYIAIIKPFKYEIILTNSRVAIILTVSWITSLLISHIPIHSGIYTTEENLVLLKFCRLVCHFKVNMIYAIVSSTISFWIPSSIMCVVYLKIFKEAKNQEKKIILATPYPKENRNSLTLDMNIQSQNFIKKSQSVSSNMSKRNFKREHKAAKTLGIIMGCFIACWLPFFIWYTVSNVCQSSCSFPEIIGDIVFWIGYVNSTLNPIIYAFYNREFRKAFKQVLKYQNKDIIT
>mk4.005939.01.01
MNFSEAYLVQIFGRNISRQELCQSISIKWNLTFLQLPEQCRPVSYDKVPLIVISTVLTLLSVGTCIDNCLMISAVALVKKLRTPCNMLILNLAVTDLLVGTLVIPFASIYQIKGYWIFDEIVCDIFILFDVLLCTSSILNLCAISVDRYLVITQPFKYAVKRTRKRMLCMILLVWTASGLISIPPLFGWRQKRHPYTCDYSEDLGYQIYATFIAFYLPLVVMLVLYGRIFRLAKAMVAAEIKNKINTDCSESITTSVSRRGSFTDDGEDTTTKGTLQVVGDFFKPISRRLSFRINTDNSNTIYNPVYDEMGLSPKKNVFFNRRSSDVSKTSLGNVNNKRRQVNPMDVPIIQIDYTGIKDENQNSEYLQNKPMQNFHKPQKASVEAKAVRTLGIIMGCFTICWLPFFLMQVSNIYSCGKSY
>mk4.008774.00.01
MNPQIESWCCFNRLKNNFPQEKTPVQSDSIKTTNDTMNFVFFENICNQITEQRCQQILYMILKPQTSKFQIVLIIIFILLFLIGSTGNICVILCVTLFRNMRTISHVFLLNLACSDLLVFLICEPFTIASLINPDWIFGESLCRLNGVFQGTSVGVSILTLTSVCIERYIVIVGKGFNQNRFNFRHLICWVVGIWITSFLITSPLLQAYEVKEKNLTFIKPTRYCMETWSGKNNRKKVFTTIIFILFYLLPLIFMLILYSKVGNHLRRSTNTLINIENKPSAKRLKTQDTNNVISTHSMSKLNSIKGINNTRQRISKLLMILTLLFAIFWLPYHVTSFIIDFIFGSNIDNNLESFSDVGWLNVYVYPMTQILAYVNNAINPLCTLIISKKFRTTLNQMRKCQFASSSNSKLTKTLYYSQTQTVIEDSVKENGLEP
>mk4.000526.00.01
MNFVKLSHIYPNASKHQLCKIAYRKWNISLLQLPESCFLVLSYETIIIVSIILSFLIIATFICNLLILLSFCLVNKLRAHSNLLIVNLALTDLLVSVFVLPLAAVYQVKGFWVFSDTMCVVFIMFDMLLCTGSIINICVIAVDRYLTVTRPFTYNLNRNNSKMLYLASVGWIGSAIITFPSLFGWERSYQDRQCSYSKDLGYQIYATIVAFYLPLIIMFTLYCKIYKVTRSALHTRFQQSLRLHDYKSSSCNLSSRRYEKAIQNSRMRSERKAIKTLGGIMGCFTICWLPFFVMQ
>mk4.021095.01.01
MFYIIEKLSNNDQYYFTSVNLTNRTGSAYTKGLSLPEIIIYSILGGIVVIITVVGNLLVLTSFIVERQLRSISNYFLLSLAVADLMIGLVSMPLYTGYLVVGEWPLPYYICDLWLSIDYTMSNASVANLLIISIDRYCSVTRPLTYRIKRTSKKVSIWIGIAWIISALLWTPLIYLWPIIDGKRHVKPKECYIQFIQSSYLLTLLTASLAYFIPVTIISILYFRIYRETNLRQKVLKKMHGLPIKTSYQSSNGSRCSNNHKNHSRENPFQNLIKKINSLRSSSSNGKNNISANSFKSHPFRPNSATGLSTQTSIYQEGESSKFEYGRSIYSELSASNHRLRYSKSQSLDSNSSLPEPIFTNRNDTSKTVYKCSIGNINIPEEVKIRPNRIDSPIRHLSLKSQRKSCDAESLNHLVIVNPNAKEFPNQPSTSNAMVMLSHYSGSQKSENKAAKTLSAILLAFFITWTPYNIFTVINAFYTVETQPIGTTVYNL
>mk4.000883.05.01
MSNQSVNSGNPDHNNGTFCNTLTYSMSWSVIAMTLSVAVSVITIAGNILVITAFALEKKLRVIGNYFIVSLAATDLLIGLFSMNLFTVYLLLGCWPLGQFLCDLWLSVDYTACLTSQCTVLSITVDRYCSVKIPNIYRSWRTGSKVIIMVAIAWLVPSILFFTAILGWPLFTIRKRLIHECFADFTSQPVFNTLLTVGYFWVPLFIMLFLYYGIYNVACNLQKKSDERHKKMTTLMAMAGQTMSRIGVGVNWNNNESENHPRKDSGDYLQTEKHPTCSSNAHKALPNDLDFKMKSNTSETKLYSSPDSGKCIEFMDNEEIKLHQLDREENQAESSSQNTESQTHEGNKFPDKSPTTYITDSESGAGPVNQSISAAFSSSLMGVLKKPYYNKFVKRSKRNKTISRSENRARKAFRTISLILGAFLACWTPYHVLVMIKGFCYNRSEICVNDHLYNISYWLCYMNSPINPFCYALANIQFKRTFI
>mk4.004728.01.01
MFMSELNHTYSNVENSIDSIIVSSILFVLIILSSICGNVLVCAAICTDSNLRQLSNSLYVSLAVADLLVSSLVMTFATLDWIMGKWVFGLVFCNLFLSMDIMCSTASILNILATAIDRFVHVHTPFHYSRIFNKYFVGGFIGCIWIISAIMSFMPIHLGWHLSNLTVDLNSTKCMLQLNPSYAIISSVISFYLPCIIMVALYVKLYRFARMHTVKTNKTNDNSTTTAGCHRLIYKKIKTDQKAAVTLGVIMGTFLICWLPFFIINCVKSICQECISVSAITVFRPRFGTALKLYRDKRRIIHQLTIRKVDTGDNEINITDVTINDGNISENEILMMAVTVEIMKIDTKTIQR
>mk4.017826.00.01
MLNITDKNYSFVNELAYRPLEATLISLSVILLLVLIVAGNSLVLIAISTDYRLKNIQNWFLGSLAIADLLLGILILPFSLFNEIFGRWIFGRLLCSLWLAIDVLLCTASIMHLCLISIDRYYSIVRPIQYKTSRTPNRVLAMIIAAWIISGLICLPPLFGWSSHSLNFSISSNEQKCELTQNRAYVLYSSIGSFYIPLLIIIIVYLQVFIEAKRRANRKYVVKKPEVKKNPELFRKKEVVEVDIEYTEIQQNCNCNQVDSEAISCIVDDDDPSVTNNQEPLNSQKHRIDRIQSKNIISKLAIRKTDDLINSKEVKPDKIPVAFYSGVFNGLLQEFTDSFLDFEKMELVGLKNNEQLMKKCSEENNLIDTWKSISGYLKLRELVRNILVIFEITYIKTGVDASFLNCKKYVFTPYKENPHTARIQNRENK
>mk4.010969.00.01
MAENQTQGIILLNTSKVLNSNTDLILKTFIISSYSMIFVLGLSGNALVIFVILRNKAMYTVTNFFITNLAASDILMCIVAVPFTPIALYLENWTLPELVCKLLPMTMAISVYVSTLTSLVISIDRYFVIVYPFKVRMKLSFCRFLLVFIWGLAILASFPLAKYHKKENDVLRNISTCHEKWPDNRWKGIYTVSSFIVQFVLPTIAISFCYFQISRTLQSRCNRKLSKKIKSLSRVLNDIKRKRKTNKMLIAMVVIFIVCWIPLNVLWIITDLIYSDEQSKLNTIKTTNDLMSKQESFYRKSTPKVPMSYTVYSLDSSESIFQQYLNFNDQLIAIILKRISSMKVKNSDFRKSYIKME
>mk4.002807.03.01
MDPLNVPFSMKVTYSSLISFLLIVGIPGNVLVVYVVGRYSAMQTTTNLYLMSLSIADLLHLAQIVFVVNVILTEKFIFGKWLCKLHLTLEATNSLAVTFILTATSVDRYLAVCHPLKSQTFRSPKVARTIIVLIWLICLFMLCPLFIYANITMNTKNNETTPQCMIDLGEKKLTFVQYTFILGFALPVCSISVFYLLVISKLRNIHRANISRSKDRRDSVQRIIKMILALILIYIVLWFPYWIHQWIIQFNDVDPILSFYVGLFTQFLGYLNSSINPILYAFLSQNFRVMFVQILNCQGNRFLKEVFPESSVIKRGRSLTSQIKTKQSSINNKTANSNFNHQAKCDDQEKNDIKNSVEFLETHFE
>mk4.008621.00.01
MWVPFRHFLIYLYSGILSGIFVCGFIGNILVIAVVIRYSCMQTVTNIYILSLSLADILFLLSIPLFLYTTLFNSFPQSQILCKFYVSVTLFNWFASTFSLTSMAADRFFAIVYPVRSQNWRQKNKTITVIVVVWILACVLMSPGSINAQVNQISPNSSKGSCNQFWNGDYKSYILYTFCLGYLIPCLFIFFFYSCVVWTLSKVRMGKGSKQNRQKTTKLVTIIIVTYICCWLPHWINQLRSL
>mk4.004711.02.01
MEFKIAVAMKMGCVTVTVILLIVGLIGNALVIYIVSGRFRMRTVTNIYLLCLSIVDIFHLISIIFVCSTVVLEQFVFGTVLCRISLALEGINWFAGTFILTALSIDRFIAVCHPTRAISWRTVKTALVVVVIIFLICIVLLSPLAVYAEIKIDLKNHSVNQTEYAKHYCTLMIPTENRNLFTLSMFSIGFAVPVLCMIIFYTMIYRKLQFISHHNTALSINSRKSMKSITRFAFLLIVIYVLFWLPYWVNQLFVISRLFTNWRVMLYIGIMTQFLGYLNSALNPLWYAFMSKQFRTMYLEVATCTSFNDSFLKLFGE
>mk4.014774.01.01
MNNETNPDPFMALPFYQILIYSLIATILSLATACGNLLVLISFCIEGQLRTISNYYLLSLAVSDFLIGIISMPLYSTFLIMQFWPFNSTTCDLWLSLDYTVSNASSANLVLISYDRYKTLTCPLTYRCKRSPRKTIIIILLTWIICALLWTPLIYIWPIIDGKRTVPQGKCYVQFMESSTLLTLLTCAIGYLIPLFIIIVFAIQIYRVTRHRNKNLQTLGYATPVYGGAALKYNHRDNYKNMDSSTDTEISNRNPKEKCIKKVHKFQPNSLILTPQNLNYSSVTSSNSTIPNCQGNLMSHGLRQSVRKKPSSSKAAKTLAAIIIAFFVTWFPYNLFTLINLYSRSKSNPTIGTLLYGFGKD
>mk4.001291.01.01
MFEHSTKPNEIYKLDGNTNDVDTLSFDHCLKNKFIPGTELFAKCITEKIISFLENNKNPYSIVLQTIFSLSICVGIIGNFLVIMSVLLFQFMRNFANIFLLNLAISDILVLTIAAPFTLFNQVNLVYKFSPFFCQVQSGLQSTTVHVSVLSLMSISFERFYVIMFPMQYKMIFKNSRLKIWLLSIWLLSIALSMPLGYASEIVHVDGSNNTNQCKETWFGNQLYRKIYTFFSFFILYLIPLFFMLILHFILITKLWKMPKEITNSIRSVDYSNRRKKLSIILIMLCLIFLICWLPHHVRCIYNDFIIKIYSAESISRKYDDFILERLTPISQFMCYLNSSINPFCSLLISTKFRYCVKYIFKYLYSAAKHRGFNRSKNKLPVGKASSQFIARVRSINS
>mk4.004661.00.01
MWKSSSQVFDFDVEEMINSSLKSNRSFNFERYSVLSQISLAALLSVICVGTIVGNLLIIIAVFLVRKLHTPSNCLVFSLACSDFLVAVAVIPFAIITQIKGYWLFSEFTCDFFIFLDILLCTASILNLCCISIDRYFTILQPLSQYGTNFRPVFLMICIIWILSGLISIPPVTGWKEPFHLGHCTYSESLWYQTYATLGAFYIPLVVMLILYSRIYQVAKKIAKNNNVNQTFMGMKFTKNGPRDLILKQFSLIASPLNAIPL
>mk4.010946.00.01
LELCDIWIFTDVLTCTASIFHLVVIAIDRYLSITKLTYNRNRSTVSTTAMITSSWIAAALVSIPSRFYLQRNNTVERITVNYNGTCLINEGNSYTILANFLSFCFPLILMGIVYFKIFIFIKKQTKNRKAIKNSVIGSDALSTTFASDICYSKSTASPFPQSEIWSSIYDDSKIIIDENSFESTVTESLEKTKWVNEECSNFQYADEEDENQSKSNNNLSENVTNKYLYCLDKSSTESFPMSSLYLNPLTMKTYSDIYTTSNLAKTETMSTIEGEIFPLKYQNKDILKSPNSNKSIIKPSTSNSRKLKSPTLSWSPKLTFFPYRQSKPSIKNGFNFVEANYSLLSSISSPLKNHNHSNNEHFQTQISDSLNDNSFASLAVRVKRINQKREYKVVRTLFIITGLFIICWLPFAINNLLRAYVISDPSEINRIMDSIFLWFGYVNSGLNPIIYTIFSTEFQVAFKKILFGSNTSG
>mk4.005599.03.01
MNTIQGECIQQDLKTLDVSILIVFSIVGSIGNVLILLSILMFPNMRRSMNIFIASISVADLINCCYSMPWTIYYRINCFPMVKDIWCTFNGFMLFLCAGVANFSFMFIAVNRRFFVLNRMTYNKIFSNKKIIFYTIFIWIFWTGFGVLIYFLNAFHYIPNSFICFYFDDLAPFEASAGFTIFGVAIPSFLSTICYISIFYNMIKIKRKITQSVSVNSSVIRGQQTGVTQLETQEKKAIISAVVAFVFFNTCWTPYCIHVYIDHFAFSIPPLVHKTIIWMAMINSSFNPIIYGLLNTKFRFSIMNIIRCKFGRNQSSNSSVFISKMN
>mk4.005599.00.01
MNILPRECIQQDLKTLDVSILIVFSIVGSIGNVLILLSILMFPNMRRSMNIFIASISVADLINCCYSMPWTIYYRINCFPMVKDIWCTFNGFMLFLCAGVANFSFMFIAVNRRFFVLNRMTYNKIFSNKKIIFYTIFIWIFWTGFGVLIYFLNAFHYIPNSFICFYFDDLAPFEASAGFTIFGVAIPSFLSTICYISIFYNMIKIKRKITQSVSVNSSVIRGQQTGVTQLETQEKKAIISAVVAFVFLNTCWTPYCIHVYIDHFAFSIPPLVHKTIIWMAMINSSFNPIIYGFLNNKFRESILNIFHVR
>mk4.004462.02.01
MANVSNITNHSKYAFANEVVLGIVFCVLILGTAFGNGLVILSVILAKRLQTPNNILIVNLAVSDMLVALLVLPLATIYQLKGYWMFNEIVCDFFICCDVLLCTASILNLCAISIDRYLVITKPFQYIAKRNNRLMVTMVGLSWLVSALISIPPLFGWKQKYEIGQCIYSDCLGYQIYATFGAFYIPSIIMIVLYGRIYQIAKNSAAMDSQLKSIRGSISKDPMTIHS
>mk4.008619.00.01
MNQTLNLGLVDSPMSLFETSIILFFSIILSIVTIGGNLLVLCSFYLEPGLRVSSNYFIASLAVTDLLIGLFSMNLYTVYIVLKSWPLSQLMCDLWLSMDYTACLTSQYTVFLITVDRFCSIKMPMRYNKWRSDRVIFFMIFLTWSIPSIVFYSIIMSWPYVVGRQRATNECYAEFSIKPVFITILTVCYFWLTLIVMIGLYIGIYQVALTLQRRSDARKAKVNKYFLLSLTNRQTNQLIKNAKEIGSDSNKDDEIDTSSYKTNDYDSESLRHSHSSCFILYSGQLPNIESPLLCEDNPKHSRSDSPVYQCNKFLSRTISFQTQINYRSDEIHHHCHCNIHHNNSTLFCFHHKNCTEIPGYQFIDVENLKSSFNMNLTDLENSGKTLKLCSSPIWKQQHPVESNCAKDTKYLPNESDDKATSFTLKSPLQKVAKKFYGALQKTKGVQSTITQNRNRAKKALKTISFILGAFIICWTPFHVVILIKAACDDHSLNRSCMNEHIYRLAYWLCYINSPINPFCYALANTQIKEAFFRILSCKKNQR
>mk4.007388.02.01
MSWSLDSLEFLDKLRDFLRFHVQEIIHLQHGIRRIIQSFINNCTLYLQLASNSNINALQVPFYCVKFSFDFEMFLIVIFTVFVVGTAGGNLLVIMSVAIVKKLQTPSNFLIVNLACSDFLVSILVLPGAIHQTINRSRWPFSEILCDVFISFDVILCTSSILNLCAISIDRYLVITRPLQYAVNRTPARISLMIAISWIASALISIPPLFGWKETFIPGQCSYSENLLYQIYATFGAFYIPLLVMLILYGRIFKLARVLAQNDAKMKIGISPNSSDREHQPNLRIVDSHLCSTPNGQMNLSLYSGSLSPHKISLIIEVGQKSNRRPKQKLLRLLASSWA
>mk4.011006.00.01
MEKYNLTEILQKIKSMQMIDFEVIIDFFGSKNESTHSACASSVRTWNMTGLYNLPPQCWPERYHPVTLIVLYVMLSILFLGTVIGNSLMIFAFFLVRRLRTPCNMLIINLAVTDLMVGTLVIPMASIYQIKGYWIFNDYICSGFILFDVLLCTSSILNLCAISVDRYFIITQPFRYATHRTTKRMLLMIFIVWAASALISVPPLFGWSNPKSKYYCDYSENLGYQIYATFIAFYLPLIVMLVLYGRIFRLANYIYVQEKMGGKETKQPKRNSNFRNNFNDNNNNNSIIDKSKFEKKLNNEESNKHLNVPDIKINFAESDEELHHNSKTKFSSGKRNNEAKAIKTLGVL
>mk4.018505.00.01
MEFNHAQQGSHRKFEFVYSISTLFSILTFLGIALNLLIVLVILKHCVFHNVTNIFVLTLAISDILLCAFNIPIQTYYEITEKAGFGTITCKVVFALFSVPLYISSLTILLIAVDRYRIIIYPLKERISKSTATILVILIVVISTMSSIPVALFTHSIYTENNSLSIELETSYCAEYWPYLLPRLCYSCFVFLFHYFLPLIITAYLYISIYYRLKMRTFKKRDNVRKLRTNKILIAIVLCFAVFWSPWTIYSLYLESYSYYSKMRWLQGYVHHIYNFNSSNLNETSFFNPKNVHTKTIDQILKCFATFSCVINPFLYGWLNDSIKEVLCRNFTRFRHLLIENLSGHNSQRGDNKNYRFNRLDMKNNNFQEGSEKANLLLTNQNKWDAQHLNAGAIPSIFDMSTKRTSLYPSNNQRNPSHMSQDASNVNYESSFISNVPHNYTSSERRFTNESSDITLSNAKEIDVFTAMAIVVKQQTFDRSRRVSLAVESKRKPMTLLNRKTSLM
>mk4.005935.02.01
ILEGEIFFVSKYGFCRFVASTCITSCICSLLNIMVVGVNRYTFIVKNGWYRKFFTRRLCYLYCVLIWITAFTLQVPNFFGWGGQTYDVKTLSCTFDRMTDRSFLIFFAGFIIGAPVIVTVYCYIRIYLQWRQVSVKVSQMSKQNRASEIKSMKLARMLFLLFFVFLVCWSPYGIVALVDEHNTFSVITHILIVALAHFNSSVNPFLYGFTNQQFQDAYIKLFRKIFCFHKVRGENAIHSSTTN
>mk4.001585.00.01
MQNIVLNCSNYTNYVRINNLSRLVVPFECEKYPVGMEVFLGMIFVVIVVGAIGGNFLVILAIFLVKKLQTPSNWLILSLAFSDFFVSVLVMPVAVYNQLMRFRWPFSELFCDFFIICDVLLCTSSILNLCAISIDRYLVITRPMQYVVRRTPLLIGGFIAGAWIISGLISIPPVIVWKEPFRPGTCQLTENLGYQIYATLGAFYIPLIIMLVLYYRIFKLARNMAQEDAKRKLGTGQMTDEEQTSLPNQSGRTNSAEEDRKLLRFDPTQRPSEGNQGNGFDVEKTGTGPKTNPRKKKQSNNESKAITTLG
>mk4.014771.00.01
MILLILFQISVGIIILVSIGGNVLVCIAVCQDKKLRKPSNSLYVSLAIADLLLSIFVMPFAAVNELNFNWMFSYYYCKTFLSLDVMCCTASILNICAIAFDRYYHVRDPFHYVEKMTKWAFISMLIFIWLCSGIISFLPINLNWHAVTNYQSSVSPDNNATMLFECTLHLNITYAIVSSTISYFIPCICLLFLYFKLYREATRHAQVIHSQNKYNVSSCISSDYETFVSNSSPGPNKVSKKWNNSDHKAAITLGIITGTFLFCWTPFFIINVTGTFCQCISSNVIII
>mk4.013827.00.01
MNVNLTYIYTIHPNLTLIQVCKMAKRYWNISTNLLPTDCFVKYSFFNRIIISLILSILTIGTSLGNFFIILSVFLVRKLRTPCNLLVVNLATTDFLVSILVLPLAGVYQVKGFWIFNDTFCSAFIVFDVLLCTASILNLCAISIDRYLIILKPMEYAVRRNKKRMILMISITWMAAALISIPPLFGWEKEKTRNTCAYSNDLGYQIYATTIAFYLPLTIMLILYGRIFVLARKTALSENKRFEMPHITNLNEAASILLYDHKIKFSRTSSTKQLIYKRFQSNKMKKISENKATITLG
>mk4.010158.01.01
MNRSTVTNYELLLSNFSSQLGFEICKFYYELLNNNSIGFFEIPQICRKYTPTQEVFIGLILSILTFSTLVGNILIIIAVTLVKKLQTPSNLLIVNLATSDLLVSGIVLPFAIIFQLKGFWPFSEFLCDTFILSDVLLCTCSILSLCIISIDRYFAITRPLQYASKRTTGRISIMIVSVWVLAGLISVPPFIGWKEKFVKNECKYSDSLSYQIYATFGAFYVPLFIMLFLYGKILLLAKRIANLDLKQRSQKTSRRNSTVVFSNHNTTENRKPSLQQTMNCSFIQHDHRESNDKSEEMAFSKRYTITKLYNRTSMNLYKKSKLSSE
>mk4.017426.00.01
TINHQWCLIWYSLDVFFTASTIIHLCTISIDRYNALKNPLKIHGQKRYRSLVVQLVCAWIIPFSIACPLFLFALELDKTREHSSFKGCGPQNAYFILIATIVTFFIPLIIMTVTYVLTVKILYVQRKEAEANLYSNAVASLVFKPKLSSSLAKFTRTPSTKVMSEKKLNGKNENSSAMHRRSISTSCLVNSLDSEFKETENHNHFEMTPLLAKTTRNNFVENTSMNLCGSDNLKPPLQEDQYKQTLPQRQVSFREQQKTKNHYWKSNTVCTVLENPLALLSHQRSFKMSNKTKTDEYSAFYTKKKETEKQLKQINRSRKAVQTLGILFLLFVICYLPFFVAYLVDFFFKICSVSSTAEKMLTFLEWMGYSGSMFNPIVYHFFNPIFRHTYQRLMKCQCYRVFIRHASSSQR
>mk4.001235.01.01
MIIYNETLTEDKQFYVEDIVCLCSMIVIGIIFNLFVPTALYFERSLRTANNFFILNIIIVDLLVCGYILPVTLLNRILSRNTVGQLGCQINSFLTFLSMGINNFLFMIISFDRYLFIFYRSLHSKWFTVKRVILLLLLIWTIWLVYGISLSFLEGFSYISVAFVCFISDNEENLGLIIILIVLNFVLPTLVSTCFYTILLVRMFKIKYNVSKPISCQSPDMVNKKDYRNETRLVGLLIMNVVVYFICWAPYTFHGFLIKDDSEMSPLMHRVIHWLTLANSVFNGLLFGVLNSKFRNVIKKRLISKNKIDDIFSSCTNS
>mk4.000698.04.01
IRSCPQLKHSMDFRIPETLIRRANLYILFISKSYLQPIFSTHRVKEIYFTLIFLYSFVSVVGFIFNLTVIVALLKHKTLINITNIYILCLALSDIVLCSFNVPMQTYYEISELANLQTNQCRLLFTSFGIPMYVSSLIILLIAIDRHQMIVHPLNKRITPLKAVFLVLIVLIFSIFSSIPVAMYTISDFVDHFKLFVNISNIPAFPKYCTESWPDNNLRLTYSITTFFILFLCPLLITSGLYVHIYNSLNTKRIYRKNETSRKKRTNKVLSLVVVMFGVCWSPWCIYSLLLEIYSYFYPILKIENTLLKILCQRILDSSSLRQISVNLSFSIANHSQTIDSVVERNQANLMDGRATKAVDMVLKLIAMGSAV
>mk4.010425.01.01
MLPLNQSNFSLPFSDILFPYLQYIYGFFYVSIFILGVVGNLAVCYIISCRLRQSATSIFLLNLSLADLKMALFCVPVTFFSDCIFMRWIFGRAMCHVFPFVQALSVFLSSVTHTAISVDRYFVVFHPLRRQNFPIKGAVFVVSCIWIFSISISFPLIFVTEYKTINESDFCSEKWPTENNEMLYSLFVMVLQYFLPIIVIIMTYSAIAIRLWFYQTPGESIRSRDEVIATSKKKVIMLLSFHFPICYCGYPAPPTRALLV
>mk4.009774.00.01
MDLKWILSIQNQTGFIGTDYIYKYPITAITFLVMLTLSTTIGGIGNILTIIAITTIKLYVLGRHSRLTTHEGENIATFYMEMFHSDLERDHFYSGTEYDGWLCELVGALCLTVCICSLLSITSVGFNRYIFIVHNSLYHKVYTRRNTVLFCIGLWIIAFIAQMGNEIGWGDNAFDRKTLSCIYSRTAARSFTNFFAGFLVMAPIIFTAVCYILIFYHWKKSANRVKEMKGENSKKQNSEANNSMRLARMLFVIYFTFVMCWFPYAVIVLIDVHDSFPAEVHGTLIITAHLNSSLNAILYGFTNIQFRRAYYKLLGLQRFIEKQHPGTISVAI
>mk4.010211.00.01
MNCPKSENIHLTNEVVESAASLINRVAQLYTKPKFSAHRISEVFYSLIFLYTSFSFIGFLFNVAVVIALLQHRALTNITNIYIFCLAMSDIFLCSANMPIQAYYEISENSNLSSSMCRILFSSFGLPLYISCLTILLIAIDRHRMIVYPLSRRMSRTKAVLLVISVIMFSLVNSIPVAVYTDINESEYIELLSLTSREGKQFPTYCIESWPTKTTRLIYSVLIFFLHFFVPLSVSAVLYVHIYICLNRRRLFKQKEVERKKRTNKILILVVILFAICWAPWCIFSLLLEVQGYIQQKPKTMPLKPIICSRIGNTTPFSTGMPILSTFSIPIKIPPHFGNSTQKLASKSIRKENHEFIEGSILKPIDLILK
>mk4.001235.04.01
MLDESFFGNSSNSTGLNRFDYYLYSQDITYLCINIVLGILFNLCVPFAISVDKKLWISSNFLILNIIIVDLMVCCYILPVTLANRILSRNVMGYIGCHVNSFLTFISMGINNFIFMIISFDRYLFIFHKLSHTQLFTISNTLILIALVWLFWIGYGIALSFFKGFGYESDAFVCFILDTNGNIVTLFFLTVFNFLLPISVSTGFYTILLVKLFKTKRNLSIQKEFKRLSDIQRDKNEMRMVVLLIVTVGTFFLCWAPYTFHGFFYRFGGTLSAPLHRVIYWGTLTNATLNGWLFGVMNSRFRKSLKQIFQSKSRKSETLFSTN
>mk4.011321.00.01
MNLADIANNWPNEVCLAWFSLDVFFTATTIIHLCTISLDRYFALNNPLKYRRDKHQSSRLYLKIFASWIIPFSIACPLFILAIYLDRTNGSYKGCGPQSALFILTAVIVTFVIPLIIMIITYILTVHTIIVQTRRFDEMMINNPIKSPALSKFEFFSHSKTKRNMCVQNGSCDTSLEGSNSSYHYSEKYELKPMINMNGKPYKSSKERKCFPQSTFSLVKMNSDENYELDSKKTLKLQNIFHSYDEENYIKTLDTLYRPRSSIDFNTQHLCSSYYSIEKDQRFSDQNIPKQHFLSNIMYLKVDNTRPQLARTISYDETRALDRPEMLHLPTEQTNHFTDESEKNQVSAETLTVTIEQNHTLVSQDSLSLNYRPLNASTPFLKNKSASIEKSPIKCFPKYPLKLTDRMKFNNVPLLSMTSKQSQRFQNHTKRNIRKSRKAVQVLGTLFGLFLLCYLPFFLVYIFDFFCPSCNRSLKDVIRHLEWVGYSASMLNPVVYHIFNPIFKMTFRRLLHGNCQKSRNNPHNLSSFV
>mk4.018209.00.01
MTLMTQDGSQVAATLIMLSVICVIGSLGNGLVIIVYTRKHDQLTTTLFINILAITDCFTCITIIPMTIYIEYWEWGISSAFLCKLYYFFNNCTIPFSAFLISLIAIDRYICICHPFNKFMTLFKSKVSVGLVLTVSVLLGIASTFQVKMIKGIHPNDLTNSYECADISKLTNTTTTEKLFFSIVQKIQLLSYTTCIILVICLYVAIYCKVLQTRRKKSILKGIKNVKKPSYLWESRSNLTNVPDLDENPIKLPDGDTMLSSAKSTPNSKSFLTVPKPEHRRVSLRSICDTQIFQNFRTAAMLSVVALMYIISFLPAFLMINYPQILYIPLFYMYYINNAANPIIYCFMNARFREDIKAIVEALKK
>mk4.001587.06.01
MNNNSHSQINCSSLAEDSNNATWMCWRYNSTIEHLLIVLFTLLIFGTLGGNCLVISAIILVKKLQIPSNFLILSLAASDTLVAFFLPLVAFIQLRGGHWPFSETFCDIFICLDVLLCSSSILNLCAISIDRYLIITKPLQYGSRRTLKQMFLMILLVWFLSGLISIPPVIGWKEGFIPGKCIYSENLGYQIYATCGAFYIPLIIMLVLYGRIFKLTQSMVKKDAKLHKRASRYASDVLKMPDLNDDSVIKAAMIGWTRKN
>mk4.003906.01.01
LLEGEVFFIDKTGLCKFIGSTCLTACICSLLTISSVGINRYIFIVKNNIYRKLFTRRSCYLLCVILWVISFLLNMPNFVGWGGHTFDRKTLSCIYDRMADPSFTLFFAGFIVSLPVIVTSFCYIRIYLFWRKVSVKIAKMSKSSQSTQLNSMKLARMLFLLFFIYVICWTPYAIVANADRHNTYSEIVHIFSVTSAHLNSSINPILYGVTNLQFRSAYIRLLRKMFCLKKAEKGSGNLTETNHVF
>mk4.016258.00.01
MNRSEELVNSREIILNIYLYLISFVTVIGIGGNGLVIFVVAKFSKMQSITNIQILSLAIADFLHLSAIPQLILQMKNHSFIASNIACKLYCFISQVNFFAGTITLTAMSFDRFLAVIYPFNSQNFRCPRNAIITVIITWVLSIILMIPTFINASVNSKNSSRIVCSQTWPNTKAELALLPTISYTFFFGYALPGTLIFIFYLAIISRLRQLREKSKERKNSITSSNKTTILVLSIVIVFLLCNLPYWINQWRMIIIHINNLNRQKYVRGLLTKGLINHTDFINYPNWIRSQRKSLTFKTIMISHFCQMSSYLNSALNPLLYSFLSAQFRTSFLEIFSGKCHRAYNSFIENRSNLKYESGKGSLTTTFNNSKRHNSNILCVLEKNVESNDMYELLETNV
>mk4.003634.00.01
GSCKVVSGVPRLLFVNIIIILRKRRVTGRQFLIGRRNKKKQVETKQDSQNEKESSTELINQNNISYENSDRNVGILIFFIGSLALTSQLLTVLVIAFSWKKLLPNIKFLCSLVMADTMVCVSLIAAEMKKTPGPCFHLLVYSLRQTAHNGSIMSLTCLAIDLYVAVFFPLRYCCLMNRRTILFIVSIVWIISCILGSSGLFYPSINFCVWNNNISIVTNPMAQGYCFIQWDCNIYRSGFCTIVILVLSALIMIWCYCNIFRKILEFNRDFIKLQASQVIRQKRGVRGLTTTLIILSVFLSCFSPYFFFEIYISLSTIFNISQISNYSRNTIFFHVSGFLLIMNSFINPILYAFRLREIRASYRRLFEFQSSIRSRISHARWV
>mk4.005809.00.01
NLEKIFGLIQCLLVENKNIITLSFILNIIILGVSIIGNGIILVITVRHRMRSRIRATYYILNIVLIDFFITAIYIPLSLHGVYLSWVNSDFLCKVIEGGKFFLISSNVNITSTLSICRLQVTRNRNFKSNIKQLDRLYISLSWMISCILSIPAIFINKFKQDHFKHNYCGEPWHEISNRLKTDSNGSWKFLKIEVEFLYQIYVNLVHFTVPLGIILFTYGYIWCILKSSILDSPPSKSTGFSTAAKGYTKKSKKAMRLSIVLILNFILCWLPLHIWQFVEILDLGLKVTICYPHWVRLLHWLAISYCCFNPIIILMSDSIYQKYLKKDLKVLYSKFLLKPTKVSRNSKRVHC
>mk4.017583.00.01
DLTNGWPHQLCLAWYSLDVFFTATTIIHLCTISIDRYVALNNPLRFHQTKRKYSLFIKISISWLIPFGIACPLFLSSLKIETMNQEESSFKGCGPNNAIFIMTAVIVTFILPLLIMMISYILTVKTIRKQTKNLDSFSTNGHRKSRFSQSEIYKKSMPSTSLTTSILNVNSKVCDDLNHSLNQEKLSLLSISTNFSRRSLMSCNNFPTTPSKIQENIDGDKETYFDFRSKFSRLSRQMSIPFRKNTLRLHRNSSVNSERLRLCANVLLNSRLSVNSRRIATSDLSLRYIQKSRKAVQVLGIVFGLFVCCYMPFFVIYLTDFFCVSCKSITSWMISYSEWIGYSASMMNPVVYHIFNPTFRRTFNRLIRCRCYKVSNFQRSGSFLS
>mk4.015757.00.01
MNHFLQIMSYTASILLLMLICLERYIAIIFPMKVKNMLSKRIYIVLLIFIWLLSIGFSLPSLFEYELRRIHNVTRCEKTEKISKKTYYISSFVLLYIIPLVLMGSLYGHICLSLVKSLKKITGSKTTKVIKSLNSMNTESFDSQSLQTSSNRNNDKVNFSVKVSSKKTITKAANERRRVIIMLIVIVIIFALCRLPRHIWAMMTLHSGRNTHLLLIFPPSAYMFMYLSSAINPLIYFAFSNSFRINLLKALKCFRPRLNKKSTNVLNLSNSKSPKSNTVNI
>mk4.007921.00.01
MKSENFTKYIAKFSDCFHQIQVENIFISTVVGICLFSVIFLTISGNIMVLIASKKNKNLVPSTVYLIANLAVADLLLGICVLPFSAAKTLFKLWIFGSALCNFWTAMDVFCCTASISSLCIISIDRYIGITRPLKRNIIITKRRIIYAIILIWFISFVVSLAPFTMTDFRNLTNLSVIENLANCNCEVNSAWGYVIFSTLVSFYVPCIIIIILYHSIYLAASKQSRQLKQGFILSNQGSEVVKMNVHYKSFIDRNKVITQSNHSSSSNSEFFDCLNVI
>mk4.002634.00.01
MESIPEWALYIFSIIPSMITLWTVIGNLIIIITISHNRFLRTTANLLIGNLALSDMLLAATVLPLAIVNDFCGHWPFGVHICNIWLNTDVLYCTASVWSLVMIACDRYTATKFPIWYRSSSHVRRTKPYIIVVWSLSSIICIPQIIGWTGSGFKNPVIKFFSNLQYDNSSHQYQCQLFNEPYYVIYSAMGSFILPLIIMSGVYIRIFTIINQKKNLFSKSDTQNTDDNCSSYNQPTATLLKPKFISSMKTHTETDENSSDPDCSVQTHTSELKAIASSISKKKSKQGLRCIS
>mk4.010890.00.01
MEGFNKYVCCKFNICGSNLSNFHSGQSIFQIKILEIFNRPEYASYRLNWVQYFMIFAYSLVTLIGLLINVIVFVALCRCRVLSNVTNLFVLSLTLSDIILCGVNSPIQIFYVLNRLTKIPDWACKFLFSCFGVPIYVSSLLIMLISIDRYKVILYPFKKRITKRRAFFEILLVFSYSSVSIIPVAMFTQNSPVTKSASFIYCMEKWPNKNLRLIYSIFTFFGQFFIPLLVSGILYRKIYCCLQRRTSMKRDIERKERTNRLLAGVVICFGMCWSPWCLFSLILEIIAFLKISSADFNEAINVNMSRNTSSCKYIPIFKEPNLLLGPHTILVDLILKLVALFSACINPLLYGWMNDPIRESIRRVFNDFTRTIFHVEYIPTENINFYPMGLTLKNNSTCPACVSQVGQFSEPYCQKGLMSLSCSMKERSRIISNDKLT
>mk4.008813.00.01
MFNNSSYESFSQLSSLKYYQPLYIWLGCIQSILYLTVGCVGNAMVITVVTRSSNMITPTNCYLVSLAIADICLLIVTVLPNITEFMNPIDHWQLGAFLCTILVFLQYYCCSTSSLSITFFSIERWVAICFPMKAKTLCTIKRARIIIICIWFCCFLYNMMWLYLAHTKTKRFPNSLMSYEKCTFRLHRKYYKAIYMSDIILFYFLPLVIIFVLYVHIVMVLFQSSMRRSIGSSDRNRKSRIQ
>mk4.006543.02.01
MNFSTAVNSTFNQIHPPAIDIIRNICIGVWAIIVLFGLFGNCLTVAVLISPKLNNSSTTFYLTVLALIDILYLIFSLGGQMLNFSIFFPAALRQKNMFACISLSMIRFTLTYISVWLLVAVAIDRMIWVIFPFKAKMICTRKIAKIIVISLIAMLVLIDLHFYWTLKFTYNKGSVNSCELKESYRNPFLYIDLTLVMGLPFFVMSVANSLIISKLREMEKLRKGMKSTNRIPNDSVIPNLNATSKFSNRKHAKNNNVEEITCEIVKRSTRRRSRDKQTTSLTKMLLSVNIFFLVSTTPLLSYNILFYVPHIKSLLLQFENQLTGLIFGIERIIYTLWYLNFAVHFLLYCMSGPKFRQEAIRLLCKYCFCKALIFNRMLKIENRTANNVNDSQYMKTYCLTEENKYIKEFQNTPTKSLCPASVAGEQQKLITVELLQETSM
>mk4.016304.00.01
MSPSIEHQIPIAMITMCVNSFIGCVGNGIVILIYCVQRNENCTVSLFIFVLAVIDFSTCLCVIPFTVVNEFLLWYIGSPALCFIYYVLNTFNVPFSSLLTSCVAIDRYCSICHPFHQIFTVHRAKILIISLGLFSLFLAITTTQFAFLSMAELASNISQGNKSEYKCTDPSQLTFHTVKSAHLKMFYILLKINHSCYVFCIIVVILLYILIYRAIILLRYRKRQLQGRIDAKSHEMMSSFMAIRKSEVAIPNISLVGLNPNENYLKIPQIKSGSFACYSRSSCCSRNFSVNDNFQTQIRSISKSLIKDSDLLQNIRSAIMLFVVAIVYITSFIPALLMANKMISLNLAVFYLYYVNNAANPIIYCFMNQQFRADFKRLMKI
>mk4.018682.00.01
MLIRNSTSKHVSYEVILLSLYGLLIFAGLILNVSLASILLYRKLYTNITNCLILILAFSDILLCGICTPLQTLYEVFKKLPLNDWICKIVFAFFGMPLYISCLTVLLIAIDRYRMILHPLLPKMNRKCAVICVSGIILFSIVNCIPVAYYMEFMELKDGTQSYCPETWSSPLIRIIYSIHVPIFLVMIPLFSTTFLYYRIYAGLRRSRSNPRIRRSKLNERRSNRTNAILFCNVICIILCWLPWTLYSLILEINIYRSDPKSTYEPIHIYSHNVSIGSLDGFDHPNSFHHLFSVDLYLKMLSMLSTCINPILYGWINNSIRNKIK
>mk4.005428.00.01
MSTVKIILRYLYFRQQISMKFFTKNATVPFPNGRLDWNMFFLLFVMYGLFALFGFVMNLILVLLLIYKKLYQNVTYLFVLLLGSSDILLCGVSIPMQFFYELVKNIRMSYFSCKIFVFLSGLPMHISCLTILLIAFDRYYIIVYPFKRRMSLLFAGFCIICVMATSIAICLPVAFYTDYIQLSASEFCVENWPSPLLRLIYSTFILSYQVFIPLVLIGLLYYLIYKRLKSRTSIDKSKNQVKRSNKVNHMLLLIVLCFAIFWSPWNIYSLFLESKIYIKDEKNLDPIVNMENESNDINVLNICLKMVAMLTTCINPFLYGWMNDNIKNALLSSCQINERHYKSDTNLKRNKSNVQRAEPPIQCDETRHFDYNTVSLDYV
>mk4.001211.14.01
MDTSKGKMYIDENELEAFNNFSTYRQMKYIYVIFPPILLIVGSFGNIMVPIVLYRHSRVISTYVYLISLAIADQTVLIFGTTPKWLQHTFGINIENSSNATCKLFAFVGMAFSQIAVWLIVVVTVERMIVVSLPFKAPQHITVTRAVICVSVVTIFFLSINCPLFFTVVLLDSSEDSPENNSYSNSVCDMRRDFQFPITMIWSWFDGLFYSYLPCLIIIFANIIIIHFLRTAHKRRLLMQCSTVNINSHNTLVNHSRQTSCNYKPANQSSQQLFMLILVSWVFVLTVIPISIFKIVNNIVKKHYPFYLENQEVMSEFLLINTVVETFMTTNHSINFFLYCIAGKKFRTYFLLLLSCSKFSNNSNASIVGASVLLNSNCSRKFVKSPMELPNRTKKILSNDQGREVLIECCTEV
>mk4.009505.02.01
MRNIILIYSLVAILISLTVMTICGNVILICGLLQNRKQRRQYSNLFVINLAVSDAILAMLVMSTDTDSVIRDHWNLNVAWCNVNCAVNYQCIIVSMVTFAFIGLDRYVAVSDPLHYKQRISRRKILLQIFSSWIIGFAFSSVPIYKNWIDFDYWELGCAIDWFHDDLDIVIYVILAFIFCFMFPLSVMMFSYIRVAIEIQRTIRVKSSVQRKTNKTHAEIRLQARNKKLVIINLLLLTIFIVTLTPYCVTKMIKAGTGNVDYLPGP
>mk4.014950.00.01
MFENLSTRNNYTDIYSNKLLNLYSDFKYPFVDRIKIIITTIFSLSILVTLIGNGMLFFVIFQKKSSRNVTNILMVNLSVVQLLISFIVIPANLVKFWNFAQWPFGVGSCYFVSFMHVLTMYASSYTLVAIAYFRYQSQNWTGRLRLFVTISVIWGLSIMIAFPHLFFIITNKNLSLQNFFKLHLTGSKNFMSCKILFPFKWRVWIILTNFLLQYFIPLVAIIYMYACVAHRIWKAKPVRSKFGQIITFSSGSSSEQSYDTYRRNIFIQQIYFRQRRSNIDYVIKKSTILML
>mk4.009526.00.01
MNSCFPEFENGVKIFNKLYTSIYPITFLILGFFGNVLIIIVMSKRIFKNRHLPTKDPINLLYLVLAIGDFLAFPGQTIQIWIQSVWGINIYDLSVFSCRVLKKSLSYIIGDFSLWMVVFISFDRFLRVWWPTKFRDLINSKKVLIVLTILFVLALLKNVQFYYQTNLFFDPLTNTTKCLDDPNSPIYEFYRNHYDYMMSLIFVSGTPSILVLILNILMLIKLKIRRSLSAGKLNNSVRVVMVISVAFLLTLTPFFIIINVGSEFNWYCGKSVYSLLVTITLANFYMNHVINFIFYLVMSKNFRKDSLEIFKFNFRKLRGNNSVSTTD
>mk4.012183.00.01
MKSIQEISSRLLHSTDDNRKRERSILLGFAMAIIEIVLISKCKKTNKYYKIVTGGFWEYTELLCDIFIMLDVMFSTASIMNLAAISIDRYFAVTQPLKYSRHNNFTRVYITIAITWVLSFFIALPIACGLNNTTKRHTNECRFNNSNFIILSSLGSFYIPAVILLILYYRIFKVIQIRGKRNSEFNKGRIIHNNNSISNNNHYSNSNNNNTSIYSMTKNETDLEKENHSNIKISFKNSLIKDKFFHYKDSPTEFRKTLSSYPSSSSTNTSDIIINTIAFGAAHLMISPIILPKLENRSKTIIKIQESDKETIYIPEELNSDCDSSTALSNEEGFVPEFTEKINKEKLRQYLELTKNCHPNQGIFDNRLGMKKFRIYQKYRIKLIKKGIPIEQVHNLAIKRVKSKKSAFYSISSFRGSGLKFNSSIRQKFNRKTFTKSLRMISFKSIRKRKQTEKSSAKREKKATKTLVIVLVVHGTIPIVSVILLKPVLPIRQNRWSPSALSKEGRQNE
>mk4.006503.02.01
MNNFLLCKFIASICLICCICSLLNICAVSLNRYCYIVKNNYYHKFFSKHKCSLLCLIIWLFSFIIQMPNYFGWGGDIYDPKTMSCIYDRMKSRSFTIFFAGCLILIPIVITAVCYTLIFYHWHQSAKKISSISKEGNKKSMQLVRMLFLIFSTFVLCWAPYSGIVLGDEYNTFPVSVHAILVVIAHFNSSLNALLYGFTNAQFRAAYFKLLGITYLRKKLGSHKVGEFSESKGNQVVL
>mk4.002521.02.01
VNSGHWEFNGIYCDIFMMLDVMFCTSSILNLAAISIDRYIAVSRPLSYSNNQKFERVYATIGITWLLSFIIALPIACGLNNIKNRRDGDCKFNNPSFIIISSMVSFYIPSVIVLILYYRIFLIIRKQAQAKIKRQCGKIFENIPTNKPNPSPSIYDTSNMSLKYDQKTTNPRLSDENQDLNSKFHYIECNILCNPLAVNHDNDTGGKSVEVTKSKHEQNQENFALLNETIHTKKSNKLYFKRFCKYFPRKTKIKDVANHEGDSDDEQESNKTSNLRLTLQLSTFHTANLIKSTLMLPMRNRKKDQSEKYLASREKKAIKTLVIVLGMTFLFESVF
>mk4.017782.00.01
MVNCSNCGLGKNSTNSPFPPAVSWTLGFLSAVVSVSTIMGNLLVIVSFFFERALRTSTNYFIASLAVTDLLIGVFSMNFYTVYLLLSYWPLGELFCDLWLSLDYTACLTSQYTVFFITVDRFCSVKIPAKYRNWRTESKVRLMVAITWIVPFAVFFTTIMGWPYFNNQGRIREPDQCYAEFAKEPIFNTILTIAYFWITLMVMVILYAGIYKVALNLQAKSDHKKKRISELIPSSSKRMTETSESGIRTSNASQSLSNSIKQSSYHLGVIQMLDNTSS
>mk4.022218.00.01
MYCNATSVDPILEHIRLICTKIILPVICWPGIMCNILNIIVLTRRSMISSTNIYLLSVSIMDISYLLSMFCVSLQLYKRVRQSQNLLFAIVWIFSPLTSFSSNATSWLTVCFTMERLLVVLKPFAIRKWCTVTKAKKVIVLCLSTAFILTSPEIFSREIKCDFQPDNTVMICCIRKTSFYNRIQRHGYFKMSAVLFIMIPLVILAVVNSLLIKYIITAKGKRTNLSIHNSQHSTRLNIDANSSTFSQQDRSLINNRLKHSTNVIDQYKTTYLLVIVVVTFCCLQTPSAINYVIVETRPNRSISKLIFGNFCNLLLAVSAAMNFILYSFFSQKFRLAFKKTLFKN
>mk4.016353.01.01
MFENLSTRNNYTEIYSNKLLNLYSDFKYPFVDRIKIIITTIFSLSILVTLIGNGMLFFVIFQKKSSRNVTNILMVNLSVVQLLISFIVIPANLVKFWNFAQWPFGVGSCYFVSFMHVLTMYASSYTLVAIAYFRYQSHNWTGRLRLFVTISVIWGLSIMIAFPHLFFIIMNKNLSLQNFFKLHLTGSKNFMSCKILFPFKWRVWIILTNFLLQYFIPLVTIIYMYACVAHRIWKAKPVRSKFGQIITFSSGSSSEQSYDTYRRNIFIQQIYFRQRRSNIDYVIKKSTILML
>mk4.000130.16.01
MRIVQRMEINISFVLIALGLIVFNLFVIFGNIFVIFGVATIWKLKRSVTTNFIISLAISDLLLGAFVLPFSSTTELLKQTWIFGYKICHLWLAVDVLLSTASIYNLVIIGLDRYLAICWPFKYPVLMNNSKAKFLVGFVWIFSFIICSPTIQLIFSDSTSISYDNSLFPSKIHEKYIRINSSMCSIKNSNKYYKVYSAFGSFYIPLVILIFFYTRIFTKVNENFRNIHKGTIKIDQSSIENCMRIHKGIVLNQKPKRATNRFPDNHNNDKHEMLKRKISSPVVKVTTDECSTPARTSTTDNQPLLK
>mk4.008555.00.01
DGVYMHLRTYPLIIILIIGLIGNCFIFAIFLRKNFRTSTITIYIRILAVADSVLLLAAAVPNIYRGFHGDMGEIDRTSVACVIQRLIMFIAGDISVWTLTAITIDRLVAVVYPHQNSFWKSNKNTLFVLIVIFALSLLKNFPVFFTLASINGTRCTARTSFEIYEDSVRPIISLILYYLIPTITMTVCTVMILKEMRKIVGKIRAMSNPNRNSVSADYMKNHYSKSLTKMSIAINILFFVLITPSITIWTLMSYAKDINADAIALCYDITNILVFSHHSLNFYLFFFTGPRFRREVLIIFNDKYANVTDSRDYSNKTNPAEAIQYKETSFK
>mk4.033855.01.01
METTVANRFPNNSIKNGSDQIPWTFNEKVMIIISYSTSISLSLFGNVVVIIVFWLGTCRPNRNNEVRQFLTNLAVSDLLISLFCVPFTFTYILLWDWPFPYLFCPVVLSIQLLAVTASSITNMVIGLDRFWVVIYPMKSRITRKRSGLVIGCIWVSSILFSSVQCFVSRASIREGGYTECSENWNNNNLQISYTISILLITYFLPLIVLTVTYTIVGIKLWKRSLPGEADEIRDAKHMKSKVK
>mk4.000160.15.01
MGGSNDPLSDDDLKNFNIFLAVMVVIGMIGNFTFTVTVFLKSVESRYTTLLLRNQSLIDFNVCLISFLIILIPSNVTGVYFIDWIGCRVFYSQTIYWFNVHMSIINLVFTAFDRYWAVVTAQTYKRNIHLKILTTYLVLFLAPSIIIVPSSLQSRLLPNGTCIPIPQFDGDIMNNFWKGYAILWSMVGYVIPTCFFSYLYGRVYFFLRKMMVGKTSKKVDNYQKATKMFTMSTFVITVFFILSFAYDTLYYILGFLGVTSYVISSPLGIAGVFLTALNSVINPFVYIILMKSFRNKYLQVWIPKFIIVKFSREIEDKEYSTNTSTI
>mk4.000787.05.01
MGKNEDETIEYFIYRISLTLITLFGFLNNFMFFIVLCLRSLKSKYTNCILRNQSIIDSSLCLITLLALNLPKTSSSGILFIDQISCSIWTGQYLEYCFILAGEYNLVFTAVDRFWAVVTPSFYQKNINRKIILSFVFIYTFPVIFNWPQFIEFRLINGTCNSDYSDLGPNIVMFFKVNSTMWVLFQYIIPVAIIIFLYWKVYKAMNKLKSNNEETKKATMKFTKATMIVVIIFMLTCFFDPFYYMLGYLGAVEYVFNSPLQLTGISLITINSAVNPVVYFITMKSFRKFYFDVFCRCRKRSNAIETSVFE
>mk4.005268.02.01
MNGNFSILEKSSEDNSPNTNIIMETFVKSFAALLIFLGIPFNCISLYVLYRDKSNRNTTRFLMILLSICDNAVLLTAVLRYWIRATFNYDIRIYNNFVCKTHGFLVSISSDFAVGTLCAIAVERFIVVSYPQKSKSLVTIFTVIVGMIGFSFGVICKNICIIYLYNIVSINRGGNNQTILACKPKLNSWISWGFFKVDLLTYAVLPYLILFFCNIYIYIKLRKHRIILNKTYQNIPKLQQMNLITNEETPIPVIPKKRRIEHIIKVLTALSLIHAITSLPAAIYQSLKAQLKIEDNPSMHAVIQESLLLLMFTNNAINIFAYLFSSITFRQNFLDVICCVPQRKTGKRFEAEMIVNS
>mk4.000992.05.01
MILKNSSFCFNEDYFLSFSFISLCVCLVFINLIVIVGNILVIILVKSFWRLRNSIANIFIINLAASDLFLGVFVLPLSLINELLKKHWIFGNELCGSWLAIDVCLSTASILNLVIVGLDRFIAICHSIRYTSLMSHGRARILVSLVWISAFIICAPTIFTVISSDSVNVITNQSNFVHILYYNYKYCYQIINYSCSIENSNQIYKIYSALGSFFIPLIILIYFYSRIFATVKENAKKFRTGALSTDKKGQPAMRIHLGSGNRKNSKIFEKLPLSNSHDKWRYAFLQDRPVETNVMPVSALGSNLALSIETI
>mk4.006097.03.01
MSNNTDSNETILEIFQFAVFGIMGCLICILGFIGNILTLTVLGNSAMRRLNSSIYLIALAICDILILIGFFLTFTFPMLKPGFRRQELNDYLLYPLCLVSQTSAIYIIVGFTIERFIVIRYPLKNLSLSVKKSVRIVVIIVISSIIYNIPRMIEQVEIKICINMTSKKIMLKDHILYKKIYFTYLYPIVMFILPFIVLLILNSCLLHTIKKSWKNHFHNTKGINSNLSTSSSQPNRRVTIQTSKETNLNVMIVGVVFTFLICQFLPMIDNIIIHYYGYPHTLEYYIFYTISSLFVVLNSAVNFLLYCFIGKKFRHVLIYIYCNRNKCLSKGNKNKKMETTLMKESPTRSCHELLLKQTLQ
>mk4.024092.00.01
MNCENQTHWYERVLYNDPGQHGNVTRIPGETLDRYCQIYFPRNDNTFTLLVYSKILIPVILIVCFTNTCICLILTRRHMISATNMILTAIAIADFLTGLFPLPFYVIKNFSFFSSIRSRTFGYFYYFSVVVIPTICHTISIWLTVALAVQRFIYVSLPTEAKNICTVKTSIYTILTICVLSLVFHLQLSIVSFDSYYFYPCKHQTPEFVILKCNWTVELLIIYYWSRTVLMNVIPCLLLTVFILSLIVAVRSAEKHRRVLLQTSQKKESRRSKEFYSTSKMLLVVLCLFLIVEIPNGIAITLYMIQKSFSSNNSNDSFWGKMNSICNILIIFSYPLNFVIYCIMSRNFRETLKFIIGISNSANIVTNVSAVRSGVRLNAGKKTSKTLKPEITALKFNNESERNMLINSVPKMEYSAAPNVSKINFDC
>mk4.002485.01.01
MNDTSTSDISYPIAQFITVLYYSNIYKIIGTINLMVILSLGIIGNFLVVIVVYFSRGMHTPTNCFLVSLSIADMITLLSSILPVISEYHSKMNYWRFAPELCPITVFLQFCSANASAMSITCFSFERWMAICKPLTAQVMCTLTRAVKIIFGIWVFNLLYNSSWLYLTTLKYRESYINSSILNPVCTYRLNPEYLRIVYLCDLIIFYITPLIVTSVLYIDIVLTLLNKKDSKLRIVGKKFVKESKIVKSKLKVS
>mk4.006248.02.01
MLNDSSVNFGNFSSPSYPSKSFAFVCGIVMLLTSIMGIFGHLAIVLAVVKTKLLHQNIINIFICSLSVNDLTNLLFIQSLVLSSYLVYSWPFGNLLCFLIPEVSMILVSISLVHHVFIGIHRYLVVAKHSFYVKIHKTGYAILIIICSRLYPIIISFFLMIFLSKNIMDLNSIIVYDPRILRCVYRPKESLRISIIIIFTIFSPCVIIILCFALILIFVRRISYQSSVRDKHRIQREIQITKMFAMVFLMFIMGYFPYSLVRALDSKKTFPPDVYVIVTVLYALASCLNSLIFGLMNVTLRSAIFKLFLPKL
>mk4.008463.05.01
MMRFNNSAVVLDIIYSQYFQPLTRWRLVYITLCSLIFLLSVIGNGLVVILALKFKRMRVSQNICLLNLSLADLGVTLVCIPAELCRSIYTYWILGEVMCKISYYAQGVMITSSSLSLFGMSISRLLVTKSYQNKRVNSGFPGLLILVWIISTVATIPVLYFRKTNRLGEYLNISLPLETSIAYCFEKWDKFEYQFIYYISMLAINFILPLFVMIITYSFIVFKISRLIRIRLIVDDQDHAKVLGYLRNHSNLSKETSLNAHSREYRQKKFM
>mk4.007171.00.01
MSSAFKEVNDTVQKIYTIAVSTITGLGFINNTMFLIVLIMKRIRSRYTRYILINQSLADISLCFLSAIAVVIPENIKTGDYVLDYLICIIWSDQDCVWYVVMVGIYNLVFTAVDRYWAVVKPQTYNTNVTRKIILSFIFIYICPLAVIYVGFPETRFINQTCLIDIDESDQTLVSYFKFYSIFYVMVQYFIPAGIVIGLYSRIYWVISKLKSNNGELKEASRALTKTTMILVIIFITTYAYDSVYYLFGYIGVTQYVVNSPLQMVGLSLSTINSVANPIVYIVTLKSFRTLYVSIWFRWKWRKPKIANLSILEISQM
>mk4.000376.07.01
MSITGMHSIFILFVIAVERFNAVFYPLQTVKTVTVKRSIYFVICCWTLGVIISIPPLVVNINKKGWNRYVLEGLQISCSFDMFDTSWQSKSYIMLLIGTFLLILTAIIICYVKIFFKVRDQIKEMRIVYTKSFNNLQRIKESKVERKLIYMGFNVTLFFVLSWGPYAMVTILALCNVLTEKGSVLIVAIPAYFAKSFTICNPVIYILNYPQFKRELYKLLCILKQVSSFFHIVEIQCALKEL
>mk4.016378.00.01
MQYHCNTAIIFSNSLKLLYSKFEEIKEEKINKKFANEFVNIFLFNLQNGVIIYPTRSAVQSLEAVLCLCSIWIISCIMASPLLLFSRVYKDHRDYYSCGEDDFRQKTNKLVYTIISIVFQYFVPILIVSIAYIRIYLRIKYRLINSAINTKQIKENKSKYESINSGKFSAKQKKEKQRQRRTNMLLANLSILFALSWLPLNIVNLYMAVKEHNFNFTISTGDKKSSFSIPSTNFSNNLYDTNSNDSYSNFIQAVCLMLVLASACINPILYGWLNDNFRKVLPKMLKCSSDSKTSKQTKMEMENKSVMSIIVNPNSAPVTIQIPIVTPLICVEQSAIIANFD
>mk4.006883.00.01
MCLGLPVELIQSQSQLYPWRYGVFFCHLRNLMLELTPIASVLTITAFSVERYVAICYPMKAHVISSRKRTCVVIGLAWMIALIFSLPISAMSKSIHMASFPNDTAQYVKNITSNFSSCISKEMKNRPQWYKPGQHIPQSLLCSPDLSIRGFSELLKLIAFVFFVLPIIIIIILYTLIAKKLFLTSTITNNMKNSKSFKSRKSVTKMLAAVVVSFFSCWAPFHLQRMITINGTTSIYSQTFLLALFYIS
>mk4.000076.05.01
MDNKLNATFFSLKLETKIFLSILSTLVSICTILGNVLVIFSFFVESKLRTSSNYLIASLAVTDLIIGLLSMNIYTTYLLLEIWPFGNFVCDLWLSLDYSVCLVSQYTVFTITMDRYFSVRIPAFYHNWRRERKMLIIIFVIWLIPVLIFFTLIMAWSKISGLKSNRKEGECFAEFASSPLFNILFTITYFWITLIVMIGIYIAIYSIAVKLENKSEKKQQKISKFIESIQVHSDGNSMANEEKNEFMNKET
>mk4.019924.01.01
INNGKWNYGITFCDIFIVSDVTFCTASIFNLASISIDRYYAVTQPLKYSRHSHRRIYITILLSWLISFVTALPMACGINHRLVLSHNSSNISDISECSFQNADFAIYSSIISFYIPAIITLVLYYRIFKVIIYRNKIKNTKQTNNYPEIHICDSLTMENDENIPLEVIENRNLTDVGYKNLENSPDTVIKNKFCEQSDVQFMRSFPRSSINSNSIMANPAITRDGSDFQSMVDFRRHLKQRIHSAKEIQLNKSAKYLRPLKVKFIHFKIHKNSQNSKKTRSNREKRATKTLAIVIVYWVSTFLKKIMPVTVNFEEYFMLLDTFLRPKLVELDVRNNVGFPQDGATVHTSRLWKLS
>mk4.028245.00.01
MNNSYSSPVQDVSVYYKVLFSILFSIVFIVGIGGNYCICWILIKDINRNATNIFLFNLSLADILMCLICSPVTLVSDGLLFYWPFGSLLCKVVPFIQGISVFLSGLTHVVISSDRFVVVFFPMKTRLSNECSWGLIGLTWIISIILSLPLVIVNEISTINQNRDLCEENWKNKDHGLIYTFVVLICQYFLPVAFITSTYIAIAVKLWIRKPPGVSFPGRNEQVNNSKKRVRNIFEIYG
>mk4.015479.00.01
MTSLNTLVLALAIPGNILVILILVRFQRLTVTNIFLLNLSVSDMIIALTSIPFNIIIDNWTPVWIFGKVLCKLLGFIQGTGISLVAFTQVVISIDRFIIVFYPLRPRMKQRWALTVIIIVWLLSMSSNSPLIYISTLYNNTLCRESWSDKTNTLYSILMLFVQYFLPVCCMIVSYVMIVIKIWCKINPGIFSRQQLQLRARSKEKV
>mk4.000003.30.01
MIIELNILFTIVYCIIFILAVVGNVMVITVISYFMTVSVTNIFLINLCLSDLILAITNIPVNIVNDNWSETWVFGSFLCRMIPFIQGTGVSLIAFTQVILSTDRFVVVFYPLKVRISKKFAIAIISCVWFIALCSSSPLIFTSKLIENDTICKETWSPIKNQIYTISLLIFQYFIPVGCMIIFYSCIVYKMWFRHVPGIYSQQQCIQRIKSKEKVIF
>mk4.012790.00.01
MSYPFIVESFNDSLGFFIFRVSFVSLGIIGNIILFRFISIERIGSAKSNVLVRLQTVVDLMTLVSVILAMFTHQSQINFGNYVTYEIYCRVFHTNYFFWFTMVFSGYILLLTAVDRFIVVVFPFKYREVTVNQYRFGIVIVFVVSFVLVLSTFWETSVIILTNSTTKDAQAPSDFKCQFQWESDQFSLFWKAYSYLWLTFSYFLPAIVMILLYSKIIFSLNSNKNVASDKTQNIKKNISMKFTISSIIIFIFYIATYSADSIIYILNMMGKLDFQDADKYYYFCNFSLGTNAMVNPFVYLILINNFRRYVVRILTCDVKSSQLEYSKSISENINK
>mk4.000518.03.01
MRTTAERVIISGVMLILVVASIIGNVAVIVKLITLGKDFRRNHLIFIFNYAIIEFLLASFVMGVNAAYVISNQWILGNFICSLSCSVNYFCIISSTVTFSLLIIDRYMAICHSLRYNTFVTKSKIQLQILFIWIIGILFSTVPVHQKAIITSYYELGCAVDWLAASSFIIVFVTFTFVLFFAIPLFVIMYCYYRIISKIKEISQTFQSPNVIPSNTISERISSDQKVIRSHEILLFAIVMSIGPYWISKILKMSQDQEF
>mk4.002635.00.01
MDYFVLTQGILLSMAFFINISFGIVIFFNPLESRVTSNLIAHQSLIDAGLCFTNLLLNTIPHPTIILNDVYGQFICHVWITQWLYWHIVQMSVQNLVCIALDRYVAVVKAALYREKQKFVLIFSYVYVWLFSSIVAFPVALQSSIVNNSCQSITVLNSSSLNAFFFAYAIIWFITCYFLPTLFFIFVYGNIVKIIKKLKSSDGDSMRTRFTISAFIITLFFVVLFSYDTIYYLLGNMNVVSYVFGSSLQKVGVLLITMNSFVNPTIYLAVMKSMRTRYVKFYLKLFHCPLALSKEFREVSAMNSTVQHTI
>mk4.012893.00.01
YVAICHPLHRILNISKATSIISMIWILSAILLLPWALYYRTEMDNNHTKIVCVQAWPDNADERDYFIFVIFIMCYIIPLFLISCFYFAIASRIYKRANANSNETQSKRIPLIKLSSGGISRTKSIRIVKMLAIVVVTFAVSWLPLYIVFIFLYYSDKNKWSPQFLNVLFDYLIPIFQLISASNSCINPWIYCLYSQTYRDGFRNVIICKKATLNDRTKTSLSISDKTRRITTNRVVTTV
>mk4.006847.02.01
MSDQNNTTITDDLSITTKLVFTCCYITIFFIGLLGNILVCIVIIKDLRRSVTNIFLFNLSCADILNIILVIPSTTIIDLWIGYWPFDIIMCKSLPFLQCLTIVVTSFTYVVISTDRFFVVFYPMRARLTLKKSKGILCGIWAISAALGFPLLIVSKVEHSPPKCQEAWSTKASTVYSMILLTTQYFVPLFFILSTYSAIAARVWLQQAPGERDENRDRRLAKSKRKK
>mk4.000030.07.01
MNYSSYFPMWSDVVYGISSGIVFCLSVFVHSITLIVIIRSRRLQSTTNYFLITLSILGIFSSICLIFAIVNTIWKFLEIPSLMCKILPSFSQFIMCNNQLVLVSISIDRFFTLTRPLSFKITKFQARKMIFFGVCISALLCSPLIYLLDSNVRKDNLTVICAMNITKIDTNKIIWMYLILDMLVTFIIPVLMMVIAYMKIFKYTWTFGRHGIGAKFLQRTSNNIPRSKIKILKILIIISIINIVTAIIIFVLKMLQYFSLDYNWNTINMLVNISFYNMLLYPLTYLIWNSNFRRGFKEILCWSKRHYYRTQAYSVTTITAIAKRNFISNYNVEEIGNFNNKPKSNIFEFPNKVENNKSQKQYNDSFENKYFDNIIFNSNDLNLLKPQRQSLSSVDKSTFIKY
>mk4.000152.09.01
MNLSATISSSSASENALKAGPPQLSVHGKTFVGIALSAVIVWGVIGNASVCYVIIKDLKLSVTNLFLLNLSLADILIAIFSGPFVMLNDFIIGHWTFGVAMCKLMPLVQGISSFVSAFTHVVISFDRFVVVFRPLKPRIRQKSAMFILSTIWIFSALVVVPLPIVYDVRFDGNNGYCLEDWSIFVNGNYSPDTIKEKATYRNFIYTILLMVLQFFLPLTVIIGTYSAIAFRIWIRETPGEVDLKRDQRIAKSKRKVRYKMP
>mk4.007776.00.01
MEVIPETVKVIRNICIVVWTFIIVFGVVGNIMTVLVLQYPNMNTMSTSIYLKALAIADMIFLIFSVGGQLIDFMFFFPMQLRQKHSVFCHIVNLFGFTVTYISVWLLVFVTLDRMFWVIFPFKSRKFCTIQTAKSTIAGVCLVCVMINTHFMWSVSSLISIHSNKTICEWSDVRFKLIFPIFDLIFVNILPSLTMLIANVMIIAKVKHMKNIREKMKTHQHIIKENVISNLSLENKMNSNLLKPPELVPMNSLSIQKASTSDKRRDRKTSSLTKMLMTINIFFIISTLPLLIYDLAYWFIDMNLLIKTDGKLYGPLIFGLEKLVYTLWYLHFSMHFLLYCMSGPKFRWQALYMVGLCDKFENTNMKSRQGNLMNNNRQMLLPLGASDILSTYRKSL
>mk4.007868.03.01
MNQTLNLGLVDSPMSLFETSIILFFSIILSIVTIGGNLLVLCSFYLEPGLRVSSNYFIASLAVTDLLIGLFSMNLYTVYIVLKSWPLSQLMCDLWLSMDYTACLTSQYTVFLITVDRFCSIKMPMRYNKWRSDRVIFFMIFLTWSIPSIVFYSIIMSWPYVVGRQRATNECYAEFSIKPVFITILTVCYFWLTLIVMIGLYIGIYQVALTLQRRSDARKAKVNKYFLLSLTNRQTNHLIKNAKEIGSDSIRMMNLIQVHTNNDYDSE
>mk4.019356.00.01
MSEFNNRTLSLGSEGLSVNKVENIYYSKHYKAISIISSTIILFFGLIGNLSVSIILTFAKNMQSSTNCYLVSVAVADILVLLSTIVPFLYNINQDINISLLPSWGCSLIIYLQYLSVNSSALTITSFSFERWVAICYPMKAHTMCTISRAVKIVIGIWIFNLIYNSSWIYLTGIVKKGPLNGSYKSVCTFRFERRKYMNIYMFDFMLFYCIPLLLTTFLYCAIIRTLVKRPMSGTTSGRDPRKHMNHSKMQ
>mk4.009682.02.01
MKLKKYIAIIYPIKAHIWCNKKHTLIVLITIWIAAILCGLPTVIFVQAFVPPMSNSKEITNYSIIRCMRVFSMNRKVHYKILLIVQYVEFFLYYFIPILTQIILYTKIYQALFRDIEINHLQISTRNAFRNRAWDKSFREEGKSRFSETELINVNTIYEEYSSVQNRPAKPQSMLHLRRNTSSINTRKQVVKMLIACVSTYFFCYSPIMVPLFYSSIAKSSFHPNQWFHVIIMTLAYSNSAANPILYSIFSQRFRTKFKHALQCW
>mk4.000341.05.01
MIDSKVNISNLYESNIYVNINLVKSIVIFLISIFGIIPNVIVLYVIFKVSKLQTKQGFIMIKMCIAGLGKSLLFITFNFRYALLNSSPQTFYELHAGGVMFYSLNFITLTSIISLTLDKLLAVEKPIWYSQKWTKSKCLIFIIFMLILSIVTSLIPSIINNEACHYEFYHDSVAIVIHFNSYLYKLSFIVIFIGSLLILICIYGRLLFIAHSKNKLNFQNNYTVHYNSQNLSKVPQLRRQISRSRGAFTIYITVCVFICLWLPFFIFHIALSPEKNFFSKLELDFYKIKFGTHLNFIIFWFSMIQCGLNAIVYCVTYLPFRQHLSRTYTSFRLSHVVGMNQRRSYRSPSDLNK
>mk4.028014.00.01
MNETSATSNEKTLLEIRQIFLPISYQLQLYSIPIFLTVGILGNPISFVVWVSRKLRRNNSSAVYIAMLAINDFFVVICSIIYYLRHSWGFGIIDIRGICKFYMVIFTFLQYNSILLVFGFTIERWIAVCYPFRRERCCTENRAWIACGIIFSSVFISVFPLFFVWHYQPLCSVPKHWIENTYFVTYSLTLEILFSALLPVITLAVNIRVVVEMYRISETIVTFPKLSAVNQNFEIPSQKSRKHSKNTENSLSFKSTTITLLLVSFFQILTTLPLGAVYICQIFYPEGNATSVKQMQNDPIWKKHFQMHGAKDIIDLLSLSHYCFNIVIYLASSHLFRNHLMGFVKLYLMRKENNNSLNNSYYKLRQSQDTHKTEMSIRRKLVESKVPLPLEVSLAT
>mk4.010306.00.01
MNNFIEGTQIITIIVISFGIIGNFLSVIVLKNKVMRSSVSIYLLALTLWDTVLLICALFIGPLMRFENLRVIFFKIFYPPALVAQTATIWITVGLTCERYFAVCFPLKAQFFISMKKSFWCVILISLFSIFYNVPRWLEEIPMSINNSEHTFVNHSDSTIGFHKFYYSYAYIVIMFFIPLLVLSSMNYMLIRELKNSQLYVLNDTNKSLISSKSRRIRSDNNVTRMIVVVVSIFIFCQFPALIYNIKFGIQPANDISWEIISEIRNFLVILNSAVNFILYCAFGQKFRRTFVHVIIPCNENENVVNRRSLTNNVTNTMLR
>mk4.007538.01.01
MVSERMTKEQNDIFIVCLSTVAILGLSGNIIFVSTIFCRALESKFTNYLLRSQSLIDSVVCIVTIIIVIFPDPMTSGNVNVDSVFCHIWTSQAIFWWTVLASIYNLIFLAVDRYSAVIIPQSYKNKIKKKIFFAYSIIFGCTGLSVIPAFFQYTFQNGTCLTQMDFVGESAKFAFKSFSIYWFIAVYGFPAPLLIFLYSKIIWKLYESFKRDKRISMQASMKSFTKSTLINTIIFLITIAYDAMYYMLGYLGVVEYVLYSPTQRVGVFLTSVNSSTNPLVFFILVKSFRRKFLMVWCKKCVRKSSNKVENNNMGKHSST
>mk4.004919.01.01
LLITCIYLPIKINNSDAWIDTNLKCKLYQSGKFILISSNIHITAALSICRWQVTRYNSFFNHIKRLDRLYIGISWLISIISTIPAAFVNLIFEDYYRKKYCGEPWLIKPDIFTVNWRIAYQIYVNMVHFTIPFGIICFSYSHICYLLKVNTRNLAKTEIPSTSTENLLTGLTKKSTKVVQFAIVLMLNFIFCWLPIHIWNVIDIFPVAYTYLKLYPGLPNLLHWLAISYCCFNPIVILICDSFYKEKLVCDLKSIYQKFNPKCRKKTHFSTNLYFINRPRRNLHNFRKKGNKNQFEQYKLIY
>mk4.001711.04.01
HSISDQCTMEFNETRINYARIKHFSHLYVFINAFQSLNLLVIGSLGNIMVIIVVLRRAVSGSPTNLYLLTLAAADLIFLNVTIIPNIIELNYPINHWHLGTFLCPVLVFLQYYSCNTSVIFITLFSHERWVAICYPMKARLVSNIDKVRVIIWSTWISSFIYHSAWFYLAKTNIEKINMKYFQKCTFRFNREYYKFIYIFDASMFYFLPLLLMSVFYIHIAYTLYVQKPFNLHTFSKSRSSRIQ
>mk4.020400.00.01
MLNNSTIISSPQKLNVTEIIIYSFLSFIVIFITIAGNILVIVGFCYKKSLRFLSNYFLISLAVSDLFIGVISMPLYTTFLILDKWPFSNTICNIWLTVDYTVSNASVANLFIISLDRYLSSFASDINEIDCHRKIHKPSIISNRSDSYSVIVVNNCVHRKRIHKPDKKAAKILSAILLVFIITWTPYNVFTIINAFYPPMKKPIGKTLYNI
>mk4.013819.05.01
IELCDFWVCFDVLCCSASILHLVAIAFDRYWAVTNIDYIRMRTAKRIIIMIIIVWFLSIIISIPSRFYSSRTWENVYKSVVIDGLCNINDEYFYTIFSTVGAFYMPMFLLIGIYLKIYQTARARIRKHGFHKSKSKFNNSFFNSIKKFPFRWPKKVKFIPVKREMNSTHRYQCSSNFSQTNNYLQMKIDMQSYEISSYYGKNMSKNQVNSYDLDSVNQSSCDPQSSSSSHKYCNSSCEHINMNNQYPNVDSNMLSNSIFKQYQCKHEKDKLHFSILQSPVVLEAEFVTDPAQCLENYDEKIIWNWKET
>mk4.020923.00.01
TAKMINNKTFLFSPPCNVSTVNIYEFVLTSIVVPILFGLIIILGAFGNIMVLVVIIFNKKMRNSTNILIASLAIADLTFIAFCIPFTGVIYVKQGWPLGESFCRIYQFLIYVTAYCSVYTLVLMCFDRFLAVVHPISSSLVRSDRNTFLGVVVMWILFTGTNLPLLLNSGVIKGRKESKCGGMIRRTNTSWTSNS
>mk4.013492.00.01
MESEINRTENLQNNLTLFLIRKYLWSSTFYLHRYGSLLWLMSGLVLNTLAFIIWTRPRLRRSNTSANYLAGIAMSDTIFWLLYILHYMQTSWDICVQDIPVWCEMFQGLFISSQYFSVPLVLIFSLERYIAVCHPFKREKLCTHRKALVNTIVCGVTALILGCSQSISREYNDVSKKCDIRGSVVNTRNWFIFATGTEILISALLPFATLIVNILVIIELKSITSKTTLIKPSVTAPLTSSTSTSEQHLQIQRNQGSTEKLNIKKHSISQQNKEKSAFKSSTILLLSVSFLLIVTTLPTGFVYALQFVCPVGNETLSVEQMKVDPDWIKFINYQILKEVVDFFSMIHFSINFVIYYITGESFRTEFYLLFQNAKRFKGPDDTSIGNSYFSNRNGHNQRVNHTEMLRKQAEHTTITNI
>mk4.000646.00.01
MLNEINLVFNIFMKVTVGIGFIINAIMFLCLIICPLSSRYANIVLQNQAFIDSMVCIQLLLVMILPSNISSSNLLIGQIFCSIWNGQVIFWWFVLAGVFNLVFTAFDRYWAVITPMYYNDNLNRKILSTFFIVYFVSGILTFCSYSEILMVNETCSNTAVQINEHSLYKIYSIFWFFWIFIIPASIMMYLYGKIIVKLNDDRKIVIKILTKTMVVMAVVFFLTIPFDAIYYILGNFNLVEYKYGSQLQVFSIFLTTLNSCINPVIFFILVKNIHIKFSDLCKSCVTRNHKIVN
>mk4.030476.00.01
MSTEYSFEMTKYICGVIFYPVFSIVGVFVNINCIIVFLHASMNNSTNRYLIGIAFGDLMKALNDFIYFPSVLFGKQSKIIYVNYYSYGYFLSQYFAIVTTWVTLAVCFERYLMVVHPICYRSYLDKNKATLITLGIYLIMVLFTLPCGFRYEKVCISIFNTSKKCLEYNLITSKFWMKFSFGHNFLIVQSLVRSIIPLMALLWLNIKIIIALNKTTISRRMESRNRITLMLIIIVCVFIILSLPDSLMSMMNWGYHDAEGITRKIIREISDTLLLLNADVNFFIYLIFNNKFRSVYSHQYDCHRVRS
>mk4.016023.00.01
MYPTKKSLDNRGATGVIILIWFFAFILASPLAIFSHLDSVHSIRYECTELSSKQFFREMKLVYSVFGMLFQYLLPLIILLTVYTKIYRRMESRIRKHSNYPKQELASTDQATQSNLLQDSKTLSQFSSFSLLKEQKHLVEISRQRKVNILLFSIAVVFTLSWLPLNINNMAMDFQLYYYNKDMENVTSYYSATATQSTVSYTQYVTITQAVCLLLVLSSACTNPILYSWLNESFRNEFQRFLFWRKPDSQTNRIKVSRMHFNHAST
>mk4.007964.02.01
GKPSMDNFTLTEIKVFYYSKAIVISFFLIFGVLLNGTIMFTFFHNRALKSPTNLLIMAIIINNFLLAIFGIPMDIVSSFYQYWIFSDVGCRFYGFAMFFTGLNSVAIMTVIAIDRFFVIAKPTMAAHITKNVIYLSICGCLVYSLIFTIPPLIGWNEYKLDKSKTSCSVNFESRDPIFYSYTIVILVFCYIIPIIVNLYCYFYIYMTVSA
>mk4.000617.01.01
ILNKSLSKFLHRFLIMPLRFSVFIFYRLSFYLELLMSSHFYLWWLAVFDIISLLSFLPTFWAVMLLRPYYYHIYGVRYPAGWVEFSLMGKYITPFRMFFTFAARTCSIYTIVIVTVERFIMVLFPMKRTQFCTIYVAKISLSVMFVVSLLISIPWFFSFDIASHPCFPLSISVRNKYLWINNLIESTILSLIPCLIIVVCNSCIIYTLRGRLRLNLLVDTSKAKKQEKDITIRLLVVSFMFFILTIPSLVVIGIHGINEWTGDKSHLRGAKADAYAISIILFAINLAINFIIYCFTGKTFRTAALALVKCHLNDMRKYRDNLVTETTSANDGNTRNLDHGDSVANRESFQQKRSLLNSKV
>mk4.011509.03.01
MNINGLFSELQIPNTLIRVHNSEMHLFLSTNESEWSPICRDLIKTDHQEFYRYCILLKYSFTPHVFMFLLESVILGLICVFGFIGNIISITVLIMESHASQSPSIILRLLCVSDTLFLITYFFYSSLRHVYPMTSYLVQYHDIYPYLVPYLWSLAMTIQMTVNWLVVLVTVERYCALKHPFIAKKFFTNGNLKLISILSIALAVVFNIPRFYEWDVINFRIDPCFNYSVIRADNSHLRENAIYSILYRSVFYAVLVAIGPVACVLWLNVSLIKLIKSAGNNLIIRNVSANTSISHSSRQRNQVNGPTYQLFQPAASTSISTAYGQCIQEKNRSVNRLIILLVSVFIICEIPALIHQFLAVFVTSTSHDSPMIYTVSLSNALVTLKSSSNFLIYCLGGKKFRFTLRRLCRRSTQSKIPRIFLAAAWKRINQTNTKSSLKRPAKQYELVLNRRPCIDLGAHIY
>mk4.012790.01.01
MNFPFIKESVNDSLAFFIFRISLVSLGIIANSVLFSFVCVERIGSTKSSILVRLQTIVDILTLASVILAMFTHQSQINFGSYVTYEIYCRVFHTNYLFWFTMVFSGYILLLTSVDRFIVVVFPFKYREFKVSRYRIGIVAVFTISFLLLLPVFWETSVISDNNSSITILTQTTNSYKCQFVWESDTFSSFWKAYSYLWLTFSYFLPAIVMILLYSKIIFSLNSNKNVASDKTQNIKKNISMKFTISSIIIFIFYIATYSADSIIYILNMMGKLDFQDADKYYYFCNFSLGINAMVNPFVYLILINNFRRYVVRILTCDVKSSQLEYSKSITENVNKLNE
>mk4.025352.00.01
MEVLKLFENKFPIEDLARMYQTTVEDICSWIQNKEQIKNEFLKFQIKERNSENFSKSDCRTITEHDKLKAVEMYENNVRLCEICKVFNTKSANILYWVKTKDKLLKVAQIKVAEVLKATNALSESIKSDKKITEASITSSGNINNKKSLKRQHNNNDKNNENKSKKSKLVNDSPTEENTQTDMDTDNKNFKERIDAKTNPTSKTNFSKSFEEFLLLEFNEVRKIYDIYANKTNNLLKMGKEYSDTTSAKYIAYLENLRSHDEVLQTDYISGMNSSGSDDWHLILDYVVGYSNIVFLIMGTIGNLLIIIISSRQKTRPFTKLFIVSEAVWDLAILLLSSIRYAYNSLYSIEIRNHNLAMCKSHSFLTYFFNDISSWVLMILSIERFLLLKYPTNSKLKSLTVKHASVITVILLGLSFVKNFLHFLSVYDETDKICIIYSLEIQVVISYVDLVFNAIIPFIGVAMSTIGTLILLRIHNQKLSENVSNSSRASSAVQVLKMVLAISIYNFITAIPQTILSIILSSEIFNYDEAKLEITFLFFRLSLLFYISNNAIKFYLYIFVSTSYRKMLLYILKFSANKIEDFTTKISVVMK
>mk4.004167.00.01
DQLYGILLGISGILGAKLYYDLRNTLQNNQINEDCRKIHRHFIYSSLGVVLGAILAAPSRFVGRWLFGDFLCQFYAFEGFVFGISNINIIVVIAMERYYSTRKIQLPWNVNHIIYVCWIVGLFWSLLPLFGFGSYALELHQTSCTIKIFDLSHNHQLYMGGLIIVGFLLPVSIGIMFHLFTLSLETRKTEKINSFEKIMNNVSRKLFLMDLFSWCGYLVLCLIGLVSNQDSPWAILFSSVSPLLTKFGIALLPMLYWSVK
>mk4.000699.11.01
MLNLTQQEILIIKSLQTFILCVGFIFNAWSVVVVFKYRIFQSKFTRIVLQNQFLFDTVICFYVPFILWVTKDYFDSDNLFDVFICYFWTSQGLYWMCCAFGNQNLVWTTIDRFLAVIYPTLYKKHLKFLLISYGVLICLISVTFGIEISVGVVVRNSSCQLILPPESVIFPVTALGYSVVNYFVPVFIFIVCYFRILWKLKSMQSSNSNETFRKSTVTFTIACFVNVVLFIALLMMDNILFIMQCFSLLSFNIGADIQVISLFLVSINSCINPFIYLIVMKNFRKHFFLFNIFRKTENKITPVFSTTI
>mk4.000596.05.01
MNLDQEKLNSDQTKVFNSILGITVSIGFSMNLILFLSLVIRGLPSKLTTVLLRNQSFLDCSICLFTLILIIFPDPVSTNILIIDTLFCHAWTGQAVFWWFVLAGVFNLMFTAVDRYWAIITPQHYKKNFLKKIIIIMVSIYLGSAIIASSAFIQTSYRNGSCLSVYAFQGQIVDDFFKAYSIIWFLSVYGIPAVVMIYLYLRAIIQLSLIVDNSQSTRARSSSKTLTQATVVITVIFLLTLSYDAIYYMLGYWKLVNYIFGTPLQLIGVFFTAFNSSMNPIVLFIMVRSFRYRIYKVMKLFFRKNSNNIAPSLTD
>mk4.002457.00.01
MFSQISGTINKFILPIILAVGLVGNILSFIVFCRNSISKSSLSIYFRVLATFDSLTLITGLVPGFLYQICSFKITTISDWSCRIQRYLVFSSGDVACWTLILVSLERMIAVVFPLKAREWCTKSRALTLSLFLFIPASIKNFMTFLTLELKTFFIVGADNNTLTEIRQCISKTKYFYYENLVRPFLSLTLYYFVTAAIIFITNGVISLAMKSRLKSMRYITQEAVKADSGKSQKTQSKSLLKMSLFIGILYLVFLTPSMTIWTTINMFTYYQVEISGEMIDFLFSVTDILAYLQYSTNFFVYVISGKRFRLEIKNLLRIK
>mk4.000600.00.01
MILGEMNSSALFLIKLVTKCNFSSQNSIETDTIYKYITLILTPLSILSNTFAFVVFKESIWKKSVMSKILRMLSLFEILFNVNVLLEASIRHKIEEQHPSMVELVIFIYVITAAKVLMIVFLIARNWTVVILAGYRYEAVCRPVGSCKYIRYNNINLAFCFIFALSILIALPRMMETKIEICQPTLSVNRFVPFLISYKWYLYLHTGILLFLIQNGGPVILVCFLSSCVLKVIRKMKKIRKSNFNLADKKGSPQPSGDRLIVILSAAFFVLETPAFFSKILHHYFEYQGYYNLDIHIGLLANTLIYLDSIINVAVYVISNPTFRISSKALLSKLICKVSSQRGQDPMSSYVTYTINQTNRNCRAIKYFDNVY
>mk4.004400.01.01
MVSAFEVLGPSDQQIYSSCLGFVSGLGFISNVLFAVTIFKRGLDSKFTTFIVRSQAVIDMMICFMTMMLVIFPNPLNSGNLVLDIIICRIWTSQATFWWLVLSSVYNLLFTAIDRYWAVLKPQTYKHHMNRKIVLAYSIIIGMCGFITLPSYLQSKYYNGSCTSELQYSGIIVSNLFKAYSVIWFLSIYGIPTPILIYIYTKVILQLTSSLQGDSGSNLKTAMRSFTKGTMVTTLIFILTISYDAIYYMLGYLGIAVYIFNSPPQVVGVFLTAVNSSVNPIIFFALVKTFRKSFFIIWCKCFVKKLSMKVSDIHELS
>mk4.017835.00.01
DVLFLLLSSYYIVFARGIIIYFSHLLPELSKNFISLTWYLGNVTRYGRNWIAVSVALDRFIMVRNPFRAHQRNTSFRAQIVSASIAFATFVYNIPRFWDYAKAWDKRTCKWIIIMNPNLSNFHKYVYNIILQMLIMIYGPMILLIVFNSLLTISLVRAKNVRQSLMAKQNQARPSGQMETKMLIVVIGVFLFTELPSSILQAITTKNCFIYRILIPICDGLTILNSSINFVIYSMCGQRFRENLRKMFFKTNRDQDLLNRQKNFNTNVTILSMKKQNNVNSKDDNFSFDNTEN
>mk4.001491.09.01
MDIISVIQILFSIISVIGNALFAITLFKCPFKSKFTNLLMSSQCVYDSMASSLYLAGRYLPLYQGSTFELFDIFVCHFWTSQVFYWMIVMGSVQTLVWISIDRYCAVITATSYSKNQTVLVITSQIAIVTISLLSAIPTGFDKKFINGSCTDEVLFEPSYYYIHKKIYAFFWFSCFYGIPILIFLFVYINIGLQLWKMRKSTTETSANKKSKRIFTLTAVLITIQFVCLFSVDPNYYLLSSFNIVEYVYFGQTQQIGVLLISISMSINPIICMIMLRSRRLIALNIYCPCILRRIGPGSENNSYV
>mk4.000489.00.01
MRIQHCKSSNEELRNSTKSKENGTKLPAASPSGPRGCPAAPGIMSLSETKDQRKLKEKFINKNISWKSFRAITRPLHQQALSRVAVITVMVTIWIFSMAASVPTIMYTEIKVHPISNNDTCFILRFCSSEHPYFEVITWVRFCVYFVIPFFVISFCYIAISTTLCKTQNVSLLVVTNHMDNKTLAIPRRQMEARRKLSVVVLALVVIFVVCRLPYESHSIFLLLQSESIQWWSAAATVLLYFYSSINPLILGILSPTFRRFMLKMWCRCFFNFSNTVQTHSAPPNSTKIVYNRTNRSPSPCELL
>mk4.036740.00.01
MEFLNGTLNAQSPKNDSLSIPIIFLIVVSSSVASLATIGGNVLFLIAFLLKKSIKTPSNYFIISLASTDLLIGLISMNLFTIYLIIGNWPLSQLLCDLWLSLDYTACLTSQYTVLFITVDRFCSVKIPATYRLWRTKNKVIIMVLISWLVPSSIFFTCILGWPYFNNGRQRGATECYAEFTSNTVFNTVLTIVYFWITLIVMCVLYADNK
>mk4.014245.00.01
MSDVPEYFQNGTKVIFGFLVVLMSIGIVGNILNFIVFYKDKAIRSFTKVLFIYQTVYDFLTTIFPTVIMMYFIYWFVDMRINNLLLCQITNVIFYFLLYGSIFCTSIISVERFLMVKFPTNSFLRSLKLWHGLVVVVSLSVFNIGFFANYYESIVIVNFCAALQITVLGSNWAVLIIYGLVPSVINLGSALYLLLSISKRHQVSNKDGTANSQVDRQKWAIKMIIVTALYSLFTFTPCIIILFLYNTGAIVANYIVQLIAFCFYTLLL
>mk4.010792.03.01
MSKKPASFIETPVAEGIIYFCYGCIFILGLSGNTLVMAVVFMNKNMQTITNIFITNLAISDLLLCVVDVTFTPIAFYSKHWRMPNILCKIIAMTMSVAVHVSTLTSTAIAVNRFLVIRYPLLPRMQAGLCSLLIITIWLISILISIPMGVFYKTDDRKNITICKLIWPEESSKE
>mk4.002427.04.01
NSLVIFVILRLKEMRNKYTHLFLLNMALADLAVSIFCVNFTLLEYIKGFVFHQLGLIACRFNFFLQSVSYAASVLLLLMLSIERYIAIVFPMKVHRLMSKSHQLILLFAIWIISSLMGMPNLFIYKLMNNSSFCHSSESFLRQYLHLTQFLTLYFLPLLIMAVLYCHIGMKLTESMQLLRSNMNISDITINKSFHRLSTVDFSCTQTGLNGANKQNLPRRSMPCI
>mk4.008907.01.01
NVFSFIILKSGASKTVSHLYLVCLSVTDSVTILTFQYSFYTNLVLQPILLKFDDKVTFIEEYLTNYRTCPFRTFTSFSMRLLSTWVIVIFTIDRFVVVAFPFHSRKISTIRNTILALVAALITSFLINIPWLVGYDKAPVPCTNRALCKGNDILFYMVFVEIILMSLVPSLIISICNVSIVLILRKRQKHSTLYSKKEALQQEKRITIRLLLVSTAFVTLNFPSFVVIIIKTVGKIKYKNLYNSGPMADAFHIGTFLYLLNLSINFILYCLTGSTFRKAAWNLLQCNINKMKHYRKVILLSNTSETNVTYTRRRSSSVSSDKKRVVINNCPKLKTSISNATSIPKPI
>mk4.007438.01.01
NIFSFIILKSGASKTVSHLYLVCLSVTDSVTILTFQYSFYTNLVLQPILLKFDDKVTFIEEYLTNYRTCPFRTFTSFSMRLLSTWVIVIFTIDRFVVVAFPFHSRKISTIRNTILALVAALITSFLINIPWLVGYDKAPVPCTSRALCKGNDILFYMVFVEIILMSLVPSLIISICNVSIVLILRKRQKHSTLYSKKEALQQEKRITIRLLLVSTAFVTLNFPSFVVIIIKTVGKIKYKNLYNSGPMADAFHIGTFLYLLNLSINFILYCLTGSTFRKAAWNLLQCNINKMKHYRKVILLSNTSETNVTYTRRRSSSVSSDKKRVVINNCPKLKTSISNATSIPKPI
>mk4.021981.00.01
MYKNWINQIDHQNKSNLIELLIFYNLNPNLISNPEIWSQEIEKVKLILQENVYNANPSEELSLCVLHNYILTIIPAIILFFGTIGNVMSFIVLCNFAGKTVSTFIYLSLLAIIDQFVLIFGLLKRWVDYLLKRKIENRNKTFCILSQYFGTSASVLSVWLIVAVTLERAIVISFPFKAHNLIQKSRAIVISISMASLIMILNCHFIFTLDLTNSTQLFESTDNNFVCGFSESYRNFKTVWLLIDAIIYSFLPFIFIFALNVIILIKVCQARRTRQSMMTLNRGQKSVYRSESTRQLTIMLLMISGTFLITTTPIFI
>mk4.001919.01.01
MNLSVSLLSNNSETFPITYFSFLYKFVAISTILPVLLTGIPSNVLVIILFLLVKSLRSSTNCYLISLAVSNVLFLCSVSVPFMAEILSIPDHWNLDYVGCSMVVFMQYLGITGSIVSILLASAEKWLQICWRVNFRWIGNLQTAIRFIIFGWIFTITYSGSWIFLTTLKMTNVADGTIIFHCSFRYEKIYYKLVHLADLIIFYSLPFVILLFCHGNIVIVLKRKSLPQFVKYSYKFKSVESGTARIKSK
>mk4.004572.01.01
MLVLMNNKSSVIGNNEKSVLMENFIKIYAAILIFFGIPFNSFVLHILRKDISNRNTTRFLMILLAVADNAVLLTGVLRYWVRATFKYDIRHFSNIACKGHGFLVSVSSDCAIGFLCSIAVERFLVVSYPNQSKTLVTMVTVICGISGFVLGVILKNSCILWLYQLHLTNNKTDEKLALFECRPQLDSGLWKFFQKLDFITYAILPYVILFFCNIYIYFRLKQQHKALRNNQKLKIKNSDASSGLESQIKPIVKRNKKRRTEHIVK
>mk4.026702.00.01
MNQSSAWDNSTFPVMPDSVEIIRRICIAVWANIILVGVFGNILTVIVLAGPKLNTTSTTFYLTILAIVDLLYLIFSLGGQMVDFALLFPNTMRQSNELSCKLLNIILYTLAYISVWLLVAVSIDRMIWVLLPFKAKLICTRKVAKIIVSIFCIFFIGIDIHFIWTVKFVKHQTKNNCEVIDNILFKYIFPYVDLTLIMILPFVIMLISNILIVLKIQKVSVLRQTLHRSSTIPEPNQVGILKVKMNSISSPSRFQDDTNQISISSRNRSESQVKFFKRRQSKYSLKDKQTTSLTRMLLS
>mk4.005650.02.01
MNYTENNNQTNEISSFNQIIIDILSGTILIGIEGTIFIGNSMVILAVMTTKRLQTVTNLYVISLAFSDVFVSIFVLPLAIVTQIMKHWPLTPLACKLWLSSDICLCTSSILNLCCISIDRYMAITQPLKYATRRSKKLARCMILAVWILALSVTIPGIFGWSKHISSTGYCFITFHRGYRLFSAFCSFIIPFLIIIFVYIRIFWVAYKRKLLSSPEPSKCFNRIKSDFHSYSNSISNIANQGYPEKSEKKSVCLLKSPNYNSSEVSVNIVEQNYFRFQINSVIKMPKKMNFLQRILADSNSITETVTVQLVCVGHSLQFPPLKKKVRFNENDKKKRERAAFRKEHKTAKTLALVVGCFSVCWIPFFCVYLVEPFCGCIINPHFVAFVTWLGYVNSIFNPFIYAFYNKEYALAFRKLVCVSK
>mk4.031086.00.01
MYKDNLTDKEFISLEQGPQRDPINLLIPFNTIYVVLIFVGVFGNCITCRVILHFKVMRTPTNYYLLNLGIADLSVLILGLTQDFYLTWSHYPYPFGNFGCIVKSLLSEMGMCTSVLTATGFTIERYIAICHPLLKPSESNNRQRTIKIIACIWITSFLCSLPLALQMGLQQLKRNDSSTNFTQRLLEDSTVCTQIVSDVFVLKCICLKNLIK
>mk4.007494.05.01
MIVFTRMRQSMNIFIGSISLADMIICGYIMPWTTYYRSKCLTDVNSITCTINGFLFFVCAGIANFNFMFIAINRRYFILNKMRYNKLFTNWKIIIYSCIIWTIWFGFGLILNFFNSFHYIPNSFTCFYWDDYSPILASVIFTVFGVAVPSLVATCCYVTIFYNMIVIKRKITQSISINKTANENIQHNSWMNKEMRSILSALVTFIIFNSCWTPYCVHVYIDKYQGPINPIVHKIITWMAMINSSMSPIIHGALHSKFRVSMLKLLTWKCNTIQKFKVSSENNEKQIKIQKNC
>mk4.017680.00.01
MNFSNSSQITDECSSHLLKFQKVFGQLYPYAALVICLVSVASNLSNVIILGQRKMGSSTNTILLAIAISDILVCLSQIPLIISQNNPNNLHYYFWSVTYLCTNSAALLAHTASLWLGVVLAIFRLLFIKLYPSRAAKQYFGIQRAKISIILTYSIWILLLVPYLTTMRITEQNIENVTHFFPTRSTKNSKLEMYNFWNIAILGKIFPCSLTIIFGCCLLSTLKFTRDRHDKLLGIRDSSEKEENKNSITGNHRKSISTKLSRRSQDHRRTTRLLVSIILLVLPTELPIACLMLATRIKENIKCIYLHLGDLLDFLNLLKNFLTFVLYCSMSTEYRSEFKRLFVPFFIIRQTSDNPGSLVPLRNSEVEAEHKRSFINISNTADFPKYCLISDSHFPTTSFRKDFKTYQSVEPLNKFLYVQDIERLAFQLCLIHVGIKWRNVRFLRREENK
>mk4.000131.00.01
MNYTSKICLKHMNNYQKNCPNMTQEKELSLIKFNFISLFCIGMPLIIVGITFSCMTFIMFVLDRFTPKTTKLFLKILSIVDIVFLANAVLYIELKVLYQYYPDLIELLCPVRNQIVLNAINIIMINVCEMFRNLLTVLIGIERYLVTCHPLNILGTNKFRSAIYGISICFFLTVLLRVPIFLRTVISNANVSDYAYKIHTIIDSIFLQILPVLLLLFCSIRITNALNASKDIYTSSENTPQRLKSQIKKIKVTRMLVIIISIFSLCGLPSIIYTIIYNASKKCNFVNEITTRFAAICWLFSISYSTSNFFVYVIYMPKYRIIIGHMLKCHCHKYSSITTPFRLIAPVIKMRNLNNKDILETSNRLRDAKKIGGIILFEHALKLENQDDHSDDSD
>mk4.000842.00.01
MPPFSYIQIVFVSIGICINLLFTITIFLRPLQSSVTTMLLGFQSIFDGINCLLTILIISIPHASEIRSIKITDPVLCYLWGSSYITWVFIQASVQTIVCTAFDRYKAVLQPSTYRSNKRRLIIFIPIYISTMSLVISLPAFNEVRISNDTCIPNDAISGEAWDAFLLLCSLIWSLSVYFVPTLYLLIVYWKIIRKLRSSTIHDTKEGDQEKYKNTRRLTITTFVVTVIFIGTFSFDSFCYVLSRLKLIEYTPGGSLERTG
>mk4.010834.00.01
MCEELNGLKIFNKYYIIVYPPILIFFGVTNNVMILILMSSKIRSMKSRQDHMPVYYLALSIGDALASVFLLLPKWLKNAFKLDPFSVSEVSCRILPKFIPFTISDFCIWLVVVMTIDVFIRIYFPIQFKILVKIKRVYFTIFSLVLLALLKNCWYVFENSISDSVCSFNNRSFVATYFSTYPSFIVSMVLVSILPVTAIVCLNVLIFLKWRKLYPKIKSTNSFDQVNETQQNTIKIFLVISVTFSIYVTPNFLLLPFSNFNFKECSKFIYIFIFRITESIFYLNHITNFYFYILLSKSYRNELMNRLKFLKNNVISNSR
>mk4.031060.00.01
MSAEFENISFCIEQNVNITKHMSTYLEIFQETFRNIHGYVSTSACIFGIVTNIANILVLTRPTMITSATNWLLMCLAIADLLTMVVYLPILIKFYISSNFGPDLLLHTDSWNWVVYQKFMVSCTISFHSIAVWLTVSLAIFRFICIYMPIKGPPLCSIPNASKTTFVISILCFLVTIPNMVVTKIQSCQNAKDNRLMVFYFLKIDSSFEMISKMNFWLQATLFKLIPSVVLTALTVGLILSMKKATQRQSNLLNNTKSQRKAKHREQRTTYMLLAVVLLFLLTEAPQGLLMLLSYFKEGFYEKVYEKLGDLIDFPTLVNESTNFILYTTMSKQFRNVFSSIFCLGCISNASNDVEQASMRKNCNDARFYQMSECTTDRTKLHKL
>mk4.011130.02.01
MKTNLSDSEYLNQKMGPPRDNLFLLIPLNIIYSIIFVLGILGNTATCLVISRVKFMQSPTNFYLLNLSVTDLLILIIILPQDLYQFWVHYPYPFGHTICFLKSYIGEICVCTSVLTVIAFTVERYCAICQPHRCSQAVSGSPNDVQGIKRTFKIIILLWLISFIVTLPLSLQIDIDILTRNDSTTNYKTTILPTSAQCTFYSEEEALDF
>mk4.001587.05.01
MNNNSHSQINCSSLAEDSNNATWMCWRYNSTIEHLLIVLFTLLIFGTLGGNCLVISAIILVKKLQIPSNFLILSLAASDTLVAFFLPLVAFIQLRGGHWPFSETFCDIFICLDVLLCSSSILNLCAISIDRYLIITKPLQYGSRRTLKQMFLMILLVWFLSGLISIPPNV
>mk4.000020.08.01
MNQTVDQILNCGAQTITLIYLSIVYIVALGGNTIILTVAWFNSEFRKGGMLPMFTLAICDMIFAHMAILTFILNMISEVYLKYTLHNCSLNSMIGSAVSAYVVYHHAILAVTRFIAICHPTRYKTILTTKTTGLFIFFVILFVTIITILTYLLPSPWNSFMHPYYNPSMLCCIYGSNWGIVLYIVLVVYGPPFHIATFCYIRCLYILKIKGKSSSTNSAVDKKQTRLAYIMLINYVIVNINCCLYPAAIYIETDDPMVCNLWKRFLSYCILNNSVVSPIVYISLNKKIRQEAAKIFYQKLFQLKRSIRIIPSKLKSQSI
>mk4.014320.00.01
MIYLFKSEENCTSINDSLQKEIGIYHFYEYFCIILAPINVVFNLIAMLLFRKQIIRSSSTLMSHVLLGLSFTEVVFQLSVLIFSGFEFIELDRLLIIKKIVTIGFMDTFIRVVHWMMFSSLLMRNWNVVLLAGFRYECICRAMTPRKLFTVKSIRVFQFLIIILSLSLTFPRMLEEVNIYCKKNGFRINSIDFLGGYVLYKYAYINFILFAVQSGGPSFLVCIFSCLVIQQIKFHNQQRKNRFQKSNQNQRICSSDKLVICLCVAFIILETPSFFSKLCHATKLLPDDINTHFSFITNMLIYLDSTANVFIYLFSNEQFRKDLFKPFNHCKTATGSCEPQENLEVQNFLP
>mk4.044215.00.01
MNISTPYIIIQQFLAWCDIFLIVLGIIGNSLIIIVSLKQKIREFTKFLIMTEAIWDFFDIIIEGVRYFLLSFYEIEIRNLNLTTCKLYTFLLNYFSDVSVWGLMVLSTERYLLLKYPTNFTLRNLTKKHAVIFTVLLLLLSFVKNFVQLLSVLNETRMLCTIYSEKGQKINSYVDFVLNILVPFIWVAIFTLGSIMLIRTQNGKLSKTVLNCNLKDPSRHVLRMIFIISIYRFTSSIPLTALQIMVNTGYLYQKDINIPLIILMHNISTMLLLSNNSIKFYLFYHVSPFYQITISELMRSNCRKIKTFIPIFN
>mk4.018413.01.01
GFSISTPYFYYHDTEKSDSWMRFITRNRTNQFVNNPYKCRLEFPSNESRYIVIIGLLNTSYLIPFIGILIMNAMVVYYVQKECLKEKGTKKEIKKEVKFPEHYRDSLISNDIVNKVKASKLFRRRQMQKRVTNLVLLVTSVYGLCWLPINIINAWYNLSPASFPSTPAMEYVRYVSQTLSFCSACVNPIVYSIASKAFKSAFIDRFPFLKNFTLHRKHSPKTEIILTIN
>mk4.011988.00.01
MNFSFIVQTFNDSFGFFIFRILFICSGIFVNGILLSFLFINRIGSVSSNILVRLQTIVDILSLISVIFAMFSHQEAIWIDNLVIYQIYCRIFHTNYLFWFSMVFRGYILFATSIDRLIVVVYPLKYRDIRMSRYRICIVLAFILSFFLVLPVLWETTVVGNIAYNFSTQPLILKYKCYFEWESPAFSLFWKVYSYIWLIFSYFLPASVMIGIYLKIITELNSSKHTFNVQSMLIKRNLSIKFTISSIIIFAFYIVTYSVDCVIFVLNMMELLTFYDASKYYYYCNFLLGTNAMINPYVYLVLIKNFRKYVRKLVLCGQGNYKEELSKTKSGYCASLNIFSD
>mk4.022607.00.01
MCCNETFHKLNRLNDSLRFTLILVCGMPLIAVGIFSSLLSFGMFLKDNMTPKTTKTMLMVTAMLDLIFLILAFFYLELKVLSVTFNLTDIDQFYNQTKVPVSILLNWCEMFRNWITVMIGLERYLIICHALDFKKWWNLKVTRLGILICSLISVILRIPHLIGVTTKDKYQNISLLLMATHDWIDAIFMTITPIFILLVCSFAIAKQIRNLSANLSMSSKTKETHDNVRASSISISRSQFNNTSRIDRVRTRVHKMLMVVLIIFTVCGTPFIINAVVRIIAGDLSLFNQNITSNPNPIDQECSKVVSKILSVLCWFCSIIYSTTNFFVYVCYFKKYRQIIHRMLVCQWNNNDEYMDYQLVNPSMVSVRGRLMSSSDCYSSRLSICSPKNVHSYFEEKGCSIKSNFLTLPTQRYHFRNSVS
>mk4.022996.00.01
LRVIVCPLRRQLSPDQSRLFATTGVVGIWLTSTVLATPNAINSYIAKINISIENEGNQTICLFTEVCSSRADYHSYQEKIFQFWITFSAFFLIPFVVIGTCYTFIALYLMCHSRTPGNINSISTVQITSRKKLAKIVLGLIIIFLFCKLPEQIQKFWIIFYDVGFQFVQIMCEILTFVYPCLNPLTLCILSLSYRRQFISCIFRCKIDRGNDPRRNSTPLLTGQLIATTGHPLDQRLSICSNKIAKINNSSSYTKNCKRFF
>mk4.000557.00.01
MNSSTNFNVYFYQMRENIRYKNHTRLLQIFLPIICSYGMVVNLLSVFVIYRNFKKSVFLNLENQISMAFYSLIGLGLTNFWICFTSFPLVYLPKVHRRKDIFYYYAIHGPGLVNIGLTINVWIVSLISVGRCIAVYKPIFWRLLSKSIKVNIFTFSSLILGSVMIRLPDLIFTYYGMKVKFKETVFIIHFTINMFMFVYKIFLGVLTYILPFLIVVTSTIMMIIKLRTRGQYYRSAIPFNNSRKKHLIRLLIISIMLFIFCSFPFETLHLVLNYTIMWMESQSKISQENLINYYNFNIIVQWTSYLQIIGSVVDCSVYFLASKYYRRSLRKMIHNWR
>mk4.005799.01.01
MGTDKTNHFTTRLLMVLLAAADCVVLLTALLRYWVIEAFKVDIRSINSLTCLLHTFLVAVSTDAAIATLCALAIERFIVVGFPYKSIRCVTMKNSIISITMVYLILILKNSFNIWSMEIQSSNYTLNQQNTIIKPKCIPKRHLLNYVRVFSKIDFITYSVLPYFILFSTNMYIFIILRRQSRILKSHLNPKNTNNKNQRTVSRKKTNRGRQSQNIIKILTALTVVHMITSIPGTIFNIITQFFPENLKYISYLKRRLISDGLMMLMFTNNATNFLAYLISSNSFRKRILIVLPCCFQSHSETPINGQEMITHPTNYQKIFNSK
>mk4.009248.03.01
PPGYYNLINSIYGVSMSIMFIFGYVGNLLTLVVLRFERGLRLFSKFILYMQAIWDTVVLLVPGTRYLFLIMGNIDIRNYNYYFKWIHLYFTYLAFDLIGWYLSALSIERMCLVLWPTNYYIQRLSYKEGALLTLIFIVVGSMINYNIFIETNFNYTITSYVVLIFATLIPFIIIFSTTFMILYKLRKGFNQVSNQSQTKPQRSPAFAVKMIIATSIYYLITSTPMALVMIITYGSPNWFPDTYSQKLSYNGGTLFLTSNAAMKFYLYNISTPHIRRIVFKPIRRLKTKITGGSVKKNLETEMTINDEITQK
>mk4.012270.00.01
IELCDFWVCFDVLCCSASILHLVAIAFDRYWAVTNIDYIRMRTAKRIIIMIIIVWFLSIIISIPSRFYSSRTWENVYKSVVIDGLCDINDEYFYTIFSTVGAFYMPMFLLIGIYLKIYQTARARIRKHGFP
>mk4.000065.02.01
MPILSTDDQIILKIFQTTLLGIGFIFNSWSVIIMIKFQIFLSTFTRIVLLNQFLFDSLVCLLTIFMLWIVRGGFDENYALDRLVCIVWSSQTLYWMCATLSNQTLVWTTFDRYLAVIYPTFYKFHKKLLITLYLVLSCLMSLAFGLEIGLLSTIRNRSCIWTPTSESSLFRLSSFSYSIMNYLFPVFLFIFCYFRVIMKMKNLKNRDNTDGSLKRSTITFTIACFINVILFIILLLMDNIIFIMQSFDLFTFDVGSDIQMISLFLVSINSCINPFIYLTVMRNFRKYFFLINLRNERRKVEPYRSVIN
>mk4.002128.03.01
GFKYEETAYICIYSDEDVNITMSAILTALSIGVPAIIALSCYIALCVTIFIRAKKASNISQTKSTNTSENSVLIRFKREAKAILSLFVSFIVFFICWGPYTLHVYLAHAGLMKDFPEKGMYWLCVSASAFNPIIYGVFNSNFREAYLQVLKLKKQITQVGVTQI
>mk4.006327.00.01
MGNELINNYDLFIVKILLNILAGIGILFLLSTIITIYATKLKFQSTLTTHIIRNQFIIDLLVLVIALPIVNTTGNVGVPDLPVLNAIICYFWNSQWIFWAMVVVSVVNTLFTSLDRLVAVRWPQEYKTRMSLKVKLYYLFLFPISLVIIVPEMFGVVYMNNTCIDRSNIPGDQSAIFMTSYAVYYCITAYCIPAIISICSYIVILKIMSKTITSGNQTNSSMKASTKKFTMSTFLMLIVFIIMYGIEAATYILKFFNIIQYAFNSPLQVLGVSLVSLPSVINPIIFIVIVKPLAVRWLSLWCRVKIDYENSLKSG
>mk4.012214.00.01
TFVFWKSIWFCTFWFSLDVFFTSSSIIHLCVISLDRYIVLRNPFKSHRYRKKCFKIGLTCSWILSAAVAGPIFIFAYRIQHQEKISYKGCGPNETYFIVLSTVLTFYLPLLIMTLTYSLTVISLKKQNKEMRGNYFVYKI
>mk4.002518.01.01
MSSYLEVVSESDQRIFEIVVSTMTGLGLINNTMFLIVLIMKRIRSRYTKYILINQSLADISLCFLSTIAVIIPDNLKTGIYVMDYIMCLVWYNQDCIWYMVMVGIYNLVFTAFDRYSAVVKPQTYHLNVGRKIVLSLLFIYIVPLVTLWMGFPETRYMNETCINSIDETNQILVSYFKFYSFFYVLVQFFIPAGIMISLYWKVYSILSKLRDNSGCVQESSKSFTRATMILVIIFITTFVYDSVYYLLGYIGV
>mk4.002108.03.01
MTNFRNLSSTEKMSAEYLQRLIGREYFVAIIFVTVLLSIVSITGLIGNYFVIVVFSKHIKQAVSNLFITFLAIIDMIICVIDIPMTLYLVVWQKNSVDIVCKLHISLKAFCVPVSALILVMIAIDRFLIICFIPSILIRKKSAMIILLLVFLSGIVLAVPMGIHTGIKIFFKTSINDVLMPPLSKNSNDTEDLFKVGNIDNAIERPAERHLFKSGSCGIDQSYI
>mk4.003919.00.01
MAQRTTMNCSLSVSSKNDFIRYFSISFYSILIVVGTLGNFIAFLVIRFTRTMGKSRNVFTALALADSLTLWINPLRYWIRFIFNFEIRTSNNGMCKLHAFVSYLSRDVATWILCILTFERFLVACSPYKSKIFWRGYKKFGVWLIVFFGLLAKNSAIVWHLEVILSSTHYCFCDTSDTAFRHRFFYWDIIIYSIVPSVLLLIFNVGILKVISKAKAYRSRACQQNSASLSMKDSPILKNPCSDETYHSKVVMNKKSTNLANRLLIPVTIFHLVTSMPLCIFSILEARLEWKNNKDRDFVSSLISEHTAVQTQHKELYSDTEQSSYRTHSSNPICNSGDEIDGNDIYEENVTIY
>mk4.021396.01.01
VFALFGFLLQFIVPSFIIIYCYFNVSKILHVRCKHRCRTSHKTRAKEEVEIRRKRRTNKMLISVVIIFSACWIPFNIFWVINDVKNPTDDKTKSQYTTIFFICHLIAMSSVIYNPFIYGWMNENFKNEFRHFFKCLCKKSQFDEIERLNGRILTGNKQRDLKKIPKQQILVELKERKSEISSFPDIIESNTCQSPVNYSNDVTTSE
>mk4.001381.00.01
MSEYAFFQFVPCTPTEYVFLDSDFWFIPFAIFLLVINCFMMLKGFFLNPLSYYVLSKDPTDSTLNLYMKCIAVVDEVCLVCNAIDVFCHYMDLIPNKCKFWNYYLGAIHAIGWTLKAGFVGIRNWFMMMLTLTRAVVIAFPLQSHKYVSTKKCFNILIGITIFVLIANLPKYLETNLKIAICNNITYTSIGSASFLPFAYSFSTTSILDSVIPVIGTVTANIFMIRSLIRSLQMRREMTIKSLNSDFKDDVRNAKITKTILMVSFLFLFCQIPMVMYGYIIMSNQTPFLYNMLNVVGLLVSNIDISATNRGTVDIISGTMHPTDQISIAHEYVSLPKSSSGALYHNVTT
>mk4.008579.02.01
MKYNVIIIEVPVYYILVNRIYTVFLIFILTMGYIGNALTILILRHENGLRPFTKMMLYIQTVWDTLLLFVPGTRYLLLIYNDTDVRLVSVIFRNIHLYFTYLSFDCSVWQLCALSVERLCLVIWPTNSFIRRMSYRETFVINFIFILCSSALNGNIYIDSKDSGFISSYILLTFAILIPFVVIFLSAFIILIKIKKSFAKVSSSKNRNQQNSPIFAIKMVVVTSFYYLISATPLAVVLVFFNTNFFPDGYSQGVSYNTATILFVSNGSVKFYLYNLSTSHMRKILTVLLTKLKYKITCRTQEEIMNTVTITEVE
>mk4.001407.02.01
MSFQCDITEHSDLNYIQFILSLNDSMLQGMISYLHLNEDPDAFRKDIQNKIPGRLLVQCQIFHLIWKAFPPILFLLGTLGNTTAFCVLVQRKLIRVSTYYYLAVLTCFDQSILIIGLLRRWVDKTFGFSSENNWLVCCQVFQFIGVATSLMSVWLIVVVTVERLIVIKLPLRVHSYVSIKKTKLIILSLFIITMTISSHFFETVTLNRRKNSKTLQMTTESKNHSFLICDFKTEYATFAKIWTFLDAFLYSCLPLVLMIVMNVVIGHGIYQADRSRGEMISMNSKDLRKTKSINSNKSTRTGNRIYGFTPRQAAPPLPNRETRQLTIMLL
>mk4.024190.00.01
MTKELTNQIPTTIGILIIISVIGSIGNLLVLIIYSQKRDKSTANQFIKTLAISDCIVCLVIIPFTIYIEFNDWKVSIDMICKSYYFLNNSSIPFGALLITLIAIDRFFCVCYPFLSLMTVKRSKVCVFIVFMMSVVLGVLSVFQVKTFKLSKNSTNMNSTLIQSECIDVSRYANPTKYELLFFTIVQRSQLISYAICICVVICLYILIYRFVLAAARKKARLKGLNSSSTTSFLWN
>mk4.001283.01.01
MSLDENLWISCIISICTLSGFIINLFFIIPLCRYKLTSPFTTFILRFQFCYDGLVCLLRLFLHWFRVNDEGKPKYGLKIDAFSCRIWFSETLYWIMVGLSSHNLIIVGLDRLVAIELPMRYKIHYRMYVILYTFYMLFIPQIGSLVGFLSKWFVNGTCQDIFVSVKDGTGDFIFSLYIWLWTVFNFLIPVIVPIFIYAKIFRKMRKISVNLNKIHVPTTCTKIVKPAFISTMLFFIFLLPENILIMMASYKIYDKQIDQYLYPVFNLLVTLISCINPIVYYKSLPKLREMCYQMYVLRFSHMRNIISSNTLLTQSKPDTNKSLEQM
>mk4.043247.00.01
MSEFNNRTLSLGSEGLSVNKVENIYYSKHYKAISIISSTIILFFGLIGNLSVSIILTFAKNMQSSTNCYLVSVAVADILVLLSTIVPFLYNINQDINISLLPSWGCSLIIYLQYLSVNSSALTITSFSFERWVAICYPMKAHTMCTISRAVKIVIGIWIFNLIYNSSWIYLTGIVKKGPLSGSYKSVCTFRFERRNT
>mk4.000887.07.01
MDEEMEAYKVFKMSLSIFGFLLNTIFALTIVMRPLTSVLATVLLINQSIIDSLICLISFLMVVLPSVFESNRNSMLDLISCHLWSSQYFYWTFVVASVQNLVCTAVDRYLAVLRPSLYRINQKRNVIGMLAYVTFSSIVISITTPWEVKLSNGTCLNANGVDSEVFNNFLSGYSIVWSAFVYFGPAILFLIIYGKIIRKLFSSVAPLPNNKKDNTIQTFTRSLTISIFIITIIFIGTFSLDSVMYVLDRWQI
>mk4.007727.00.01
IKKEDTLRERFPFSRYFKLCLDSSRNCLAGNDSKVSEDQIQNVKDMRWNTFDQFRKISLVMRIVNISLDGAKWKKGTCTCPYFLKEYMCKHVIGVSILLKYVKPPPADKQIPIGEKPQRGRLKKTAKALLIILLYFTSAQISHDSIHLNICIRKTARHLITRERDHTRLSKSITMKNYSTDPMPNFDLHSKIKVTILLTFFIVSVVGNIVTLIFLLKRRRQTSQSFKGFNKLILHLCIADLSVTILFLLTETIWNMTTQWYGGEVLCKLIKFGRNLSFLSSTYLIATIGIDRVQVIIRSRRLSDKMVVICLITVWSLSTIFSIPQSKI
>mk4.011860.00.01
IAWCDFWIFTDVMSCSASIFHLVTIALDRYWTVTRIEYKHNRTMSQLIFTILSIWMISLMIAVPSRFHFHRLETQMFQEVVIKGRCLINSGYFYTLLSTVIAFYAPMIFMMIIYWKIFQIAKRQIRRKRRFNYEVTFDSKYKSICRYFHCCHRTTESEFSTTGDQYLINSSVK
>mk4.000928.03.01
MPIFYRIYQYIFILFEAVLLLSNWLTTILGIERYLVVSYPFLTKRITNSHRKLITLFCFVGTVLVKIPSLILLINYESIVNNDFQQHTQEIEKSLHNFELWQSWIVDFSLFLIVPFCVLIFVNARLILTIRRSSRFMRQYCANRHRKIENEERKITCIMICVIMAFFICQGPFITYTALSNVHLFHQDYKNGQSMLQELSILILSMKSDFSFVLHCWVCDKFGAALKRMFCNINPERENTINYSMHIASK
>mk4.004469.04.01
MYFLKQTTFIFGIVLTFFFCSVGSLGNVVAMMVTIKMMYQRHLHPLFAIFTALILSDTLVLLLTLITNVMCVGYPYTRIKWTIPLYINHGPIIIVLWPILLACQMSSTYLTVLVSYERYIAICKPFFSNRCSFKRVCRWIILTNILSILYNSPRWWEYSVQTISITDEEADAIPINYLCSPKDLVEFNKNSGNFKSHLMALKVICNVTTRAYDKSVLGSHMLYRYIYGAALYAIFVFLIPVIFLTYWNVALIKRIKNSRRQWRHISRSQRKELKLTTIPLTIVVLFYVLGLPAVLINFCDSLTESINSDFPMISNEAWQAFLTVSNFLVVVNSSVNFIIYCFAGRKFRQTLFIMCCYKCRTRYQSQLTTMTNNNLEMTNDDTIDSVLLTSRVLLEIIKQTLPNEYTIHKLQNYKYRNKTVYSDYPVDFAV
>mk4.023026.00.01
MISSDILWHLKTYPLIIIVTFGTSANFLNVLVFTSKLFRSNSASAFMTYLSLSDATVVLTGTIPTIFSALNPLNPDLISISSVSCVLHRFVLFAAGDLSIWCVMLITIDRFVAVVIPVKLKWWKSKKNVLLIVIFFHFLALLKNCPTFWTFTRSAVNDSDSGACLINSNFFIYETKYRAWVSLTTYYIIPTIVMILCNVFVIWKMNILAKNQTVNASKETHYS
>mk4.001225.04.01
MNFNNTTSTLNQCDFRNLRKFHKRFLPLYGYLGALVCVVSIFTNILNVFVLNHKRMKTPTNLILLSLAALDIVTCLVQLPVLIKFYILDIEILMALRPWYNNWGWVFYYIFSSNVSLISHNTTVWLGSALAVFRYHIVRQCTVSSALRYRATQEKRRAFVIVFTCLVFNIFLIIPYLFTQTIEYKLKNVANISNQTDRYFQYQASRYLNKPILDFYSYWMVSILDKIIPSIVMAVFIGALLHSIAQNEERKRSLVFERLSTNNLTRRGNNNHHRATRLSKQREWISQFIPGCQSPIDDEDDDKDEDEDDEDDEDEDEDEEDEDEDEDEDDKVGRPCEISHQQREECSQMMKQECPNGSLSSLTERSTAAASISTSNFATEPVNRKETMHILPKTIVDVI
>mk4.012712.00.01
MLCENKSYFYQSVEENSTVTSSLELELRCGPYPSIKKPEFSLLLESKVLPFIIIFLMSTNISICIVLNKRHMRSPTNVILMSLALADMFTGVFPLPVYLINNYPTFLTQYQNNITISVAIFVLNVVLPTICHTASIWLTVILAIQRYIYITMPLKVDHICKIKNSIKMVIAVIFLSICFNWPLISPQFLKFNLVCSDNSTHILVMKCHSSGSRLMIIYYFSRLLLMHVAPCALLLSFSVLLIIAMKKVAIRRRKLLNLSKKAESRMLGWDSNTTSRMLV
>mk4.025533.00.01
MLNLTAQSLSSIELNLMFSPNRIYIDRYMTLIWLLIGYIGNIFSFIIWIEPKMRRENSSAIYLAALSLNDFLVLVFVMIQDLQYSWNKNVLRYSFCSIYMVLSTCSQLFSPVLVLAFTIERWVAICYPFKRQSLCTPKRAIIVSFTLYLFVLCYNIYNGFMWIYNERFDSCVFNQLETNGTDFQKQYIFATEIVFSGCVPLLILGFNILVIKEMYRITKCNRTKSMGNCPQFHDPNQRFNNERSFLFTTIMLLAVSFYLFFTTLPGGIMFALQQVITMPDENMNLSK
>mk4.002460.05.01
RSGIWENNLSVEKQSNMESVVLNCTPSHFMRQFQTQYKNIHENLCLIICPLGVISNIMNVIILNQKVMRSPTNFLLTVLAITDGFLMALYIPFALYFLKKNYLLGSPYLWALYMMVYVIIQNILHVISIGIIVALAAFRVLYIRCLVRCNELCNITRAYISVASIVLIAVLLTIPSAIAHKIRPMCMLPNSTDIQEIDPDSDLTCVNYVNYYRVNYVDNQKIRRLLFWVSAIFIKLLPVVLVTILSIIIIMAIKSRAKKMKKLKSNSKNTKGSRDNIEMKSNQPLVEKRTVKTVDKDGIRTTRMLL
>mk4.023599.00.01
YVAICHPMKRVINKKTTYIIVIGIWISSAIILLPWAVYYKIQIKVTNLTWNGSFQLHRKICLMEWPNKGEGKEYFLGVIFIILYVIPLTLISIFYAAVGLKVWQRVNTDNSGKKFCLNHTCGGIDRKKSIKLVKMLLTVVVFFAISWLPLYITLLLYYYLNNQSWNVNVKTIVLTYFLPIFQVLGASNNCINPFIYYNYSRKYHDGINAVICCRSIPGNGYLQGASGYNVTFGTNSCSLRKANEGLEITNKSYKSSPTFYSARMINKQ
>mk4.008026.01.01
YQPRIRRRVKANYSRYFIGNMCLANLLLTIIMVPFSIYITIINKLSFKNSFTQAVGFFVTLFISAMIASTIGITIERLMAVIHPLYYRRCTNTFFIILLTVIGWGLSLLISTIPFIGFIFIKEEPYTFGESFSIFFLISCSSHIFYRSYTIFFCFVSYIMPLIFIVIAYSMMYHSAMQISKNCRLRT
>mk4.020797.01.01
MLTAVRYRVVSCGSQFDETRNISWFRILNYLVIISTAFIVCIGLVSNILLITIVFKSLLKKSLIYQSLLWIAVADNLRFLSVSFDFSIHFLETMISGINVQTLYVLSFIHGVAVPLQDSVLNSRKYIMAILSIVQLIMVVKPMTKINIKLLNSLYGVIYLVNTVLVVPTYYLFTAELCIEEGKFIFKADTKEGFWTYRVSMEVYIHTIITWAIIGTVSFALVRAINTRNRKKVEMKVESLSITKSILKMNVVFVFCNIPQIVFGVLFNTGYQPGFPVSVRNLILNSAIVISCLNCSLNFFIYYTSDKRFHNGCRWILCNEKDSRNSKIYSIKFSKSIQET
>mk4.010712.00.01
MNKSLIKSLEFDRKMTVYHYMSLVFGIILTPILTIFGVIGNLISIIVLVSMIKKNRRKIFSLYLILISLAISDTLILLLNFLVNFVANCFEYIEWSWFFLPYQYQGFLIVTIWPLIMSFQMSSIYFTLLISYDRWRAICQPLKSARSMYSSKLLVRIIVLIFVFCIAYNIPRWFEFKVSKTNFTIGHGISYIKYRRDICIQNPIIKEELRRLNQIKANVTVET
>mk4.000442.09.01
MHLLSLNDSMLINYDSRFNLTMSELPAYRRRLFNILVKKIPGKLITECIFHNWLWMLIPIFIVAMGSIGNFLSAVVLCRKSMSHISSYIYLATLAIFDELILLCGLFRKWIEHVTDWSLENHSISFCKLFQVIGVSSSFISVWLIVTLTVERVLIIKRPFEASKYAKASRAKYIIVSLIIISFTTSCHFFETVTLQNLNHKNVNTNFSSDKGSNSIKKCQFKTEYTKFTNA
>mk4.002877.00.01
MILGIINNLIIFVLMSYKLRYRGSKQDHVTVYYWALSVSDAFTCIFQMLPKWLNNSFGYDILSPSEISCRILPKLVPYFFGDYSIWLIVLLTADRFTRIYFPIKFKSIFTVKRVYLYLVILLAASFLKNLVYIFETSIQNYKCLFDKYSLIATFFSSRAAYNTSLVFASIIPIVSVCIMNVLILIRWRKIFPKNVNKKTDKKLSGGVSKTSTRVFLVISISFTIFLAPYFCISYYSTYRFADACVQGTYTISLHVSQSVFYLYHVTNLYFYILFSKLYRNDLVNLLKLLFRKYSRSNQIDPDTSITGL
>mk4.027458.00.01
MGSLIENLIQAIYFGEFYLPLLIMFLGIPGNILSFLVMVQKQNRNKSTGVYMAGLAIFDFLVLIISLFLYWLFFNFFQNTDFQWACSVFRFLVQFLTQVSTYYIVAMTFDRFLSICFPLKTRNFSTSSVALKIITLIPVLLFFINMHGFWTYKLLDVAGLNQKKCVFVSSSSEAVIFMFWELTLTTLFPFL
>mk4.001852.03.01
KQSDCVKVMVNSFESSLNSDYATTGQLVYAYVSPIIILMGIISNTLTLMVLRSIWRSRKNANTSSCSYCLAALSISDLLVVIFHLTAEWKNRGMKFILPLSDLISRPINFTWWCHFYLFISYLFRLTSVWFLVLFNTERYIAICIPLKKRQYCNTGRIVKALFVITLICIILSLIKPITYVILRKPCYNEGQHIMDLNRLALYLMDTCYG
>mk4.008731.01.01
MTFLNNTIQTKFGYSNFIVWIVYLIMLSIIGIIGNFISVKIFTSSKCYRGKPFYVLINLLSINDGLFFIYAIPSTLSIIIFDYLNKLNLDADVFCQYSYFFHTVFVVGSPIGQALIAVLRFVAAFTPVFYKLFVNKKSILTILWICIAWIFPIIFSITPTLKVWGRYRSDPLYYHLCLWDIGNDKWKKTMEMIFTYIPSGIIIGCYLAILVKIYYFLMESQNEETRRFKNDIKMMFVCGL
>mk4.002570.01.01
VILPFLFNAYGEGNFSFQKILTDRVDSDFSCQLNGYLLTGMFLAFIFTLNLFAFERYLTIVRKITKNSNFPKKCLVLLLFIIGMISISFPIAPILGFGKYSLQGANTYCFIELPNSSKFDGKFWFSFIFSLVLISQIVSILFLNGLVLDRLNFSKRLDPSRRCFHRKSVNAAKILFFNTSLFILSWIPVTVSYCLQKS
>mk4.000282.06.01
YLATMSLTSIFINAKRKRFVKVSLHIIWIFPLIFAIPIGINSNVGLYQFSNCVYVQFCSEFQTKTDLYFVISMVWSKFVIYFLIPAGVIAVFYVLMAIKLYKNDLSLVQRFSNCRRIKERRKLAKIVLGLVIVFVICWLPEHLHSLSYFLFRYSHFLWKTVAKTLTYLYACSNPITLCVMSKRFRQLYLKSMLPFLTANNSQTYSLFRVSACPGIASHTGSREKRVSTTTRENRVYSNRI
>mk4.001124.03.01
MMINYYKYCGQFTDIERETFIQVIKDSIPKPNKLEKLELAGLITILTIFILMIIFGVFGNALVVFAVMRYRQLQTARNVFILNLAISDLCLCIFTQPFNLLRLLVKYHPWTYGDVLCKMSALLQGTNVFVSTITITAIALDRFQ
>mk4.000219.07.01
MNAVHNDSLQALLSFCQHYPSTIENLVKFLKVCSNDSSESEDLFSDVWQDEHRDIEKHILVIIVVFYVLMITCGILENLIVVLVILRNKLFQSPRNMLILNLAISDLILCSVTQPFNLIRFLTSHKNWAYGSFTCKFSAIFSGTNIFVSTISITVIAIDRFQVIFQLIIHPTKNNLQQLATFRALIVMWIISIFLASPMIFFTKNESFNQPNSKVIVTRCAEYDPDLSMRKIKLAYSTMSFVIQYISPLLIVVTVYTRIFFKIKKRMVNKSKKEGSCFISKEETCQEGDTSTRMLMNVKKRKQVLEKKRQKRTNILLFCIGLIFALSWLPINIMNLIMDIILAIPSYRESTSFKSLSWRNVKTIQAICLLIVMCSACTNPLLYSWLNDNFKEKIKNLICCSIPNEYNSKSLNLKDKNNNHFKRS
>mk4.000038.11.01
TINKMDTDTALLDKLPFLDEALSLPKSEFNKIAKAFINYSAYCDYFLLPDKVDDWCKKLGCQNGVCTYLFDDASVTNAVITTTPKVAALAKHCYDIFFCSPSWSAGINYYSIGVACFVFLVVALIMNIIYLPSFTLYGQRNGTDILLTSLVLCNIILIIFTIYIDCIPFVQKSHEQQLYLYSKYVALFIPYILPLQSFFQTMDSWILCLLLFERYLYQQHGKHAKLIFSTKTIIVTILCFIIVLFGFTVVKCFEMTVALKPSGAYSVHFTDIGMNENFHNLITNWLKVPLEYFGPLLGFIALLSMMYTSLGEQGISMNKLTEKKCANYKKLIKNLVIVNESEREDRILISVLLMSTMAIVIKLPKFIHHILVNEEANVSFDRLHYIMLKNH
>mk4.001208.04.01
STNSMVSNEESIPNSHLCVTIILLSFVTVVGAIGNFLVLLVYRNKRRHENNDIFFIIILAASDLAVCIILVPGTIYVELKAFEISEIACKSYYFLNTSNLVFSTLLILVIAFDRYLSICHPLKSILPLARAKKLVIFLFFISVTQGILAMLS
>mk4.001974.03.01
MIFVINSYLNDSVAFVTVRYLSILSCMSLNVILLVFISRHRIATETATLLIKVETIVDILILLALPMVSIKENIPFTSTNLSYASFYCHIIYTDSIINVLINHSIYLMVSLCIDRFICIVFPLYFRQTTHKMVYIYIVTSFVCGTAAFVPNSYFSHYLLDNKTTNDSQSRYLCSLSESLVPSFVYLVVYAMCPVMIILILNTISVKYLIASMKGFNSKIESRKKMITKFTVANIVSNSSYALILIIDISFFLYVTFNQNSIIYKYYFYYDPFFLCSLTIINPLVYVILFIVNG
>mk4.026029.00.01
LFLMEFNNNQSFPIITRLPYFKHSGLVICILSICYGMIFVLTIIGNIAVLLTVIRHVSMRTVINIFICNLSIADILCALFVLPITLLQSIHNEWHFGTLLCRASPYLQGTTVCASISTLTIIAFDR
>mk4.017582.00.01
MYNSSNNLTLPKIPSFNGYNLFKSVFFLVVFFISILGNTHTIFFTLKLQKRSKLSYRSLYRMIMQLAFADILVCLFFVLTQAIWNIFVSWRGGSFLCKLMKMGQAFSIYLSTYIMSLVSLDRAIAICKPIHHLHSWNRNIKIIIICLWIYSFLLAIPQVCNEFIIFNF
>mk4.026347.03.01
MDLCKDNPKSYQLIVSFVNKCLNESFRQAYLEILQDEMIRGRNMGKFSLSFLIPLVLSYIAMIVIGTLGSSLVIYVVLRSKTLRTPRNMFILNLAITDLILCAFSQPFNIIRLLSFHKEWIFGEWVCKLVGLFTGTNVCVSTISITAIALDRYQQRRNCQTITDKQTQLNYSISETNANKRCQYLSNESHDFVRFENIL
>mk4.000301.14.01
MELYVNGFEKLADFRQSLYRVFPLGNCLFKCISLGLGMVGGCCSIPVAIYFGVEDITKVKGTLNKTLETDWPQQNSIKKCKDLFPNQNNRTIYFILVFLLTYLLPFMSIILMNYLIVRKLRNEVNQDYEKSDTVGKPKLLSPHICSTREIRKRQVRNRVTKMVILVSTLYCVCWLPTQLVNVWYYTDPKRFPKNRRMQYVKFISQTLSFASTCINPIVYSVVNETFKIAVKKQCPCLFRVAKPSPSVIIIKSNKSSLLKGSQQLVPKTKLKKSLSDNSLVKNNNNNDENLKNCKKLKTNVIENRNVFISHFTEDPASLRGNNNNNKNNSNNYKKSLLGLASDNKKNKKSNSPFVESQASCSVFSFEGFTDNLDSTNDIVSYNLITK
>mk4.000702.03.01
VNGGWNLGFPLHLAWFCSDVFFSSSSIMNLCVISVYRYLAIAYPYRISYTISVKHIIFLLLGAWGLSFLVSLAMMTEAIIYQTFDEKLVDLKNIPQNHYKNITLKYMMGDKPFLIYGSILTFFLPLTIMLFTVVRSIQMLKKQSTLSFGLRQVMNCGMQPQQIIGRPK
>mk4.002989.01.01
MKNVTSVQNVTIPMPQLNGYNLFKAIFFYTSFSISVVGNFNTIFFILKIYRHSKVSCIHLHKTLLQLALADISVAIFFILNLAILNTLGSWQAGRWVCKFVKVWQAFSIYLSTYVVVFISIDRVVAIRFPLLHSRCWKRYFNVIICSIWLITFVLSLPQ
>mk4.027005.00.01
MQFFQVVTNCSTNSGNFSASANIEKIYQIISITLLSINSFANCFALHIFSKFLWHMPILMNQILARFSFIELIFQMTLLLFYLVEYMKIDEYIISSRFVNPGIMDALFRCIYLFSVGFLIARNSWIILLAFHRFECICYPLRTKRYVTSANINFYFFGIVSFAILIAFPRMFEQTYTYCLQTGDVVNVSEALSNVYQYRIVYLNVFVFLIQIGIPLLSVNILSILMLRKIRQSLTFRRTSAAPNQKKKSFAADKLVVALCITFFTFEMPSFFSKLFHNSHIISNDKIIYHLTFIANISIYIDSSMNLLIYLVSNRIFRGAVLQQISKVSHKKTVSTTKYLTIAKKEEKQFISPLSENNIQMKTNDILVTEIDME
>mk4.012140.00.01
MGKFPKGFLIFFLICYIVMIIIGIIGSSFVIFAIMKNKSLRTARNMFILNLAITDLVLCTFTQPFNIFRLLSYHKEWIFGSLMCKLVGLITGTNVCVSTISITAIAIDRYQVCLFYKERACNDLHNCPDLILVQERFATGNALY
>mk4.000347.04.01
LEICIKFGKSQFIMDDVHNAPIVVYKIRTFSKLNKFELLVLIMGTIGLLFSMAVAIYNLANDSHKKSDVPVSENIIFSIIAIICSIFTISYLYRGIFEERSYELIIYVISAISLMFYIIINYATVMIDKKSENILISVRLGISLLIIPATAIIGSLLAYNYNIKGKLIFYTVGSVQMLQDCCKHLFIFQGLLQLDFQFELCMITLCICQTSKIGIFQYIVLAIGVPFSILWRIYGHITIKRENRIGSYIFFVFGFIEPSYIIYITYNTIKNIINSHAEPI
>mk4.015843.00.01
VTSIWLTVVFSLDRYFMICHPFMAQRICTVKRSKHVIIITYILSTCYNVPRFFENYKHQMMLPFNVSLPNVTYDHLKPIQEYPQISMIDTTVFGSSWQFKVYYHLWSWIIFVIIIPLMLIIYMNIYLIFEVRKSIKRLNSMGHFLPACSEEITRIDTNVMLIGVIVIFLICQIPSAISHILWALDFPLFIYNEIGNFLIILNSALNIVPYYFFSRRFRSSLINLIKTMLCIKTQSSVTYISYRAAGANSYKMTNQKYPNEFQDNCDNNSS
>mk4.012231.01.01
FNNNPLWKVYCLIEISINTIFCNLAFLHILFSSLDTFLRLYSPKMYIYSQRPSTNVLKISAPWVVTCIQAGCQLSISSKDSLRSRLLHCLIDDVNFLILRSVISFAVPLLACVILTILQLYFLRKLSHITDETMRHLFSTYLYNLELPENFVLIHRSVQNNNNINNVNNNDTEMKINFPSNIPRDITGETLASIQSTTLDAPIIHFHPQVGMSHVALDFTANHQQAKLIKSVSLESARETSPNNISENKVQKRVLWNFMYQREQMSIALNMASCIVAIGIWSPLILSTLTFRLCEQSSCFFQIPVERISNFHWWSFAGGAIYPIVYMCLDKNLRRIGAPLCNR
>mk4.001140.03.01
MTKEKTCDTTDVVLVFICGIACGLAIIGVAGGNYWLDGGHKGGIWGHKEYQTTRAFSMIGMLISVLAFCFSLIRLKFRRTSRSKSCRLLFVSFLGSSFLCLLVSVAVWGDFVSHNAEDKKKKLKGNSIFSNSYQKKYHDKIWHLGWGFWTSVAADVFLFIANLVYLVERDCKTNSNEGIAIEENPNDRGQSDLI
>mk4.004437.02.01
FHEAFVIPSKILFAFSIAVLSISLLIFEIGEFNENLQKLKSISMANLVLNSIFFGIFRLICQILIYHQKTLNENLENSDVNSGNVKREICIWLVILNVTEVIVLAAMPLPTDNNPNLSIVCILSVTLGIILIITGKYYNFYKFDSEIGDIFQLIRNLKKPKGRFFSVDLQGKQFLIDLSKTIIVLFLLIPYSACDVQNKYGYVYQWLHMKWPNSTLYISDRISSIPKIINGLSTILFAVFYIILTENNVTYLKAFFRNMKWNIIVG
>mk4.008674.00.01
MLNTTESEIISISNSTLFDMQVPWKMFLIISVFSIIFFLSVLGNGIMVWIILSQKSMRNSTNYFLVNLSATNVLMAVTHIFPNVYYSINNKWIFGLTLCKLSQFITAFSVTVTVLTFIGMAAD
>mk4.013403.00.01
MVKRNFQIIFNPDSNISILTRAYNELMKHLNDDSIRNESEKLKALLHSKYESKVGAFKLSNQVYYLVAIWILICVTGVVSNLVVIITLWRNPCKLIYEIFCIGLAFTDIGFLLLAVPLTSVHYLLLNWILGSFMCKLINYLIQ
>mk4.014274.00.01
MSKECPSHMKYSNLRPLFVKYCFSWSFALLSLAGIFGSLMCIIVIVKHRVFIHGTKYWFIYLSMSDFLMLIIPACDLYFYYMLEEYYIKTLNRMSIFGCELRYFAINFFSWNANVLQAGLSIERTISVLNPIRSRIIFTTGRTKFIISVLIGFCFVSSSVIDMLTFERVNGTCRRKTHPNSSIDVTHSIYTIDLILFRAIPFLVMLISSIIIVILMKLHSIKRDRIGHHQMGNPNKKSSQKYREFKMSVILISMNVATLVTNPLFLIFELIDGAGSEGQKYGKLTKNRCVSDFFNLLFNSLIYFNNQTNWIFYVLIGAKFQHYFLMILSNFLPFLKRDIDESASLPFESTMNIEKNLQRNSELNLKNKIQNSNCQRKYSCLCWKINNRNIKNKIDDYVETLTNNQKETE
>mk4.005550.00.01
MNNTSPSIVSFRNCSAIPEPYTDWTQNSFVHGTLVTLWVMMAVIIFFGNVLVILVFFLNRHLQTVTNYYIVNMAFADTATAIFVMPLKLTELGAPCYISFVIFHGIVCQITQYIFMILVFTSLITVVVISIER
>mk4.001294.00.01
MNLSGPPILRNYTIELGWYHKMKFCVLLTMFVMSLGTNVFVLAFAYRIRRIKSTLNILIIHLCYADILAGILCMFGECLWILTIQWNASSWLCKFYKFSISFSISLSTGIICVMSIDRTLVIMYPLNRLKMAKRIKILIGIMYMGSCLINISQ
>mk4.018953.00.01
TTKAKTISTSMQHIMCVSWTYLDTLLCNVLILHLLGCSLDSYLRLRHPSRYMDSTKQILTCLKLSAPWTLSFVQSTAFMAIAQISESTIQDGVCFISDPNFLILRSVMCFGFPISVSSILVFLAAKSLSSFDRKLQTYKSKEKKEDIMTTEAETFQLLSPRHNLINRDETQETILRTSDDPNTVVSSQTFDCTNTLNYYHHQCPQHGILSIPIDRSAHIFPNSSHVSKYDPFIMSPSCDILYQCCSTQAAIKEPSVLSENVYTSNYIYPSDTKHCPDVIPTMQSSTSDPISNPLVNNSILRNPNMHQSRSSGDILDSHPHYCTLPPSQSLDFQRIYENQIIPETNVTKSHIEKPSASITKPLNLHLSHSTWIYLITKLLCKKDINQYPPKIRHIKTYKECYDKRAHAHNIEVEDLVYVHKPEPAKGLSPKLQIPFKSPYIVCDTTETN
>mk4.003826.03.01
MCHSGNVTINDNLLSNDAIISQKISYIFGIILTPILTFFGLSGNVLAICVLSKLVGNSSQCNLYSILIALMVADSVILVLNFFGNFMTNLFTYTKWSSFMNWHILEGYLVVGLWPLMISFQMISVYLTILISFDRWSAICRPFKKSKLYFTRKSSLCQWAIVLIYMVSILYNVPRWWENETCMIGVGNNNNYTNSSLENVDEIILQFNHSA
>mk4.002751.06.01
IPKNRQKIPMNISFDFNGFSTYRNFSNYYSSSRLILDVILSSSYVLIFLLAIIGNMIVIGTLVRYRQMWTITNLLLLNLAISDISTAIISIPSTILAYILRRYVLGGFICISQRYFQGVCVAVSMYTLMIISLERYFAITKPLT
>mk4.005734.00.01
MNISNALDQGKGLFSISVIVSVIYCAISTAGIFGNLLVIYVILKERKMRILPTNIFILNMAMADLVIMLVGVEEIVHHILDKGWLLGSVACKILRYGMTTCLYVSVLTLIAVCIERDLTNTEAFRELIQWKM
>mk4.021574.00.01
MNDTDSSVFRYSIAFITILGVSYGLILLMAIIGNLIVITTVLWHPCMKTVINILICNLSVADLLCAIFVLPMNFLQSITKGWFDYYLCRFRDCKPIIIITIFKCNDSIYQDYKMAVRYYFAIIILINFPYELVEFHL
>mk4.008262.00.01
MTTISEVVTLLPEKSETFYSDKMVIIVVGIILTFIMCVIGTLGNILSIVVLIKVAVNGSRCPLFIILIGLSFSDSAVLLLNFFTNILSIGLPYTNFTGTIPLYLNHGKIIRVFWPLLLGAQMSSIYLTVLVSYERWMAVVKPLKASQRGWSMRKLILVIGGIIGLSLLYNIPRWWEYVPKEDNLHE
>mk4.016624.01.01
MNFSNGTLCEEYKADLSLQNYLLPIFYSVIFLMGLMGNITVIYIIFFKPGMTTVPNLLIANLSLGDIVFIFGHMCFSIPSYLLPGFYGGNFLCRLMVFVKCSCLGISIFTLTFMAVD
>mk4.012244.02.01
DDEEKFPKVNVTVNIVGIIKGNNEILIYNGSNKFTQRKFKCVKTKCEEIFIAHINFISMKIYKFYVGISHNNLDIKTIEFTFSTFSSYFSQLEIWFRFSFLVLGFIATVIYNNSLRKFSIRDWSMEQKWVAVLLPSLVIYNSKFLYLFQDPLVPLKFIVNSPVTSVLDTIFKATFICLLMLFWVTIYHGMQQTKRRCLTFYFPKICIVLLIWFMIVLLPAFQAIRDSADPTFYYKLQNTFLFYKFTLLGSIVIYILYALFLIITACGELRSVPYFNIRIRFFACFMFIVLVFSIVMIGLRYGSGLFNNNFVFERASRYANSVEFCAQYGMINLYLFIMAYAYSPAKNAIHEANFQDDPNLSMVNESDEDVLYGSDIEEANLLSRKSTKSKLNKR
>mk4.004437.00.01
IYTAFLYVQVNIQCRLYGILFSQIYKCLLVAIESSSVLLIGLLATFVFPVFFLLIISLSSLMIGISFFTAVAFLNNKEDIQLTLNLCGIIMFGIFYGTFRLLLLCMILDQEQSHFIKRKIIGWLGVINFSFILVYMIPSPIQHPNLMLFPVSFSIIGIILLVFGKFRKIYAVDSNIVNVFQLMKRFNWSEELLIDEADINDSERNL
>mk4.002276.00.01
ISMRVVTLILLILGFIFVIVGCSTTPNFYNSSSSTTLAMASFSTITVICTFIAALLELIGAFSNTIRENGIIQLVVFICVMISGVSVIIACILYGAAVSLCIGFTWIIFASPIVIEVCILFILQTKFVKNNKINNEK

>SMDC4046.1 | tBLASTn
NLGLEICDLWVCFDVLCCSASILHLVAIAIDRYMAVTKPDYVRTRTAKRIYIMIAIIWLLSIMISVPTRFHLNRNYTKEMQRVVYDGKCLINDEIGFTVFSTFGAFYLPMFFIIGIYTRIYQVARARIRRQAFRKRLRSQHHVSKRSQPCTCKTGFINSKSDTHIECGNNGEKVCHNLDEKNSLNSCNNSSDSDSCCFIDKMNNSSIALNCHQDSTISYMLTDTISMSDDRKILNSNNRRLLNSDYKTIHINHLRKYILKKSKALKVNENLNSVSVIKGPTKTRLMNNISTHEHRPSRMMSQSERMEYKRQKLEQKRERKAVRTLAIITGCFIVCWQPFFIQATIVPFCGKKCQLPPLLSSFVLWLGYCNSLLNPVIYTIFSPDFRDAFHKILFGRY

>SMDC943.5 | tBLASTn
MSLCDIWIFFDVLCCTASVLHLVAIAIDRYWAVTQINFIRKKSGARKQILIMIFCVWSVSIVISIPSRFHGHRNQFLTSEDGVCRMNTNHTYIIVANIGAFFLPMLIMVAIYIRIYVFAKRQIRKELFCENCINALDSELESSGFPISSTELEEHLACANEISSDHVISCGHQDDIVARSISSREEKISLRVNANAHMCTKEPACRQSLAKNKNRLSNAMWHQLKIRSRIKIEQRRERKAARTLAIITGCFLICWLPFATQNMINLISDSPNNTNHTSYKALLIDSFILWLGYTNSCLNPIIYTVFSPDFRRSFRKILFGRYYHRGKR

>SMDC2457B | tBLASTn
MLNDISNFINKYCLSLLLIIGCLGNGLSFIILSRKSISSGSLAVYFRVLAICDSLALITGLIPVFIYQISDFNMTTINDWSCRIQRFVNFFFGDVACWILILVSFERFIAVVYPLKLKSWSTKSKAILFTFLLFIPSCLKNFMAFVSLELKVITSKDEVGNQSSSEIKFCRGKKEYFLYENVVRPMISLIGFYFLTALAIFVTNAIISCRMRERLKTMREDTIGISSSNSQVKQSKSLLKMSLFVGILFLVFFTPSISIWTTMSLFTFYNVDINPNLMGFLYALTDILSYLQYSTNFFIYVISGRRFRKELINLIHC

>SMDC175.4 | tBLASTn
AFDRYQWPFLGLLIIPLCTIWGNALVCVSVFIEKRLQNRFNFFLVSLAISDLLCALLVMPVSAWNMVRSKFLLVSVSNELIVVPRGICLAWYSLDVFFTSTTIIHLCSISLDRYFVLNNPLKYHNTRIRSSLPLKISIAWLIPFCIACPLFIFALRLDHMAGNNRNSVPESGWLSNETISQQLDSYKGCGPHNVYFIIISTVITFVLPLCIMIVTYILTVWSIIRQTNQARQNLYPNKSSTKSRPLTQIKITDDSQSINETTNSADNDVSYSMIGVDDKYCSHSSLSLNSFDSPVKRGSFKISHKNEFTIHLNVPTTDMRRSYDFSPKQNLAIKKQSSLTDKNFQSFNNSFKMSPTRYGNQLSIRKNLSNSFRIHKQSRNSAKRTLAAMNSGKKAVQVLGILFGLFLLCYLPFFVIYLLDFFCIKCQTMTGPLVSKTEWIGYSASMLNPIVYHIFNPTFRNTFNRLMRCKCYKVRKAFSANTKSY

>SMDC976 | tBLASTn
SNAKIQMFSHKLCFSFIGGCQIFGLLMNILLLIVLTTKSLPSLRTTALLFNQALIDSCICLLLLIYVTIPEQLEIFIYVNAEKCISINVLKIFWMVIQAGILNLVFTAVDRYWAVILPLNYFRDIKRNTIFLFVITYAYSATIVIPKYFEKSFVNCSESNLKIIFDYFFKTHSIIWLLSIYAIPSIVMIYIYLTIIFKFQKKIQLKKNSSIKTLTKALVVITIIFLSTIPFNVVCEILDKWKVMDYRFHKDGRKLETFYLWGMFLHSFNSCVNPVVLFLIVKKFRSRFRKLLKATFRNF

>SMDC6176 | tBLASTn    
FLLFVGGFFYVKEETLKLMLNSTSGIDKKNESVLSVYIALKTPLTLFISIISIILIFGTIVIALKKGIWLSTRMFMTIMGIVDLFALVLFIIFNIEKPLIELELLNFEMISKWFNVKMILAEFLHGLIFISNWITVLLGFERYIAVCYPLYSRRIDYIHRKIAVAVIFVVIIIFKLPLIIMIYLHRFHDLRIQRNFIYKLYTHVQLWIITLFLFLIVPFVCLALINFQLILAVRRSSRFLRQCSNQNPNYQNSNSRTEEHKITFVLIGIIVIFFVFQGPFGIYVTLQSFNYHSISLRGISSILLSLKSIVHFFLYCWFCEKFRQILYHLLCRSSRQEISSFTLADQSTQQLMYPISPTLEQRNAKA 

>SMDC8510.2 | mk4.008510.02.01 | PROF1
MPNLTYSDLKAQWKFIDSPWDLLISCEEVKLKQTNENNYLFCVFSQIMGFWSAFVFPVISIFGIFLNILIIYIFNFKFRDKTRQYIYLSFLAVFDSFNLICSGWMWIFFAKGLPYASSGVLYFFTYNQGVIPCKLHRYFTAAISCSAISIFLLTSIDRYFAIFWPLKCLNIPLKKAWQYSSMVVLLSFIMMSPFIIYMDHSETGNHKTICWLEASKDKETLGTFLQIYNVLFSFCGSFQTLAIILVNLSLFYQVCKGQKLREQIQAANCKSIRKEISACVILLVLSVLFTVGSLPTSISFLLAFLMQNDTGPDADQRLRFVYNIGDIGWHLYMVQQCTNGLVYYWKMPHFRSIVKKIFKVSIGNKAPTSPSTSNAHLSIR

>SMDC1889.2 | tBLASTn | PROF1
MYFEKKNAWLYIDSPWDLLVPCEDLNTTIEDERTSALCISSHILGVFSGYIFPFVGVFGIIFNFMIFYVFMIRYPPKLRTRQLIYLSALAIADNFSIITFGWLWIFPAKGLPYISKGLIYYFTFNENNPTCKAHRYIYSFASTLAVNLFLLTSIDRCLSIYKPLKYSKKGKTFAWTLVAITTVISGILMTPFAIIISLNVNKQNLIICWIDDARFAVSGQLYHVLFSNCGFIQTIAIITVNLALLYKLKNGQELRKELRNQTGSASKEISACILLVVLSSIFVIGSLPQSVAYMFAMYYQSVPDSGDLVRLSYNFSDIGWHLFFIQEATNWFVYMARMKNFKEETVNMVLCRQTISHSNFTNQTQRNKMIDYDSTMHSRSLYDNQNNQSIKE

>SMDC12554.3 | tBLASTn | PROF1
LTYSDLKAQWKFIDSPWDLLISCEEVKLKQTNENNYLFCVFSQIMGFWSAFVFPVISIFGIFLNILIIYIFNFKFRDKTRQYIYLSFLAAFDSFNLICSGWMWIFFAKGLPYASSGVLYFFTYNQGVIPCKLHRYFTAAISCSAISIFLLTSIDRYFAIFWPLKCLNIPLKKAWQYSSMVVLLSFIMMSPFIVYMDHSETGNHKTICWLEASKDKETLGTFLQIYNVLFSFCGSFQTLAIILVNLSLFYQVCKGQKLREQIQAANCKSIRKEISACVILLVLSVLFTVGSLPTSISFLLAFLMQNDTGPDADQRLRFVYNIGDIGWHLYMVQQCTNGLVYYWKMPHFRSIVKKIFKVSIGNKAPTSPSTSNAHLSIR

>SMDC27521.1 | mk4.027521.01.01 | PROF1
MFNLTFSEQKARWKYVDSPWDLLTACEELRLSKTTGNTLVFCIFSHIMGFWSAYILPIISLFGIVSNMVTIYILSSKLHDRTRQYIYLSFIAGCDSVNIICYGWIWIFFAKGLPYASLGKVSFFTYNQGEISCKLHRYFIAAISCSASSIFLLASVDRWFAIFWPLKCLNIPLRRAWQYSIGVIISSFILMSPFAIYMGYTETGNQKTLCWIKVSTDEQGLAIFLQVYNVLFSFCGSFQTIAIIIVNVALFYQINKGQKVRDQIRAAKGSNVRKEMSACVILLVLSILYTICSLPTSISFIFAFLMQKATGPEAENRLRFAYNIGDIGWNIYMMQLCTNGLVFYWKMASFRNAFHRLLHNNMVLKATSTKNTFFQELKENKTA

>SMDC14380.2 | tBLASTn | PROF1
MSNFTFLDLKAHWKYVDSPWDLLTACEELRLSKTTGNTLVFCIFSHIMGFWSAYILPIISLFGIVSNMVTIYILSSKLHDRTRQYIYLSFIAGCDSVNIICYGWIWIFFAKGLPYASQGKVSFFTYNQGEISCKLHRYFIAAISCSASSIFLLASVDRWFAIFWPLKCLNIPLRRAWQYSIGVIISSFILMSPFAIYMGYTETGNQKTLCWIKVSTDEQGLAIFLQVYNVLFSFCGSFQTITIIIVNVALFYQINKGQKVRDQIRAAKGSNVRKEMSACVILLVLSILYTIGSLPTSVSFILAFLMQNEIGPEAEDRLRFAYNIGDIGWNIYMMQQCTNGLVFYWKMASFRNAFHRLFHVKQEAEQNIAVVTSNGYISKN

>SMDC8510.3A | tBLASTn | PROF1
MSNFTFLDLKAHWKYVDSPWDLLTACEELRLSKTTGNTLVFCIFSHIMGFWSAYILPIISLFGIVLNMVTIYILSSKLHDRTRQYIYLSFIAGCDSVNIICYGWIWIFFAKGLPYASQGKVSFFTYNQGEISCKLHRYFIAAISCSASSIFLLASVDRWFAIFWPLKCLNIPLRRAWQYSIGVIISSFILMSPFAIYMGYTETGNQKTLCWIKVSTDDQGLATFLQVYNVLFSFCGSFQTIAIIIVNVALFYQINKGQKVRDQIRAAKGSNVRKEMSACVILLVLSILYTIGSLPTSVSFILAFLMQNEIGPEAEDRLRFAYNIGDIGWNIYMMQQCTNGLVFYWKMASFRNAFHRLFHVKQEAEQNIAVVTSNAYISKN

>SMDC8510.3B | tBLASTn | PROF1
MSNQTYSVLKSQWKFVDSPWDLLTACEEVQNLNANQNSNKFCALSQVIGVWSAFIFPIVSLIGIACNIATVNIFVFKIQDRTRQYLYLSFLAIFHSLNIACYGWLWIFLAKGLPYATSGRIYFFTYNQSQIFCKIHRYFISAISCSASSLFLLTSVDRCFAIYCPLKCLNIPRKRARQCSICVIAASFILMSPFAFFIGYNQTGYNKTICWIKEYHSEDSLGTFLQVYNVLFSYCGSFQTLAIILVNFALFYKVKNGQRLRNQMKTANCKSIRKEMSACVILLFLSIVFTIGSLPTSVAFMFGFLMQNQSGPDAEDNLKFAYNIGDIGWHLYMVQQCTNGFIFYWKLHNFRNAINAMLHIHIAHKTENKKIHF

>SMDC15385.3 | tBLASTn | PROF1
TWSAYILPIISLFGIVSNMVTIYILSSKLHDRTRQYIYLSFIAGCDSVNIICYGWIWIFFAKGLPYASLGKVSFFTYNQGEISCKLHRYFIAAISCSASSIFLLASVDRWFAIFWPLKCLNIPLRRAWQYSIGVIISSFILMSPFAIYMGYTETGNQKTLCWIKVSTDDQGLATFLQVYNVLFSFCGSFQTIAIIIVNVALFYQINKGQKVRDQIRAAKGSNVRKEMSACVILLVLSILYTICSLPTSISFIFAFLMQKATGPEAENRLRFAYNIGDIGWNIYMMQLCTNGLVFYWKMASFRNAFHRLLHNNLVLKATSTKNTFFQELKENKTA

>SMDC15273.1 | tBLASTn | PROF1
MQDIVKLKANYAFIDTPYDMQYFCQQNIDNANGETLCILSHILGIMTAYIFPFIGTFGLVSNLLCCYIFIFKYKKKTRQTVFLAFLSLADFGCIFSFGWLWMFPAKGLPYASNGEIYLFIFNISDMACRFYRAIYTTISSWTYGAFFSVCLDRVLAIYFPMKMMKYGFKFALIFSFVMLGGCILFTNIVAGFYRWIQLGPKIFCFEVAGSELVMQEFIKYWRILFVHSGLVPVLLILFINLALIYKIVQSKKAQQSLTVGAIKDARKEIKATIVVLILSIFFLIGSIPLISFTSLIIYTQTRFSNEKSVNDQLQMIFNLLDIGTNISFWMESINFFVYYFKIKRFRSYFNGIFGRS

>SMDC4350.2 | tBLASTn | PROF1
MDIISELKANYTFIDTPYDLLYRCPYDKDISNSVLNLCILSPILGVLSAYLFPIIGSFGVVTNAIICYIFTIKYQKKSRQTIFLTFLAFSDLLFIFSFGWLWLFPAKGLPYASGGSLYLFIININDISCRIYRSFYMTCSTWVFGAFLLVCLDRMLAIYFPLKMMKMNFQFALIASIVMIFICIIVNNVYTGFIKWRKIASKIYCTLTIDNDPGLLEFMNLWRMLFVYSGVVPMIFIVLINISLIWKMILNQHQMKKLAKTSSKSERKEVRATVIVLILSLLFLIGSVPNVGLYFLANSIENIITDDIEIKNQLQLVYNLGDVGTHVFLWMESINIIIYYIKMKRFRTEVNKIIRTKIKNNSLSYTISNPT

>SMDC19969.1 | mk4.019969.00.01 | PROF1
MSSLSELKLNYSFIDTPYDMLYLCPGKTDTKSELKLDYKLCILSHLLGVLSVYIFPIIGSFGVVTNAIICYIFTVKYQKKSRQTIFLTFLAFSDLLFIFSFGWLWLFPAKGLPYASGGSLYLFIININDIACRIYRSFYMTCSTWVFGAFLLVCLDRMLAIYFPLKMMKMNFQFALIASIVMIFICIIVNNVYTGFIKWRKIASKIYCTLTIDNDPGLLEFMNLWRMLFVYSGVVPMIFIVLINISLIWKIISNQHQMKKLAKTSSKSERKEVRATVIVLILSLLFLIGSVPNVGLYFLANSIENIITDDIEIKNQLQLVYNLGDVGTHVFLWMESINIIIYYIKMKRFRTEVNKIIRKKLKNNSLSYTISNPT

>SMDC14736.1 | tBLASTn | PROF1
MSSLSELKLNYSFIDTPYDMLYLCPGKTDTKSELKLDYKLCILSHLLGVLSVYIFPIIGSFGVVTNAIICYIFTIKYQKKSRQTIFLTFLAFSDLLFIFSFGWLWLFPAKGLPYASGGSLYLFIININDISCRIYRSFYMTCSTWVFGAFLLVCLDRMLAIYFPLKMMKMNFQFALIASIVMIFICIIVNNVYTGFIKWRKIASKIYCTLTIDNDPGLLEFMNLWRMLFVYSGVVPMIFIVLINISLIWKMILNQHQMKKLAKTSSKSERKEVRATVIVLILSLLFLIGSVPNVGLYFLANSIENIITDDIEIKNQLQLVYNLGDVGTHVFLWMESINIIIYYIKMKRFRTEVNKIIRKKLKNNSLSYTISNPT

>SMDC21116.2 | tBLASTn | PROF1
MSNFVQLKANYAFIDTPYDMIYVCRGMADLNSSSSNLPTMCAFSHILGILSAYLFPIIGGFGIISNVLICFVFMVKYSKKTRQTVFLSILSIADIFYIFSFGWLWIFPAKGLPYASEGAVYLFVLNLSEMSCRFYRSFYLTCSTWTIGAFFMVCLDRLLAIYFPLKIMKFSYKFGIYVSLGMFFLCLVFTNIQSLFFQWIKMGTKLFCIFPIDFSPMLSDFLTIWRILFVNAGVIPLALIILINISLIFKITIGQKDMMKIAEGSKKNFRKEMKATVVVLILSICFLFGSVPNLALFFIVTYLQGQISSNPSAQDQVQILFNLGDIGSNITFLMESVNIFIYYSKMKRFRQEIKSIFRINSKKSLNQFNVSSTL

>SMDC7587.4 | mk4.007587.01.01 | PROF1
MKDYLQLKMNYTYIDTPYDMIYMCQDQLESQESSTLCYCSHLLGILSAYVFPLVGGFSLISNLLICYIFMVKYTNKSRQTIFLTCLSFYECMFIIIYGWLWLFPAKGLPYASQGEIYFFILNISNEICIFYRGLFFTTSTLFCGAFLMVCIDRLLAIYFPMKMIKYGYKSAIYSCLGMTSFFTVASTVISVFLRQVKIGLKIYCTPFYGYSETTVNILLWYRFLFNGTGLVSVVMILLANICLIWKIWENNKKMKKVREIQAKICQKEIKATVIVLILSTGYLVSSLPHVALVFANTYVQNSASSDNSIQNRMQILNNIGDICLLCSFFVGAINIFIYKAKMKHFSDEINKIFRKEIDR

>SMDC14497.4 | tBLASTn | PROF1
MKDLLTLKSNYSYIDTPYDLLYFCHSEDENNPKSDTQLCVLSHIFGIISVYIFPIFASFGFISNLLICYIFIVKYSKKTRQTILLAVLSFADLLFILSLGWLWMFPAKGLPYASQGMIYLFIINLSDFSCRLFRGFCSFSFSWIFGAFLLVCLDRMLAIYYPMKMINFGYKSAVYASLVMLGLCICCSTVMNVFLRSIKIGSKIFCTATSGYDVHTIEFLKTWRLLFLNSGAIQMILIVLVNLLLLWKVIKTHEKTKILAECSMKIFKREIKATVVVLILSLLFLLGSLPGFSCTYIIIYLQGSTLNSTDLQDQLQILYILGDLGVHFIFFMESTNFFIYYFKMKHFQSEFLDMVGRKPKNRSIYTMSNQENIISTNNHTLKR

>SMDC6858.4 | tBLASTn | PROF1
MKDFLQLKMNYTYIDTPYDMIYICQDQLESQKSSTLCYCSHLLGILSAYVFPLVGGFSLISNLLICYIFMVKYTKKSRQTIFLTCLSFYECMFMVAYGWLWLFPAKGLPYASHGDIYLFLINISKGTCIFIRSINRISTGLACGAFLMVCIDRFVAIYFPMKMIKYGYKSAIYSCLGMTAVVVVLSMVLNAVTQKIKMGSKIYCSPFLGYNKKMASFLLWYHVLLTGAGFLPVGLILLVNVCLIWKISKSHRITKQLIKINSRAYQKEVKATLHCVNIISSM

>SMDC8572.2 | tBLASTn | PROF1
MKDYLQLKMNYTYIDTPYDMIYICQDQLESQKSSTLCYCSHLLGILSAYVFPLVGGFSLISNLLICYIFMVKYTNKSRQTICLTCLSFYECMFIIIYGWLWLFPAKGLPYASQGEIYFFILNISNEICIFYRGLFFTTSTLFCGAFLMVCIDRLLAIYFPMKMIKYGYKSAIYSCLGMTSFFTVSSIVISVFLRQVKIGLKIYCTPFYGYSETTVNILLWYRFLFNGTGLVSVVMILLANICLIWKIWENNKKMKKVREIQAKICQKEIKATVIVLILSTGYLVSSLPHVALVFANTYVQNSASSDNSIQNRMQILNNIGDICLLCSFFVGAINIFIYKAKMKHFSDEINKIFRKEIDR

>SMDC504.1 | tBLASTn | PROF1
MSIDLSNVKGYVDNQFTLLNLCYGNNDHSMCSMVSTLAYLAIFYLPGLVLFGVITNILNIYVFWINTKKKTRQIIYLGALAFADIGNIFVMGIFWYIPAKGLPFITNGHYYFITMNESNFLCVLHRFLLGFYSCLTSNYFVLINADRVLTIYFPLRFKTLPNKYSWILVVVVFVISFLLMMPILLIAKWQVTKDGYLLCLAEGALYWRIHDMLFANCGLLAAIIVIFTNIALVVKLLQIKSSRGNLQEGAQTQEKSRSKEVSACIVLLIVSFTFISLSLPMVISNLLAFYPQYIVGDTNAARYYYSIYDIGWILFLTQCSMNWIIYMWRMKSFREANLNIIKCSKPTLSSKNDVTISAN

>SMDC18000.2 | tBLASTn | PROF1
MNDYFLLKANYPYIDTPYDLIYACQVMDIFNGTVNYYYTICILSHILGILSTYIFPCVGCFSIISNVLICYIFLIKYAKKTRQIILLSTLSIADSLYIFSFGWLWFFPAKGLPYATSGSVYLFIINISDFACRSFRGIYTTFATWSLGTSLVVCFDRMLAIYFPLKMMKFGYKSAVNGSLLMFILCTIFANVHNIFLKSIKIDEKIFCTFYFENDNKMKNFMIIWRSLFVHSGLVPMSLIILINILLVWKIAKSGSYMEKLTEIRRKSYVKEIKGTVVVLILSILLIIGSVPNLSLFAVTIYTQESGVQSGETQNFLQIMFNLGDIGMHLTFFMSSVSIFIYYSKMTKFKLELDEILGMKKRQVNYPLCPWKWNQPIQGSSTN

>SMDC12781.1 | tBLASTn | PROF1
MNDYFLLKANYPYIDTPYDLIYACQVMDIFNGTVNYYYTICILSHILGILSTYIFPCVGCFSIISNVLICYIFLIKYAKKTRQIILLSTLSIADSLYIFSFGWLWFFSAKGLPYATSGSVYLFIINISDFACRSFRGIYTTFATWSLGTSLVVCFDRMLAIYFPLKMMKFGYKSAVNGSLLMFILCTIFANVHNIFLKSIKIDEKIFCTFYFENDNKMKNFMIIWRSLFVHSGLVPMSLIILINILLVWKIAKSGSYMEKLTEIRRKSYVKEIKATVVVLILSILLIIGSVPNLSLFAVTIYTQESGVQSEETQNFLQIMFNLGDIGMHLTFFMSSVSIFIYYSKMTKFKLELDEILGMKKRQVNYPLCPWKWNQPIQGSSTN

>SMDC15168.2 | tBLASTn | PROF1
MINWAQLKANYAYVDTPYDLIYVCENNYLSNSSITKSYSPICILTHILGVFSGYLFPVIGGFGIVSNGLICFIFAIKYKKKTRQVILLSFLSLSDFLFTFSFGWLWIFPAKGLPYATEGRVYYFIINNGDLACRFFRSFCITCSTWTLGSFLVVCFDRFLAIFFPLQMIRFRTKFTIYISIGMLGLCIVFANVYNGFLKSTKIGLKIFCTFSLDHDKVLVDFLTIWRLLFVYSGMVPVLIILIINICLLWRISNKSAKNETLGENAAKKFRKEIKATVIVLILSIFFLFGSILNVCLFMTVIYVESINSHNQEFQDQLQILYNLIDIGAHITFVMESVNIFIYYAKMKQFRQYIHNIFRVFTELKSTLNFTSLTEATL

>SMDC423.2 | tBLASTn | PROF1
MGYFTSKKLNYSYIDSPYDMLYLCDPKTENININCAISEILGFSSGYIFPFVGFIGVVSNIYICYIFLFRYPKRTRQTILLSYLALADLLNILAFGWLWIFPAKGLPYMTNGNIYFFIINQSSVYCTVFRTLYFFTSTVTFAIFLLVCLDRCFAIYFPFRSLRITNKMTFLTCSIVFLFCLPLTVLYTGFIRTIYQHPYFFCTIGNKDKSLNLFLNLYRVLIVHSGVLFTVGIIISNLALILKLVLLSKTNLLLIKTKSNNIQREIRSTITILILSLIFLSGSLPNTCLFFIMKSLQNDSTINQNYLQFLYSLTDAFYQLLIWIESFSFLVYVIRMKNFRALILSNSTKNLSITSTIKNKITFQLSNVK

>SMDC1026.2 | tBLASTn | PROF1
MPSYSLLRDNFSYYDTPYDLLYACELKDSNNQTNASLLSSLCILSHVMGIWSAYIFPFIGTFGIFSNVIIIYIFGFRYKKRNRQNILLIGLSVADIGYLLSYGWLWCFVAKGLPYATTGKSHLFIKYLNPFFCIIFPFIYIYFVSVLFYVFLWICIDRCLAIFFPMKMMKYQKKLSKIVLLIIYLLNGFVVGFICVFTRYEIIYNKIFCDYYFYGNLFLEQLVPIIRIALAIPGLIPIFCIILTNLLLIYKLILVKSSKKILCVTNKNETVDKNKKEIKSTILVLILSFVFILGSIPHVSVYIWFLISINLKSPGYVDNLLIIYNISDIGWEIFFVQESTNIFIYYWQMKIFRNHVNCFLRVRK

>SMDC6472.1 | mk4.006472.00.01 | PROF1
ISIICAKKNSWPFIDSPWDLLVICYSTLNENLFMTFNHAMGILSAYFLPILSIFGIISNIHIVYIFLYSFRNKTRQVIYLSSLAMADCLNIILSALIFMFPSKGLPYATNGDVYFFILSYGHSACVGYRLVSTFTATLAINLLILTSVDRCISIYFPFRFLRMSLKKAWILIGVTVFITVVEVLPIAATMRGYRLNNLGQIHCSMSSINPVVSLIIQIYRQLFCNCGFLQVFMICVINLLLLFKILQTDKLRKEIRSVDNHSSREISACTLLLVLSFIFAISTLPQVISLQIAFFLPSTANSDVMRLVYNINDISWLLFLSQESINWIIYVFKMHSFRFYALQSLGIKSIKISKDQSQTRVTENEIKL

>SMDC6858.1 | tBLASTn | PROF1
MINWAQLKANYAYVDTPYDLIYVCENNYLSNSSITKSYSPICILTHILGVFSGYLFPLIGGFGIVSNGLICFIFAIKYKKKTRQVILLSFLSLSDFLFTFSFGWLWIFPAKGLPYATEGRVYYFIINNGDLACRFFRSFCITCSTWTLGSFLVVCFDRFLAIFFPLQMIRFRTKFTIYISIGMLGLCIVFANVYNGFLKSTKIGLKIFCTFSLDYDKVLVDFLTIWRLLFVYSGMVPVLIILIINICLLWRISNKSAKNETLGENAVKKFRKEIKATVIVLILSIFFLFGSILNVCLFMTVIMWNP

>SMDC1917.2 | tBLASTn | PROF1
MDRFIIFRFCLQLTNFLLVSRVFVDTPQSLFTPCEPSKEDKVGCDFANAMGILSLYFLPITILLMLFMNPYTVYYFLWFKRLSLSRHGIYMGILAISDLFCLIIIGGLWFIPAKGVPYATNGTLGFFTYNMGESICKTHRFFVLFSSALACNIFLLAVLDRCLAIYLPLSYGRLSKSTGIRIAIGTVCITFFMAVPFIFLMGYNEANGVTFCWLIDGNTGWQIYSTIFFNCGTVQSFIIIGVNVALIMKLYQVRSYRKTLLADNSKSTSQTKSSLSSKEIRMTVIMVIMSSIYCICSSFQIIGVIFGFYSSYIKIDRTIQSLGFNLGDIGYHLFFWQMLTNFFVYISRIPEFKTPLLKLFKITLSSPSNNVEITDI

>SMDC5598.1A | tBLASTn | PROF1
MNNTDLDIIINYFNHKNSFNQYSFLVTCAIVKTNYRNLSLVTRNLCVYNNIIGNMTGYFNPLMSCLGLFINILIVYRFIINSRITRQKVYLSALAISDVSTNIIWTWMHLFPAFGLPFISNGQYYFILSSQSRIFCKFVYTTIFFWQDMSFLILLFCSIDRCLSILMPLDCRTWSYKSAISIVILSVVWNFINCIPHLLTFELYYDIQSKQMKCFPYALGTMSDMYSFYHILFSPFGLVYIMIDIGVNGILVKSIWKHSKLIKFDKNNNTITTGKLRKSEIKSCIQICSLSSLHFLFVISMKMSYYSSQFFPNIFLDKIGFMFELLYVASLNFNIALVFIRRLFSKASFRASSYSSRYPNFRKN

>SMDC1749.3A | tBLASTn | PROF1
MYEDNEIIAGNNENPNKYNQYSYLLACAIFRSNYNNLSSEYSDRCTLYSVIGIITGYFCPGMSIVGLFVNGYAIYHFKLTIKISRQKVFLISLAVSDVLANLIWIWLHLFPSIGLPVITGGRQYWIIGSFNTSFCKLTFFNIYFFEQLSFLVLLVFSIDRCLSVLMPLRSRNWSHRQAVKTVFGIIVWNSLSCIPHVIMFEYFYSDSVKKYFCNPNGPDVYLSIYSIYQILIHPFGVVYLFLNLITNSILIKAILTDRKTRSKLVCNKLSNRNQARKTEIKSCIQVFLLSVTSFALIFSMKSCYFAMIFYNSKLEIVLEKSGFVIEMFYITTLNINFLPMLLKQKILK

>SMDC1749.3B | tBLASTn | PROF1
MTSKEIVRKEFLHQDAQNPYTPVLYCSISDFLGENATISIVETCIFDTIIGIMSGYINPIMSIFGIFINCFAIFHYRKCYMNSRQKVYLISLAIADMFTNQIWVWMHMFPVFGLPFITNGNSIPNSDFLCRFIYYIIYFVDQFSFFILLFCSIDRCLVVLFPLHCRKWNGKNALVIVLSSAFSNILFGLPHFAVFQLTFVGDLKKLYCGVSLPLKYSCFYMNYAMFVHPFGMVLILLIFIANMIMMTSIIKFSRLRTKLQNQGGVKQRKLKSSEVRACLQIFILSTITFLITVTMKTCYFSTLFIDDRFKQISLAKIGLIIELFYVGYLNVNFVTLLFQVTCEKFKLNNWVPTTNTNFSS

>SMDC27911.2 | tBLASTn | PROF1
LICSFSVSVVFVDTPQLLFRPCEPSANDAVGCNLAKILGILSIYFLPINILLMLFMNPYTVYYFLWIKRLSFCRHAIYMGILAILDLFCILSVGGIWLLPFKDIPYATNGKFGFFTFNMGEAICKFHRFIILFTSKLACDVFLLTVFDRCLAIYFPSSYGRLSKSTRIKIAIGTVFTNFLMAVPFISIMGYVTYEGFTVCWLGYDVWGWQIYSSIFFNCGTIQSFLIISHSIALIVKLYQVRKYRKTFLAINSNPSSQAKSSLSSKEIKITVILVIMSSIYCICDCLQIISTIIEVFGTKDLRNVGPHLADISYNFFFWQMLSNFFIYLIRIAEFKIPLLNLFKIKPKILSNIAKN

>SMDC907.1A | tBLASTn | PROF1
MLCKNSFKIAVGIFRGYFSPIVFAVGLFGNVFVILTFTSKPLRNRFAIYSVFLAGSNIVILTVGTLIDDFTGRGLAFAIFGRCDIYLFKLDTVSDFSCKLIQYLPETMYFISSWLFVAFSLDRLLTIYKPVQFFSNQHSKVSLFVCILVTVIGSLMSIPIILSSGLKITTSYNITYKKCDVLAESSYLASRIALYMKVVVSFIVPILIVLVINCVIIGKLWEIKRKRMMLISKNRRQSGLEMNRIIGYLIVSSCFLLLVFPLIIIMIIRLWWSDKKVKNSQEREQVEILGDLSRLFASVKDINYAVDFYIYLLFLNNFKWNFLNRILGIVSCLNLNIFNQWKEFVEYQIFGENSKPKTSNSSLKATKIMETKN

>SMDC907.1B | tBLASTn | PROF1
MICETIFKELVGLFRGYLSPVIFVFGLVGNIFVIRIFTDKPLRNRFAIYSIFLAGSHVIILVVDTFLDDFIGRGLAYAAYGKCNNHGFKLDTISNASCKTMQYIPDTMYSISSWIFVVFSLDRALTIYRPLLFYSTLHTKKSLIFCCVVVVLSFIINVPLVVGSGLQINKSQNVTFVKCDLLTESQFYITRIELYIKMIFSFILPTFIILILNSFIIIILFQIKKSRRDLMPTDRAKNGLEMNRVIGHLGLSSFFLLLAFPLIITMFVRTNWTGRANENLNDKMFLEKLGDLSRLFSSLKDISYAADFYIYVLFLNNFRWYFLDHLIDILRCCIPKSKRLNEWKFTVQFRLSGYSRRLSIPKKISLGIDNAGYQCEFHTRF

>SMDC2411.1 | mk4.002411.02.01 | PROF1
MNQSTAVNEITPAPAHEFEVVVGSFRAYVTPVVAVVGIFGNIFVILIFYFETKLSRFSVYCISLAFVQLVALIVNSFMDDFLGRGLSHVLGYYLLAFKWDTHSDMSCKMMEYVPNTMFFIASFVTVLFSIDRLLTIHQPLKFHSVYYIKYSIMACVGTFLFGFAINIPLLLSYGLIKQENEFGITLKCTVVATGARKFVADFGLYLVLLGSFTIPTFIVLILNTLISIKLWQLHLNRAEMTKSFDTSDSKSSAINPSLMKNQEKELNRVLGHLAVNVVFLLLTMPLVIVIILRMYSDDNKMYLTNLYLYNSFQHLSRLFSSLKDVNFSCEFFIYMIFLPNFRNGFQNFFQKCFVNKKNFRSNTMINSVYNPKLTVKVHESTSGRL

>SMDC4570.1 | tBLASTn | PROF1
MPNSDLQIVIKYLASDESPNRYSTQFHCAVIRLDLPNNSLPYWKYCQYDRIFSIMSGFVNPIFSILGLIINIIVIFYFSKIGFTRHTIYLSAIAGTETILNLFWTWIHLFPMWGLPFMTDSKYFWAISLKSDFFCKFIYSSIYFWNQMSFTILLACSVDRCLSIMIFFDSRHWSRKSAIKVIIGVVLWNVLSSLPHGFFFQKYFLPNIQKYVCAVYNFVELATLYSFYQTLFHPFGVIYITLNVLVNLLLIKIVFSHSKQLKLVRNSIGSGQSKRRVSEIKSCVQILILSLYSFFFIVAMRGTYFSMMVIGDPSISISMKNNGLFIEMLYVASLNVNFLPDMIKLLKKNRNLSRNTE

>SMDC1825.1 | tBLASTn | PROF1
MESYAINSLLNIMAAYFNPIMSAFGFFVNSYLIFHLSKSLAISRQKVYLIFLAIGDVVANIVWIWIYIFPTRGLPVITRFQYSWMLSLKSQFFCKFTFSMIYFWQENCFLILLFCSIDRCLAVVFPLHSRRWGHQTAVFVIVGIFLFNALSTVPHWLAFDLYYNENLKQMVCNPLISDNLLVLYCYYQSLFHPFGMIYIIFYAAVNTVLIKGILNHSQSMKTNNIHSVARCKLRVSEIRSCVQVFILSSMSFVFIVSMKSCYFLAFYLHVPQISFLQSSGLLIELIYVAYLNINFIPMLITRRKKKKKHSHHTSALVTSF

>SMDC2955.1 | tBLASTn | PROF1
MSIYEFLNIYRAYLIPFIAIFGIVGNVLVILVFLRKRISRFNVYSIALLIANSLALFINSFLDDFLGRGLYYATSGKSYVKFDTISKSSCIAMEYFPNVMYFSSGFVMVIFTFDRFFVLMWPFKFKGTGGVRKSIIACVAVYFLGFITGIPLGISHQLKASNDKWGIEGKICQISSNDSHLATLSLYYESVIVYVIPTVLIFIVNTFIIYEIIKMTKIRSTIILDKQANHLEMCRIVGMLAVSSTFLLFTIPLSVVIIIRLQIDHPNGKNLRALSKLFSSLKDINYSINFFIYFIFLSYFKYDLKMLFSSKVLYTFLTSSKSPNEEIEFNEIQK

>SMDC22227.1 | mk4.022227.01.01 | PROF1
MAYNFSRISKTLYSHRRFSSATEISVDIFRAYFSIWISIIGITGNFIVLFVFAKERQKSRFSIYCMLLAMVHIVILFTNSFLDDFLGRGVTYLSNYTFTSSKIDIKSDFLCKLMEYVPNAAYLASSWIVIIFSCDRIITIFRPLKFMSIYYQLYAWAGSVVTIIFAFLLNICIVIIYEKILDKKHGLAMSNIKCEISSLYKATDFICKYCLYLKLMGAFVIPNFLVLIMNFIICVKLWKIQTTRCKLLPSDSKNNVLEMSRVIGHLALSSCFILMTMPLVIAIILRMNSDRRNYKKLYPEYHDFLKHLSRLFSSVKDINYASDFFLCIFFLPNFRWRFLRYACLFCRRKEWF

>SMDC2150.1 | mk4.002150.00.01 | PROF1
MYFDGFNNDSILVNVVKSDFIFRAYFSPIIAVIGIVGNVFVISIFIKYRRNRFAIYSSVLAIVNIVILVFNTFLDDFLGRGISYATDWKIVIKIDVYSTGTCRFMNFIPNAMYCANAYIIVALSVDRYLLLTKPLKYNADKGVRGTCLTCVIIVGMALVLNFPLLLTYQLVINDFVNNSVENILNPEFECSLDNSALAHFELYSKSLFTLAIPTGIIIFLNAFIIFKLLFRYSSQSFIIQGANSLSEQSRFVGHLAVSCLFSVLFLPLSIVIVMRLLHNSKADNFDYLFLKALSKFLSSVKDISFGGNIFLYLLFMPNFRKRCKQMVTCYYNSHPSHYHCSQVFLSPARLSLLIQNDLKY

>SMDC2514.1 | mk4.002514.01.01| PROF1
MEAYRVIQLMDNIYRAFMAPVAAVIGIFGNSIILFLFIRMKIRRFEYYCVILAISNLFAVIFNTLLDDFLGRGMEYLTSGAWSFKPNLWSNNSCRLLEFFPTMMYFCSAYVLVVFTLDRCLVMSYPFKFVPNSHLTQTIFVSFILLLLSCIVSFPLTFSHHLFITKNISNSCEVSKSHLSVVSLYIKSLLIFVSPTLIIIVLNVVIIYQLTQMQKYQRITTMLPVSRPEMNRIFGHMALSIAFLILTIPLSLVIILRLSLNKSEINNDPNSILTQLSKLFSSIKDISYCCNIFLYVIFLPNFRKQCMSLFYCNYNKLTTIFKISDSTTQAKHSRKRNRFERNLLNTI


>SMDGB1 | PROF1
NAFKKYISYPVLQCFIDMTENMAHQTIENANDIYRAIIIPFVVLFGVFGNVVIIVVLSRQFVGRFEVYCFTLAVVQSVALIFNSFLDDFLGRGLDFLSSGRINIKIDQSVNFMCKLLEFIPRVMYFASAYVMVVMAVDRYFVINKGAQFPAPNLHVFRAKFICIFIVTIGAILSSPLLWYYNINNITYENRHFANTSCKLTETVFSEILMYFQSLIVFVLPIFIVIICNIFIVNKLLKRRTLRKRLSSSSSIKKDPNSGSMKLIGYLAISSGFLLISMPLAINIIVRNVKTGPFKATKSDVGVTLSEASKFTSSIKDMHYAINFYLNITFLERFRKDVKKLFSFNRRQIENENSTKRHLTKSYS

>SMDGB2 | PROF1
MENLTAINPIEYVTDVYRGYFCPVISILGILGNIFIIFTFAYNFNNKFVIYCCALALYNSFALLTNTFLDDFLGRGLGFLTKNKFSIKIEELCQGSCLFMEYVPNVMYFASSYVMVAFSLDRMLVLALPIKYSPYRGYRYTIFICLAVGVMGAIVAGPLLFSYKMSCQMINSKMVTFGLYLKSLVIFVIPTVFVASFNIVIYCLLLQTKKRRQNLSSRKTNRGSSSEMGRIVAHLALSTVFLLLTIPLSITIILRLIIKKNSLYNYSYSYKNNVIHLTKLLSSIKDLSYAVNFFLYLIFIPSFKYEFFSIFKYQPRHQQINNGNSISLRSHNIRVHWAVFSLKRARVVSDFDQTTSFLG

>SMDGB3 | PROF1
IYSYQYINDIYRGSFELLFVFLGVFGNIVIIVNFFRNTIGRFEIYCFTLAVVQSFALIFNSFFDDFLGQGLSFLTSKRLHLKLDQSSNVICKLFEFIPNIMYFSSAYIIVVMAVDRYHVISKGVKYPLPHLAKILCTIIITIGGVFNIPLLWSYNINYESHGNINFNNKSCKVNHTLVTEWILNGQSLVIFVLPIFVVIIYNILIVRKLIKRHKRRKRITSLSKANSNSELLKLIGYLAISSVFLFISMPMAITTSLMCLSKKYFELYYNSLLEFYKFTSSIKDIHYGLNFYINLIFLKQFRNDVKRLFNCKRALSYLFPINLDHITKIYYIIVYIQ

>SMDGB4 | PROF1
YAVPIIAIFGILGNIIVILVFLLEHKKSRFSIYCVAISSTHVVILIMNSLMDDFMGKGLEHWRPEYRIKFDTYSLTMCRIMEYVPNCMYTASSGLLLVFSIDRIVTIFKPMQFYSIHFRKFAIYLCLIVVLFSCIITIPLFVSSHLEFQFNKSLKCALKNNTIGKVSVLTKVFVTFSIPTFIILILNIIICLKLWRAKIQRAKLLPGDLQKNNLEMNRICGHLALNTVFLLFTFPLVVAMLMRQYNGCSLYAKVLSRLFSSVKDISYSLDFLLYFIFLTNFRWRFIKYLAVPLLHCATVRKSSLGLYLDSKLMKHDSNSSRRKYSAIAAALSTCNNHHMFSVLMYKTSGHTSNTRPVYEHCNSYNSSDIHHTPISSQAFKQRCSSVPRQKTVSYASDVKVTTEDETKTLL

>SMDGB5 | PROF1
MNYNEITNFHFNIYYFAINYINYKNILFQFVNLELIVTPNIEDSNGSPNSMNCVLSHILGILSAYIFPFVGTFGLVSNVLIFYIFVFKYPKKTRQTVFLIFLSISDFSLIFSFGWLWLFPAKGLPYSSKGNIYLFIINTSDLACRLYKGFYITCSTWMFTTFCMICSDRLLAIFFPLKMINFHYKSAIVISLVFLLVTIAFATVSNGFLRSIKVGTKIFCSANAGFSGLLLDFLKWWRLLFVFTGLIPSLYILLINFSLAIKILHMQNKMRNITESSSKSFKKEIKATAFVFILSILFLLGNVPNLSFFLAISYLQNLGLNDQATQELIQVLYNLGDIGYHFTIVTECLNILVYYKKMKTFRRKFKEILCFRGSKEISGISSQETNFH

>SMDGB6 | PROF1
MNGTSDDPAVIYDAIVGVFRGFITPLLCVIGFIGNGFIILIFSKETKISRFSIYCITLAITHSLALFTNGFLDDFLGRGLAYVTHNSHSVCKLDVFSNESCKLMEYIPNSLYFASSAIIVVFSIDRLLTIYQPIKMFAAYYLNLSIFICGFCVSAGFILNIPLFMSYSLVKDKYHALHEWEYKCDMLVGKSGTEIISRFAIYMKLFGAFICPTFIVLILNTVIIYKFCTLNRKFNIYNDRNRNLVNKSTLKRHSTGIFFSKTQTQDGDLSRIVGHIAVNSAFLSLTLPLVIVIILRIYSENTDKREHGLYYYNSLKHLSRLFSSIKDINYASNFFVYMKFLPNFYNGFMEFMKKSSDCCETNKSNSRKKNIIKSRLPKKYKLPEKIIFIPKKLTNIATQTSFITYAHRLNQNDK

>SMDGB7 | PROF1
LVNFTNLDSLSIRANYAYIDTPYDMIYFCHANSDANFISTLCILSHILGVLSAFLFPIIGAFGILSNLLICYIFIRRYSKKSRQTIFLFCLSFYESCFIFTFGWLWLFPAKGLPYASDGNVYFFIMNISNEACKYFRCIYSTFGTLSCGSFMIICLDRVMAVYLPLKMLRYGYKTAIFMSMGTCAICIVFANVYNGFFRSIRLGTKVYCAAASGLNNLVLVDFLTWWRLLFVMPGLFPVALILMTNLCLIWKIYENYNAMKALCGSSTRKFHKEIRSTIVVLILSVFFLAGNIPIASLTFIVNYLQNKASTDPSIQNQIQIMYNLGDIGLHFSIWMESINIFVYYCRMKRFQCEVNKMIGRNVGKTTTDSKTTENLTIN


>SMDGB8
MNETNSSALVLYLNRVNAELARYGSPLFAVIGFISNLFACICLPLHHKHVNRHTMYLTVLAFVELMFNIIWFWLLLIPMHSFKLNHYFNQNKIFCKIYGALMQFCLGLAFNIILAMSVDRCVAFQEPIRSRNWKAKSALFISLAVCCADLILSLPFSFVYTITNNWSTGNICIPYYENKISKHLFTWFQILINPNGMVIIIAIFSFLTIFARSDYFFYKFLSVSHIKFPRNIFVNFIHSSMTQNSICVQNK
>SMDGB9
MWFSNDFCYGNSSYGPKDLEYYLQFRMMCKFYLSWVLPMIIIVGIVGSVFCLIFLLFSKLFPKNLLLWLVSICVADLMILLLDGLWMLLKMWIGFDIRDINNFLCISHKFLSNYFFYWSAYMQTMVSIQRAYLIMRPLQARTSLVLPRLVIVWIGLSVLLIFPHVIYVVKWRVRKGDCDPQDSSDFHVTSLCDLIIWGIIPFLAMVISTCIISINVCTFQSRTFAPRLSTPKVVYSFHVTQLLIGMNLWYLLTTFPLLIFLIYINFIDPDINSWKRKFLYYLLRSFSFYNACSNWIFYCAAGKLFRTTAKQILIKMVCSKCVSTCIILKCKLKIIIFFSLKSAYSICE
>SMDGB10
MTEKTYNDSFVYNLSVLYFFNSDMYTECAEKDLYMLYVGKGKANFNCDYLISFGGVTGLLTIPTALIAIFLNIIIGFGFLFSLRLSAKQEIYGMFYVVINSINLLFTGIAVNFLSKGLPWLGFTGIYIEYASPLSCKLSRFLQTFLNCSLINILLCEVIGRLIYLLSYGAHSPDLNFIIYILAGALFSSFFLCFPMIILYNLQKPDGRYDCIPDPEWPYVFIRWHAIHRMIFCDGLMQSLII
>SMDGB11
MTAVSDEYQWHTNYSLEVAILYSIAALGIILNFVQTFCILIEKEIRNLLSAFLIHGAIINAVLASYCIVFALSLHDKSFQNLCKYLGSSYIVIMTANIFNLIAIIASEVYKLNYYENDLNANTNKYNNICCVVFGLSIVYVSSLILHLGPTLIGGNFNFDSQTGFCLFIFGQTKNYVVFVVWIVIVTLVLAACTYYLISLHSNLNRLIDQHSTISSRISLQKNQKTADELVLTKSRAWTLSCVTGLHVLCWYPLFGLLISDKNFQIPIGLYRALTCLAWSNSFLEPLIYLLLDRKVIRCCLKLVSNSQLTELTGNNRSSRLQRIGDRLKSAPIENEIEIELRQISNYDCAQPFERSQNPDYRTWKNNNFLEC
>SMDGB12
MSFLVIFPLNIIMNSSSNSTDDSNAYLAYAMAVEIPFIVFGNLLVLIAVFGFKHMRTNTNILVATLALNDFLIGAVSVTNPVFYNWLWVIPNIFSILAIFFVLLITVERFVAIAYPMKLKIIFSRTKLIIYIIIIVIVISFWCMLLGIGFIWGINLVSNVPYNYVTIFGFYIVPLVIIIGLYCSTLQKLRNYQQEILTHSSSNKQSNLSVEKLNKAELKLTISLSIVIVFLILAYVPNAIWWAMSYYVNSFGMNIFSLVSNILQVSNSLVNFFIYAIKLPQFKKCFVQILRLNCDFNFLN
>SMDGB13
MIGRNNFSTNRFDLNNLIKCSLEIIMDFNNSPISFECQTESIPFSYLCFYFLRWYLIIVTTFGLLGTVFCLVFLHLSKLFPKSMLLWLVSICIGDMMIIINETLWMIGKVFYKFDLRDVNDVLCVLHTFLSNYFFYWSAYMQALMSIQRCIFTILPIRRTLLIWFTVTMSIVFPHIYYIIYWRVRNGDCDPPSSKYFGVTSLCDMIIWGIIPLGTMTITTAIICWAIRQPIENNLKIKAVSINSLSNHITYLLIFMNIWYIITTYPLLIYFMILNFTINSQTISSSSHKFYYYLFRSICYLNACSNWIFYCAAGKVFRNKTMEIIHQIYREFQCK
>SMDGB14
MYVYMFVIFLEFPVTNITETISNWLTLSLAIERFLAMKHHSFSKVYCTLKNFKILTSFICIIALIINLPYFFTYNVILKKEYNNESQMYEKAIYTNESHFSLSQIYEVHSWIRQVIVQFLPLLLLSIEKKLRAQKKLTILLITVILLFLIGQIPHSFAYIKIYKAVSKYSKFDPEGFEYRMFRTSTMVLTLLCYSLNFFIYLFLNTHFRHSVCCVNNQAKVSANKNGMEFKMKHQKLQEKENTVQQVL
>SMDGB15
MSSNISENHNKTDFDFYKIYYLNLEKYYLNWYLPITIFVGIIGGIVCATFLIISKIFPKNVLIWMLSICIGDLMILLLDALRMLLKVWIGFDIRDFNNTICKMHNFFSNYFIYWSGYMQTCMSIQRLISILNPLKARGMFTNKLVLSVWVSVSVLLTGPMVPYLLYWQVSEEKQGKDCSPVNKNLYTLITVLDITIWGIIPLLTMITSTIGISFVVFKSTSEVGTFSSQSQSVKLVNNSSRRHAQVNNERAWQVTRLLICMNILYFISNFPLLIYQIYLNAGGNKVDKSMPQQLHKTIYYTLRSICYLSSSWNWVFYCVGGHQFRTRALQIIRRFNCFHKTDPQTETQTKTINLTSY
>SMDGB16
MFCLNLLVQTKKCDSELFFGFRSGFVIFLLFSNVLLFIVSFKCKITSRNGVMLIRCQSGVSFILHFLYFSKYFKHNETFSSKNVSFTKFYCYFFYYSTLFWMFIMVNIYMMILISFDRFICIVFPLSYKKLTKKLTVILTIVVTLFAFCVGILFVIFDVTIKKVETGNTSLTDFYTCVILMKADISSFYLCFQFLIPIICLTIFNVISAHVLFRNCKSPLLRIGDLKFLKRLHLFYRFSVSTFIATIFYLIIILWGVIMNIFIRTENMKSTNCLIYLDDFIFIFLTCVTPFVHFVLIRKVRKYCFAIIMCRNERIL
>SMDGB17
MFLISFSNNCVFENITRPTLASKPIYSYMMILFSILASLANGVSVVILSRPNSSQRFGQIRLNLLILSISETSLNAFITVFNLTHIVNISQYSRIGALWIDTMLFWNITSLICNRNWIVILIACSRCEIVFLPLHSVSGLKFNNKVIRNLSILIFIISYLLSSVRLFSKKAIVCTNIDEVKLQPHLSGQWAYSVYETYCFFIFQSVLPVLVVGGISAGMTYSLIKEPNPQLLRPQNNTLSQKSYSKTSNIRGSSQRKATKTIFVLAIVFTTLEAPVFIIQILIQNGTFAFILNSNPHVVYFIINFLVVLDSCSNFMVYLVTSDKFRAEFRRLICNLIILIKLLNNTSFTVNFS
>SMDGB18
MVLYPECWINILIAIIGIPANIFSITIIRKTSAKSTLRVGKPFIIQNFLFYMDNANIFIINWLKTSETYFVILITMERFVAVKYPLHASVICGMKRMSISILSILVIFFLLKLPILIIDGSMKYYNNTLEKSEIIEKYREQYALCILFDLIICYILPLFGLMVMNGIMINVLKSSKLIRTKKQRNSQARRREHITVTVILIIFTFIMCESPTSLYMALLSFQDCVSSVKINPLLLEKLYVVALIFNNLNCITNFIIYVLIGKKFRKTLMKYIICHNYDNSRSLAMVERRCITLHI
>SMDGB19
MKSNTTCEMCRNIINPYVIPIISGLGIFANLLCIITVISTKLRKYSSNGYLVGLFSSDCVTLLNNLAVKSNLCFNIGLCKACIFLQYLTTFFSVWILTAFTAERFIALVYPWQQVIHIKSWKTTNTIIFVIFLLAILFSSPWPYLTDISSNFTCSQREDSDIIKSVVRTLVYLESTFTFFIPALIICVLNFWIARSIRNSNKRLSVISKITFTRVSITHRENSTNQINDGQNNNVIHEKREKIEELKSIKKTVLYHTIGKEHSCINITLLYLSVTFIICNAPLYVIIMIINNISNPDRLIIHKSILEYLYLLNFCVNFLLYSISSQHFRQCFMKLIMSIKGKFCKIL
>SMDGB20
MNGSATDGILTKNLLTVIMYINKYYPLPFLILGLFCNFLCWFMCNGFKSKNSSLKIFIKVLSVSDSLTLISGLVTRFIRGLSGFQLNFDVLFDSCHTIKFLFYCSSDISAWIIVCMVTERALAIRIPILYTRHCSHKNSLIAVSVITIMLIVINCHFLFSMVPTLDSLGFPTCDSKPEFAHFVKNIFTWIDLFSIILLKNRFSIIKTIYLLSRVMRKTNSSDNDHNSNEMKIVKMHLILSALFTFCTTPQVLLYLIRDSIPNLSKLLSMQIELILCFTDILFYVNHSCNFFIFYFTNKAMRVKIQRYLFVKRIFPNRESTRSVMG
>SMDGB21
MNHSQITGVFIVKSFLNCTDGFVEEAPARFTAETHEIVMSFIALVLNIFSLIIFYFQKNKSIMRTSLILLSVTEIMFHTCNQVNYFFLYVNSLFVPRKNWEKIIVAEFFGVLSLLIDVFVSSRNWCNLVISASRAEAIAFPLKTRKLFNQSRIVMMIFFAGSMASVISFMRYLDYKLAVCQYPRLQTKLETFLTMSTKRKIDIVYFTLQSGIPCFIVISCTGIIITVLCTKSNNNLPNFCQQRRRNQYFAIRTVLSLAVLFSLFELPNFVITVSSMEQDSKTTSIGNTMVVLDSIFNFIVYTFSLPYFRMNMKLLLHKFSNNCCGFYKPLNVFLKQI
>SMDGB22
NIIIIFKFKTECGDNEIFFGFRASLLIFLCIINIYFFIVSFKFKITSRNGLTLIRCQSVVSFILIVIYFFDYFRENEKFSNENKIYSIFYCYIWYFSIFYWIFSTISVYIMALISFDRFICIVFPLYYKKLTVRFIFILLLIMSFCVSIVCVVSTILYVNIAKNNNTDLYFCTSKITISGAIINTCFHGLIPIISLAGFNAMSARNLARNSKTQLLRLDDIKRLKRTNLCYRFSISSFIMTILYLIGIIWCIILNILWMLQTINISNNCIVSIYYFVFIVLTAVNPFVHFILFRKARNYCLYTIACGKCEIF
>SMDGB23
MVENGNCSNSSLNILVRYNHQSMNIYHNFTYIYTMEYIFMPIWLCLGIPGSIICFRIWSIRRQHHSSVLYLCLLSINDLLFFIFHFLFYLNNYHYIKTIDNPFMCKFFPFINIILQYAAPLLTLGFSVERCVSVCHPFISDRISNYKTTVRTCFLLISICVLLALPKLYFYSYEGSCTVYYQYIELKDQNLIKKLRNIMLTYEIVTETMVFAVVPLMIFLVNIRVIFELISMKNRRLISTASQPSYSNNAASTTTLLIVSFYLLCATIPATVFQLLKFNNFPKNLCIFDSDIWLNYEWKMHLRHVSIQIPVEMLAKTYNAAKFFIYIVTS
>SMDGB24
MNASEIDPYFMRTWLIASSIFIPFGVSENILSVLVLIRPRFSDMPSRYTLIALSINDGLVLFFGMFRYWLVAVFEYNPMNYSLWSCKVLSYLVITLSHISSGLVALVCVERFFAIVYYYILLPSKTIQIRGLYIVYFSSLFVNLHVIFNTILKENETNSTDFSCTSLNWNTAMAVDIIDSILLCFCPLFVILFSNGCIIVKLRKVSNQMQQNTRPNKVSMRWKPWKRDTQVTIMLLFVSFVFLFCNFPFGVVHLLRTYVNGENTPTRPWDMAWISTYLLVYFNNCINFPIYIISQSVFRNHVISLLSCKKINKRL
>SMDGB25
MQFKLNTNCGDNEIFYGIRSGIILLLLVANILLFIVLQKFRITSRNGMTLIQCKSVVGFVLNFAYFLDYFKENETFYSSNIIYPTFYCHLWHFSTIYWMFNTINIYSMILISFDRFICIALPFYYKRLTKRFTSVSLIAIFWIFASFVGAFFVLLDLRLEKESVRINNETAFYKCTIDMTLTNYIFYFCFQCSLPIISLSILNSISAYVLLINSKTKLIKFGHVKCLKRYNLFYRFSISTFISTVIYSIVLLCDFFLYIFIFLKRIKFNSYCVNFYLFFMYLLLTGVTPLVHFVLFKKVRKYIFFIILCRKCTLNSK
>SMDGB26
MNETLWHLKILNSIYPPIFLLIGVSGNFLSMVIWIKRIRTSPGSTCLFLALMCGTDTYVLVHGCMRHWLKSLMVGFDIRTILDCKIPLMIFTLFSDLSVWLIVLLCIERSVCVFVPVDAKRICRLRNGTLAFMFTVCCLIAINFHFILTVKVSATRDYCVATSAVAAKFHRAWPYIDFGLYSLVPLLFIFILNSLILIKLHRAHSRLSRSRQSSIGRIFWTVLLMAIAHFLFTMPIGIYFLIPDEHCADAEVACEIISNMFTMLQQTNHLMHFFLYSITSTLFISDLKRMFPWLIKLKFFRQRVDTSRSRSKAVMDEFECRMKADNQVEKSELITMSHYPIASSVEINMQLTSL
>SMDGB27
MIKFVIIESIGDSILFYSFRCIFLGLFIVLNIGLAWYLINHKIGSDFITFLVRFQTINDIILIFTVFTGNFQDDNQGGLLGIHYANFYCYIWYPMLLYWTVSEASTIITVIISFDRFICIVFPIFYRFLTKKLCYIVFFIYGATMIIIQGYSLMNWSVLPILCENNITTYRCNYELKLYNSVLGVIFTYLFPFTLILFFNLISSVVLFKNMKRKILVNMERQISVRQRLFVRFSIATFSANVFYITLTSFSLAIIFFNRKLFSISIELVALYSPLAHVCLTVVNPIIYLMVFQNFRHFIFCKNLSSEKS
>SMDGB28
MSVLEMRNFSDKCTVYPETSTISFVCYHILIPIITMCGIIGNVLNLAVLSEKRLRNTLGRRVQSANQCLKALAISDLLVCCFVFPTGLSPHHQIFIQVDFYYYYTKYSYIFINIFIFSSTWLTVLLATERFVAVCYPLKACHFITLTKTRICIIVTFIISILFNIPYAFRSNMQLLVKNCSDEYSTSYLYYHQLDLTSFSSEMEHFFRGAGILFGNVIPLVLLFVFNFRLTLTVSKAHRVKLTQNSSSCSNSTNSALYRILNRSQRGDSQMMSVSRTPQHFSSNNMRVTITLISIIVTFLILVAPSEIVKHIIFSITTVDYKQNNETKSTNNKIYDDAEIITNTMQVINFSINFMLYCCFLGTFRETVKRIILSFLSQLRLRRVGNRVF
>SMDGB29
TNKLFLPLYSHRKNEISSVNYISFQTMCKYYLSWILPLIMLVGVLGSIFCLLFLTMSKLFPRTLLLWLISICVGDFMIIILDTLWMLLKMWIGLDIRDVNDFICAVHKFLSNYFFYWSAYMQALMSLQRVYLILRPIQARSSLNMSRMTIIWGLVSIVLVLPHIIYLTHWRIIDGDCDPYDSKNYIFTTLCDMIIWGIIPFLSMVGSTSVICWNICKYQSNFYSSISKPSIIYSFVRSRTFSCSNHETFNTQNDMELLEKSIDNASIWSSPDEWTRKFYYFLFRSFAFLNACSNWFFYCATGKLFRSTAKMVIMKLFCRGCLHRPHMASIRNSQRSFSNLNADQFTVRLKYPEITQVKPRKSIITKL
>SMDGB30
MKIIICEGILESIIQCQPNKLKSCAPDRDISLCKTYPYALIFCEFVIKMNSSNFNPNIYIAYLIAIQIPFITFGNFLILVAVLGFRQMRTTPNILLATLAVNDFLIGSVSAPFMIYIYTIYIPILKFYSWMWVIPNTMSILDILFILLITTERFIAIVYPFKLKIFFTKRNLICSILIIIAITVLWCAQMAIWMIWGYNLDANILYNFITVLGLYIVPLLSIVILYCVTLKQLRNYQKNCLIPNQNNISSVKSHRRISQAEQRLTISLSIVIICLVLAYVPNAIWWLMSFYYSSFEMSLFSVISNTLQVCVFLCHFMIQIIFKNYATKVK
>SMDGB31
MNSSLICLNGSKSAYMRHKSDLEFDNQFTIKYRLEVVFIPTWFVLGFPGNLISIYIWTRYSMHHMVSSLYLAVLAVVDCLFFGRHLIWHLQSIYNIHTIKNHVMCHLFPMINMVLQYLSPLLILGFTVERFISVCYPLYRRKLCTVERTKHVIVLIFIICFILSLPQIYFYHYKNFLDLTDDCVDIVSWLMSQYELQFNSSSAKQQLQTDWRYHFFNMFNLISESFIFIVIPFLILFLNIAVIVKLNQVHKFRRILTRNFSKKHEDRQLSATISLLSVSFFLIITSLPTSIVQMMKLDLTKDDTCLSDDEIRRDPAWKAYFLNKNIQVQIEMLSLTHYAANFYIYLCTCRQFREQFIRLFYQSKNVPKCNQFSHQSNMSRLTLKT
>SMDGB32
NEWGRVITLSLETTASGLPDLRYITVKVFHVIFNPILPEYNYYKIYYLNLEKYYLSWYLPVIIFVGIIGGIVCGIFLIISKIFPKNVLIWMLSICIGDLMILLFDALRMLFKMWFRFDIRDLTLTSCKLHNFLSNYFFYWSGYMQACMSIQRIFTNKLVFSVWTFVTIILTGPMLPYLLYWKLLDDNDVKDCSPIHDNLYSLITILDMTILGIIPLLTMITSTIGISVVVFKSSSEVGILASQSQSLVGSTSRQRAQHNNDNAWHVTRLLISMNILYFVSNFPLLIYQIYLNAGGNKVNKSIPQQLHKTIYYTLRSFCYLSSSWNWVFYCAGGNQFRNHALKMIHRLNCFQKQDRQVETQTKLINLSL
>SMDGB33
MKTNLTEYIFTLKEVIVIYSDRNCSKPQISQEKPVLNAIQINFLCLSIIALILNSFSLFVFWHQPKLSMMRVTLILLSISETLFHSFLILNFISLEFLSAKYFLNETPSYWHLYIAPRISAATMVILHVFISARNWCNLIISMSRTEAVLYPLKSRRLFRHSMIYFIYFFTTFVAIVFSILRHLDFAVTICISSQYYVTESNFFSSKTTSVFLIIYFILQTGIPWVSVITSTVIMIIVLGRFHSDQLLSNPVSQRNQKVAIRTVLLLAIIFSLCELPNLISSFIMNLNNFLNYDFTKRETLEILSNAGNTLVILDSVFNFFVYVTSLPYFRRKLLDLIKCRICIATRNFSLIYENTWRSTVDRTGRSQYTNINNKPDFKQIDHKKCQKNSVHEILCQENFITQV
>SMDGB34
MYVYLLINLLDQLVSLTISFINFHVVLNSIMRTTIMLLSISETQFHLFLVINYIFSFYLPVDLSDNVSLNYLYVIPPLAAITMLTLNLFVCARNWCNLLISLSRAEVVVFPMRRHKIFLFLVIARHSDYYILICIHKESNLKSLKLTRLLNENQVNVLNMLYFFFQTGLPWIFVFTSSTAMMISLNKMKLGLTSASSNIYNARRRNQKTAIKTVLNLAAVFSICELPNLIVSSLPLLSNIRIPTNVNSILYNIGNTMIILDSIFNFFVFSFNLPFFRKRIVEVLKCQCLNHEPIGGMRDNTWHSCSIKTPENVPLMSRTVC
>SMDGB35
MDYKLMTKPTLFLQWNVGCNHSVNRPVEEEILIQPIIAALSILAFIFNTVAIVIFVYQPKRTVMRFNLISLSVAESLFNGILTFYFLLSCTDLLTIGLSTLSVPSWEKVEIVPRLYKIVIILMDVMVCTRNWCNLLIAASRAEVISSSIGKKRFFKKSSMYKIIGVLFVISLPLAVLRNCNVELLICKDADSYLYYSQQRPYLSSLILKIFTLVWFVIQCIVPWVGVVVCSIIMTSVICSNFKQHQNLVSGSSRNQRRRNTSTALRTVLGLALTFTICELPTFIFTIISGMELSGMDKFKSLILLANSLIVIDSIINFCVYAVAMPEFRDGVWKLIRCQNLKSRRKHNIFSPTNYPFAKCNAGRLLLKKSENPK
>SMDGB36
DNYPLITLSLVEISQLKTILMMSEIYHIHHPIISLSSLSIGLILSVFNIVILNIKNMLTPTTYMLTRIGVMDIFTMVIYIPYVLYFHIFNPCDIYRGIVKRWAAYFLFIYIIIVNLSHCTSIWLAIMLSGFRLRCLRNLNFNIVLAWKQVRFLSWIVLVVTCFISILNYFTINLIKYKDPDYGTVYTIKMTKHYLIGIQALIVKIIPSITLSVLAGAITFELKRFIRLGKCIGKQRHISNTTYTLVALVLLFIFLESPQGIIIFISAFNMLFFTEIYNPLGDMLDLMTIIRTIANFCMYCIMDRRYRNTFVNIICPFKQINAHRKDNVLYPLCKRKFSLPNYKVN
>SMDGB37
MDSADIGKFTLVIIGCLGNLVFCFILFKKPLKSKLTCRLLQLQGILDYLVCFVSILTLILPLNVDESNFFICHVWTSQFIYWWILVTSIHNLVSIAIDRCYAIFQPASYKSQVHPLMVYCFLYTLFSGFIITVPISMETRILSNHSCMLNIRNNLVCYVLCRTDSVFYYYILENFKSHKNSSVARLEIVVYIYNSPIQKVGIFMSSLNSTVNPFIFFLMLREFRVRLFNVLVKPILKLFHIVVNIYPHNSTQTET
>SMDGB38
RKCINGSLDVYGRHKSDLGLYNHFTVKHLFEQITVPILVCLGLPGTIFSFIIWTRKQMRYSSSIYLISLAISDSLFIIGHIIWHLDSTYNIPVINNRFTCNIFPVFNLLLQYMSPILTLAFTVERYISICWPFSKERLCSINRAITVSAVLFIKSFCIALPMLYFFRFDSTNINRCLTIYEIYKSSNPKDESTDWLFIYNIITESIMFACIPFIILIINIRVIIEMWKIYKSSKTGIRSSERSHKGATTVTLLSVSFYLICASLPLTIVHLCGFNLEEGNLCASDSEILADAIWRKHFRYVNVQVFIEFFSLTYYGAKFYIYLGTSEAFRTAFLQLFVPDNKAFPDSKSSRMDRKVKYDHNCNKCKIIPTENESVNLLSISS
>SMDGB39
MVHIKFLIGFSLVILKTLLFQDLLGLMFNIISMIYFATVNRYKIFNLLLLHLSCVEVIFCSSGFIFEVTYYWYAAKHNILSYTWQAKFIIYLVYFWLWVVYKSSLLARNWITAVVAWQRYRAISHPLSTKQYETYKSISMILFIMYFLVILFSIPRAFEKSYYLCEKDVYIITMNNSIYYTDLYKNIYNPLYFFLSSPLPLLVIIVCSLSMLIVLKKRQENLNNLTSQPSRFSKYKQKSSLGNNSSNSRGQSINKTVIILCAAFTICELPACIAGIMLNVSTDMSIWKILSYFVGIAMVLTSVDSLLDFFIYFYSIVHFRQAISQVLLFKKVSVNQSQYVSRSVDESKMLRKPSNSV
>SMDGB40
MFIVKYINNCLIAQSNKTMIDNRESSSKIYATVSMALATMAFIFNGFSLIILTRKNSNLRFGQIKLNLLLLSLVETFLTGFITLFHVVVEYKRSANSGGIGLLWLDLIVFYNITSLTCTRNWIVVIIACSRCEIIFVPFNSRRGLKFNHHNTKIIALIILFFSYCISFVRLFAKKALICQDTNVPQLANHLLDYRAYRLFKTYCFFIYQSVLPVVIVGIVSLAMSFSLLGSTRSSSYNSTHINDCSYFRMNHLSDQRHSSRKLNSQRKATRTILVLAVVFTLLEVPVFIIQSVVDRDDFSNHSILKIKLTELSNILVVLDSCSNIVVYLLTSDKFRLEVRRIFWQISSCQLCDENNYLSATEHLVVHQNNVLSLLSAIPLSTRSNPSHDKE
>SMDGB41
MTSISEVQSSTLSTDSIYLDFPRCGDVGAEVAYLVLVLVLSISGNIFMIAISLKDANLKGGMLPLLCLSVGEVVYVLITTVTAFAVLGDMNVVYNIRRLNMCHVLGTVNLILVQFDLTTHGLLGVIRYLAICQPLKYRKYINLKNSIIITLFNGLYAIIMGYIPSIIVFDNEFILSYTLDPSALNCMMKLGKMASSYICIFYFGPPMVLAGFSYILCFYKLRNPGSSTVIVTKNQRRLAITLASSFAVVFVQSCFYPLSIILFEGKEHLCHLTRRHFTWLILHNSLVNPVACLLWKSSFLNKATQKIFYEYLNDNLCHGDDSLK
>SMDGB42
LIFSFYYNTIFRIPAECGDTEIFFGLRAGLIIFLFLSNVVFLIVSFKYKITSRNGLTLIRCQSVVSFILLIVYFFDYFRETDIFHSENIFYSIFYCYIWYFSSFYWFLSNMSVYIVVLISFDRFVCIVFPLYYKKLTKKFTVISLSGISSFVFIYALITNLTDIKLTRINDTDLVTCTSEIRIDAAIINFVIQGGIPLISFTVFNVMSARNLLKHSKTQLLRSDAIKRLKRTKLFYLFSISTLIMTFLYSIVTVWSVAMNILVILKIMYIYDFCIIYHYYFVFVVLTGVNPFVHFILFSNARKYCFNIITCGTYKISVHSGLCSL
>SMDGB43
INSRESTSINIAIILITEFLLIECGDNKIFFGLRTGLVIFLFFANMLYFIISFKYKFTSKNGLTLIRYQSVVSFILLFGYFIHYFKENDTFYSKNMFYSIFYCYIWYFSIIYWICCTISVYAMILISFDRFICIVFPLYYKKLTKKFTVISLICISGFVLLKGVIMSIADTKLQGIINPNNATKLVTCKYRISITDVVVNFCLQGVIPLVSLTVFNMMSARDLLRNSKTQLLRSDAIKRLKRVNLFYRFSISTFIMTFLYSIGVMLSVILNMFWILKVSTNFNNCVIFLYYFVFVLLTGVNPFVHFILFRKARKYLIYIILCGKCRKGLQWS
>SMDGB44
MRIAFLRELSETIILVTILLCITALLGIIGNCILILVLIKQIQKRTGHSTNLSSIILVLSLALVDLLVCIVSVPTSLIVEIWRLPTYDIACKIVMAFRCFLLIFSPMLLVLIALDRFLIICFVPSKKMSLKQTLFVIGFMLLISISISIPSGLCTGVTVYLSPHSNFSNLVNELIKYNYTIINASLDTPNDQVIKLEFTYCHVDKSIIILPLFDIYRKFIVIIFFILLFLLVIFYSGIFGFIWYRHCYWFKKYGKSTIESSSRSQISEKSSSYNSQLRRKTRSSRCMELDSNSFLSTPTGSSRRMSNLRSITVKTLVIVTLAFAFSYAPFLIVSSGIVSWLDDDIDNNDTNYQKLQIKLLLFFSFHVSGAVNPFIYILMNKSFRADMFKGFAWLKNFIVK
>SMDGB45
MTSVKKSAPFLEMNVFKKHSTTSLYELFLPTALQIDRYLTLTSFVLGVIGNTISIIVWWHPRLRIKEAAVLTFIFISVLDLFYLLLTLIQDFERVWSTNVFINDGFCKIFKVLQSSCEFYSILLTMLVCIQHIVSLKNPDSYEYYKSRKWTYLITFLLAVVSVLFSIAEGVLDDPVWERYFNIEGAKVIFHELYLTKFSLKIIIFLFCTKQFRKSFMEIFGFKKLFTSNFETQLSSERKSSLRQKSKPISYYIDRSKNSYPFQKNQTLDKHLNNNYKINKFSNHSNPVSPRNVSSIKRVPKVQTLERRNARNQTCQKIEPIYYSVPWSTSSRHPSHYCRKTLPMNEMTTSIKTERKPKKIPKKEFHNVCSEFEYYSPVASSSSDGSPKMFVKNCHCNESPNSEADSDKFVLKYKKYGKRLHQV
>SMDGB46
MNESLSSQQWYRNLLIGYEVILTIILVAGYIGNFLNLVIFYRHKAIRPFTRILLLQLTVYDIFGLSLAGIHAEYMMANGGLDFRIGNRLLCQIHGYLSSITLYGSQYTLGTVAIDRFLLIRYPTNPIIKSLNIKHGFLVCISVLIANMLINIAALNPVDLFGYLCVTPLIAEVWYCLIIIFFYAIIPTASTMIPSGMMIYQLNVHNRKLYTNNKQNSLSSHIWAIKMIIITSIYMSITFTGINTAMFLSYAGVFGSFNFLLQTIGYGSWVLLQSNCAVKFYLYNLSTSQFRRNFLKIIFNVNVRNENQISQFSIANTKL
>SMDGB47
MTSVKKSAPFLEMNVFKKHSTTSLYELFLPTALQIDRYLTLTSFVLGVIGNTISIIVWWHPRLRIKEAAVLTFIFISVLDLFYLLLTLIQDFERVWSTNVFINDGFCKIFKVLQSSCEFYSILLTMLVCIQHIVSLKNPDSYEYYKSRKWTYLITFLLAVVSVLFSIAEGVFSSIDSENIQMKECLLPRDILLTSKSYKVYYWLVKFFLTSVFIVSTSVMCIYILHRTGIEKDRNEYFHNMDCTLTEKGYCECTKSKISNSDEDHLSLTKSVTIIGFFAVFISIPQLIAVSLEPLNNYGDVRLTDFEVKLLKI
>SMDGB48
MKFLDLFQCADSLIFYISRRILSTIYLVENVFFINFLFRYKITSKNPTLILKIETINSIIMTTSMYFDDLMEEEWFSSDSFIYANFYCYIWNSLGVFWCCATISIYMVVLVSLDRFVCIVFPIYYHKLTKNLTIILIVTFALISIGIGFFYVIVDMKLLSEGNSTLNVSYRCYYQSSLLSSIFYFIFYTVIPLLVLLFLNITSATFLFRNARNKLITGISSAVQSRTKAFYRFSFSTFICTMLYVIILFCDILVYLLEAVDEEKDRFYCLFYYETEFYANFCTINPIVNFILNKRFRNKIIRLFKCKIIKKKSSQMNI
>SMDGB49
THLNNFLKIKCSKYIISQSYSQYHPTVSLSLILVGISVGSLNLIILNFKKMISPFNRMLSCIGITDMITMGIYASFVIYFHIFNKCALQDGTKSIFPAIFLFFYIVMTAVSHCTSIWLAIGLSGLRLYCMKNPQLAEASTWKKMNIITASIILMACSTSGIYAIYTKVELVNITKLPNESDVQHYSLNQSGMVVIGFHGLFVKLLPSILLTIIVVFMIKEFRSFKKRRKGLGKSSNFNNTTSMLIGVVLLFIVLELPQGIIICISAFNQIFYKDIYNQLGDIVDLMTITRTVANFFIYCSMSSMFRRYLFEIICRFFVCENQSVRDEPTSPGDRDIVMPLKTSKITFKRTGTDTESDQEYCLQKDLTNLLPLKKK
>SMDGB50
MKKCFLINPVSVEKINEILKLFDNFSKLNKSDQKWIKLAKQFSSNISQFSDPNFYGILRKKILLAKLSSSPGSEISECILIQYLWLIFPLIILFFGTVGNILSFAVLFQKSRNNLSYYSYFCLLTVVDQLILLIGLLRKWIFYFDIDRIDNKNSLVCAFLQCLNSSLSWVSTWLLMLITVYRAFVISYPFSKLNEKFQKKCKFLLILITSSALLLNCHFFFTVEIVSVPSINNESLSKCKYVKKYHGFSEIWSWIDASIYCYFPSFVICISNVFIVSNIVKSRKYRLKLGETRTLPKIQTTNRSQPLNEDSNGLLGKSKIKIKISDCNNGRLIHISTMLLAVSCCFIITTAPIVIIKSISSVINKSLIDIFKYVKFELLESFAELLMYLNHGINFYLYLLTGSKFRKDIKTLFTNHRT
>SMDGB51
MNLSKGFKNLSDINYKVCNICIEIINPYLIPVVIIAGIIGNILCMIAVLCTKLKKYSSNGYLVGLFASDCIILLNHLAVKMNLCYDAGFCRTCIFIQYLTTFFSVWVLTAFTTERFIVIAYPWQQFIHIKNWKTTNKIILSILFSGIIFSSPWLYLVKFEKGSCGHREDTEGIKYFINILVYTESVITFFIPTFIICILNFWIAKSITKSNKRLSIVSRIPYSRASISKLEKSSINNTSSFKVERFHQKRDYESSNVKQSRKKAVNHPMGKEQNGINLTLIVLSVTFVLCNAPFYIVLAIVKIMSDFVPNHLLYTKSILEYFYLLNFCLNFLLYSISSRHFRQCFKDLMISIKNILCSIF
>SMDGB52
MDSADIGKFTLVIIGCLGNLVFCFILFKKPLKSKLTCRLLQLQGILDYLVCFVSILTLILPRISSFAMYGTSQFIYWWILVTSIHNLVSIAIDRCYAIFQPASYKSHVHHLMIYCFLYTLFSGFIITVPISMETRILSNHSSYGIIWFVMSYAGPTLFFIIIYWKILKAIRTRVSISNSGSTSSQSVKKLTLTTLIITILFIVFLCYDPFYYLLARLEIVVYIYNSPIQKVGIFMSSLNSTVNPFIFFLMLREFRVRLFNVLVKPILKLFHIVVNIYPHNSTQTET
>SMDGB53
MKYLIINNKSDSLGFYVIRCLFLAFFAISNILLLVFLSKNRISSPFAMKLIRLQTVLDLMMISMIPISNFSADDSTNLANYSYVVFYCYVVNYPSVFWFLTSGSLNTMILLSLDRFFCIVFPLKYYLITKRKQLFAIFAAFSMSLIFESVFLQKISIFRNFTVPNLEIYGCKYDFSTTWSIVDSTILCVLPFSMFFVFNTVSTVCLRKSIKNRIYLNVKTGYSKKRGLSVRYSVANILSTFCYGILLLAICGTYVYASVVNPSKNISDIDYYNKFAFAFLTVVNPIMYMILFRNFRNFIFHCQIQK
>SMDGB54
DIIYLLSLYVQIPICVIGCILNMVNFAIFVQQDFSSATYVLITALNNPYFRFFLYIFIVFLDIPITNTTESISSWLTMALAIERCLTMRWYHLSKVYCTIKNARNLIIAISFFATILNLPFFFTLSLNISLNQSWSNASSSNVMVPVITSQWTSFAENSTYYLIHSWTRTVLVQYVPFIFLCVSNVLLFTFLRTHNRRFVRASIKKHHSELLAANKCKGILSDSYKSYKLSNSASQLAVRKQKAQKKLTILLIIVILLFLLFQIPHGFAYVKIYQTIGSCPSYNKIDECTEYQMYRTITMILTLLGYSANFFVYFVLNLHFRASFFRMFRSKDSDDNTITGDHTEQLLDSKEFQKMTKLYLFPFGQLTYGIAQPRKVKEKPNTSNSEPIQGNKEEVHSFSIRETNL
>SMDGB55
SLLPFIIINDIYYTFRAICYLLFVGFNGFLLLFLRNNRIGSTSGMLLIKLQTVFDILLVCLVPFYNFQPDNIFPPSVSYANFYCFIWYNNTVFWLLESCSTNFLILITFERFICIVFPMRYKLVTIYHIKFGIFGVILFSSVYFTVNFSINHIATNRASNETVIFQCVYEHTVPLLLAYEILIMLVPPGIFTILNIWTIIGLRKSKKNKMLLNMEIINRARSCLFVRFTAANLISTFCYGFIFFGTSVGFFLNTVKIIFLDPNFIKYYLPKVFASLTIINPIVYMITFKKFRVIFVCQDPFSLMDNLNII
>SMDGB56
MKFLGLFQCADSLIFYISRRILSTIYLVENVYFLNFLFRYKITSKNPTLILKIETINSIIMTTSMYFDGLMEEEWFSSDSFIYVNFYCYIWNSLGVFWCCATISIYMVVLISLDRFVCIVFPIYYHKLTKNLMIILIVTFVVISLGIGFFYVIVDMKLLSEGNSTLNASYSCYYQSSLLSPIFYFIFYTVIPLLVLLFLNITSATFLFRNARNKLITGISSAVQSRTKVAIDEYKGRYFCYFYYETEFYTIFCTINPIVNFILNKRFRNKIIKLFKFSQIIQSIL
>SMDGB57
MLVPYQMSENCSNYNVTFLTFYKYFTMKWENSVLLFVVISFSFINFITSFLSIFVFKKLWYKSIMQKNLLFLSSAEFVFNLCNFSFVITLLMLPSTNSHFNNNTIRVKILINFLTISFYFINCFLTVRNWCIVIIAASRCEAISRPLQVRRRKIFNFFNTIFILMIVLVISITFATIRLFEYTFIICKHSGVIQKMKLILDSSWFYNKFYKIVIFFGFQTVLPIIVISISTIVITKSINASTMTNNRRNQIKVTKTVNFLLLTFIAFELPMVLLYTIRVIGLISDFNIINLSIWIGNVLITFDSTANFVIYMATMANYRQSLKLIFCFKSNNPAYSSTMNRIDSITQIHNPVITENQFFYSNLKNTQC
>SMDGB58
MLGFYMTLVIHPMLISNERYRNISYIINQWGTCQTKTYLAFSCRTMSIWTIVVFTLERLVCVKFPIISMKVCTIRNAKITVVILVIVSLLSSIDWIFSFEKVLCKKYNLYVCKPKQNMLKFRILEMLMLSVVPALIIIVSNIIIVLTLRQRRRLSLVAYEEPKNKKRDNKITIQLLAVSTTFTLLTIPQCISVIINTRHEQLKLTDNRQGHLANFYHLTFLLFTLNFAINFVLYCFIGHNFRNAALNIILCRFRQMRQLRRAIFETVSNDTRHTTVSKLSTKRNSQIYNSDHKYIPNNDLPKENIEWILIANTASPHELGQVIFQEVKIKANVLFIPPLYDPTSFPRFACVYLSRDPQKVIAMIDLEVLKSSPL
>SMDGB59
INQTSFDLIISISLLLKFLLEFFNSYDTVSTLFIVFSTSLSLFPLSLQGLPSEILYSVGNGYPWILGNFYCHLRAMLLEMSSIVSVLTITAFTIERYIAICHPLKQQIISTMQRSFFVVIFIWLISSLFSFEVYKPIEDSNLCVGPRNSSFFNYIIRTSTFLFFLIPLAVLLVLYFHIALTLWRRKITRSHLSNHSRGRNGVIRMLSEYYKKI
>SMDGB60
MNNTNEFSRLLNNIYPPIFLLIGTIGNVFSFWIWVKRVKSSPGSTCLFLAVMCATDTYVLIHGCMRKWLMFLPIQMDIRTTFNCKVPILLFVFFSDFSVWIIILLCTERMICVFLPANAKYICQLKHGIISLFLLFTLLLAFNCHFLWTVRVSAMNTECDVADSRYKPFFAVWQYIDFALYSFIPFIFIFVLNSMILIKLYRKDSHFICRRKQNVTGRIFRTVLLMAIAHFIFTMPIVVYFLINEKLCIPYNSTCEILNDFFFALQNANHLMHFFLYSTTSTLFSADLKQIFIKYFKFMNKRQNISHANTTRSKAFMEDFEGCPTFKCESSVIRINKI
>SMDGB61
YFNLNDKIKIYSVPKITLKSETGFYLNIFFTVISSLCLMYNLSCVIVIFAKNVRLHSSISTHIIRNQFIFDSAVVVALIIILNESFESTNNRILNVIVCYVWKSQFPYWLMISVSINNIINNCIDRLCAVRWATSYKVSMRIRFQLYYSLLFTAPLLITVPVVLDTKFVNEVCLDRNANASLAFLNFQKVFSAFWFFSTFIVPLAISIISFAIIHRVMHKTTTTGKTGSTGMRKSEIRYTVVSFITIIIFIIAYGFESILYLMKSYDVICYEKNDPLQLIVVVLGGVSSMINPIIYNSMLKCLRSNWVIFWCGCFNKQYCKSKIGTVSNSS
>SMDGB62
MSSTNICNNVESDGANTALFLLSLNDSLLLPYASSTSNLSVLEFRLILKETLMKEIPGKLLYSCRLYHIFWTVIPPIILLIGSIGNVLACIVLCCYLIDKCSSYIYLAVMVIVDEMILVTGLLRRYIGYIFIKHIENESVLFCRLTQFIGVSSSLVSVWLIVVMTIERVIIIYLPLRAKQITQKKIARAVISSTIICSSLVASHFFFTVDTHVTKQFNKTNLIHFGEFWTILDASLYSLIPFCVLISLNVLIVREILRSKNNRSILMNNFNQACSKSIKKVSTDTHHLSVTLIAVSFIFLITTTPLVVHKLLIHFRDKDEVYHSGIIQFLDVIFEMLMYTNHSINFLLYCATGNRFRQHVLSLLLCRTLSLNRPADNTKCARSTIQISEMDAMLRGKRFTVYQEE
>SMDGB63
LSFVFLSFLYLWYAAICYPLRQRWISKRKCVIILILIWLEALILILPWLLFYTHERTDPILETENIYVKFKFNFFIIFIITIFNLENLVSLLSKMAIEYVTFAKMVFCNCHVYSSVIKMLVIVVIMFAFSWLPLYAYNMKQYFGPSTEEQSEFEYSIVVPMIQWLGSSNSCVNPWIYYFFSRNFRVGFMRYLRCLFGKKESYQSLILTYQIPSNLRTNNPDNETLTISKKKNYFSQNQSL
>SMDGB64
FTLFLYFIIIIFIFECKKMLNLIKNVFLIIYYYYYYCFCRFTVIMYPLRTRLSSKVILLIIVVIWLIAIASGLIGAIKAKIVLDENRKICDFLTEDEWKLKYDISLLILQYILPLVVLTITYIPISIRLWKSTTVGELNRSQRECMKTKRKIVKMLIAIIIIFAVCWLPYQCFFIIIDLNKHLNASPNVLIVFFIIYALAMSYSFTNPLIYCIMSKKFVIIYLIINPSQKFFLNRSQIC
>SMDGB65
SLVKRVNNVSKNNKSRLFKLTPNDIFKTKRMNISEDPDYFFISEAIIGYSCLLMIIVGLFGNCIMICITTKKTLRLFSKVLLISGTLWDIVVLLFPGFRYFQLMTQNIDVQTKSLFLCKIHKFISYLATDMSPWIFLMLSFDRYLLLKYPLSVKIKFFRLKEIVISMTVSLVFGIVKNFHQLFSILDAESFQCFMLNSSLTVIMIYVDIFFNLVIPSVLTSSFTFLSISCLRKQLRKISPFQEPEIRRNPSAQLLRMILTITVFHFLVSIPLFSMLILANYNLIGNINRINFIIFFDLSCVFYISNNSLKFYLYLCISSSIRSQFVSFILSVIKQFENLSLVMKVFIKKRFKK
>SMDGB66
PSLEIAAPVWKRKTVCQSPILILHSSWSLLIFLETCSVWNKSVLTTILKAISYFEILFNLLNFINNICQLTEPLKPFQYFGLKALATVEILLLICDSLMIGFQMARNWSVTILALFRYDMVCRSKTVRRLNNQSNFFSNENLPKIFTFLMIFCIGLALPRMFEVTPQICINTAVICHYADFLSVRKVFQYGYLGVVMFIFQSGGPIIITSCVSLMLIRKIQNRHAIRKRQTNATSNRFQRSQRNPGTLVMAVCITFMVLEFPSFFSKLAFYAFDNNNIHIGIIPNLLIYLDSCLNLFIYLASNKTFRKTSLNRIRCAKSFESWEIQTTMTVRVNNSEKNDKNEEF
>SMDGB67
MPNLKYKLYIFVLYAEVPITNITENLSCWITLALAVEHYIQMKFFTKSRLYCTVENSKKLIFLLTFLSTLVNLPFFFLMTTSVKYETNQRNQSIPRQFMDSIFYPIHSWLRFCIVQMFPLLLLCVFNGLLFSTVYKRNRNYFNSNRQYFKTLRKWSKDLNSIKAQAIEHSSGQCSSPSPKLETRMSLISKKQKAQYKLTILLIVIIILFLIGQIPHAFAYVGIHRFFSNCKDLTYLKDCPKHELYRSVTMILTLACYSLNFFVYIFLNSHYQNSFFTLFRIPKQNCLNFRLFEIKLKN
>SMDGB68
MNFKNPNESTIQLLNATFKNRTLAFRDYGIMTSFIIIFLLAVIGNFCVIITLSVNKVLRTVTNILLLNLAISDLLMAIVCIPPLLVAFFTRQWVLGVFMCKLKLYIQGNIILTENYKQEICEIYSKHKKVKSTANFAIKHRSKRMYNQELIGRPYFIKIHHHIVFIK
>SMDGB69
MIIMIPLAIVNKLQTLKRVNTYKCEEDWYDNEYLKMIYSIAQMVILFVIPLCIMIYCYSMIARTLNRNYKTNHVNQKIIKMLLIVVVEFFICWSPVFILNTWLSIDPKTATQLISPGMPSLYRPQTFCCYRQDFFWPPLTRVELSKITKKHKFSNYSFVNITQNANL
>SMDGB70
KIKLILKKIICLNYKLIPNIFSWFLVPEDDKTFIGVLHLSFCRNPYLQMVMYLFAVFIEVPITNITESISNWTAVALATERYIAMCYYNLSKQYSTVYNAKLFLLFVTLLSIVLNSPFFYINYSSGNGASNLQFFQFLVIPLLFLCVCNFLLLALVWEHKKKLKQFQSKRSGYLNTKDNNKITQRKQRAQNKLTMLLIVVIVLFLIGQIPVSFSYLKVYENLPNRCNAYKYLTDCPNYKVYSSVSHLLMITCYCTNFFVYLALNNHFRNSLMQSVASCFCHCNRCYRTRILIINENEIALNSILMQSTAFLPANRSSTLSSNSPMLSVKDNIISQNSLHPNACLRTSENTIETYLCSRSSSFLD
>SMDGB71
MKAYFANFSNFQSANNYPDSVNVLGYLNNCITIELSLFDNLESILLFQISPYIIGFVTMTNLLICLTLTRPFMITPTNIILMGIALSDMLTGLLPLPIYIMRNFSYQFLELEKSYYQFLYVNYYLTSFLPTVFHTTSIWFTLQLALQRVIYVKFSNNVSRFCTTEIAWKMFIITPILSSIFHSPDFIVSFRNSFSENNNGSFGKKNFAIKCNVFSDTSFAIYTILRITLVHLIPCCSLTVLTNILIFVLRQKYHLHNLLIPQASIVQSRDPEKRSLNVLLNVSSHNEAAKRSRFKQGSRTIDIQSTSKMLLMVLIMFLLVEIPIGGVITAYTLLRLLGLKLNPVIWKQVTNTCNFVILVSYPINFFIYCAMLPKFRLTFYSLIRCKPSRSVSQTIQNLRMNMLGY
>SMDGB72
LKLKIWDAAVERCSNFPYGIEIYRTKSFLLALSLITFHNESQNLNIREIRNKLEQLLVEKIPGSKLLHCVILNNLWTFLPPFILLFGTFGNILAFFVICQRHLLKTSSYVYLAAIAIIDELILLTGLLRRWSDHLVGSRIEDSNKFSCKIFQFIGVTVSFSSVWLIVFMTVERLIIIKLPLKVNRLVSPNKVKVYIVILIFCLSLLSSHFFETVSLNNQNNSNSNLVTTPLYRCNFKDKYYHFIRYWMMFEALFYSIIPFILLIIFNGIILSLTYKASKTRSTLVKQCYMTRQFQSISHNRQKVVTNVSQLNHETKQLTVMLVTISVAFLCTTTPLVTYKLILKVINNTDDVRYLAIRQLMDTIFELLMYINHSINFYIYCASGRRFRTQLWKIFHHNKPGFTSVSFAKNGGRMVSIVNPANR
>SMDGB73
MDDINCSYPLETVGNKSDESDENLAAFALRIYNFHNYALLVIPIISIIFNGFCLFIFFDKIWKKSILSILLKYLSATEIVFNISGFLYSVTKFIDYPSINQFSKLFWVFILQIGTFSVASGLICRNWTILHLAIYRFDSICRPLNTKKIYTETSTYKLLWITYILAAVIAFPRTFEYKATFCEGNLVLKPSLLNYDWYAYGYQGSLIFIIQTAAPVVCTSILSISVMRAILKVKRFRKSFSKTIKTKNNAISGDALMIFICLAFFLFETPSFFSKALQSYLMRNNKIIEDVLLATVANLLVYLDSVINIFVYILSNPVFRKKLKQIFHFKAFNLKEYPTEATALERRETIISLMTPNDYYCVQKIYK
>SMDGB74
MFSKFGDKCSSYSSVKLLDDFQKNLQSENTLKSICLPVPQYDLKSLQYLLVYKISPYVIFITACTNTLVCIVLSRPTMITPTNIILLAIAVTDMLTGLFPLPIYIMHYGMSNSTLFTENILFAYFGFNLLTIFPTTFHTASVWLTITLAFQRVIYVKFTTFVTKLCTNRISIITSSLIFILAFLMHSVNFTYSFEKYYQICVDNQTMYLPETDKLSNSEWRNFSNLGQIMKCSHFSESVLFWYASLRIVFLHVVPCILLTILTVTLLIVLKQKSNLSKRLMASKNNRKLSTTDDKIELSIYRKSKNTSDHTLAKSRCSKDSSSSTSKMLVVVLLVFICVEIPMGTVMTLYVILKYIDRIKISRNWSEITNICNFIILISYPFNFVIYCIMSKKFRDTFKETLCP
>SMDGB75
MNKSVYQNITNSTVESTPQSVQIIRFLCIPIWAIIIIVGLVGNILTIKVLRFRHIKSTSTAVYLSALAVVDLLYLICSTNVSLIDYIFFFPSSVRHTSAILCHVVPMLQYSLSHFSAWLVVAVTFDRMILVVLPFSSKKFSNENMALIVIITILIIIISVNIHFLWTMTFTTACNGLYFTKTVFPYVDLALMGIVPFMAMICCNLAIILKLRAQTKIREKNLKKTTKSPLNPDKAGNLTKMLLCTNLFFMLSMTPLLVYDIVYFLIDAQALLKENEQLWGGLLFGIERLVYTIWYLNFCIHFFVYCLSGPNFRDAAMKILKLKKSEDHLTNVTKTCKYFFLFYTLLKEFLRLKVTMYLFEYYLTKHLAKISTDEI
>SMDGB76
MLSVTDAEKIKICQSVLVSCGFLLNSWSSFVVSTYKIFQSTLTSNLIRNQFIFDSLICFLTLLIIWINQNAYNSQSLIDKITCQLWTSQSIFWVLAVLSNQTLVCKTFERYFAVVLPAFHRKKQRLLLLIYVVYLIVTSSSVGLQIVFIFCYTHITVVLLKMLKSGNSGDSFRKSTIKFTTVCFVNVLSFVLLLFMDNFIFLMNSFTNNVIVNGSFLQIISLVLISANSCCSPIIYLVLMKSFRKPFFRKISLRMHSTVYPEN
>SMDGB77
PKKFIFLYLSFIVKIISTINRDSLAFILIRYAIVLIFFIINLILLIFISKHKIASKNASSLIKTETCFDLIVLLCLHPVFQSHDVSYVRFYCYFIFGNQLFWSMLTISIYLMISLSIDRFVCIVLPFYYKRVKRITVYFYIISSIVFGLLFGFVNLFFIKIKVIRKNETNRQLKVNYSCPLPKSVTNTIVYILTYAIGPVIVIVILNILSIKSLVHSLKNKVNSSTNPIVFSRKKVIMRFTVAVLITSSTYAIVLMYDMVMYLLYSMDVKLPIYEHYFYYNQFLSSSLAVINPLVYLILFKNFRNFITNCCGLLGKI
>SMDGB78
MPKVCDHVDLGSVSILRSFLSNISTENQTMNILNLQKTRVFINDTVNWESLLNNYRLQLSKAIEKASPGSELMTCNVEKYLWKIVPLILLILGTIGNCTSFMILTKRRVSSYVYLSALAMADQGVLITGLMRHCIDRILDYRLEDSHHWTCVLTQLIGSSLSYLSAWLIVAVTAERAIVIMFPFSSIRLYSRFRETLVVLLISLACLLASSHFLLSVRLETGQMYRFNLNNGSVQNYSQCQLRNELHSFSKAWYWLDGLLYSYLPFFLILCLNGLIVSHVRKAREHRNILVSRCPQSNYAQIKDCSVRNLSHSVNTQAGSRQTFQLTLMLFSISACFLITTCPIVVMKIVNFTQVIF
>SMDGB79
MENSSANDSHCSRVFLHQNGFEHLIKSQISPIVIIITFVTNFIVCIVLTKPHMISPTNVILLGMAIANLLTGLVPLPIYFAKLDSKFVSSISVFKAFTNYYLTVVLPTIFHTAANWLTLILAIQRYFYIKFPVVIHHFWTIKSAKICIYVVFIASTCCHCINFMAYFMEISREGVIKCYLVNEDVLVAYYMLRVSLINVLPCLVLSIFTIFLIQALGQAKRNHCRLIQASSKKTLSVQKSDSLSNSISKMLLVVLILFLVVEVPTGATIAAYTVGKTFMFDLNEALFTFLITLCDVIVLISYPCNFVVYCIMSKQFRNTLRAVLFVQKSSDLGFIGHKDDKIEKVLLNKIPNDKYEKSCDETNTL
>SMDGB80
MNTTVFIRYPTNIEFRLKFLVLASLCHRWITPVLLFTGLIGNSVSFIIWTNPRIRRNNSSATYLSALSLSDLILLLTHFMHYLKFAWRIKVFDYAGVCEMFQMIYLMFQYNSTPLVLAFTLERWIAVCYPFKRERWCTSKRAYLAITLIFIIMLLIGVVQAFAWSTNNEQRVCKFRDSWQRSMLNQGFTTTVEFLMSGGVPICTLIFNILVIYELRSIVLNPLKQDPNKVNKKNRENKSQLSVSEKISFSSKNEKGLESFDVNAENSNLLSQPVGKSVIKRYTFVNNAHKMQRFQSSGGVNFRSTTIMLLTVSFYQIITTLPSGAVYVSQFFISGGNEFLSDDEIENDPNWRTFFRHQTMKEFVDLFSLTHYCFNVLIYLLTGRQFRKYLLQILKLDKCIYGADSNKTVSNVRSSIYGGGAGGGCGGGGCNNTIITNAHSKKS
>SMDGB81
MKFKDPCVMRRLFQQINRPSNDSNNSINCSDPIKILNITGIPDLDIHSVYLYVYVIVTGLLLTLGLTGNCICLHVAMTRKLIRQASSQYFFVFSLCDVLVLVFYVLPEWLERGVYQLSHIEMLRLNAIQGICQIFLFLSYWLRFLSVWILVIYSIERYITTGNGGILICAGENQKEMHNFIYDCIYAAFIIIIPSFLILIFNALIARHLFIIRKKNDSCLSHQELIGFQFAGLLVLISFCFLILTWPYYFCWIHDYWVHYQILNKFPSNGTDALGSISNQLKEWKLSNEIKSITRIIFYSHFSSNFFLYTFTSRFFRAEMKRLFTLRSLRKRARQFYTDEYLIDKQLLVNQNGVDQETQNNINFLKDHLSLNTI
>SMDGB82
IKNLNYYYFKIKILLKMNSSEDPLYFTLTEAVIGWIDFSLVVFGVFGNSLTILITSQKPMRIFTKMLLVSEAIWDIFFFDIRDIDIYWCKINSFFTYVSGDGSAWTLIVLSMERYLILRYPLNLKIKYLNSKHFLIIISVLLAIGFLKNFYQLLSVLSSDDGSCIFIFTSLYKISSYLQLIFTVIIPFFLVFSSTVGTINIIQNQRRRIHAISNKTDEERSSSQILRMVLAISFYHFFSNIPICTLLIITNSINHENWVDPYIFVLSFNCATMLSISSSSAKFYLYLYSSVHFRKCILKYLETLRRFLMRFKPKFLDRKLM
>SMDGB83
MIYLLFFPFRYVAITMPLKYSQHRSCIRIIFTITMSWLISFAIALPMAFGLNHRINKTSINECTFNNADFIIWSSLGSFYVPTIITVTLYYKIFKVLRERANYKRQSKPQFWQDEDNIKHENINHMSNDEIKTNGNYSYKNSIDLSHRVCPNKEIFENCFTNFGIYRKFESFNSFTFITNVQNDTLKHSITRETCISMISQTSELNHSLLTLYNDIPKISKSDLSNQKETSRDFTGNSMQVNDNSLFTDMHQFRAHLKKRIKEAKRNKNHSKFQIPHFLRFKIQKLQHKRITKKVMKKSTRKERRATKTLAIVLGNEFNLFILLVKLFTLETNLDIKYLIDSLQCLLIFKTFNLNNHFFFKKKLLSKNIIRISKRQSNL
>SMDGB84
MYFQFKTECGDNEIFFGFRAGLIIFLFIINTFFFLVSFKIKISSRNGTTLIRWQSVVSFSLLITYFFDYFKENETFFNENIFYSIFYCYIWNFSFIFWIFCTISIYTMILISFDRFVCIVFPFYYKNLTKKFTIISLLTLFNVMSARDLLRNSKTQLLILEPIKRYKRKNLFYRFSISTFIMTFLYSIGILLCIIMNTLMMLKIFLYINCIVKVRKYCIQLFVYERCRVENAVIVRCGSEAI
>SMDGB85
MSHNPVITYNYVDIIQADFQKYMPSLILLTILLITISLFGSLANLIVILLFNINTSNGISNICIKILACIDLLICLIDIPATLMWTIWKIRSTDTLCKIHMIIKATIIPASLLVLVLIAVDRFLIICFIKMTIIRYQLSIFILFTVMMTIIVLFYFFIFIYVWKKQKRLLTKYATNEDGKYSNSLVSFQKPPSQYTPMKSHHEFSTQQHDCFDHQIQPRTKHIYCTISHPKRRNRAHVKTGQILIFISISFIISYLPYFLIVNNFIWIEDINTIGNSRVSMKMQIRRFLIYFYYLNSISNPIIYSCMSKQLRYSIKQILKIK
>SMDGB86
MLSNCPSNSSYFITFQLIKTYFFSWFLLLVNLVSLFGCCLCLGVILKYKVFTKSTRIWFLALAASDISTILIATSDNYLALTFSNFHLSTMKYLGFFGCQIRFGAIVAISWTCNILQSGFSIERSISIIKPLQARVFLTEMRSKLVIIILTSVTLICGFSVTAVSMKFDTKTSECLRKEYLGNVISITKIVYYTDLIVFRTIPLLIMIIGSFIIAISMKVRTKRSVKYLQINRRTSAESNGKDSNISGRESQVFVLLLIMNFMALLTNPLFLIFELIDGEGSENKEFGKLSGDKCLSNILTTVFNCLMYTNNFTNWIFYIVIGTRFKRFTVAIISHWYQKLCLCFRFQTKMDAKVSFRSNNAVQFLQCLFIK
>SMDGB87
MSGQPMLLLLIRYFLAFYAGFLIVIGSLGNIFIIFGMRSNLRIRIPRLILVILAGSDTAVLWVAVLRYWIEITFDIDIRTSSNLLCVFHTFLTYITTDFAVAVLCTLSVERLVSMRYPLRSKVIDSWQKVCFCAGVIRNLPNMIPRKLQYNNETDMIHLYSRRISSILPTTYCIQFFERTYNIVLSFKGLKNKLVLRLTKFHVT
>SMDGB88
MLSDNISCRTFSENRTLQEIFSQYILSWLFLILTIAGLCGNVLCLSVVLKYPVFSKNTKSWFCSLLIADILILLLPAMDLYFHVLLPELYPIFGCEIRYALIQSLSWLANLLQSSLSIERSYSVLRPMKARMLFTKTKTKSMILIIVMFSLVSGVFNISHIIYNIDLFIFRVIPFIIMFTSSWIIIIELRCCKQKRNESNIRIRNSKATSKKEFKMFVLLISMNVLTLLTNPLFALFETIDGVGTENYPYGLWTGDICMSKLLRLIFNCFIYLNNQSNWIFYIATGGKFRRYSLNVLRVIFRFHSKGNHESLRYSKNNQLNLTYGLSLTNQSK
>SMDGB89
MNETVFHYSYILERFIGYSCLLLILLGFIGNSFSIILTWRSKIRIFTKVLLINGSVWDNVVLCFPGLRYYVYDIYHFDIQNLSLFSCKIHKFFTYLSTDMSPWIYTILSCERYLMLKYPLSFTLKSLGFKHGILIQSIILFVGIAKNSYYLMCFIDEASETCKEPIQSPIIMTLVDIVFNLSLPSIVISFLTCLSILILRKQFLRIFPNVNTSKESTSSTQLLKIIIIISIYHFIVSIPIFTLLVIMNIAPEEGLSVLAFDIVFSLSCVLYISNNSIKFYLYLCVSASYRKEILLFLFGIMHKCSAPFSNMKSFKNSQLRKQIISLNKI
>SMDGB90
MINETDFYSSRVLTDRIFNQLFLFLGAPIILTGIISSILSTIMFLRDSFTPRSTKFILQTLSITDLLFLMSMIFYFELKIIYILYPHLELTLKPIKEKFIFADFLVMLVNISELFRNWLTVIIGIERFLVTCYPLKMTKYQDFNNSYLAVFSIGIFTFLLRLPMLIRRITFYSTNQHMIQISQKSLKAHDIIEAIFQSFLPVTILLFCFIRITKALKKSKALRIFHRSSAVSIKRKMHITRMLIIIIILFSFCNTPHILNAIFQQLKIINRNLISICWFFSILYSSSNFFVYIIYMKRYRLIISLMFSNKFCCPLTTIESLEAKYQLINSYRDRSNLRNRHPKTVNINSI
>SMDGB91
SNVGSCLLFFSTAFNACKTLNHCCKMMLIQVRSDVHVHLVLLICPLGLVFNILNIIILNQKSMKSPTNFLLTLLALSDSTIMALYIIFDLKFLKTNNLDTMTWSWAHYLLFYLSMQNFLHSFSSWNLVALAVFRLIYIRYPHNAVVHCTMNRAKISGLTIVGVSILISVPYILAHNVMPVATSNLSIFNDSNKTFMINYTNPQMQKVIFFWTSIFVKSLPITWMTILTVILISALRQSVMRRQTLLNSMLVANSPQEVLISNARSNILQRRGGITKDTIGKVDPVGAKKSIKTTRMLIAIVIMYCFSYLPQVQVNFKSSYFKH
>SMDGB92
MYVNNDSVHDLNSCMKFFSNKPNINDSKCPIFPMLTEFDTWYKDIHGYLSAILCICGVLTNILNSIVLMKKTMINPINLLLLGIALSDMVKMLSYTIYTVYLNLVTAPSPCSYPHTYLWITFILLHSTIVICTHTTSTLLVVLLASFRAWTLTNITTEKRLKNKHSYFAIVIVFSISFVFSLPNLFFQQITVFKHKYHWFVIKEGFQKEEDIQFFIYGCVVKSLSTIVLVILTTFIIVVMKRSSKRKRRLNGPIKSVETGVKEMIPLRGSRHHNSVRDPYHKASMLLVTVVICFVLTELPQGIINTTAALAQCFLDSVYIYIGDIMDLLVLINSSINFILYCIMSQQFRDTFSNLFCHFCLK
>SMDGB93
MEIENCSDILETSNNAANFSASLSLLLYRFHNHALLILPILSMVLNGFCLVIFFDKIWRKSTLSILLKYLSATEIAFNFSGFICTITKFIDYPSIGYFSKLFWVFVLQVGTFSVSTALICRNWTILHLAAFRFESICRPLSSRKVLWLTYVLAGIFAFPRTFEYEPSFCKGELSLNPGLIKYHWYEYGYQGSLIFIIQTAAPVAITSVLSFWVMKAIFKMKKFRQSCSKKFHKKHNAVSGDFLMIFICFAFFILEIPSFFSKVLKSYLMKHQKFTEDILLATMGNLLVYLDSVINIFVYIISNPTFRERSKNLFQPKRDLKSDSKIGKTALKFDKLFMSFRLKQTFCHARFDLINYF
>SMDGB94
MNENITRFIDHSCSQSIFPNIGNSTKFYNSLHIHLVLIICPLGLITNLLTAITLNQPAMKSPTNLLLTFLAISDGLIMALYIVFDLKFLKSGSLQKSPLIWAQYLLFSLVVQNILHLLSSYLIVSLAVFRLIYIRYPQLAIVHCTMKRARYTVVIIFVFAIILSIPYITAHKVTPVNNSTNNNAFTVDYVSVELGKFVHVWSSIFAKTLPIILMTGMSLWLIYELKGSEKRRQKLKSDHSNIQSDSITKPLNCKTKHVTESSNRTIKTTRILLAIIFIFLLSYFPQATLLLLAGIFGECFSSNVYDKLGDVMDLLTLLNACIYFVLYCSMSKQFRDTFFVLFISIPLSHICVKRTRIVEQDELSQLYSVVKNRKMDEKYKYQQCASSTDQVVHKIFNFRSQ
>SMDGB95
MNLFIFEIGIQIYATLLLFVGLPLNIISVVVVAYDYTTRLTTKLLMIILSITDSLVIVIAVSRYWIFVIFKTDIRIYNNLICMIHSFLVGIVTDLAVGSLCFLAVERFIVVVFPQKSNQLIKVNRILFGIIIFLGVTSFKNSANFVFLTTIHGKNSTNLTVNRKCGPSSQYIQEFAIFKKIDFVSFAVIPYVILFSTNIYIYVVLRRQHILLSKHKSSSTLLNDKKRRKRRPQNVMKILTGLTIIHVITTLPGAIFTMLKNFFPFAINSKNEDPSLNRILTSSLVLLLFTNNALNFFVYYISSTVFRRNVVLLFIGKINKVNNRQYHSTGGNPTKMVNINKQVDEEI
>SMDGB96
MQESVFRDTKKVCIALTSKCSTIRNWLIHISLNTKIVEAVIIFFGIWINVLFAFALYVRPLRSITTTLVLRNQSIYDCFVCLCTFLSLILPQFQKSTNNGVLDFICCNLWTSQYIQYLFLMASTQNVVCTTADRYMAVLRPFVYRLNQKKYITAMYIYIAIVSIIIPIPKWFEVKMFNETCIFEKSIASSSLNIFQNVYSIFWAFMIYVFPSIYFCIVYWKVIVKLRCLINPNVKKGSANAHVSIAKNVTIAIFFVTAVYVATYTFDTSIYILDQWRIIPPINGTTIDIIKTFILTMNSMINPEMYFCLLKPIRYRILSLFLPDYIHKFT
>SMDGB97
QQSFPIFVPKMLDHCFMNSSHWMVFEYFQYYILSWFLITINLSAIFGSGLCICVIVKYNVFSVNTKYWFLALIISDIVIIFVAANDFYFTLIFNEQYKLFLLHFSAFFGCQFRYGLVVAVSWVCNALQTGLSLERTIHIISPIKARVFFTVKRSRIIIIFLVIISGMSGLIINICTLEVKPTSKNVSSCVRKPDQTKFVYFIDLILFRALPYGVITITTVILIIFIKRRQNCRKFTLHRSSRTPGGKNELNLNPERRMFILLIVMNVITLTTNPLFLLFELIDGEATENMVFGKLTGDKCLSTILTSFFNELMYMNNLTNWIFYINVGSKFRSHLKMFIYSPFTKKRSQTNNFDTSLECQGLNTIAIYTSKPYSISKVPKTIAKTEKIDPGKCCLIGMDQM
>SMDGB98
SRQELISNSYHVIRQDPLQKFNGSIMTGWTDLVLVMIGLVGNFFILANTIRRKVRIFTKFFLISEAMSDSLVLVFPGIRYFVLIVLNDDIQNDSNFICIFHSFVTYLVTDFSAWILIILSLERYLLVKFPFNKRLKDLSLFHAISFSCVMFALGFLKNFIFFTAVIDPDTEVCFLGNMKLQLLITVLDMIFNLIIPSTLVLFCTIGSIIGIKRHILKISSNLKPISDTNYGSQILRMILAISVYHLITSLPLFCVLIIIKVTDVFYFYGDQLLYTFDLACALYISNNSLKFYLYCFSSKSFRKMFILLIHDVKIKFGSLIK
>SMDGB99
MFDSIINLSVTTINSTNSSILSKSSLNCSLILNDYCESIEDYVVRIKEYLRLSGFSWVLVIFYIIVFIIGVSGNFLVCLIVLKNKHMRTVTNVFIVNLAFSDVMVLLLCLPLTLVEDILKTWFFGNVTCKIVNFSHIYFLFFYFVKKYKNTQSLQIFISFIPFQNRGGHLVKQSYYGIVKIWIYILNKNSIIKIVFEDKNVIFTYNLILKILKKLEFIKYFNNKLIQK
>SMDGB100
MFIINYSLQDSLGFLISRYIFVLIFIFCNVILLVFISKSKIASKTATTLIKTQTGCDIFILMSLIMTIFKEPKHFKSENFTYVRFFCNFMINNQIFWTLLTISTYLMVALSIDRFICISLPIYYRRRKYYLVYFYIITSIIFGTISCSMNFFDVKIISYQKNKTWFHNCPYGKSVFSSTVFIITYSVGPVLIIVILNAIAIRQLLKSTKNNSNVTTENYVFARRKLLTRFTVATFITNFTYAVILLVDITIYLLYTYEGQLTRLFDYYFYYNQYICCILAVINPIVYLILFRKFREFIFLLFTTNQIMLEKSKQ
>SMDGB101
MEWNSYRFQNEIVTFFIMGIAGTVTASLGVIGNLISLSILFRRRRNWITTDIYLIGLTMSDLLLLIFFILIALKDTRKPNLKVAQWLMWQDVAMVPKVFPVCHALLLFFQVSSIWLTTFLSVERFFIICYPFKAERICSLKIASINTTLVVAASLVYNIPRFFEYILWSADWSQPVLSDYLNTTSIYNFTNTQFLKMQYTWYDISEFGKSPSFRIWYTLYSWIVLVFLGPIITIVITNSLLLIEIKRVNRRAKRNNFNVVDVNQDTNKMLIGVIFFFLLTQIPASISHVIWAYMAGDKFQQWYFIINEIGNYLVILNSAINIVSYLIFSKRFRKEFIKIIKEIMGPRRFVEEQRGTSRDVEFSNRYRNSSPWRRNLRLNDGEVKAIVEKNEI
>SMDGB102
MVSLSFTRDKLSKLFFHIQVLIVSFGMCLNGIFVLTIFKRPFQSPFTTIMIGCQGLFDGIICLLTLMIILIPPMTEVTDNPFLNFIMCNIWTSQFPIWIFIEASVQNLVCTAGDRYLAVLKPSTYRLNKRRFLYGSLTYMIAMSLIIPLPALVEVRIVNKTCYVQNAFDGEEFARFISGVSVLWSFSVFFIPATYLIIIYTRIIIKLRGSVTPDMSDSDQEKQKNTRRLTISTFLVTVIFITTFFFDSTWYLLSCWQVVAYSTGSFIQRTGVFFVTLNSVISPLPYFITMKKFRYRLYKDRNFTEKVSSNNLGKPCLFTSLYVNCERKRLI
>SMDGB103
FFKFTYQNLNSLHYAEIRKKKCNIIGWINLVFVIVGIFGNISIILITLRRKMRNFTKSFLIMEAGWDIMVLLLAGIRYHIFSTTFVDIQSYSMEICLLHSFFSYLVSDMTAWTLVVLSVERFLLLKYPWNFRLKCLTEKHAIYVMLALFGLAIIKDFVYLKSLIDPLDNNCKLITVELDLIMAIVDPIFHLVLPFIVVLRCTIGSITLIRRKLNKIASSFSHNSEHGSSTEVLSMILAISLFHFFTALPVFCVQILSRSNILDNLPSYEIDVAYDFTSMLYISNNALKCYLYLIFSHFFRNMFFTYLTEMIDFIKVYLKIS
>SMDGB104
MNYVIYLILKLLIMLLNVRIFTKIFLMLESIWDILVLLFSGIRYFELSIYQIDVRDTNWVICKIHSFMSYLTSDEAAWILVVMSVERYLILKYALSTRIKCLNYKHALVVMGILLLSQRMCDIINSYIDAVFNVILPFVIVFTSTALTLLLIKKQNAKVQSTVKLSTDKSQSSQILRMVLAISIYHFISSIPICVMMLLTSASNFFSDNNAYFFNLMFDFALLLSISNNAVKFYLYLCCSIYFREFFINYYNDFKRCIQRFIEKIKTKLYKK
>SMDGB105
YIKNACIPTWSLIIAFGLVGNVLTVALLSSPNLRRHSTSVYLRWLAVVDILYLLCSLTVNLFSFITVFPDSIRDKASILCLGLPFLHYTLSYLSVWLLVSVTVDRMIWVVLPFHAKKICNHKNAFIVAVSLVLVFIAIDSHFFFTLKFDFKSSNSTKDPTNTCVTDTFTQDAFPYIDLVILLILPLIFMVICNGAIIFKLRKLKKIRQTRLQSPGDNLKVLEPGQSIKSKKQKSMGSSSLTAMLLSINIFFVASITPLLVYDIVYFAILPKIRAKENAEMIYQILFAVEQVVYTLWYLNFSAHFLLYCMSGPRFRNEAIKLFSCKGICAQEAPYEAVTEIMTRRMSSHYRH
>SMDGB106
MKINDIEKMINDENENILLITVFPVHVKVSLGIFYNCIASLSLVYNFSCIVVIFVKKVRFHSEISTHIIRNQFIFDFCVVANLMIILNDKYENLDIPLLNGIRCYLWSSQFPYWAMVCVSINNLVDNCLDRLIAVRWASSYKATMKTRMKIYYGLLFTLPLFVSFSVIYLPDQNICIDRNQNATNEYLTFQRFYSSFWFCFTFGIPLMISIFSFIMIHNIMKKTTQNNVGMSMRKSEIRYTVVTFVTLIIFALTYGIESILYFLKSFYLICYEKNDPLQNLITTLGSVSSMANPFILNTMLKSLRSSWMMFWCNPLGKKYCPTAVRPSTSTTL
>SMDGB107
MVKIEIYNNENFLFSVKSNKSFPMWIPRVYDLFQIAISIFGTVGNILFAITIILVPFKSKLTNSLLILQCIFDALASFSYLLVKYVPRYTQTTSSAINSLICHVWSTQVVFWYCIMGSVQTLLWIALDRFIAVLRPVIYGKYPKQLIILSKTWIYVISTILVIPTSFELSVVNGTCQDTPLISPDYYIIHVKIYALFWYIFIYIGPTTLFAIIYYKIISYIQKNLRLNANDKVKKSTMIITMATIFITLQFVILVFLDASYYVAGAFGIVKYVYYGPIQEVGILMLSLSSCINPIICIITLKIRRQICMKTLLPCFNRYQNHGKIEINQKLIANWKSELTENPNSVRNQGHQQIFLMTEYKIG
>SMDGB108
MFIHNCSTIPQNISTDGTGQLRFYTIFGYGSALMCIIGILTNLANIIVLSQPTMRSPTNWVLTWLAIADLLTMVVYLPNVCHYYIFNNIILPLFSVTSNKIWAYYRLTIISFVLISHAAAVWFTVVLAVIRYLHLSLPTIGPQIANIENTTISIAIVSVLTFHTFYEIKSINKLEINFWIQSIIFKIVPSFVLSVLTILLILKMQHIGKRRNKLISRSDSQKKKKENRVTLMLLMVVVLFLIVELPHAILMLSSNFSQTCLEIYETLGDLIDFLTLVNESINFILYTTMSKQFRRVFIMTFCRGKCCQSVSSEVRVDTQVFLTSGRLQWTCIH
>SMDGB109
MVILNLTNCSNPKLYRGSVNFQQYLVVTLIAIISVLGFILNMAVFVLIVKVKSLKTVPNLLIANLAIADISYLFGHVLTNIPNILLSTFIGGYFLCKLQMFTRYATLGGSIFTLTVMAIDRFTAIVLPLNHQSSYWRSKKFVSVVIISIWLVAILITLPVVYVTEIIQPTIPYNKSCLTTTLCIFRKESVLQAYRAVIWIQFGIYFFFPFIIICICYITIALKLETQETSGTVQICSSRSINKRKKLSKIVLAFIIIFVICRLPDQLNTIIIHISQYSHYFLLVTAQFLTYVHPLLNPLTLLMLSALFRYHLFHLFRSTRYDRSIHSNSYVPKSKMYCIEKKKEKCTTNSDTILNNEEMHSCL
>SMDGB110
MKNDCDIFPGVNYKDLQSYFSRCIPAYITNRDIFDAVFDEMRVQSQLHLSNSVLGILIAIYVTLMLFGACGSTLVIYAVVHGRSMRSPRNIFIVNLAISDLILCVLTEPFNLIRLLSGQQEWILGDSMCKLSALLQGTNIFNNSIILLWSISFQLHFQPIVHKYSVSSLLNLFSIMFSNDAFITFRLEDISRRSAHWITFYNFPEWGRIVIYGIWAKNLLVHAKDF
>SMDGB111
MMIVSLSKCIGVALLFIALNKFKNSHKFLKSYKELINEESVSQWQILITLAILGIIGIVGGIGNALVIVVYKKKLYNKHTADFFIVVLAISDLLVCLVIVPSTMAVEYLTFNISSVFCKGYYFLNISNLLFSTMLISAVALDRYLCICHPFVQYLTVGRSIKLVMFLALISFTIGIMVALNVTNEMWRVKLKPKPKPRNRTPKSKRNYNKLLMDINKNRERTAKKQKSMSRQNLVSNVTIQNMRSAAMLFVVALVYIIAFSPVLMIVSFKFSFNLILYNLYYLNNAANPLIYCFMNSKFRKELANVFLRRSYGKKCRLLDLFGTQKFWGGLFTIEFDNLIFF
>SMDGB112
MCNDNLDIIDKMFLIVYPPIFMVLGVFNNAIIFILMTFNLQKNNINQDHVTIYYWALSIGDGMSCIFQMLPKWINFTFNIDLYSKSELLCRILPKFIPFTTSDFSIWLVVLMTIDRFTRIYFPLQFKMIFQIKRVYQSLILLVIIAFFKNFIFIFENTIMGKCTFNNETAIAGYFVSGISFIISLVVVSILPVGAVIILNILILIKWKKIFPIQLNSNRCEVNRFSKTSTRVFLTISISFSIFLTPYFLVLPFSIFPFSDVCQKSIYFFILHLTQSLFFLNHFTNFYFYILLSASYRKILRKFIRKICFLQFKNQVTPQSVGQSIFD
>SMDGB113
MCYNLESLIIFDNYLMIIYPPIWIIIGCFNNFLIFLLMTLKILKRKPNQDHVTIYYWALSIGDTLTCVFQMLPKWIDRAFKTNLYVTSEILCRILPKTIPYTVGDFSIWLVVLMTIDRFVRIYFPLHFKRIFSERKVYLSLIVLFVGAFLKNFVFSFEKTLYMTCSFNNYSAVSNYFTSGTDKLISLVFVSILPVCSVFILNILILIKWKKIFPANIKSQNNNPPTRVAKNSTKVFLAISMSFFIFLTPFFLVLPFTNYNFLEECVKIQYFVLLDITECIFFLNHVTNLYFYVLLSKSYRIEMIFLFKKCLPKFLENQIRPEMMSDETSI
>SMDGB114
KLLILFKNFITTFNKEFIKISIIFKQNNIEYLLFIFKFLFVVGGIGNLFVILIYIRQCDKVTSNLFMTVLAGSDIFTCIFIIPTTIFIEFHEWGIGSSFVCKSYMFFNNSLIPFSALLISLIAMDRYFCICHPFLQIMNLSRSKLFICIALMLSTLLGTLASFQSHIKPKSQYRLENSDNSPIYSRFVVSNYPGCNRNVKPLGNPSTNHHHSNSPTNSSMNSLNNSVNNSSSIVIKTLKNVRDTTLLQNLKLAAMLFVVGITYIVTFLPANLMANGIIKLNLPVFYLYYVNNAANPIIYCFMNRNFRNKLKSFRFLRPVIRK
>SMDGB115
MISYVVNGKLGDSILFVGFRYLFICLFLSLNIVLLAFLFKHQMASKTATLLIKFQTIIDIIVLIFIPVIPVKEELPFRTKSEAYGLFYCYFTFTDTLVYVLINSSIFLMVSLSVDRFICIVFPLFYRRKCNKCVYIYIIPSILCGIVVFVPYCYFTEIEIRETNSTEMDLNYIFSCTLSKSLIATLIYLIMYAISPVTIILLLNILSIKCLIQSLKNINKSVKSRKRMITKFTIANIFSNFFYTFILSIDITFFLIVTINPISKFYDYYFYYDPYFLSCLTVINPFIYFILFDKFRKFIVSFVFRRKR
>SMDGB116
MHLKLWLSLVISIFSLVGFCINISILVPLWKYKILSPFTTVLLRCQFSFDCLVCLLRLFLNGFRTNFDGSTRFSIPIDGFSCKFWFTETFYWLAVGLGSHNLVMIGLDRLAAIEFPLNYKVNSKSFIILYGIYMSLIPHIGSIVGFVSKAFYNNSCNGVMLFRLYIWLWTVVDYLLPIIIQVFVYYRISRRLKSLSDGSSYPNGNTKISTKIIKPALFNTVMFFSLLLPENVLIMLASYGVYNNSLDIILCVNPIIYIMSLPKLRRVFIKITFEIYFLNNNYKHQIKMITII
>SMDGB117
MCDHLNGLNAFDTYYMMIYPPIWIILGFFNNIIIFILMTFKLRKRKSSQDHVTIYYWFLSIGDILSCVFLMLPKWVIGTFKIDIYSMSEIACYILPRFIPFTAGDFSIWLVVLMTVDRFMRIYFPVRFKIIFSYRNVIISLLVLILIALLKNWVYLLESSFERNCQFNNKSIVSSYFENGSIFIISMVFVALIPVLSVAVLNTFILIKWKKLFPKSTNLQTNSNSQRNSIKVFLAISLSFSICLTPYFVVLPFSNYSFSNDCNKLIYWAIFDFTQSIFFANHFMNLYFYILLSKSYRIELLNFWRKLCRNTFRGQVEPLSTVTESLRPTLVVHISV
>SMDGB118
RPGSLNWITKNNIMCTELVDVKLFDKYFMAIYPPLFVILGIVNNVIILFIMIRQICTRKSHQDHASIYYWCLSTANILACIFSMLPKWFKLVLSFDMNSVSETFCRILPRFLPYTVSDISVWLVVVLSVDMFMRIYFPVQFKTTMTIKRVYLIIFSLSFTAFMKNIWYSFENTLIFNTCRFNNNSFVSQYFTSNLSSIISMVFVSILPGGTIFILNILIFIKWRKLYPKNKINPTGEAVSCSQKTTVKVFLAISLSFIIFVIPNFLLLPISNSTIQNPCLNNLINVLSHIATSVFYMTYFINLYFYLLFSKSYRQELLNIVGKFKVKYFRNSTTPSNEFKLC
>SMDGB119
MKCLKICQIFCFFLRYFTIFHNFPIFNLNFISLPFLIIISGMNSSGSDDWHLILDYVVGYSNIVFLIMGTIGNLLIIIISSRQKTRPFTKLFIVSEAVWDLAILLLSNIRDKSLFLCKLQPFFSYFNKNESAWTLIVLAIERYFILKYPLSARIKMLNWKHAGIILMVLLVLGAIKNFMLLLNILSDKRCLMITETSFIIFSYFDLVLYVLLPFLLVSISTICTLCLVHKQNLKVHQNTQDSSSHMLQMILAISIYHFVSSIPIGLMTVITSSKKFSKSNNNTAFLLIYEIATTFSISNNSIKFFLYIYSSAYFRKVLLRFIKNSIHWLKGFLLKINR
>SMDGB120
PLNRCRTKTMSHTHIQSEHSVLDVTAKMINNKTFLFSPPCNVSTVNIYEFVLTSIVVPILFGLIIILGAFGNIMVLVVIIFNKKMRNSTNILIASLAIADLTFIAFCIPFTGVIYVKQGWPLGESFCRIYQFLIYVTAYCSVYTLVLMCFDRFLAVVHPISSSLVRSDRNTFLGVVVMWILFTGTNLPLLLNSGVIKGRKESKVNCVVYYCSYLPLVRWNDTTDQYVVDIKFGKRFFTSFFIFAYFLPLLMISLLYGKLLCRLLHGRTSKMAQSNEALKSKKRVTIMVVIVIVAFAACWLPIQSVFLLQIYEFDVGGPLFRTIHIFSNCLAYANSMVNPILYAFLSENFRRSFRDLLCCQATQSRVEYEKTHFSHNRGGSNSFKGRTRRQSKDDGNDMKTSSMRAIETTQNDVLINCNSTTKLNDNKEEITVFLETNLDL
>SMDGB121
MDFSLTNIFQIIFVIFGLFGNFFFTLTLWKCPLKSKITSILLSTQSVYDFMASVLYLAGRYLPAYEGSNFQPFDVFVCYFWTSQVFYWITMMASVQTLVWIAIDRYVAVLKAIVYASKQRHLIWISQVLIVIISVVLVVPTAFDKKFNNTCTSEPLFSQNYYRVHKLIYAIFWYLFFYFGPTIMFITIYSKITIEISKKSDLTKQNSEDKKAKKLLTFTATIITLQFVVLFPLEPSYYFFSAFGIVEYVYYGPLQEVAIMLQLLSICLNPIICLVTMKSRRLVLLYMIIPCIRSKDHVNISMLDLRNHKDSDLPCKIEIGIRFCMAKRLRKFLLLI
>SMDGB122
VGFEYLKMIAVNILGIAWCDFWIFTDVMSCSASIFHLVTIALDRYWTVTRIEYKHNLMPYNLTKTIEEQRHKVEVKRERKAIITVGIITCCFILCWMPFFTLTLVLPFCGAYCIVHPIISSVLLWLGYLNCLLNPFIYTIFSQEFRCAFKNILTGYYWRRCIDR
>SMDGB123
MFYTWLTWNLKTYPLIIILILGFLGNGFIFYIFLRPNFKSSSITKYMRILAVTDTILIFVGIVPNVYEGFNRKSLLIRSDAGCILQRFIMFFIGDISVWILIAITIDRLVAVVFPIQNTTWKSQKNSIVILIVVFSLSLIKNFPIFFTLSVVTNTNGTRFCDTRERFAFYERKIRPFISLMMYYLIPTIIMTICTVVIILKMNRVAKKLDVMTNPKRRISMEINNVNFIRPHYSKSLTQMSIAINILFVLLLSPSIFIWTIISYWPASIQSEKISILYDSTNILVFSHHSLNFYLFFLSGPRFRKEVLQIFGKNYGSILDSKNESIKTAPEQLKEIRLK
>SMDGB124
TLLNAITVPEYFRILNLFLVVLLSCFLFFGYFGNILTFLILKFEHGLRPFTKSLLYLQSIWDTLILFVPGTRYLYLVHSDSDIRNLNYYFKWVHLYFTYLAIYLSVWHLCTLSIERMCLVLWPTNTFLRRLSMKHVFYLNIIFILACSILNTNNLYDTDYHYMIATYILLICVMLGPFAIISTSTFVMIYKIQTTISKINPKNNNNNNINNNNNKQEKKQSPLFAIKMVIVVSFYYLISSTPAAIDLIIMHGYPTTFPDSYSTSVSYNFTMIMLASNGAVKFYLYNLSTPHIRKILQKLIKRIKLKITHEKDTTVTIGATLNADSFD
>SMDGB125
ISVVMTIGKKIFYTFFGFIVFVGIILNLIIFICLKVKSLPSQYTTVVLRNQAFIDCFVCFLTFLFVVLPEQIITKNLFFDLFFCHIWNGQAIYWWMVLAGVFNLIFTAFDRYWAIITPLSYGNNLKKKVKLSYLIIYLVSGIITIPAMFQTSLKNHTCESTYAFEGDAVTAFYKGFSIVWFLSIYGIPATIMIYLYSRIVFNIRRNVNAKRKFTFKTITKAAIIITIVFLVTIAYDAIYYMLGYFKVISYEFGTPIQLLGVFLTSFNSCINPVVLFIIVRNIRIRCYKLLGIIFRNNFTIVESSGSF
>SMDGB126
FTIFKIFFLQNEICYFNILILTRIQLFCDVFLMFDVFFCTASIMNLTAISLDRYVAVSHPLQYAKHNNSLRVHLTMVIFPISCEFLNADFIIYSSLGSFFLPTILMIWLYYRIFKVIRRQTLTLRIPEPKSTVLENNHKHPPIPKKQKKPQCKSQNIKSNNQNLHNEVVPIKVEPTLKCPISQNGILTVNHKVSSRPLKVKKKPEKNAIRREKKAIKTLAVVLGMLFNFNFIYVIYILFIPFIYNFILFY
>SMDGB127
MTTINVTDSNISNLSSSLCSNNNPFTYGELFDYLALCVHKTQREEMEKIVLQHMNQNRKQARISTSVLIPILSMYIIMILFGACGSILVVLVVLRKKQMQNPRNLFILNVAVTDFILCIFTQPFNLIRLLSQHKEWVYGETLCKMVSFFTGTNMFVSTMSISAIAVDRFYISFPVRKFYNLKIGSEEFLLKKIEDLFFKYRYSYGPLTNHT
>SMDGB128
EKDYLIIKIISINIIISWLQGVVIVFRFKIFQSKFTKYLMRNQFLFDSIICGYAPLIIWIFKIEYDANSRLDAFICYFWTSQGTFWMSCCLANQNLVWITIDRFLLVVYPIFYKTHLKMLIFIYFSFLSFVSVFFGILISFTVDIRNASCIIIIQPERSIFLVSAAGYSVLNYFIPMFVISLFLVSINSCINPFIYLVGMKNFRRKKFIANMSDLEDYDFEYANYQRAEVKIIRKKVRNN
>SMDGB129
IIFHKFGLVLNLLLCDFWVCFDVLCCSASILHLVAIAFDRYWAVTNIDYIRMRTAKRIIIMIIIVWFLSIIISIPSRFYSRILVPDRVNLHVNHNSINIKNHLNMQNFENSTISKSQLPTHGSRTDTYPKTFVTNSDFTSKKSFIEQQKQKLEHKRERKAARTLAIITGCFILCWLPFFIQALYLPFCGRQCVPNDIFSSFFLWLGYCNSLLNPIIYTIFSPEFRNAFNKILFGRYQKTKRSY
>SMDGB130
LEVKFIILKQVIATIVILTIVVFVGTIGNILVLLVYYRKRGSEQNNETDCFFINSLALSDLIVCLVIVPCTMSTEWYNFHISLYFCKLYYFMNTANLLFSTMLIALIAVDRCLCITLPLRKILTVNKKTEVCEEIKFHKNVINEVLIYYEVYERITHSVFILSIIAVIICYIALLTPRKSLAQGLRDSALFRNIKSAAILFVVAVVYILVFTPVILIITFKVVKFNVILYNLYYLNNAANPIVYCFMNSNFRRDLSKIYLEKNVCYKCKCNVNKMLSVYFIQLTFAILNPTT
>SMDGB131
MKLIQTLTFILIIFVIFTFFRSKSMWTPSNVFIFDLALSDLLICILGFPFLTISGFCKEWIFSEAGCSAYAFSMSVTGMHSIFILTILAVERLKVISRPLKMVKIVSKKRSFLLVLISWTFAIFVSIPPLLGWNRYVLEGLHISCSYDMFDGSWRSKSYIVFLIGIFLVVLLIIIFCYLALFLKVQRQATSMRVMIKDSRDLLAERERQRENKLIWMGCNITLAFVLSWGPYALVTILSIFKVLNEKNSLIIVTFPSFFAKSFTIYNPIIYIFSYPKFKKELSKLLLLTNKRK
