# Supplementary material for: The repertoire of G protein-coupled receptors in the human parasite Schistosoma mansoni and the model organism Schmidtea mediterranea
Source: BMC Genomics. 2011 Dec 6;12:596. doi: 10.1186/1471-2164-12-596 (PMC3261222; doi:10.1186/1471-2164-12-596)
Supplement: Additional file 8 — Perl scripts. ZIP archive containing Perl source code written to perform the work described. [file 1471-2164-12-596-S8.ZIP]

Archive with 19 entries (16 files):
- 3-Scripts/
- 3-Scripts/.DS_Store
- __MACOSX/
- __MACOSX/3-Scripts/
- __MACOSX/3-Scripts/._.DS_Store
- 3-Scripts/Blast-parse.pl
- __MACOSX/3-Scripts/._Blast-parse.pl
- 3-Scripts/EMBL-parse.pl
- __MACOSX/3-Scripts/._EMBL-parse.pl
- 3-Scripts/Entropy-calc.pl
- __MACOSX/3-Scripts/._Entropy-calc.pl
- 3-Scripts/Other.txt
- __MACOSX/3-Scripts/._Other.txt
- 3-Scripts/SVM-FL.pl
- __MACOSX/3-Scripts/._SVM-FL.pl
- 3-Scripts/SVM-T7.pl
- __MACOSX/3-Scripts/._SVM-T7.pl
- 3-Scripts/TM.pl
- __MACOSX/3-Scripts/._TM.pl
