# Supplementary material for: The repertoire of G protein-coupled receptors in the human parasite Schistosoma mansoni and the model organism Schmidtea mediterranea
Source: BMC Genomics. 2011 Dec 6;12:596. doi: 10.1186/1471-2164-12-596 (PMC3261222; doi:10.1186/1471-2164-12-596)
Supplement: Additional file 8 — Perl scripts. ZIP archive containing Perl source code written to perform the work described. [file 1471-2164-12-596-S8.ZIP › 3-Scripts/Blast-parse.pl]

#This script streams in one input file:
#1) Blast result output file (txt) generated with netblast-2.2.18
#And generates one outpul file:
#1) CSV formatted-file containing information about top Blast hats

#!/usr/bin/perl
use strict;
use warnings;

#Reads in Blast output file and stores in single string
my $a;
while ($_ = <>) {
	chomp $_;
	$a.=$_;     
}
#Creates csv file, fills out first row with desired parameter list
open(OUTFILE, ">BLAST.csv");
print OUTFILE "query id,query length...","\n";
#Regular expression extract query and hit information
while ($a =~ /Query=\s([^\s]*?)\s.*?\(([0-9]+)\sletters\)(.*?)Lambda/g){
     my $queryid = $1; # query id
     my $querylength = $2; #query length
     my $region = $3; #region
     print OUTFILE $queryid,",",$querylength,"\n";
     while ($region =~ /\>(ref.*?)\s(.*?)\[(.*?)\].*?Length\s=\s([0-9]+).*?
     Expect\s=\s(.*?)\s+Identities\s=\s(.*?),/g){
          my $hitid = $1; #hit id
          my $hitannotation = $2; #hit annotation
          my $hitspecies = $3; #hit species
          my $hitlength = $4; #hit length
          my $hiteval = $5; #hit E-value
          my $hitidentity = $6; #hit identity
          $hitannotation =~s/\s{2,}/\s/g;
          $hitannotation =~s/,/\s/g;
          $hitspecies =~s/\s{2,}/\s/g;
          print OUTFILE " ",","," ",",";
          #Choose and print parameters of interest to file
          print OUTFILE $hitid,...,"\n"; 
     }
}
close OUTFILE;
