# Supplementary material for: The repertoire of G protein-coupled receptors in the human parasite Schistosoma mansoni and the model organism Schmidtea mediterranea
Source: BMC Genomics. 2011 Dec 6;12:596. doi: 10.1186/1471-2164-12-596 (PMC3261222; doi:10.1186/1471-2164-12-596)
Supplement: Additional file 8 — Perl scripts. ZIP archive containing Perl source code written to perform the work described. [file 1471-2164-12-596-S8.ZIP › 3-Scripts/EMBL-parse.pl]

#!/usr/bin/perl

use strict;
use warnings;

my $l;
while ($_ = <>) {
	chomp $_;   #remove end-lines
      	$l.=$_;     #amass into one single line
}
my $DNA ='';
my $scaffid = '';
my $j = $l;
my $z = $l;

my $q = $l;
my $r = $l;
my $s = $l;
my $t = $l;


while ($l =~ /SQ.*?other\;(.*)\/\//g){ #finds and stores entire DNA string in $DNA
	$DNA = $1;        
	$DNA =~s/\s//g;     #removes all spacing
	$DNA =~s/[0-9]//g;  #removes all numbers
}

while ($j =~ /ID\s+(Smp_scaff[0-9]*?)\s+standard/g){ #finds and stores scaffoldnumber
	$scaffid = $1;        
}

my $ARGV2='';					     #extract temporary-systematic-id from filename
while ($ARGV =~/Smp_scaff[0-9]*?\((Smp_.*?)\)/g){
	$ARGV2=$1;
}

#print $ARGV2,"\n";

while ($z =~ /(CDS.*?temporary_systematic_id=\".*?\")/g){
	my $z1=$1;
	my $z2=$1;
	my $z3=$1;
	my $z4=$1;
 
# for join (#..#, #..#...)
if ($z1 =~ /CDS\s+join\(([^c]*?)\)FT.*?product=\"(.*?)\".*?similarity=\"blastp;(.*?);.*?id=(.*?)\..*?%;.*?=(.*?);.*?\".*?temporary_systematic_id=\"($ARGV2)\"/g){
	my $COOR = $1;
	my $product = $2;
	my $blasthit = $3;	
	my $blastid = $4;
	my $blaste = $5;
	my $GeneID = $6; 
	my $TM ='';
  
	$COOR =~s/\s//g; 

	$product =~s/\s\s//g; #removes all extra spacing (2+)
	$product =~s/FT\s//g; #removes FT
	$product =~s/,/-/g; #change commas into dashes


	my $CR1;
	my $CR2;
	my $count = 0;
	while ($COOR =~ /(\d+)\.\.(\d+)/g){
		$CR1 = $1.":".$2.";";
		$CR2 .= $CR1;
		chomp $CR2;
		$count++
	}
	chop $CR2;

	my @CRarray = split ";", $CR2;
	my @final;
	for (@CRarray) {
		my $printA = '';
		my $printB = '';
	    	if ($_ =~ /(\d+):(\d+)/){
		my $exon = uc substr ($DNA,$1-1,$2-$1+1);
		push @final, $exon;
		}
	}

	my $allexons='';
	for (@final) {
	chomp $_;   
      	$allexons.=$_;     
	}

	my $nuclength= length ($allexons);
	my $aalength= $nuclength/3;

	open(OUTFILE, ">$scaffid\($ARGV2\)ex");

	print OUTFILE $scaffid,",";
	print $scaffid,",";

	print OUTFILE $GeneID,",";
	print $GeneID,",";

	print OUTFILE $product,",";
	print $product,",";

	print OUTFILE $nuclength,",";
	print $nuclength,",";

	print OUTFILE $aalength,",";
	print $aalength,",";

	print OUTFILE $count,",";
	print $count,",";

	print OUTFILE "F,";
	print "F,";

	if ($q =~ /(.)\sprobable\stransmembrane\shelices\spredicted\sfor\s?FT\s+$GeneID\sby\sTMHMM2/g){
		$TM = $1;
		print OUTFILE $TM,",";
		print $TM,",";
	}else{
		print OUTFILE "NA,";
		print "NA,";	
	}

	print OUTFILE $blasthit,",";
	print $blasthit,",";

	print OUTFILE $blastid,",";
	print $blastid,",";

	print OUTFILE $blaste,",";
	print $blaste,",";

	print $allexons, "\n";
	print OUTFILE $allexons, "\n";

	close OUTFILE;
}

# for join(complement (#..#, #..#...)
elsif ($z2 =~ /CDS\s+join\(complement(.*?)\)FT.*?product=\"(.*?)\".*?similarity=\"blastp;(.*?);.*?id=(.*?)\..*?%;.*?=(.*?);.*?\".*?temporary_systematic_id=\"($ARGV2)\"/g){
	my $COOR = $1;
	my $product = $2;
	my $blasthit = $3;	
	my $blastid = $4;
	my $blaste = $5;
	my $GeneID = $6; 
	my $TM = '';

	$COOR =~s/\s//g;  

	$product =~s/\s\s//g; #removes all extra spacing (2+)
	$product =~s/FT\s//g; #removes FT
	$product =~s/,/-/g; #change commas into dashes

	my $CR1;
	my $CR2;
	my $count = 0;
	while ($COOR =~ /(\d+)\.\.(\d+)/g){
		$CR1 = $1.":".$2.";";
		$CR2 .= $CR1;
		chomp $CR2;
		$count++
	}
	chop $CR2;

	my @CRarray = split ";", $CR2;
	my @final;
	for (@CRarray) {
		my $printA = '';
		my $printB = '';
	    	if ($_ =~ /(\d+):(\d+)/){
		my $exon = uc substr ($DNA,$1-1,$2-$1+1);
		$exon = reverse $exon;
		$exon=~ tr/ACGT/TGCA/;
		push @final, $exon;
		}
	}

	#@final = reverse @final;
	my $allreverseexons='';
	for (@final) {
	chomp $_;   
      	$allreverseexons.=$_;     
	}

	my $nuclength= length ($allreverseexons);
	my $aalength= $nuclength/3;

	open(OUTFILE, ">$scaffid\($ARGV2\)ex");

	print OUTFILE $scaffid,",";
	print $scaffid,",";

	print OUTFILE $GeneID,",";
	print $GeneID,",";

	print OUTFILE $product,",";
	print $product,",";

	print OUTFILE $nuclength,",";
	print $nuclength,",";

	print OUTFILE $aalength,",";
	print $aalength,",";

	print OUTFILE $count,",";
	print $count,",";

	print OUTFILE "R,";
	print "R,";


	if ($r =~ /(.)\sprobable\stransmembrane\shelices\spredicted\sfor\s?FT\s+$GeneID\sby\sTMHMM2/g){
		$TM = $1;
		print OUTFILE $TM,",";
		print $TM,",";
	}else{
		print OUTFILE "NA,";
		print "NA,";	
	}

	print OUTFILE $blasthit,",";
	print $blasthit,",";

	print OUTFILE $blastid,",";
	print $blastid,",";

	print OUTFILE $blaste,",";
	print $blaste,",";

	print $allreverseexons, "\n";
	print OUTFILE $allreverseexons, "\n";

	close OUTFILE;
}


# for #..#, single exon
elsif ($z3 =~ /CDS\s+(\d+)..(\d+).*?FT.*?product=\"(.*?)\".*?similarity=\"blastp;(.*?);.*?id=(.*?)\..*?%;.*?=(.*?);.*?\".*?temporary_systematic_id=\"($ARGV2)\"/g){

	my $CR1 = $1;
	my $CR2 = $2;
	my $product = $3;
	my $blasthit = $4;	
	my $blastid = $5;
	my $blaste = $6;
	my $GeneID = $7; 
	my $TM = '';

	$product =~s/\s\s//g; #removes all extra spacing (2+)
	$product =~s/FT\s//g; #removes FT
	$product =~s/,/-/g; #change commas into dashes

	my $exon = uc substr ($DNA,$CR1-1,$CR2-$CR1+1);

	my $nuclength= length ($exon);
	my $aalength= $nuclength/3;

	open(OUTFILE, ">$scaffid\($ARGV2\)ex");

	print OUTFILE $scaffid,",";
	print $scaffid,",";

	print OUTFILE $GeneID,",";
	print $GeneID,",";

	print OUTFILE $product,",";
	print $product,",";

	print OUTFILE $nuclength,",";
	print $nuclength,",";

	print OUTFILE $aalength,",";
	print $aalength,",";

	print OUTFILE "1",",";
	print "1",",";

	print OUTFILE "F,";
	print "F,";

	if ($s =~ /(.)\sprobable\stransmembrane\shelices\spredicted\sfor\s?FT\s+$GeneID\sby\sTMHMM2/g){
		$TM = $1;
		print OUTFILE $TM,",";
		print $TM,",";
	}else{
		print OUTFILE "NA,";
		print "NA,";	
	}

	print OUTFILE $blasthit,",";
	print $blasthit,",";

	print OUTFILE $blastid,",";
	print $blastid,",";

	print OUTFILE $blaste,",";
	print $blaste,",";

	print $exon, "\n";
	print OUTFILE $exon, "\n";
	
	close OUTFILE;

}


# for complement(#..#), single exon complement
elsif ($z4 =~ /CDS\s+complement\((\d+)..(\d+).*?FT.*?product=\"(.*?)\".*?similarity=\"blastp;(.*?);.*?id=(.*?).%;.*?=(.*?);.*?\".*?temporary_systematic_id=\"($ARGV2)\"/g){

	my $CR1 = $1;
	my $CR2 = $2;
	my $product = $3;
	my $blasthit = $4;	
	my $blastid = $5;
	my $blaste = $6;
	my $GeneID = $7;
	my $TM = '';

	$product =~s/\s\s//g; #removes all extra spacing (2+)
	$product =~s/FT\s//g; #removes FT
	$product =~s/,/-/g; #change commas into dashes 

	my $exon = uc substr ($DNA,$CR1-1,$CR2-$CR1+1);

	$exon = reverse $exon;
	$exon=~ tr/ACGT/TGCA/;

	my $nuclength= length ($exon);
	my $aalength= $nuclength/3;

	open(OUTFILE, ">$scaffid\($ARGV2\)ex");

	print OUTFILE $scaffid,",";
	print $scaffid,",";

	print OUTFILE $GeneID,",";
	print $GeneID,",";

	print OUTFILE $product,",";
	print $product,",";

	print OUTFILE $nuclength,",";
	print $nuclength,",";

	print OUTFILE $aalength,",";
	print $aalength,",";

	print OUTFILE "1,";
	print "1,";

	print OUTFILE "R,";
	print "R,";

	if ($t =~ /(.)\sprobable\stransmembrane\shelices\spredicted\sfor\s?FT\s+$GeneID\sby\sTMHMM2/g){
		$TM = $1;
		print OUTFILE $TM,",";
		print $TM,",";
	}else{
		print OUTFILE "NA,";
		print "NA,";	
	}

	print OUTFILE $blasthit,",";
	print $blasthit,",";

	print OUTFILE $blastid,",";
	print $blastid,",";

	print OUTFILE $blaste,",";
	print $blaste,",";

	print $exon, "\n";
	print OUTFILE $exon, "\n";

	close OUTFILE;

}
}
