# Supplementary material for: The repertoire of G protein-coupled receptors in the human parasite Schistosoma mansoni and the model organism Schmidtea mediterranea
Source: BMC Genomics. 2011 Dec 6;12:596. doi: 10.1186/1471-2164-12-596 (PMC3261222; doi:10.1186/1471-2164-12-596)
Supplement: Additional file 8 — Perl scripts. ZIP archive containing Perl source code written to perform the work described. [file 1471-2164-12-596-S8.ZIP › 3-Scripts/Entropy-calc.pl]

#This script streams in one input file:
#1) FASTA-formatted multiple sequence alignment
#And generates one file:
#1) CSV formatted-file containing MSA positions and corresponding entropy values

#!/usr/bin/perl
use strict;
use warnings;

#Spreadsheet header
open OUTFILE, (">entropy.csv");
print OUTFILE "Position",",","Entropy","\n";
#Read in MSA (fasta) and amass into single string
my $z;
while ($_ = <>) {
     if ($_ =~ />/) {
          chomp $_;
          $_=$_."&";
     }
     chomp $_; 
     $z.=$_; 
}
$z =~s/\s//g;
my $z2=$z;
#Logarithm subroutine
sub log_base {
     my ($base, $value) = @_;
     return log($value)/log($base);
}
#Find sequence length
my $alength = '';
if ($z2 =~ />.*?\&([ACDEFGHIKLMNPQRSTVWYX-]+)/) {
     my $atemp = $1;
     $alength = length ($atemp);
}
print "Alignment length for this FASTA alignment: ",$alength," positions\n";
#Find number of sequences
my $k=0;
while ($z2 =~ />/g) {
     $k=$k+1;
}
my $seqnumber = $k;
print "Number of Sequences for this FASTA alignment: ",$seqnumber," sequences\n";
#Calculate Shannon Entropy for each position in alignment
my $i=0;
for ($i=0; $i<$alength; $i++){
     print "ARRAY POSITION NUMBER: ",$i+1;
     print OUTFILE $i+1,",";
     my @singlets;
     while ($z =~ />.*?\&([ACDEFGHIKLMNPQRSTVWYX-]+)/g){
          my $letters = substr ($1,$i,1);
          push @singlets, $letters;
     }
     print join ' ', @singlets;
     #Create a counter for this position
     my %singlet_counter;   
     for (@singlets) {
          $singlet_counter{$_}++;
     }	
     my @printarray;
     my @printarray2;
     #Only consider columns where seqs with gap < 1/4th of the total seq number
     #Otherwise entropy set to default arbitrarily high value (5)
     my $seqnumberb = $seqnumber/4; 
     my $entropy = 5;
     if ($singlet_counter{'-'} < $seqnumberb){
          $entropy = 0;
          #Counts instances of each aa for given column, converts to probabilities
          #Calculates Shannon entropy with probabilities
          while (my ($key, $value) = each %singlet_counter) {
               my $prob = $value/$seqnumber;
               my $templog = log_base(2,$prob);
               $templog = (-1)*$prob*$templog;
               $entropy = $entropy+$templog;
               my $output2 = "$key ===> $value";
               push @printarray1, $output2;
               my $output = "$key ===> $templog";
               push @printarray2, $output;
          }
     }
     #Print frequencies, probabilities, and entropy to screen
     print "AA => frequency:","\n";
     print join "\n", @printarray1;
     print "\n";
     print "AA => probability:","\n";
     print join "\n", @printarray2;
     print "\n";
     print "ENTROPY: ", $entropy,"\n";
     #Print entropy to CSV file
     print OUTFILE2 $entropy,"\n";
}
close (OUTFILE);
