# Supplementary material for: The repertoire of G protein-coupled receptors in the human parasite Schistosoma mansoni and the model organism Schmidtea mediterranea
Source: BMC Genomics. 2011 Dec 6;12:596. doi: 10.1186/1471-2164-12-596 (PMC3261222; doi:10.1186/1471-2164-12-596)
Supplement: Additional file 8 — Perl scripts. ZIP archive containing Perl source code written to perform the work described. [file 1471-2164-12-596-S8.ZIP › 3-Scripts/Other.txt]

TM.pl: HMMTOP transmembrane extraction script
SVM-FL.pl: SVM-FL model feature vector construction script
SVM-T7.pl: SVM-T7 model feature vector construction script 
BLAST-parse.pl: BLAST parsing script
Entropy-calc.pl: MSA Shannon entropy calculator
EMBL-parse.pl: script to parse EMBL-formatted schistosome genome annotation files


Other notes:

For SVM-T7 model,
TM extraction for HMMTOP: joining of TM domains with character barrier}
Edit TM.pl:
#Adds special character "-" between concatenated TM domains
Swap:
my $TMaatemp = substr ($seq,$CR1-6,$CR2-$CR1+11);
For:
my $TMaatemp = "-".substr ($seq,$CR1-3,$CR2-$CR1+5)."-"; 


SVM-T1 is identical to SVM-FL, just applied to TM-only sequence data
