# Supplementary material for: The repertoire of G protein-coupled receptors in the human parasite Schistosoma mansoni and the model organism Schmidtea mediterranea
Source: BMC Genomics. 2011 Dec 6;12:596. doi: 10.1186/1471-2164-12-596 (PMC3261222; doi:10.1186/1471-2164-12-596)
Supplement: Additional file 8 — Perl scripts. ZIP archive containing Perl source code written to perform the work described. [file 1471-2164-12-596-S8.ZIP › 3-Scripts/SVM-FL.pl]

#This script streams one input file:
#1) FASTA-formatted sequence file (with no special characters) with full-length seqs
#And generates one output file:
#1) 400-element dipeptide frequency vectors taken over each full-length sequence (txt)

#!/usr/bin/perl
use strict;
use warnings;

#Declare amino acid alphabet in array form
my @aa1 = ("A","C","D","E","F","G"..."Q","R","S","T","V","W","Y");
my @aa2 = ("A","C","D","E","F","G"..."Q","R","S","T","V","W","Y");
my $z;
my @seqnames;
my @seqs;
#Read in file, remove end-lines, amass into single string
while ($_ = <>) {
     if ($_ =~ />/) {
          $_=$_."*";
     }
     chomp $_;  
     $z.=$_;     
}
$z =~s/\s//g; #remove spaces
$z =~s/>/\*>/g; #place special character * before each > in sequence header
$z = $z."*"; #last sequence
my $z2=$z;
my $z3=$z;
#Hash associating amino acids with numbers (1-20)
my %AA_numbering = (
'A' => '1', 'C' => '2', 'D' => '3', 'E' => '4', 'F' => '5',
'G' => '6', 'H' => '7', 'I' => '8', 'K' => '9', 'L' => '10',
'M' => '11', 'N' => '12', 'P' => '13', 'Q' => '14', 'R' => '15',
'S' => '16', 'T' => '17', 'V' => '18', 'W' => '19', 'Y' => '20',);
#Generate duplet hash by first generating a duplet array
my @duplet_array;
my $i=0;
for ($i=0; $i<20; $i++){
     my $one = $aa1[$i];
     my $j=0;
     for ($j=0; $j<20; $j++){
          my $two = $aa2[$j];
          my $onetwo = $one.$two;
          push @duplet_array, $onetwo;
     }
}
#Create a seed hash, mapping every aa pair to numbers 1-400
my %AA_duplet_numbering ;
my $k=1;
for (@duplet_array) {        
     $AA_duplet_numbering{$_}=$k;
     $k = $k +1;
}
#Extract filename
my $ARGV2=''; 
while ($ARGV =~/(.*?)\.fasta/g){
     $ARGV2=$1;
}
#Declares modified filename as feature vector output txt file 
open(OUTFILE, ">$ARGV2\_FV.txt");
#***
#Reads in and processes individual sequences
while ($z2 =~ />(.*?)\*([ACDEFGHIKLMNPQRSTVWY-]+)\*/g) {
     my $seqnumber = $1; #sequence label
     my $sequence1 = $2; #raw sequence
     my $seq_length = length($sequence1); #sequence length
     #Reads in aa duplets in both frames and adds them to vector
     my @duplets;
     while ($sequence1 =~ /([ACDEFGHIKLMNPQRSTVWY]{2})/g) {
          push @duplets, $1;
     }
     my $sequence2 = substr ($sequence1,1,);
     while ($sequence2 =~ /([ACDEFGHIKLMNPQRSTVWY]{2})/g) {
          push @duplets, $1;
     }
     #Creates hash that maps duplets to their frequency
     my %duplet_counter;   
     for (@duplets) {
          $duplet_counter{$_}++;
     }
     my @printarray2;
     while (my ($key, $value) = each %duplet_counter) {
          my $output = "$key ===> $value";
          push @printarray2, $output;
     }
     my @sorted2 = sort {$a cmp $b} @printarray2; #sorts duplets alphabetically
     print join "\n", @sorted2; #prints progress
     #Creates ordered frequency array
     my @AA_duplet_ordered;
     for (@duplets) {
          push @AA_duplet_ordered,  $AA_duplet_numbering{$_}; 
     }
     #Creates ordered hash that maps duplet numbers to frequency
     print "\n","AA_duplet_numb => frequency:","\n";
     my %duplet_counterb;
     for (@AA_duplet_ordered) {
          $duplet_counterb{$_}++;
     }
     print OUTFILE "x "; #where x is an integer sequence identifier- typically 0
     #Orders hash keys into new array
     my @duplet_counterb_temp = sort {$a <=> $b} (keys %duplet_counterb);
     for (@duplet_counterb_temp) {
          my $key = $_; #dipeptide key
          my $value = $duplet_counterb{$_}; #frequency value
          my $valuef = $value/($seq_length-1); #converts frequencies to proportions
          print OUTFILE "$key:$valuef "; #prints final fv values to output file
     }
     print OUTFILE "\n";
}
close (OUTFILE);
