# Supplementary material for: The repertoire of G protein-coupled receptors in the human parasite Schistosoma mansoni and the model organism Schmidtea mediterranea
Source: BMC Genomics. 2011 Dec 6;12:596. doi: 10.1186/1471-2164-12-596 (PMC3261222; doi:10.1186/1471-2164-12-596)
Supplement: Additional file 8 — Perl scripts. ZIP archive containing Perl source code written to perform the work described. [file 1471-2164-12-596-S8.ZIP › 3-Scripts/SVM-T7.pl]

#This script streams one input file:
#1) Processed FASTA-formatted TM-only sequence file with TM borders marked 
#And generates one output file:
#1) 2800-element dipeptide frequency vector for each sequence (txt)
#ordered concatenation of 400-element fvs calculated for each TM
#Replace everything past the line "#***" in FL script

#Reads in and processes individual sequences
while ($z2 =~ />(.*?)\*([ACDEFGHIKLMNPQRSTVWY-]+)\*/g){
     my $seqnumber = $1;
     my $sequence1 = $2;
     #Reads in individual TM partitions in order
     my @sequencepartitions;
     while ($sequence1 =~ /([ACDEFGHIKLMNPQRSTVWY]+)/g){
          push @sequencepartitions, $1;
     }
     my $x=0;
     for (@sequencepartitions) {
          print "\n","Duplets","\n";
          my @duplets =();
          my $sequence1a = $_;
          my $seq_length1a = length($sequence1a);
          while ($sequence1a =~ /([ACDEFGHIKLMNPQRSTVWY]{2})/g){
               push @duplets, $1;
          }
          my $sequence2a = substr ($sequence1a,1,);
          while ($sequence2a =~ /([ACDEFGHIKLMNPQRSTVWY]{2})/g){
               push @duplets, $1;
          }
          #Creates hash that maps duplets to their frequency
          my %duplet_counter =(); 
          for (@duplets) {
               $duplet_counter{$_}++;
          }
          my @printarray2 =();
          while (my ($key, $value) = each %duplet_counter) {
               my $output = "$key ===> $value";
               push @printarray2, $output;
          }
          my @sorted2 =();
          my @sorted2 = sort {$a cmp $b} @printarray2; #sorts duplets alphabetically
          #Creates ordered hash that maps duplet numbers to frequency
          my @AA_duplet_ordered =();
          for (@duplets) {
               push @AA_duplet_ordered,  $AA_duplet_numbering{$_}; 
          }
          #Creates ordered hash that maps duplet numbers to frequency
          print "\n","AA_duplet_numb => frequency:","\n";
          my %duplet_counterb =(); 
          for (@AA_duplet_ordered) {
               $duplet_counterb{$_}++;
          }
          my @printarray2f =();
          #Orders hash keys into new array
          my @duplet_counterb_temp =();
          my @duplet_counterb_temp = sort {$a <=> $b} (keys %duplet_counterb);
          for (@duplet_counterb_temp) {
               my $key = $_+(400*$x);
               my $value = $duplet_counterb{$_};
               my $valuef = $value / ($seq_length1a -1);
               my $output = "$key ===> $valuef";
               push @printarray2f, $output;
               print OUTFILE "$key:$valuef ";
          }
	$x=$x+1;
          }
print OUTFILE "\n";
}
close (OUTFILE);
