# Supplementary material for: The repertoire of G protein-coupled receptors in the human parasite Schistosoma mansoni and the model organism Schmidtea mediterranea
Source: BMC Genomics. 2011 Dec 6;12:596. doi: 10.1186/1471-2164-12-596 (PMC3261222; doi:10.1186/1471-2164-12-596)
Supplement: Additional file 8 — Perl scripts. ZIP archive containing Perl source code written to perform the work described. [file 1471-2164-12-596-S8.ZIP › 3-Scripts/TM.pl]

#Author: Mostafa Zamanian (mostafaz@iastate.edu)//Iowa State University
#This script streams in two input files:
#1) FASTA-formatted sequence file (with no special characters)
#2) Corresponding HMMTOP output file (generated from 1)
#And generates two output files:
#1) FASTA-formatted sequence file housing TM-only sequences
#2) CVS-formatted spreadsheet file housing TM frequency distribution

#!/usr/bin/perl
use strict;
use warnings;

#Opens FASTA-formated sequence file and reads into a single string
open(FILE, "X.fasta") or die("Unable to open file"); 
my $a;
while ($_ = <FILE>) {
     if ($_ =~ />/) {
          chomp $_;  
          $_=$_."&";  
      }
     chomp $_; 
     $_ =~s/\s//g;
     $a.=$_;
}
$a =~s/>/\&>/g;
$a = $a."&";
#Opens and processes corresponding HMMTOP output file
open(FILE2, "X_HMMTOP.out") or die("Unable to open file"); 
my $b;
while ($_ = <FILE2>) {
     chomp $_;      
     $_ = $_."\*";   
     $b.=$_;        
}
my $b2 = $b;
#Creates output files
open(OUTFILE, ">X_TMextract.fasta");
open(OUTFILE2, ">X-TMcount.csv");
my @TMcounter;
#Regular expression used to parse and identify pairs of headers and sequences
while ($a =~ /\>(.*?)\&([A-Z|\*]{30,})\&/g){
     my $geneid = $1;  
     my $seq = $2;     
     my $geneid2 = substr($geneid, 0, 99);
#Regular expresion used to identify the HMMTOP coordinate line
#Extract and concatenate TM domains if TM-count is 3-15
     if ($b2 =~ /($geneid2)\s+[A-Z]{2,3}\s+([3-9]|1[0-5])\s+(\d+.*?)\*/g){
          my $TMtemp = $2;
          push @TMcounter, $TMtemp;
          my $COOR = $3;
          my $i = 1;
          my @TMaa = '';
          while ($COOR =~ /(\d+)\s+(\d+)/g){
               my $CR1 = $1;
               my $CR2 = $2;
               #+-5 aa
               my $TMaatemp = substr ($seq,$CR1-6,$CR2-$CR1+11);
               push @TMaa, $TMaatemp;
               $i = $i+1;
          }
          while ($geneid =~ /(.*?)\s/) {
               $geneid = $1;    
          }
          #Prints TM-only sequences to FASTA file
          print OUTFILE ">",$geneid,"-TM:",$TMtemp,"\n";
          print OUTFILE join "", @TMaa;
          print OUTFILE "\n";
     }
}
#Hash that maps TM numbers to their frequency
my %TM_counters;   
for (@TMcounter){
     $TM_counters{$_}++;
}
#Prints hash in CSV table format
while (my ($key, $value) = each %TM_counters) {
     my $output = "$key ===> $value";
     print $output, "\n";
     print OUTFILE2 "$key,$value";
     print OUTFILE2 "\n";
}
close OUTFILE;close OUTFILE2;
