# Supplementary material for: The repertoire of G protein-coupled receptors in the human parasite Schistosoma mansoni and the model organism Schmidtea mediterranea
Source: BMC Genomics. 2011 Dec 6;12:596. doi: 10.1186/1471-2164-12-596 (PMC3261222; doi:10.1186/1471-2164-12-596)
Supplement: Additional file 10 — PROF1 primers. Text file containing PROF1 primer information. [file 1471-2164-12-596-S10.TXT]

---------------------------------------------------------------

===============================
Schistosome PROF1 Receptors
===============================

---------------------------------------------------------------

Smp_041880

>Smp_041880
ATGTTACATAATACTACAACTATAGATTATAGTCAGTTAGTTGGTGGTTTTCGTGCATAT
CTATGTCCAATTATTGCAATGATTGGTGTGATAGGAAATAGTTTCATTATATTGATTTTT
TTAAAAGAAAAACCATTATCAAGATTTTCAATTTATTCAATTTTTTTAGCTATTGCTAAT
ATGATTACATTAATAATGAATACATTTATTGATGATTTTCTTGGACGTGGTTTATATTAT
TTAACAAATCATCAATTCTATTTTAAATTAGATACAATTTCAAAATTTTGGTGTAAAAGT
GTTGAATATCTATCGAATACAATGTATTTTACATCATCTTATTTAATTGTTATATTTTCA
ATAGATCGTTTATTAACTATTCATAAACCAATTAAATTCTATTCAATATATCATAAACAT
TGGGCTTTAATTGCATGTCTTCTTGTATATTTCATTGGAATAATTAGTAATTCACCATTA
TTATTTGTACAAACATTAATGATTGATATATCAAGTCGAACAAATTTTACATGTAGAATG
ATATCTGAACATCCAATAGCAAAATTTACAATAGCATTTGAAACAATTGTTACATTTACA
ATACCATTTTGTCTTGTATTATTTTTAAATATTTTCATTTGTATTGAATTATGGAAATTG
AAAGTTCATCGAACAGCTTTATTACCAGCTGATTGTTCTAGGAATCGTATGGAAATGGGA
CGAGTTTTTGGACATTTAGCTTTGAGTACTGCATTCTTATTATTATATTTACCAATGGTA
TGTTTTGTATTAATACGATTGAGTCAAACTTTATCACATGTGGATAGGCATAAACCTTAT
GCAATGAATATTATTGATTTGTCTAGACTTTTCTCATCTGTTAAAGATATTACCTATGCA
GTGAACTTCTTCCTGTATTTAATATTCTTGCGAAATTTTAGACATGGATTTCAACGTTTA
ATCTGTACAGTATATTGTAAAAAGGTGTCATCAGGATCATTGCATAGACCCCAAAGAACT
GAAGATTGA

>Smp_041880-ORF (342 aa)
MLHNTTTIDYSQLVGGFRAYLCPIIAMIGVIGNSFIILIFLKEKPLSRFSIYSIFLAIANMITLIMNTFIDDFLGRGLYYLTNHQFYFKLDTISKFWCKSVEYLSNTMYFTSSYLIVIFSIDRLLTIHKPIKFYSIYHKHWALIACLLVYFIGIISNSPLLFVQTLMIDISSRTNFTCRMISEHPIAKFTIAFETIVTFTIPFCLVLFLNIFICIELWKLKVHRTALLPADCSRNRMEMGRVFGHLALSTAFLLLYLPMVCFVLIRLSQTLSHVDRHKPYAMNIIDLSRLFSSVKDITYAVNFFLYLIFLRNFRHGFQRLICTVYCKKVSSGSLHRPQRTED


Primers:
 F primer
	ATGTTACATAATACTACAACTATAGATTATAGTCAGTTAGT (Tm=59)
 R primer:
	TCAATCTTCAGTTCTTTGGGGTCTATGCA (Tm=59)

---------------------------------------------------------------
Smp_084270

>Smp_084270 (1110 bp)
ATGATAAGTATGAACTCAAGTGAATTAATTTTTACTGAAAGACCTCAAAGAATATTTCAA
GATTGTATTTTACTTGTACAAAATTATTCTTATATTCAAGAGCTGAAATGTTTATCATCT
AAAGTAATCGGTACAATAGTTGGTTATCTTATACCAATTTTCAGTATACCTTGTATCATA
ATTAATTTATTCATTGCTATCAATGTAATAATGAAAGGTAAAAAAGCATCACGTCAACTG
ATTTATATTTCTGGTATATGCTTATCAAGTGCAATAGCAAATATTATGTTTATATGGTTA
TGGCAGTATCCTTCTTATGGTTTACCGTATACGACAAATGGAACCCAATTTTTTTCATTC
CTAAATATCTCGATTACTGCATGCCGCTTTCATCGTTTCATGTATTCATTCTCAGCAACA
TTCATGTGTAATATGCGTGTATGTGCTTCATCCGACAGATGCTTAGCTGTATGGAAACCA
ATAATGTTGAGAAAATTTCGTCATCATTACGCTTGGTATGTTTATGGAGTTGTCATTTTT
ATTAGTGCATTACTAATGCTACCATTTGCTATTGAAGTTAACTGGATACCAACAAAATAC
GGCTTGCAATGTTGGGTTCAGAGTGCCAATGTATACATACAAATACATCATGCATTTCTT
TCAAATTTAGGTCCTGTACAAACTATGATATTGATAATAATTGATATAACATTTGCCTTC
AAATTTCGTCAACAACTGAAAAAGAATAAAACAGATGGGATAGATGTTACAAGTAGTAAA
CAAATGCATCGTTATTTACTGTTGTTTATATCAGCTGCATCGTATAATGTACTAGCTGCA
ACACAATGTACATTTTTACTACTTGCACGTTTAGGTAGTGTTAGTTTCATTAAATTTGAA
TCAGGTCTTGCTTATAACATATCAGATATTTTATGGTACATAAACTCATTAAGAGAAGTA
CTTGACTTCGTCATTTATCATAGATGTTTTCATGTATTCAGTGGTATTACATCAAGAATA
TCTAAAATGTTTTATTACACGTCGAAAAAAACTATTTCAGTCAGTCGTGATATTAGTAAA
ATAAGCGTTGTATCAGGCCACAATTACTGA

>Smp_084270-ORF (369 aa)
MISMNSSELIFTERPQRIFQDCILLVQNYSYIQELKCLSSKVIGTIVGYLIPIFSIPCIIINLFIAINVIMKGKKASRQLIYISGICLSSAIANIMFIWLWQYPSYGLPYTTNGTQFFSFLNISITACRFHRFMYSFSATFMCNMRVCASSDRCLAVWKPIMLRKFRHHYAWYVYGVVIFISALLMLPFAIEVNWIPTKYGLQCWVQSANVYIQIHHAFLSNLGPVQTMILIIIDITFAFKFRQQLKKNKTDGIDVTSSKQMHRYLLLFISAASYNVLAATQCTFLLLARLGSVSFIKFESGLAYNISDILWYINSLREVLDFVIYHRCFHVFSGITSRISKMFYYTSKKTISVSRDISKISVVSGHNY

 F primer:
	ATGATAAGTATGAACTCAAGTGAATTAATTTTTACTG (Tm=57)
 R primer: SM084270R
	TCAGTAATTGTGGCCTGATACAACGCT (Tm=58)
	
	
---------------------------------------------------------------

===============================
Schmidtea PROF1 Receptors
===============================

---------------------------------------------------------------

>Contig6472.1
ISIICAKKNSWPFIDSPWDLLVICYSTLNENLFMTFNHAMGILSAYFLPILSIFGIISNIHIVYIFLYSFRNKTRQVIYLSSLAMADCLNIILSALIFMFPSKGLPYATNGDVYFFILSYGHSACVGYRLVSTFTATLAINLLILTSVDRCISIYFPFRFLRMSLKKAWILIGVTVFITVVEVLPIAATMRGYRLNNLGQIHCSMSSINPVVSLIIQIYRQLFCNCGFLQVFMICVINLLLLFKILQTDKLRKEIRSVDNHSSREISACTLLLVLSFIFAISTLPQVISLQIAFFLPSTANSDVMRLVYNINDISWLLFLSQESINWIIYVFKMHSFRFYALQSLGIKSIKISKDQSQTRVTENEIKL

>CDS545892:546995 forward
atatcgataatttgtgccaaaaagaactcctggccatttatagacagtccatgggattta
ttggttatctgctattcaacactcaacgaaaatttattcatgacatttaatcatgctatg
ggaatactttcagcatatttcttgcctattttatcaatttttggtattatatctaatatt
catatcgtctacatctttttatatagctttcgtaacaaaactcgccaggtcatctacctt
tcatcactcgctatggctgattgcttaaatatcattctctctgctttaatttttatgttt
ccatcaaaaggtctaccatatgcaacaaatggtgacgtttatttttttattttatcttat
ggtcattcggcctgtgttggatatagattagtgagcacttttactgccactttggcaata
aatcttctcattctcacgtctgtcgaccgatgtatttctatttattttcctttccgattt
ctaagaatgagcctgaagaaagcatggatattaataggtgtcacagtttttattacagtc
gttgaagtgctaccgattgcagcaaccatgcgtggctatcggctgaataatttgggccaa
attcattgttccatgtcttctattaatccagtagtcagcttgataattcagatttataga
cagctgttttgtaattgcggatttcttcaagtatttatgatctgcgtcattaacttgctt
cttctatttaaaatcttacaaactgacaagttgcgaaaagaaataagaagcgtcgacaat
cactcttcgagagaaatttcagcttgcaccctacttttagttttgagttttatttttgcc
atctctaccttgccgcaggtaatatcattgcaaattgcattctttttaccttccacggcg
aattctgatgttatgagattggtttataatatcaatgacatatcctggctgctattctta
tctcaggaatctataaattggattatttatgtgttcaagatgcacagcttccggttttac
gctctgcaatcgttaggaataaaatccataaagatctccaaggatcagtcacagactaga
gttacagagaacgagataaaacta

OLIGO            start  len      tm     gc%   any    3' seq 
LEFT PRIMER        321   20   60.01   40.00  4.00  3.00 tgcaacaaatggtgacgttt
RIGHT PRIMER       854   20   60.21   50.00  3.00  0.00 ggcaaggtagagatggcaaa
SEQUENCE SIZE: 1104
INCLUDED REGION SIZE: 1104

PRODUCT SIZE: 534, PAIR ANY COMPL: 3.00, PAIR 3' COMPL: 3.00

OLIGO            start  len      tm     gc%   any    3' seq 
LEFT PRIMER         13   20   58.90   45.00  3.00  1.00 tgtgccaaaaagaactcctg
RIGHT PRIMER      1019   20   60.64   45.00  4.00  2.00 taaaaccggaagctgtgcat
SEQUENCE SIZE: 1104
INCLUDED REGION SIZE: 1104

PRODUCT SIZE: 1007, PAIR ANY COMPL: 3.00, PAIR 3' COMPL: 1.00

---------------------------------------------------------------

>Contig8510.2
MPNLTYSDLKAQWKFIDSPWDLLISCEEVKLKQTNENNYLFCVFSQIMGFWSAFVFPVISIFGIFLNILIIYIFNFKFRDKTRQYIYLSFLAVFDSFNLICSGWMWIFFAKGLPYASSGVLYFFTYNQGVIPCKLHRYFTAAISCSAISIFLLTSIDRYFAIFWPLKCLNIPLKKAWQYSSMVVLLSFIMMSPFIIYMDHSETGNHKTICWLEASKDKETLGTFLQIYNVLFSFCGSFQTLAIILVNLSLFYQVCKGQKLREQIQAANCKSIRKEISACVILLVLSVLFTVGSLPTSISFLLAFLMQNDTGPDADQRLRFVYNIGDIGWHLYMVQQCTNGLVYYWKMPHFRSIVKKIFKVSIGNKAPTSPSTSNAHLSIR

>CDS4316:5455reverse
atgcctaatttgacttattccgatttaaaggcccaatggaagttcatagacagcccttgg
gatttattgatatcctgtgaagaagtcaaattaaaacaaactaatgaaaataattatttg
ttttgtgttttcagtcaaataatgggattttggtcggcattcgttttcccagtgatttct
atatttggtattttccttaatattttaattatttatattttcaactttaaattccgagat
aaaactcgccaatatatttatctttcgtttctagcagtttttgattctttcaatctcatc
tgctcgggatggatgtggatatttttcgctaagggtttaccatacgcgtcgtcgggagtt
ctttattttttcacttacaatcaaggtgtgataccttgtaaacttcaccgctactttaca
gcggcaatttcctgttcagcgatctcgatttttctgttgacctcaatagatagatatttt
gctatattttggccgctgaaatgcttaaatattccactgaaaaaagcctggcaatattca
tcaatggtcgttttattgagctttataatgatgagtccatttattatctatatggaccat
agtgaaactggaaaccataaaactatttgctggctagaggcatctaaagataaagaaact
ttaggaacttttttgcagatttataatgttcttttttcattttgtggatcttttcaaact
ttggcaatcattttagtcaatttgagtctcttttatcaagtgtgtaaaggacaaaagtta
agagaacaaattcaagctgcaaactgtaagagcatccgaaaagaaatatctgcttgtgta
attcttttagttttgtcagttctttttacagttggctcattgccaacttcaatatctttc
cttttggcttttctcatgcaaaatgatacaggtcctgatgctgaccagcgcttgagattc
gtttacaatattggcgatattggttggcatttatatatggtacagcaatgcacgaacggg
ttggtatattattggaaaatgcctcatttccgaagtattgtgaagaaaatattcaaagtt
tccattggaaataaagcacccacaagtccaagtacatcaaatgcacatttatcaatacgg

OLIGO            start  len      tm     gc%   any    3' seq 
LEFT PRIMER         51   20   59.89   45.00  4.00  1.00 cagcccttgggatttattga
RIGHT PRIMER       496   20   60.06   40.00  4.00  2.00 gcggccaaaatatagcaaaa
SEQUENCE SIZE: 1140
INCLUDED REGION SIZE: 1140

PRODUCT SIZE: 446, PAIR ANY COMPL: 5.00, PAIR 3' COMPL: 2.00

OLIGO            start  len      tm     gc%   any    3' seq 
LEFT PRIMER        157   20   59.94   45.00  3.00  2.00 gcattcgttttcccagtgat
RIGHT PRIMER      1112   20   60.15   50.00  2.00  0.00 cttggacttgtgggtgcttt
SEQUENCE SIZE: 1140
INCLUDED REGION SIZE: 1140

PRODUCT SIZE: 956, PAIR ANY COMPL: 4.00, PAIR 3' COMPL: 0.00

---------------------------------------------------------------

>Contig8510.3A
MSNFTFLDLKAHWKYVDSPWDLLTACEELRLSKTTGNTLVFCIFSHIMGFWSAYILPIISLFGIVLNMVTIYILSSKLHDRTRQYIYLSFIAGCDSVNIICYGWIWIFFAKGLPYASQGKVSFFTYNQGEISCKLHRYFIAAISCSASSIFLLASVDRWFAIFWPLKCLNIPLRRAWQYSIGVIISSFILMSPFAIYMGYTETGNQKTLCWIKVSTDDQGLATFLQVYNVLFSFCGSFQTIAIIIVNVALFYQINKGQKVRDQIRAAKGSNVRKEMSACVILLVLSILYTIGSLPTSVSFILAFLMQNEIGPEAEDRLRFAYNIGDIGWNIYMMQQCTNGLVFYWKMASFRNAFHRLFHVKQEAEQNIAVVTSNAYISKN

>CDS86862:88001reverse
atgtctaattttacgtttttggatttgaaagctcattggaaatatgttgatagtccttgg
gatttgttaacggcctgtgaagaactgaggttgagtaaaacaacgggcaatactctcgta
ttctgtatatttagccatattatggggttctggtcagcttacattctcccaataatttcc
ttgtttggcattgtatcaaacatggtaactatttatatattaagctccaaactccatgac
cgaactcgtcagtatatttatctgtcatttatagccggctgtgattcagtaaatattatt
tgttacggttggatttggatctttttcgccaaaggattaccgtatgcctctcaaggaaag
gtttcttttttcacttataaccaaggagaaatttcctgtaaactccatcgttactttata
gcagctatttcttgttctgccagttccatatttcttttggcctcagttgatcggtggttt
gctattttctggccattaaaatgcttaaatattcctctcaggcgagcatggcagtattca
attggagtgataatatctagcttcatactaatgagtccatttgccatttatatgggttat
acagaaactgggaatcagaaaactctctgttggatcaaagtatcaactgatgagcaaggt
ttggcaattttcttacaagtttataatgtgttattctccttttgcggatccttccaaact
ataacaattattattgtcaatgtagcattgttttatcaaataaataaaggacaaaaagtg
agagatcaaataagagccgcaaaaggctctaatgtacggaaggaaatgtctgcatgtgtc
attttacttgtattatctatattatacacaattggatcgctaccaacgtcggtttctttt
attttggcgtttctgatgcagaatgaaataggtccagaagctgaagatcgattgagattt
gcgtataatattggagatattggatggaacatttatatgatgcaacaatgcacaaatggc
ttggtgttttattggaaaatggcgagttttaggaatgcatttcatcgattgtttcacgta
aaacaggaagctgagcaaaatattgcggtggtaacttctaatgggtatatatctaaaaat

OLIGO            start  len      tm     gc%   any    3' seq 
LEFT PRIMER        227   20   59.97   50.00  4.00  1.00 ccaaactccatgaccgaact
RIGHT PRIMER       712   20   60.04   45.00  6.00  2.00 aggatccgcaaaaggagaat
SEQUENCE SIZE: 1140
INCLUDED REGION SIZE: 1140

PRODUCT SIZE: 486, PAIR ANY COMPL: 4.00, PAIR 3' COMPL: 1.00

OLIGO            start  len      tm     gc%   any    3' seq 
LEFT PRIMER         99   20   60.13   50.00  2.00  2.00 aacaacgggcaatactctcg
RIGHT PRIMER      1107   21   60.00   42.86  8.00  0.00 cgcaatattttgctcagcttc
SEQUENCE SIZE: 1140
INCLUDED REGION SIZE: 1140

PRODUCT SIZE: 1009, PAIR ANY COMPL: 4.00, PAIR 3' COMPL: 1.00

---------------------------------------------------------------

>Contig14380.2
MSNFTFLDLKAHWKYVDSPWDLLTACEELRLSKTTGNTLVFCIFSHIMGFWSAYILPIISLFGIVSNMVTIYILSSKLHDRTRQYIYLSFIAGCDSVNIICYGWIWIFFAKGLPYASQGKVSFFTYNQGEISCKLHRYFIAAISCSASSIFLLASVDRWFAIFWPLKCLNIPLRRAWQYSIGVIISSFILMSPFAIYMGYTETGNQKTLCWIKVSTDEQGLAIFLQVYNVLFSFCGSFQTITIIIVNVALFYQINKGQKVRDQIRAAKGSNVRKEMSACVILLVLSILYTIGSLPTSVSFILAFLMQNEIGPEAEDRLRFAYNIGDIGWNIYMMQQCTNGLVFYWKMASFRNAFHRLFHVKQEAEQNIAVVTSNGYISKN

>CDS86862:88001reverse
atgtctaattttacgtttttggatttgaaagctcattggaaatatgttgatagtccttgg
gatttgttaacggcctgtgaagaactgaggttgagtaaaacaacgggcaatactctcgta
ttctgtatatttagccatattatggggttctggtcagcttacattctcccaataatttcc
ttgtttggcattgtatcaaacatggtaactatttatatattaagctccaaactccatgac
cgaactcgtcagtatatttatctgtcatttatagccggctgtgattcagtaaatattatt
tgttacggttggatttggatctttttcgccaaaggattaccgtatgcctctcaaggaaag
gtttcttttttcacttataaccaaggagaaatttcctgtaaactccatcgttactttata
gcagctatttcttgttctgccagttccatatttcttttggcctcagttgatcggtggttt
gctattttctggccattaaaatgcttaaatattcctctcaggcgagcatggcagtattca
attggagtgataatatctagcttcatactaatgagtccatttgccatttatatgggttat
acagaaactgggaatcagaaaactctctgttggatcaaagtatcaactgatgagcaaggt
ttggcaattttcttacaagtttataatgtgttattctccttttgcggatccttccaaact
ataacaattattattgtcaatgtagcattgttttatcaaataaataaaggacaaaaagtg
agagatcaaataagagccgcaaaaggctctaatgtacggaaggaaatgtctgcatgtgtc
attttacttgtattatctatattatacacaattggatcgctaccaacgtcggtttctttt
attttggcgtttctgatgcagaatgaaataggtccagaagctgaagatcgattgagattt
gcgtataatattggagatattggatggaacatttatatgatgcaacaatgcacaaatggc
ttggtgttttattggaaaatggcgagttttaggaatgcatttcatcgattgtttcacgta
aaacaggaagctgagcaaaatattgcggtggtaacttctaatgggtatatatctaaaaat

OLIGO            start  len      tm     gc%   any    3' seq 
LEFT PRIMER        227   20   59.97   50.00  4.00  1.00 ccaaactccatgaccgaact
RIGHT PRIMER       712   20   60.04   45.00  6.00  2.00 aggatccgcaaaaggagaat
SEQUENCE SIZE: 1140
INCLUDED REGION SIZE: 1140

OLIGO            start  len      tm     gc%   any    3' seq 
LEFT PRIMER         99   20   60.13   50.00  2.00  2.00 aacaacgggcaatactctcg
RIGHT PRIMER      1107   21   60.00   42.86  8.00  0.00 cgcaatattttgctcagcttc
SEQUENCE SIZE: 1140
INCLUDED REGION SIZE: 1140

PRODUCT SIZE: 1009, PAIR ANY COMPL: 4.00, PAIR 3' COMPL: 1.00


---------------------------------------------------------------

>Contig504.1
MSIDLSNVKGYVDNQFTLLNLCYGNNDHSMCSMVSTLAYLAIFYLPGLVLFGVITNILNIYVFWINTKKKTRQIIYLGALAFADIGNIFVMGIFWYIPAKGLPFITNGHYYFITMNESNFLCVLHRFLLGFYSCLTSNYFVLINADRVLTIYFPLRFKTLPNKYSWILVVVVFVISFLLMMPILLIAKWQVTKDGYLLCLAEGALYWRIHDMLFANCGLLAAIIVIFTNIALVVKLLQIKSSRGNLQEGAQTQEKSRSKEVSACIVLLIVSFTFISLSLPMVISNLLAFYPQYIVGDTNAARYYYSIYDIGWILFLTQCSMNWIIYMWRMKSFREANLNIIKCSKPTLSSKNDVTISAN

>CDS296269:297345 forward
atgagcatcgacttgtcaaatgtcaaaggttatgttgataatcagtttactcttttaaat
ctttgttatgggaataatgaccactcaatgtgttcaatggtttcaaccctcgcctacctt
gcaatattctatttgcctggcctcgttctatttggcgttataacaaatatcctaaatata
tatgtgttctggataaatacaaaaaagaaaaccagacaaatcatttatttaggagctctg
gcatttgctgatattggaaacatttttgtgatgggaatcttttggtatattccagcaaaa
ggcttaccattcataacgaatggtcactattattttataacgatgaatgagagcaacttc
ttatgtgttttacacagatttcttctaggattttactcttgtttgacgtcaaactatttt
gttttaataaacgcagatcgagttttgacaatttattttcctctgagattcaaaactctc
ccaaataaatattcttggattttggttgttgtggtttttgtaatcagctttcttctaatg
atgcctattttgctcatagctaaatggcaggtaacaaaagatggttatttactatgtctg
gcagaaggtgcgttgtactggcgtattcacgacatgctatttgctaactgcggtttattg
gctgcaataattgtcatttttacaaatattgccctcgttgtaaagttactacaaatcaaa
agctcgcgcggaaatctccaagaaggcgcccaaactcaagaaaagtctcgcagtaaagaa
gtatcggcttgtattgttttactgatagtctcatttactttcattagtttgtctttacca
atggttattagcaacttgttggccttttatcctcaatacattgtaggtgacacaaacgca
gcaagatattattattccatttatgatatcgggtggattctttttctcacccaatgctca
atgaattggataatttacatgtggagaatgaaatcattcagagaggcaaatttaaacatc
attaaatgttcaaaaccgacattatcctctaagaatgatgtaacaatttcagcaaat

OLIGO            start  len      tm     gc%   any    3' seq 
LEFT PRIMER        230   20   60.12   50.00  6.00  2.00 taggagctctggcatttgct
RIGHT PRIMER       662   20   59.75   50.00  6.00  2.00 gccaataaaccgcagttagc
SEQUENCE SIZE: 1077
INCLUDED REGION SIZE: 1077

PRODUCT SIZE: 433, PAIR ANY COMPL: 4.00, PAIR 3' COMPL: 3.00

OLIGO            start  len      tm     gc%   any    3' seq 
LEFT PRIMER          8   22   60.15   40.91  6.00  2.00 tcgacttgtcaaatgtcaaagg
RIGHT PRIMER      1049   23   60.23   39.13  3.00  3.00 gaggataatgtcggttttgaaca
SEQUENCE SIZE: 1077
INCLUDED REGION SIZE: 1077

PRODUCT SIZE: 1042, PAIR ANY COMPL: 5.00, PAIR 3' COMPL: 3.00

---------------------------------------------------------------

>Contig1889.2
MYFEKKNAWLYIDSPWDLLVPCEDLNTTIEDERTSALCISSHILGVFSGYIFPFVGVFGIIFNFMIFYVFMIRYPPKLRTRQLIYLSALAIADNFSIITFGWLWIFPAKGLPYISKGLIYYFTFNENNPTCKAHRYIYSFASTLAVNLFLLTSIDRCLSIYKPLKYSKKGKTFAWTLVAITTVISGILMTPFAIIISLNVNKQNLIICWIDDARFAVSGQLYHVLFSNCGFIQTIAIITVNLALLYKLKNGQELRKELRNQTGSASKEISACILLVVLSSIFVIGSLPQSVAYMFAMYYQSVPDSGDLVRLSYNFSDIGWHLFFIQEATNWFVYMARMKNFKEETVNMVLCRQTISHSNFTNQTQRNKMIDYDSTMHSRSLYDNQNNQSIKE

>CDS11926:13101reverse
atgtactttgaaaaaaaaaatgcttggctttatattgacagtccttgggatttattggtt
ccttgtgaagatttaaacacaacaatcgaagatgaaagaacttcagctctttgtatttcc
agccatatattgggtgtattttcaggttatattttcccattcgttggagttttcgggata
atatttaactttatgattttttatgttttcatgataagatatccaccgaaattgagaacg
agacaactcatttatttatccgcacttgcaattgccgacaattttagtattattacattc
ggctggctatggatatttccagcaaaaggtttaccatacatttctaaaggtttgatctat
tactttacattcaatgaaaacaatccaacatgtaaagctcacagatatatttattcgttt
gcgtcgacattggcagtgaatctgtttctattaacaagcattgatagatgtttatcaatt
tacaaaccattgaaatacagtaaaaagggtaaaacgtttgcctggacattggtggccata
acgacagtcattagtgggatattgatgaccccatttgccataataatcagtcttaacgta
aacaaacaaaatttgatcatttgctggattgatgatgcgagatttgcagtgtctggccaa
ttgtaccatgtgctgttttccaattgcgggttcattcagaccatcgctattattacagtt
aatctcgctttgctttacaagttaaaaaacggtcaagaattacggaaagaattacgaaat
caaactggaagtgcaagcaaagaaatatcagcttgtattttgttagttgtgctgtcaagc
atttttgtcattggatctttaccacaaagtgtggcgtatatgttcgccatgtattaccag
tcggttccggattccggagatttggttagactgagctacaatttcagtgatatcggttgg
catctatttttcatccaagaagcaacgaattggtttgtttatatggcacgcatgaaaaat
ttcaaagaagaaaccgtgaacatggttttgtgccggcaaacgatcagccattcgaatttt
acaaatcaaactcaaagaaataaaatgatcgactatgactccacaatgcactcaagatca
ctttatgacaatcaaaataatcagtcaataaaagaa

OLIGO            start  len      tm     gc%   any    3' seq 
LEFT PRIMER        656   20   60.00   50.00  6.00  2.00 gccaattgtaccatgtgctg
RIGHT PRIMER      1080   20   60.04   40.00  8.00  2.00 aaaattcgaatggctgatcg
SEQUENCE SIZE: 1176
INCLUDED REGION SIZE: 1176

PRODUCT SIZE: 425, PAIR ANY COMPL: 4.00, PAIR 3' COMPL: 0.00

OLIGO            start  len      tm     gc%   any    3' seq 
LEFT PRIMER         42   21   60.01   42.86  3.00  2.00 tccttgggatttattggttcc
RIGHT PRIMER      1080   20   60.04   40.00  8.00  2.00 aaaattcgaatggctgatcg
SEQUENCE SIZE: 1176
INCLUDED REGION SIZE: 1176

PRODUCT SIZE: 1039, PAIR ANY COMPL: 5.00, PAIR 3' COMPL: 1.00

---------------------------------------------------------------

>Contig15273.1
MQDIVKLKANYAFIDTPYDMQYFCQQNIDNANGETLCILSHILGIMTAYIFPFIGTFGLVSNLLCCYIFIFKYKKKTRQTVFLAFLSLADFGCIFSFGWLWMFPAKGLPYASNGEIYLFIFNISDMACRFYRAIYTTISSWTYGAFFSVCLDRVLAIYFPMKMMKYGFKFALIFSFVMLGGCILFTNIVAGFYRWIQLGPKIFCFEVAGSELVMQEFIKYWRILFVHSGLVPVLLILFINLALIYKIVQSKKAQQSLTVGAIKDARKEIKATIVVLILSIFFLIGSIPLISFTSLIIYTQTRFSNEKSVNDQLQMIFNLLDIGTNISFWMESINFFVYYFKIKRFRSYFNGIFGRS

>CDS123718:124785reverse
atgcaggatattgtgaagttaaaggcgaactacgcgttcatagatactccatatgatatg
caatatttttgtcagcaaaacatagacaatgccaatggagaaactttatgcatccttagt
catattttaggaattatgactgcctatatatttccttttattggaacctttggcttagtg
agcaaccttttatgttgctatattttcatttttaaatacaaaaagaaaacaagacaaacc
gtttttcttgcttttttgtcattagctgattttggttgtattttctcctttggctggctt
tggatgtttccagcaaagggtttaccatatgcaagtaatggtgaaatatatttatttatc
ttcaatataagcgacatggcttgccgattctaccgagcaatttatacaacgatttcttcg
tggacttatggggccttcttttccgtatgcttggatagagtacttgcgatttattttccc
atgaaaatgatgaaatacggttttaaatttgccctcatattttcatttgtcatgttagga
ggctgcattttattcacgaatatcgtcgctggattttacaggtggattcaattgggaccg
aaaatattttgttttgaagttgctggatcggaactcgtgatgcaagaattcattaaatat
tggagaatactttttgttcacagcggtcttgttcctgttttacttattttgtttattaac
ttggctttgatttataaaattgtacaaagtaaaaaggctcaacagtctttgactgtaggt
gcaataaaggacgctagaaaggaaatcaaggcaacaattgttgttttaatattgtctatc
tttttcttaataggaagtattccactaatctcttttacctcattgataatttatactcaa
accagatttagtaacgaaaagtctgtaaatgatcagcttcaaatgattttcaacttactg
gacattggaacgaatatttcattttggatggagtctatcaacttcttcgtttactacttc
aaaatcaaaagatttcgttcgtattttaacgggatctttggaagatca

OLIGO            start  len      tm     gc%   any    3' seq 
LEFT PRIMER         23   20   60.79   50.00  6.00  2.00 aggcgaactacgcgttcata
RIGHT PRIMER       433   20   59.93   50.00  2.00  0.00 ccccataagtccacgaagaa
SEQUENCE SIZE: 1068
INCLUDED REGION SIZE: 1068

PRODUCT SIZE: 411, PAIR ANY COMPL: 3.00, PAIR 3' COMPL: 2.00

OLIGO            start  len      tm     gc%   any    3' seq 
LEFT PRIMER         24   20   60.79   55.00  6.00  2.00 ggcgaactacgcgttcatag
RIGHT PRIMER      1054   21   59.48   38.10  4.00  2.00 tcccgttaaaatacgaacgaa
SEQUENCE SIZE: 1068
INCLUDED REGION SIZE: 1068

PRODUCT SIZE: 1031, PAIR ANY COMPL: 6.00, PAIR 3' COMPL: 3.00

---------------------------------------------------------------

>Contig7587.4
MKDYLQLKMNYTYIDTPYDMIYMCQDQLESQESSTLCYCSHLLGILSAYVFPLVGGFSLISNLLICYIFMVKYTNKSRQTIFLTCLSFYECMFIIIYGWLWLFPAKGLPYASQGEIYFFILNISNEICIFYRGLFFTTSTLFCGAFLMVCIDRLLAIYFPMKMIKYGYKSAIYSCLGMTSFFTVASTVISVFLRQVKIGLKIYCTPFYGYSETTVNILLWYRFLFNGTGLVSVVMILLANICLIWKIWENNKKMKKVREIQAKICQKEIKATVIVLILSTGYLVSSLPHVALVFANTYVQNSASSDNSIQNRMQILNNIGDICLLCSFFVGAINIFIYKAKMKHFSDEINKIFRKEIDR

>CDS232820:233896reverse
atgaaggactatttgcaattaaaaatgaattatacttacattgatactccttatgatatg
atctatatatgccaagatcagctcgagtcacagaaatcctcaactttgtgttattgtagt
catttacttggaattttatcggcctatgttttccctctcgtcggaggtttcagccttatt
tctaatttgctaatttgctatatatttatggtgaaatatacaaataaaagtcgtcaaaca
atatgcctaacttgtttatcattttacgagtgcatgtttataataatatatggatggtta
tggttgtttccggcaaaaggtttaccgtatgcgtctcaaggcgaaatttatttctttatt
ttaaatatttcaaatgaaatttgtatattttatcgtggcctatttttcacaacttcaact
ctgttttgtggtgcatttctcatggtttgcatagatagattattggcaatttatttcccc
atgaaaatgataaaatacggatacaaatccgccatatattcgtgtttaggaatgacgagt
tttttcacagtttcttcaattgtgataagtgtctttcttcggcaagttaagatcggactt
aaaatatattgcactcctttttatggatatagtgagactactgtaaatattttactgtgg
tatcgttttctgtttaatgggaccggcttagtgtcagtggtgatgattttgctagcgaat
atttgtttgatatggaaaatatgggaaaacaacaagaaaatgaaaaaagttagagaaatt
caagcaaagatctgccagaaggaaataaaagcaactgttattgttttaatactgtcaaca
ggttaccttgtttctagtctacctcatgtggcgttagtttttgcaaatacgtacgtacag
aactccgcgtccagcgacaattcaatccagaatcgaatgcaaatactgaataatatcgga
gatatttgtctattgtgttccttttttgtgggggcaattaatatttttatttataaggcg
aaaatgaaacatttttctgacgaaattaacaaaatctttagaaaagaaattgacaga

OLIGO            start  len      tm     gc%   any    3' seq 
LEFT PRIMER        427   20   59.97   45.00  4.00  0.00 tgtggtgcatttctcatggt
RIGHT PRIMER       886   20   60.29   40.00  6.00  0.00 ttgcaaaaactaacgccaca
SEQUENCE SIZE: 1077
INCLUDED REGION SIZE: 1077

PRODUCT SIZE: 460, PAIR ANY COMPL: 5.00, PAIR 3' COMPL: 3.00

OLIGO            start  len      tm     gc%   any    3' seq 
LEFT PRIMER         59   24   57.49   37.50  6.00  2.00 tgatctatatatgccaagatcagc
RIGHT PRIMER      1059   27   59.86   22.22  5.00  3.00 aaagattttgttaatttcgtcagaaaa
SEQUENCE SIZE: 1077
INCLUDED REGION SIZE: 1077

PRODUCT SIZE: 1001, PAIR ANY COMPL: 5.00, PAIR 3' COMPL: 2.00


---------------------------------------------------------------

>Contig2411.1
MNQSTAVNEITPAPAHEFEVVVGSFRAYVTPVVAVVGIFGNIFVILIFYFETKLSRFSVYCISLAFVQLVALIVNSFMDDFLGRGLSHVLGYYLLAFKWDTHSDMSCKMMEYVPNTMFFIASFVTVLFSIDRLLTIHQPLKFHSVYYIKYSIMACVGTFLFGFAINIPLLLSYGLIKQENEFGITLKCTVVATGARKFVADFGLYLVLLGSFTIPTFIVLILNTLISIKLWQLHLNRAEMTKSFDTSDSKSSAINPSLMKNQEKELNRVLGHLAVNVVFLLLTMPLVIVIILRMYSDDNKMYLTNLYLYNSFQHLSRLFSSLKDVNFSCEFFIYMIFLPNFRNGFQNFFQKCFVNKKNFRSNTMINSVYNPKLTVKVHESTSGRL

>CDS822156:823310reverse
atgaaccagtctacggctgtcaatgaaattactccagctcctgctcacgaatttgaagtt
gtcgtcggcagttttcgggcatatgtcactccagttgtcgctgtggttggaatatttgga
aatatatttgtcattttaatattttattttgaaaccaaactgtcaaggttttcagtctat
tgtatcagtttggcgtttgtccaattggtagctcttatcgtcaattctttcatggacgac
tttctaggtcgaggtttgtcgcatgttcttggttactatttactagcatttaaatgggac
actcattccgatatgagctgtaaaatgatggaatatgtaccaaatactatgttcttcata
gcttctttcgttacagttttgttttcaattgacagattacttacaattcatcagcctctc
aaatttcattctgtttattatataaaatattcaattatggcttgcgtgggaactttcctt
tttggttttgcaattaatattcctctattattgagctacggtttaataaaacaggagaat
gaattcggaatcacacttaaatgcacagtagttgcaacaggagctcgaaaatttgtagct
gatttcggtttatatttagtccttttaggatcttttacaatcccaacttttattgtttta
attcttaatactttgatttcaataaaactttggcaattgcatctgaatagagctgaaatg
acaaagtcgttcgacacgagcgattccaaatcctcggcaatcaatccgagtctgatgaaa
aatcaagaaaaagaacttaaccgagtccttggtcacttggcagtaaacgtggtattctta
ttgttgacaatgccactggttattgtcattattttacgaatgtattccgacgataataaa
atgtatttaacaaacctctatttgtacaattctttccaacatctatcaagactattttcg
tcgttgaaagacgttaatttctcttgtgaatttttcatttatatgatatttttgccgaat
tttaggaatggatttcaaaacttttttcaaaagtgtttcgtaaataaaaagaattttaga
tcgaacacaatgattaattcggtttataatccaaagcttacagtgaaggtccatgaatcc
acttccggtcgtttg

OLIGO            start  len      tm     gc%   any    3' seq 
LEFT PRIMER         95   20   60.11   45.00  2.00  2.00 ttgtcgctgtggttggaata
RIGHT PRIMER       593   20   59.46   45.00  6.00  2.00 aattttcgagctcctgttgc
SEQUENCE SIZE: 1155
INCLUDED REGION SIZE: 1155

PRODUCT SIZE: 499, PAIR ANY COMPL: 3.00, PAIR 3' COMPL: 2.00

OLIGO            start  len      tm     gc%   any    3' seq 
LEFT PRIMER         95   20   60.11   45.00  2.00  2.00 ttgtcgctgtggttggaata
RIGHT PRIMER      1153   19   59.92   52.63  4.00  3.00 aacgaccggaagtggattc
SEQUENCE SIZE: 1155
INCLUDED REGION SIZE: 1155

PRODUCT SIZE: 1059, PAIR ANY COMPL: 4.00, PAIR 3' COMPL: 3.00

---------------------------------------------------------------

>Contig2955.1
MSIYEFLNIYRAYLIPFIAIFGIVGNVLVILVFLRKRISRFNVYSIALLIANSLALFINSFLDDFLGRGLYYATSGKSYVKFDTISKSSCIAMEYFPNVMYFSSGFVMVIFTFDRFFVLMWPFKFKGTGGVRKSIIACVAVYFLGFITGIPLGISHQLKASNDKWGIEGKICQISSNDSHLATLSLYYESVIVYVIPTVLIFIVNTFIIYEIIKMTKIRSTIILDKQANHLEMCRIVGMLAVSSTFLLFTIPLSVVIIIRLQIDHPNGKNLRALSKLFSSLKDINYSINFFIYFIFLSYFKYDLKMLFSSKVLYTFLTSSKSPNEEIEFNEIQK

>CDS953786:954787 forward
atgtcgatatatgagtttctaaatatctatcgtgcctacctgattccatttatagcgatt
tttggaattgtgggaaatgttttggtaattcttgtattcttgagaaaaagaatttccaga
ttcaatgtctattcgattgctttacttattgcaaattctttggcactctttatcaattct
tttcttgatgacttcctaggacgaggcttgtattatgcaacctctggtaagtcgtacgtt
aaatttgatactatttctaaatcatcgtgtatcgcaatggaatattttccaaatgttatg
tatttcagcagtggttttgtgatggtgatttttacatttgatcgattttttgtgttgatg
tggccatttaaattcaaaggcaccggaggagttagaaaatcaataattgcatgtgtagct
gtctactttcttggatttatcactggaataccattgggaataagtcatcaattgaaagcc
tccaacgataagtggggcattgagggaaagatttgccaaatttcctcaaatgactctcat
ctagcgacattatctttgtattacgaatctgtcattgtatatgtcataccaactgtccta
attttcattgtcaatacttttatcatctatgaaatcataaaaatgaccaaaataaggtcc
acgataatcctggataaacaagccaatcacttggaaatgtgtcggatagttggaatgttg
gcggtctcgtcgacttttttactttttacaataccactgtctgtagtaattattatcagg
cttcagattgatcatcccaatgggaaaaatctaagagcattatcaaaattgttttcgtct
ttaaaagacatcaattacagtatcaacttttttatttattttatatttttatcatatttt
aaatacgatttgaaaatgttgttttcgtcgaaagtattgtatacttttctcacttcatcc
aaatctcccaacgaggaaattgaatttaatgagattcagaag

OLIGO            start  len      tm     gc%   any    3' seq 
LEFT PRIMER        485   20   59.96   50.00  3.00  0.00 acgataagtggggcattgag
RIGHT PRIMER       979   20   60.04   45.00  3.00  0.00 tttcctcgttgggagatttg
SEQUENCE SIZE: 1002
INCLUDED REGION SIZE: 1002

PRODUCT SIZE: 495, PAIR ANY COMPL: 4.00, PAIR 3' COMPL: 0.00

OLIGO            start  len      tm     gc%   any    3' seq 
LEFT PRIMER         31   20   59.96   50.00  3.00  1.00 cgtgcctacctgattccatt
RIGHT PRIMER       979   20   60.04   45.00  3.00  0.00 tttcctcgttgggagatttg
SEQUENCE SIZE: 1002
INCLUDED REGION SIZE: 1002

PRODUCT SIZE: 949, PAIR ANY COMPL: 3.00, PAIR 3' COMPL: 1.00


---------------------------------------------------------------

>Contig5598.1A
MNNTDLDIIINYFNHKNSFNQYSFLVTCAIVKTNYRNLSLVTRNLCVYNNIIGNMTGYFNPLMSCLGLFINILIVYRFIINSRITRQKVYLSALAISDVSTNIIWTWMHLFPAFGLPFISNGQYYFILSSQSRIFCKFVYTTIFFWQDMSFLILLFCSIDRCLSILMPLDCRTWSYKSAISIVILSVVWNFINCIPHLLTFELYYDIQSKQMKCFPYALGTMSDMYSFYHILFSPFGLVYIMIDIGVNGILVKSIWKHSKLIKFDKNNNTITTGKLRKSEIKSCIQICSLSSLHFLFVISMKMSYYSSQFFPNIFLDKIGFMFELLYVASLNFNIALVFIRRLFSKASFRASSYSSRYPNFRKN

>CDS637269:638360 forward
atgaataataccgacctagacataatcataaactatttcaatcataaaaattctttcaac
caatattcttttttagtgacttgcgcaatagtaaaaacgaattatagaaatctttcattg
gtcacaaggaatctatgcgtatataataatataataggcaatatgactgggtatttcaat
ccgttaatgagttgccttggtttatttatcaacatcttgattgtttatcgttttattata
aattcccggataacaaggcagaaagtatatttatcggcattggcaatatccgacgtttca
acaaatattatttggacttggatgcatttatttcctgcatttggtcttccttttattagt
aacggtcaatactatttcattctcagttcacaaagtcggattttttgcaaatttgtgtat
acgacgatttttttttggcaagatatgtcgtttttaatattactcttctgttcaatagat
cgttgtttatcaattttaatgcctctcgactgtcgaacatggagttataaaagcgcaatt
tcgatagtaattttatcagtagtatggaatttcataaattgcattcctcatttactcaca
tttgagttatattatgatattcaaagcaagcaaatgaaatgtttcccatatgctctaggt
actatgtcagatatgtattcgttttatcatattctatttagtccgtttggattagtctat
attatgattgacattggggttaacggtattttagtgaagtcaatctggaaacattcaaaa
ttaataaaatttgataaaaataataatacaattacgacagggaaattgcgaaaatcagaa
atcaaatcatgcatccaaatttgcagtttgtcatcattgcattttctttttgttatttct
atgaaaatgagctattattcttcgcaattctttccaaatatatttttggataaaattgga
tttatgtttgaattactttatgtagcgtctttaaatttcaatattgcactcgttttcata
cgacgtttattcagcaaggcaagctttcgagcttccagttacagttcacgttatccgaac
tttcgaaaaaat

OLIGO            start  len      tm     gc%   any    3' seq 
LEFT PRIMER        331   20   60.05   45.00  4.00  0.00 tttcctgcatttggtcttcc
RIGHT PRIMER       830   20   59.96   45.00  4.00  2.00 cgcaatttccctgtcgtaat
SEQUENCE SIZE: 1092
INCLUDED REGION SIZE: 1092

PRODUCT SIZE: 500, PAIR ANY COMPL: 3.00, PAIR 3' COMPL: 1.00

OLIGO            start  len      tm     gc%   any    3' seq 
LEFT PRIMER        181   20   60.49   50.00  4.00  2.00 ccgttaatgagttgccttgg
RIGHT PRIMER      1085   21   60.12   42.86  6.00  2.00 cgaaagttcggataacgtgaa
SEQUENCE SIZE: 1092
INCLUDED REGION SIZE: 1092

PRODUCT SIZE: 905, PAIR ANY COMPL: 5.00, PAIR 3' COMPL: 0.00

---------------------------------------------------------------

>Contig4570.1
MPNSDLQIVIKYLASDESPNRYSTQFHCAVIRLDLPNNSLPYWKYCQYDRIFSIMSGFVNPIFSILGLIINIIVIFYFSKIGFTRHTIYLSAIAGTETILNLFWTWIHLFPMWGLPFMTDSKYFWAISLKSDFFCKFIYSSIYFWNQMSFTILLACSVDRCLSIMIFFDSRHWSRKSAIKVIIGVVLWNVLSSLPHGFFFQKYFLPNIQKYVCAVYNFVELATLYSFYQTLFHPFGVIYITLNVLVNLLLIKIVFSHSKQLKLVRNSIGSGQSKRRVSEIKSCVQILILSLYSFFFIVAMRGTYFSMMVIGDPSISISMKNNGLFIEMLYVASLNVNFLPDMIKLLKKNRNLSRNTE

>CDS842650:843720 forward
atgcctaattctgatctgcaaatagttataaagtatctcgcaagtgatgaatccccgaat
agatattccacccaatttcactgtgccgttattcgattagatctcccaaataattctttg
ccatattggaaatattgtcaatatgacagaattttttctatcatgtcaggttttgttaat
ccgattttcagtattttaggattaatcattaatattattgttattttttatttctccaaa
attggttttacgaggcatacaatttatttaagtgcaattgctgggacagagacgatattg
aatttgttttggacatggattcatctctttcccatgtggggtctgccttttatgacagat
tcaaaatacttttgggcaatatcattaaaaagtgactttttttgcaagttcatttattca
tcaatttatttttggaatcaaatgtcgttcacgattctgttggcttgttcggttgatcga
tgtctatcaattatgattttcttcgacagtcgacattggagtcgtaagagtgcgattaaa
gtaataataggggtggttttgtggaatgttttaagtagtttacctcatggttttttcttt
caaaagtattttttaccgaatatccaaaaatacgtttgtgcggtgtacaactttgtagaa
cttgcaactctttacagtttctatcaaacgttatttcatccgttcggtgttatctatatt
actcttaatgtcctcgtaaatttattgttaataaaaatagtattcagtcattcaaaacaa
ttgaaattggttcgaaattctatcggttccgggcaaagtaaaaggcgagtatctgagatc
aagtcctgtgttcaaatacttattttatccttatactcatttttctttattgtagcaatg
agaggcacttattttagtatgatggttattggtgaccccagcatcagtatcagtatgaaa
aataatggtttatttattgaaatgctttatgtagcatctctaaatgtgaatttccttcca
gatatgataaagcttttgaagaagaataggaacctttcaagaaatacagag

OLIGO            start  len      tm     gc%   any    3' seq 
LEFT PRIMER        448   20   59.84   45.00  3.00  0.00 ttcacgattctgttggcttg
RIGHT PRIMER       952   20   60.07   50.00  3.00  2.00 tgatactgatgctggggtca
SEQUENCE SIZE: 1071
INCLUDED REGION SIZE: 1071

PRODUCT SIZE: 505, PAIR ANY COMPL: 3.00, PAIR 3' COMPL: 2.00

OLIGO            start  len      tm     gc%   any    3' seq 
LEFT PRIMER         41   20   59.75   45.00  4.00  2.00 caagtgatgaatccccgaat
RIGHT PRIMER       944   20   59.68   50.00  5.00  0.00 atgctggggtcaccaataac
SEQUENCE SIZE: 1071
INCLUDED REGION SIZE: 1071

PRODUCT SIZE: 904, PAIR ANY COMPL: 5.00, PAIR 3' COMPL: 3.00

---------------------------------------------------------------

>Contig5598.1B
MDNESLQILVWNKENSESINSYSYLVSRALCKLTKNLNKEYYCKASQLDSVIGNWSGYILPLFSIVGLFINIYAIYKFNQIKQNIDQKTYLIAIAVFDIIGSSMLTWLYYFPAVGLPYVTNGKSSWIFFQKSNISCKFMQFNNDGSHGFSFFIMIFASIDSCLSIMAPSNGSTKSWKKPLCVVLIAVIWNLISCIPHILAYGLFYVDKKFLCTDKLDQNEYLYKNYTIFFHPFGVIYIWLSFMALLVILIVLQKRYDISSLIRRKNAYENSVNGEKLEMKNAIQIFILSSISLVLAFLVKCFDFAYYIEFNPLNKKVFESVSTIFEILFISHLNVHMLPLILIKCLN

>CDS619489:620529 forward
atggataatgaaagtctacaaattctagtatggaataaagaaaattctgaaagcatcaat
agctattcgtacttggtgagtagggccctgtgtaaattaacgaagaatttaaacaaagaa
tactattgcaaagcaagtcaacttgattcggtcattggaaattggagtggctacattttg
ccactatttagtatagttggtctattcataaacatttacgcaatttacaaatttaaccaa
ataaaacaaaacatagatcaaaaaacatatttaatagcaatcgccgtgttcgacatcatt
ggcagttctatgttaacatggctttattactttccggctgtcggtttaccatatgttact
aacgggaaatcctcgtggatattttttcaaaaatcaaatatttcgtgcaaatttatgcaa
ttcaataacgacggatctcacgggttttcctttttcatcatgatattcgcctcaatcgac
agctgtctctcaataatggcaccatcgaatggcagtacaaaatcttggaaaaaaccctta
tgcgttgttttaatagcggtaatttggaatttaataagctgcataccccacatcttggcg
tatggtttattttatgttgacaaaaaatttttatgtacggataaattagaccaaaatgag
tatctttacaagaactacacgatatttttccatccttttggagttatttatatttggtta
agtttcatggcgttgttggtcattttgatcgtgttacagaaacgatatgatatttcatca
ttaatccgtcgtaaaaacgcttatgaaaattccgtcaatggagagaagctggaaatgaaa
aatgcgattcaaatttttattctatcatcaatatcattggtgctggctttcctggtcaag
tgctttgattttgcatattatattgaattcaatcctttaaacaaaaaggtttttgagtca
gtttcaacaatatttgaaatattatttatttcacaccttaatgttcatatgctacctttg
attttaataaaatgtttgaat

OLIGO            start  len      tm     gc%   any    3' seq 
LEFT PRIMER         75   20   59.99   60.00  8.00  2.00 ggtgagtagggccctgtgta
RIGHT PRIMER       602   20   60.21   50.00  6.00  2.00 tacgccaagatgtggggtat
SEQUENCE SIZE: 1041
INCLUDED REGION SIZE: 1041

PRODUCT SIZE: 528, PAIR ANY COMPL: 3.00, PAIR 3' COMPL: 1.00

OLIGO            start  len      tm     gc%   any    3' seq 
LEFT PRIMER         75   20   59.99   60.00  8.00  2.00 ggtgagtagggccctgtgta
RIGHT PRIMER      1016   25   58.94   40.00  6.00  2.00 ggtagcatatgaacattaaggtgtg
SEQUENCE SIZE: 1041
INCLUDED REGION SIZE: 1041

PRODUCT SIZE: 942, PAIR ANY COMPL: 3.00, PAIR 3' COMPL: 0.00
